# Supplementary material for: MiRNAs shape mouse age-independent tissue adaptation to spaceflight via ECM and developmental pathways
Source: Nat Commun. 2026 Feb 5;17:1387. doi: 10.1038/s41467-026-68737-1 (PMC12876965; doi:10.1038/s41467-026-68737-1)
Supplement: Supplementary file 3 — Supplementary Data 1 [file 41467_2026_68737_MOESM3_ESM.csv]

Poolnumber	PROBE	Number	Tissue	Age	Mouse..	Plate..	Biogroup	ID	Extraction	Condition	Space
ISS1	1_Liver_VC-LAR-11	1	Liver	O	11	1	LAR-VGC	1_Liver_VC-LAR-11_L1_1	LAR	VGC	control
ISS1	2_Spleen_FL-_ISS_Term-_1	2	Spleen	Y	1	1	TERM-FL	2_Spleen_FL-_ISS_Term-_1_L1_1	TERM	FL	space
ISS1	3_Brain_HC-LAR-5	3	Brain	Y	5	1	LAR-HGC	3_Brain_HC-LAR-5_L1_1	LAR	HGC	control
ISS1	4_SCAT_VGC-_ISS_Term-_3	4	SCAT	Y	3	1	TERM-VGC	4_SCAT_VGC-_ISS_Term-_3_L1_1	TERM	VGC	control
ISS1	5_Liver_FL-LAR-13	5	Liver	Y	13	1	LAR-FL	5_Liver_FL-LAR-13_L1_1	LAR	FL	space
ISS1	6_Brain_VGC-_ISS_Term-_18	6	Brain	O	18	1	TERM-VGC	6_Brain_VGC-_ISS_Term-_18_L1_1	TERM	VGC	control
ISS1	7_BAT_FL-_ISS_Term-_12	7	BAT	O	12	1	TERM-FL	7_BAT_FL-_ISS_Term-_12_L1_1	TERM	FL	space
ISS1	8_Thymus_HC-LAR-4	8	Thymus	O	4	1	LAR-HGC	8_Thymus_HC-LAR-4_L1_1	LAR	HGC	control
ISS1	9_Liver_HC-LAR-5	9	Liver	Y	5	1	LAR-HGC	9_Liver_HC-LAR-5_L1_1	LAR	HGC	control
ISS1	10_Heart_HGC-_ISS_Term-_5	10	Heart	Y	5	1	TERM-HGC	10_Heart_HGC-_ISS_Term-_5_L1_1	TERM	HGC	control
ISS1	11_Pancreas_HGC-_ISS_Term-_4	11	Pancreas	Y	4	1	TERM-HGC	11_Pancreas_HGC-_ISS_Term-_4_L1_1	TERM	HGC	control
ISS1	12_Spleen_HGC-_ISS_Term-_3	12	Spleen	Y	3	1	TERM-HGC	12_Spleen_HGC-_ISS_Term-_3_L1_1	TERM	HGC	control
ISS1	13_MAT_FL-_ISS_Term-_5	13	MAT	Y	5	1	TERM-FL	13_MAT_FL-_ISS_Term-_5_L1_1	TERM	FL	space
ISS1	14_GAT_FL-_ISS_Term-_1	14	GAT	Y	1	1	TERM-FL	14_GAT_FL-_ISS_Term-_1_L1_1	TERM	FL	space
ISS1	15_SCAT_HC-LAR-5	15	SCAT	Y	5	1	LAR-HGC	15_SCAT_HC-LAR-5_L1_1	LAR	HGC	control
ISS1	16_Kidney_FL-_ISS_Term-_12	16	Kidney	O	12	1	TERM-FL	16_Kidney_FL-_ISS_Term-_12_L1_1	TERM	FL	space
ISS2	17_Thymus_FL-LAR-11	17	Thymus	O	11	1	LAR-FL	17_Thymus_FL-LAR-11_L1_1	LAR	FL	space
ISS2	18_Spleen_FL-_ISS_Term-_12	18	Spleen	O	12	1	TERM-FL	18_Spleen_FL-_ISS_Term-_12_L1_1	TERM	FL	space
ISS2	19_Pancreas_FL-_ISS_Term-_3	19	Pancreas	Y	3	1	TERM-FL	19_Pancreas_FL-_ISS_Term-_3_L1_1	TERM	FL	space
ISS2	20_Diaphragm_VGC-_ISS_Term-_4	20	Diaphragm	Y	4	1	TERM-VGC	20_Diaphragm_VGC-_ISS_Term-_4_L1_1	TERM	VGC	control
ISS2	21_SCAT_VC-LAR-13	21	SCAT	Y	13	1	LAR-VGC	21_SCAT_VC-LAR-13_L1_1	LAR	VGC	control
ISS2	23_Diaphragm_HC-LAR-11	23	Diaphragm	O	11	1	LAR-HGC	23_Diaphragm_HC-LAR-11_L1_1	LAR	HGC	control
ISS2	24_Liver_HC-LAR-12	24	Liver	O	12	1	LAR-HGC	24_Liver_HC-LAR-12_L1_1	LAR	HGC	control
ISS2	25_SCAT_VGC-_ISS_Term-_2	25	SCAT	Y	2	1	TERM-VGC	25_SCAT_VGC-_ISS_Term-_2_L1_1	TERM	VGC	control
ISS2	26_BAT_FL-_ISS_Term-_13	26	BAT	O	13	1	TERM-FL	26_BAT_FL-_ISS_Term-_13_L1_1	TERM	FL	space
ISS2	27_Kidney_HC-LAR-1	27	Kidney	Y	1	1	LAR-HGC	27_Kidney_HC-LAR-1_L1_1	LAR	HGC	control
ISS2	28_Spleen_VC-LAR-13	28	Spleen	Y	13	1	LAR-VGC	28_Spleen_VC-LAR-13_L1_1	LAR	VGC	control
ISS2	29_Thymus_VC-LAR-13	29	Thymus	Y	13	1	LAR-VGC	29_Thymus_VC-LAR-13_L1_1	LAR	VGC	control
ISS2	30_Diaphragm_FL-_ISS_Term-_5	30	Diaphragm	Y	5	1	TERM-FL	30_Diaphragm_FL-_ISS_Term-_5_L1_1	TERM	FL	space
ISS2	31_MAT_HGC-_ISS_Term-_5	31	MAT	Y	5	1	TERM-HGC	31_MAT_HGC-_ISS_Term-_5_L1_1	TERM	HGC	control
ISS2	32_Diaphragm_VC-LAR-4	32	Diaphragm	O	4	1	LAR-VGC	32_Diaphragm_VC-LAR-4_L1_1	LAR	VGC	control
ISS3	33_Diaphragm_HGC-_ISS_Term-_16	33	Diaphragm	O	16	1	TERM-HGC	33_Diaphragm_HGC-_ISS_Term-_16_L1_1	TERM	HGC	control
ISS3	34_GAT_FL-LAR-4	34	GAT	O	4	1	LAR-FL	34_GAT_FL-LAR-4_L1_1	LAR	FL	space
ISS3	35_GAT_VC-LAR-4	35	GAT	O	4	1	LAR-VGC	35_GAT_VC-LAR-4_L1_1	LAR	VGC	control
ISS3	36_Thymus_FL-LAR-2	36	Thymus	Y	2	1	LAR-FL	36_Thymus_FL-LAR-2_L1_1	LAR	FL	space
ISS3	37_MAT_FL-_ISS_Term-_16	37	MAT	O	16	1	TERM-FL	37_MAT_FL-_ISS_Term-_16_L1_1	TERM	FL	space
ISS3	38_Kidney_VC-LAR-11	38	Kidney	O	11	1	LAR-VGC	38_Kidney_VC-LAR-11_L1_1	LAR	VGC	control
ISS3	39_Liver_VC-LAR-12	39	Liver	O	12	1	LAR-VGC	39_Liver_VC-LAR-12_L1_1	LAR	VGC	control
ISS3	40_BAT_VGC-_ISS_Term-_13	40	BAT	O	13	1	TERM-VGC	40_BAT_VGC-_ISS_Term-_13_L1_1	TERM	VGC	control
ISS3	41_Heart_VC-LAR-9	41	Heart	Y	9	1	LAR-VGC	41_Heart_VC-LAR-9_L1_1	LAR	VGC	control
ISS3	42_MAT_VGC-_ISS_Term-_5	42	MAT	Y	5	1	TERM-VGC	42_MAT_VGC-_ISS_Term-_5_L1_1	TERM	VGC	control
ISS3	43_Kidney_VGC-_ISS_Term-_16	43	Kidney	O	16	1	TERM-VGC	43_Kidney_VGC-_ISS_Term-_16_L1_1	TERM	VGC	control
ISS3	44_Liver_FL-LAR-4	44	Liver	O	4	1	LAR-FL	44_Liver_FL-LAR-4_L1_1	LAR	FL	space
ISS3	45_Diaphragm_FL-LAR-13	45	Diaphragm	Y	13	1	LAR-FL	45_Diaphragm_FL-LAR-13_L1_1	LAR	FL	space
ISS3	46_Kidney_VGC-_ISS_Term-_11	46	Kidney	O	11	1	TERM-VGC	46_Kidney_VGC-_ISS_Term-_11_L1_1	TERM	VGC	control
ISS3	47_Diaphragm_FL-LAR-5	47	Diaphragm	Y	5	1	LAR-FL	47_Diaphragm_FL-LAR-5_L1_1	LAR	FL	space
ISS3	48_Lung_VGC-_ISS_Term-_3	48	Lung	Y	3	1	TERM-VGC	48_Lung_VGC-_ISS_Term-_3_L1_1	TERM	VGC	control
ISS4	49_Spleen_VGC-_ISS_Term-_13	49	Spleen	O	13	1	TERM-VGC	49_Spleen_VGC-_ISS_Term-_13_L1_1	TERM	VGC	control
ISS4	50_Thymus_HC-LAR-13	50	Thymus	Y	13	1	LAR-HGC	50_Thymus_HC-LAR-13_L1_1	LAR	HGC	control
ISS4	51_Spleen_HGC-_ISS_Term-_13	51	Spleen	O	13	1	TERM-HGC	51_Spleen_HGC-_ISS_Term-_13_L1_1	TERM	HGC	control
ISS4	52_Kidney_VGC-_ISS_Term-_1	52	Kidney	Y	1	1	TERM-VGC	52_Kidney_VGC-_ISS_Term-_1_L1_1	TERM	VGC	control
ISS4	53_Liver_HGC-_ISS_Term-_11	53	Liver	O	11	1	TERM-HGC	53_Liver_HGC-_ISS_Term-_11_L1_1	TERM	HGC	control
ISS4	54_Spleen_FL-_ISS_Term-_11	54	Spleen	O	11	1	TERM-FL	54_Spleen_FL-_ISS_Term-_11_L1_1	TERM	FL	space
ISS4	55_Pancreas_FL-LAR-13	55	Pancreas	Y	13	1	LAR-FL	55_Pancreas_FL-LAR-13_L1_1	LAR	FL	space
ISS4	56_MAT_FL-LAR-3	56	MAT	O	3	1	LAR-FL	56_MAT_FL-LAR-3_L1_1	LAR	FL	space
ISS4	57_Thymus_VGC-_ISS_Term-_11	57	Thymus	O	11	1	TERM-VGC	57_Thymus_VGC-_ISS_Term-_11_L1_1	TERM	VGC	control
ISS4	59_Lung_VGC-_ISS_Term-_14	59	Lung	O	14	1	TERM-VGC	59_Lung_VGC-_ISS_Term-_14_L1_1	TERM	VGC	control
ISS4	60_BAT_HGC-_ISS_Term-_16	60	BAT	O	16	1	TERM-HGC	60_BAT_HGC-_ISS_Term-_16_L1_1	TERM	HGC	control
ISS4	61_Lung_HGC-_ISS_Term-_16	61	Lung	O	16	1	TERM-HGC	61_Lung_HGC-_ISS_Term-_16_L1_1	TERM	HGC	control
ISS4	62_Lung_FL-_ISS_Term-_14	62	Lung	O	14	1	TERM-FL	62_Lung_FL-_ISS_Term-_14_L1_1	TERM	FL	space
ISS4	63_Lung_VGC-_ISS_Term-_4	63	Lung	Y	4	1	TERM-VGC	63_Lung_VGC-_ISS_Term-_4_L1_1	TERM	VGC	control
ISS4	64_Spleen_VGC-_ISS_Term-_4	64	Spleen	Y	4	1	TERM-VGC	64_Spleen_VGC-_ISS_Term-_4_L1_1	TERM	VGC	control
ISS5	66_Kidney_FL-_ISS_Term-_14	66	Kidney	O	14	1	TERM-FL	66_Kidney_FL-_ISS_Term-_14_L1_1	TERM	FL	space
ISS5	67_Heart_HGC-_ISS_Term-_12	67	Heart	O	12	1	TERM-HGC	67_Heart_HGC-_ISS_Term-_12_L1_1	TERM	HGC	control
ISS5	68_Lung_HGC-_ISS_Term-_12	68	Lung	O	12	1	TERM-HGC	68_Lung_HGC-_ISS_Term-_12_L1_1	TERM	HGC	control
ISS5	69_MAT_FL-_ISS_Term-_4	69	MAT	Y	4	1	TERM-FL	69_MAT_FL-_ISS_Term-_4_L1_1	TERM	FL	space
ISS5	70_Pancreas_HC-LAR-2	70	Pancreas	Y	2	1	LAR-HGC	70_Pancreas_HC-LAR-2_L1_1	LAR	HGC	control
ISS5	71_Heart_VGC-_ISS_Term-_12	71	Heart	O	12	1	TERM-VGC	71_Heart_VGC-_ISS_Term-_12_L1_1	TERM	VGC	control
ISS5	73_BAT_VGC-_ISS_Term-_12	73	BAT	O	12	1	TERM-VGC	73_BAT_VGC-_ISS_Term-_12_L1_1	TERM	VGC	control
ISS5	74_Kidney_HGC-_ISS_Term-_5	74	Kidney	Y	5	1	TERM-HGC	74_Kidney_HGC-_ISS_Term-_5_L1_1	TERM	HGC	control
ISS5	76_BAT_FL-_ISS_Term-_3	76	BAT	Y	3	1	TERM-FL	76_BAT_FL-_ISS_Term-_3_L1_1	TERM	FL	space
ISS5	77_Diaphragm_HC-LAR-2	77	Diaphragm	Y	2	1	LAR-HGC	77_Diaphragm_HC-LAR-2_L1_1	LAR	HGC	control
ISS5	78_Kidney_VC-LAR-4	78	Kidney	O	4	1	LAR-VGC	78_Kidney_VC-LAR-4_L1_1	LAR	VGC	control
ISS5	79_Lung_HGC-_ISS_Term-_3	79	Lung	Y	3	1	TERM-HGC	79_Lung_HGC-_ISS_Term-_3_L1_1	TERM	HGC	control
ISS5	80_Liver_FL-LAR-2	80	Liver	Y	2	1	LAR-FL	80_Liver_FL-LAR-2_L1_1	LAR	FL	space
ISS7	97_Heart_HGC-_ISS_Term-_4	97	Heart	Y	4	2	TERM-HGC	97_Heart_HGC-_ISS_Term-_4_L1_1	TERM	HGC	control
ISS7	98_Brain_VC-LAR-1	98	Brain	Y	1	2	LAR-VGC	98_Brain_VC-LAR-1_L1_1	LAR	VGC	control
ISS7	99_Lung_HC-LAR-2	99	Lung	Y	2	2	LAR-HGC	99_Lung_HC-LAR-2_L1_1	LAR	HGC	control
ISS7	100_SCAT_FL-_ISS_Term-_2	100	SCAT	Y	2	2	TERM-FL	100_SCAT_FL-_ISS_Term-_2_L1_1	TERM	FL	space
ISS7	101_MAT_VGC-_ISS_Term-_11	101	MAT	O	11	2	TERM-VGC	101_MAT_VGC-_ISS_Term-_11_L1_1	TERM	VGC	control
ISS7	102_MAT_VC-LAR-2	102	MAT	Y	2	2	LAR-VGC	102_MAT_VC-LAR-2_L1_1	LAR	VGC	control
ISS7	103_GAT_VC-LAR-11	103	GAT	O	11	2	LAR-VGC	103_GAT_VC-LAR-11_L1_1	LAR	VGC	control
ISS7	104_Kidney_HC-LAR-14	104	Kidney	Y	14	2	LAR-HGC	104_Kidney_HC-LAR-14_L1_1	LAR	HGC	control
ISS7	105_Kidney_VC-LAR-14	105	Kidney	Y	14	2	LAR-VGC	105_Kidney_VC-LAR-14_L1_1	LAR	VGC	control
ISS7	106_SCAT_HC-LAR-12	106	SCAT	O	12	2	LAR-HGC	106_SCAT_HC-LAR-12_L1_1	LAR	HGC	control
ISS7	107_Kidney_VGC-_ISS_Term-_14	107	Kidney	O	14	2	TERM-VGC	107_Kidney_VGC-_ISS_Term-_14_L1_1	TERM	VGC	control
ISS7	108_Spleen_VC-LAR-19	108	Spleen	O	19	2	LAR-VGC	108_Spleen_VC-LAR-19_L1_1	LAR	VGC	control
ISS7	109_GAT_FL-_ISS_Term-_3	109	GAT	Y	3	2	TERM-FL	109_GAT_FL-_ISS_Term-_3_L1_1	TERM	FL	space
ISS7	110_Thymus_VC-LAR-4	110	Thymus	O	4	2	LAR-VGC	110_Thymus_VC-LAR-4_L1_1	LAR	VGC	control
ISS7	111_Diaphragm_FL-_ISS_Term-_13	111	Diaphragm	O	13	2	TERM-FL	111_Diaphragm_FL-_ISS_Term-_13_L1_1	TERM	FL	space
ISS7	112_Heart_FL-_ISS_Term-_12	112	Heart	O	12	2	TERM-FL	112_Heart_FL-_ISS_Term-_12_L1_1	TERM	FL	space
ISS8	113_Spleen_FL-LAR-17	113	Spleen	Y	17	2	LAR-FL	113_Spleen_FL-LAR-17_L1_1	LAR	FL	space
ISS8	114_MAT_FL-LAR-12	114	MAT	O	12	2	LAR-FL	114_MAT_FL-LAR-12_L1_1	LAR	FL	space
ISS8	115_Diaphragm_FL-_ISS_Term-_4	115	Diaphragm	Y	4	2	TERM-FL	115_Diaphragm_FL-_ISS_Term-_4_L1_1	TERM	FL	space
ISS8	116_BAT_HGC-_ISS_Term-_3	116	BAT	Y	3	2	TERM-HGC	116_BAT_HGC-_ISS_Term-_3_L1_1	TERM	HGC	control
ISS8	117_Kidney_HC-LAR-5	117	Kidney	Y	5	2	LAR-HGC	117_Kidney_HC-LAR-5_L1_1	LAR	HGC	control
ISS8	118_Kidney_HC-LAR-16	118	Kidney	O	16	2	LAR-HGC	118_Kidney_HC-LAR-16_L1_1	LAR	HGC	control
ISS8	119_Kidney_FL-_ISS_Term-_11	119	Kidney	O	11	2	TERM-FL	119_Kidney_FL-_ISS_Term-_11_L1_1	TERM	FL	space
ISS8	120_Spleen_FL-_ISS_Term-_5	120	Spleen	Y	5	2	TERM-FL	120_Spleen_FL-_ISS_Term-_5_L1_1	TERM	FL	space
ISS8	121_Heart_VC-LAR-16	121	Heart	O	16	2	LAR-VGC	121_Heart_VC-LAR-16_L1_1	LAR	VGC	control
ISS8	122_Heart_VC-LAR-19	122	Heart	O	19	2	LAR-VGC	122_Heart_VC-LAR-19_L1_1	LAR	VGC	control
ISS8	123_GAT_FL-LAR-2	123	GAT	Y	2	2	LAR-FL	123_GAT_FL-LAR-2_L1_1	LAR	FL	space
ISS8	124_Diaphragm_FL-LAR-16	124	Diaphragm	O	16	2	LAR-FL	124_Diaphragm_FL-LAR-16_L1_1	LAR	FL	space
ISS8	125_Kidney_HGC-_ISS_Term-_4	125	Kidney	Y	4	2	TERM-HGC	125_Kidney_HGC-_ISS_Term-_4_L1_1	TERM	HGC	control
ISS8	126_Lung_FL-_ISS_Term-_2	126	Lung	Y	2	2	TERM-FL	126_Lung_FL-_ISS_Term-_2_L1_1	TERM	FL	space
ISS8	127_Kidney_VC-LAR-3	127	Kidney	O	3	2	LAR-VGC	127_Kidney_VC-LAR-3_L1_1	LAR	VGC	control
ISS8	128_SCAT_HGC-_ISS_Term-_13	128	SCAT	O	13	2	TERM-HGC	128_SCAT_HGC-_ISS_Term-_13_L1_1	TERM	HGC	control
ISS9	129_Liver_HC-LAR-1	129	Liver	Y	1	2	LAR-HGC	129_Liver_HC-LAR-1_L1_1	LAR	HGC	control
ISS9	130_GAT_HC-LAR-2	130	GAT	Y	2	2	LAR-HGC	130_GAT_HC-LAR-2_L1_1	LAR	HGC	control
ISS9	131_GAT_HGC-_ISS_Term-_11	131	GAT	O	11	2	TERM-HGC	131_GAT_HGC-_ISS_Term-_11_L1_1	TERM	HGC	control
ISS9	132_GAT_VGC-_ISS_Term-_14	132	GAT	O	14	2	TERM-VGC	132_GAT_VGC-_ISS_Term-_14_L1_1	TERM	VGC	control
ISS9	133_Liver_HGC-_ISS_Term-_4	133	Liver	Y	4	2	TERM-HGC	133_Liver_HGC-_ISS_Term-_4_L1_1	TERM	HGC	control
ISS9	134_Thymus_FL-_ISS_Term-_12	134	Thymus	O	12	2	TERM-FL	134_Thymus_FL-_ISS_Term-_12_L1_1	TERM	FL	space
ISS9	135_Heart_VGC-_ISS_Term-_5	135	Heart	Y	5	2	TERM-VGC	135_Heart_VGC-_ISS_Term-_5_L1_1	TERM	VGC	control
ISS9	136_BAT_HC-LAR-13	136	BAT	Y	13	2	LAR-HGC	136_BAT_HC-LAR-13_L1_1	LAR	HGC	control
ISS9	137_Lung_VGC-_ISS_Term-_1	137	Lung	Y	1	2	TERM-VGC	137_Lung_VGC-_ISS_Term-_1_L1_1	TERM	VGC	control
ISS9	138_MAT_HC-LAR-3	138	MAT	O	3	2	LAR-HGC	138_MAT_HC-LAR-3_L1_1	LAR	HGC	control
ISS9	139_Kidney_FL-_ISS_Term-_13	139	Kidney	O	13	2	TERM-FL	139_Kidney_FL-_ISS_Term-_13_L1_1	TERM	FL	space
ISS9	140_Heart_FL-LAR-5	140	Heart	Y	5	2	LAR-FL	140_Heart_FL-LAR-5_L1_1	LAR	FL	space
ISS9	141_SCAT_FL-LAR-11	141	SCAT	O	11	2	LAR-FL	141_SCAT_FL-LAR-11_L1_1	LAR	FL	space
ISS9	142_Liver_VGC-_ISS_Term-_3	142	Liver	Y	3	2	TERM-VGC	142_Liver_VGC-_ISS_Term-_3_L1_1	TERM	VGC	control
ISS9	143_Lung_VC-LAR-5	143	Lung	Y	5	2	LAR-VGC	143_Lung_VC-LAR-5_L1_1	LAR	VGC	control
ISS9	144_Heart_FL-LAR-12	144	Heart	O	12	2	LAR-FL	144_Heart_FL-LAR-12_L1_1	LAR	FL	space
ISS10	145_Liver_HGC-_ISS_Term-_1	145	Liver	Y	1	2	TERM-HGC	145_Liver_HGC-_ISS_Term-_1_L1_1	TERM	HGC	control
ISS10	146_Lung_FL-LAR-12	146	Lung	O	12	2	LAR-FL	146_Lung_FL-LAR-12_L1_1	LAR	FL	space
ISS10	147_Lung_VC-LAR-13	147	Lung	Y	13	2	LAR-VGC	147_Lung_VC-LAR-13_L1_1	LAR	VGC	control
ISS10	148_Thymus_FL-LAR-14	148	Thymus	Y	14	2	LAR-FL	148_Thymus_FL-LAR-14_L1_1	LAR	FL	space
ISS10	149_Diaphragm_HC-LAR-1	149	Diaphragm	Y	1	2	LAR-HGC	149_Diaphragm_HC-LAR-1_L1_1	LAR	HGC	control
ISS10	150_Thymus_FL-LAR-12	150	Thymus	O	12	2	LAR-FL	150_Thymus_FL-LAR-12_L1_1	LAR	FL	space
ISS10	151_Liver_VGC-_ISS_Term-_2	151	Liver	Y	2	2	TERM-VGC	151_Liver_VGC-_ISS_Term-_2_L1_1	TERM	VGC	control
ISS10	152_Spleen_HC-LAR-8	152	Spleen	O	8	2	LAR-HGC	152_Spleen_HC-LAR-8_L1_1	LAR	HGC	control
ISS10	153_Kidney_FL-_ISS_Term-_1	153	Kidney	Y	1	2	TERM-FL	153_Kidney_FL-_ISS_Term-_1_L1_1	TERM	FL	space
ISS10	154_Thymus_VC-LAR-12	154	Thymus	O	12	2	LAR-VGC	154_Thymus_VC-LAR-12_L1_1	LAR	VGC	control
ISS10	155_MAT_VGC-_ISS_Term-_12	155	MAT	O	12	2	TERM-VGC	155_MAT_VGC-_ISS_Term-_12_L1_1	TERM	VGC	control
ISS10	156_Thymus_HC-LAR-1	156	Thymus	Y	1	2	LAR-HGC	156_Thymus_HC-LAR-1_L1_1	LAR	HGC	control
ISS10	157_Pancreas_VC-LAR-1	157	Pancreas	Y	1	2	LAR-VGC	157_Pancreas_VC-LAR-1_L1_1	LAR	VGC	control
ISS10	158_Diaphragm_VGC-_ISS_Term-_16	158	Diaphragm	O	16	2	TERM-VGC	158_Diaphragm_VGC-_ISS_Term-_16_L1_1	TERM	VGC	control
ISS10	159_Thymus_HGC-_ISS_Term-_13	159	Thymus	O	13	2	TERM-HGC	159_Thymus_HGC-_ISS_Term-_13_L1_1	TERM	HGC	control
ISS10	160_GAT_VC-LAR-5	160	GAT	Y	5	2	LAR-VGC	160_GAT_VC-LAR-5_L1_1	LAR	VGC	control
ISS11	161_GAT_HC-LAR-4	161	GAT	O	4	2	LAR-HGC	161_GAT_HC-LAR-4_L1_1	LAR	HGC	control
ISS11	162_Lung_HC-LAR-1	162	Lung	Y	1	2	LAR-HGC	162_Lung_HC-LAR-1_L1_1	LAR	HGC	control
ISS11	163_GAT_FL-_ISS_Term-_2	163	GAT	Y	2	2	TERM-FL	163_GAT_FL-_ISS_Term-_2_L1_1	TERM	FL	space
ISS11	164_Heart_HC-LAR-17	164	Heart	Y	17	2	LAR-HGC	164_Heart_HC-LAR-17_L1_1	LAR	HGC	control
ISS11	165_Pancreas_HC-LAR-13	165	Pancreas	Y	13	2	LAR-HGC	165_Pancreas_HC-LAR-13_L1_1	LAR	HGC	control
ISS11	166_Liver_FL-LAR-12	166	Liver	O	12	2	LAR-FL	166_Liver_FL-LAR-12_L1_1	LAR	FL	space
ISS11	167_Heart_HC-LAR-13	167	Heart	Y	13	2	LAR-HGC	167_Heart_HC-LAR-13_L1_1	LAR	HGC	control
ISS11	168_Heart_VC-LAR-10	168	Heart	Y	10	2	LAR-VGC	168_Heart_VC-LAR-10_L1_1	LAR	VGC	control
ISS11	169_Diaphragm_HGC-_ISS_Term-_13	169	Diaphragm	O	13	2	TERM-HGC	169_Diaphragm_HGC-_ISS_Term-_13_L1_1	TERM	HGC	control
ISS11	170_Diaphragm_HGC-_ISS_Term-_11	170	Diaphragm	O	11	2	TERM-HGC	170_Diaphragm_HGC-_ISS_Term-_11_L1_1	TERM	HGC	control
ISS11	171_MAT_HGC-_ISS_Term-_13	171	MAT	O	13	2	TERM-HGC	171_MAT_HGC-_ISS_Term-_13_L1_1	TERM	HGC	control
ISS11	172_Pancreas_VC-LAR-12	172	Pancreas	O	12	2	LAR-VGC	172_Pancreas_VC-LAR-12_L1_1	LAR	VGC	control
ISS11	173_Thymus_FL-LAR-16	173	Thymus	O	16	2	LAR-FL	173_Thymus_FL-LAR-16_L1_1	LAR	FL	space
ISS11	174_Brain_HC-LAR-13	174	Brain	Y	13	2	LAR-HGC	174_Brain_HC-LAR-13_L1_1	LAR	HGC	control
ISS11	175_Brain_VC-LAR-17	175	Brain	Y	17	2	LAR-VGC	175_Brain_VC-LAR-17_L1_1	LAR	VGC	control
ISS11	176_Spleen_VC-LAR-20	176	Spleen	O	20	2	LAR-VGC	176_Spleen_VC-LAR-20_L1_1	LAR	VGC	control
ISS12	177_Kidney_HGC-_ISS_Term-_11	177	Kidney	O	11	2	TERM-HGC	177_Kidney_HGC-_ISS_Term-_11_L1_1	TERM	HGC	control
ISS12	178_GAT_VC-LAR-13	178	GAT	Y	13	2	LAR-VGC	178_GAT_VC-LAR-13_L1_1	LAR	VGC	control
ISS12	179_Diaphragm_HGC-_ISS_Term-_4	179	Diaphragm	Y	4	2	TERM-HGC	179_Diaphragm_HGC-_ISS_Term-_4_L1_1	TERM	HGC	control
ISS12	180_BAT_VGC-_ISS_Term-_4	180	BAT	Y	4	2	TERM-VGC	180_BAT_VGC-_ISS_Term-_4_L1_1	TERM	VGC	control
ISS12	181_MAT_HC-LAR-2	181	MAT	Y	2	2	LAR-HGC	181_MAT_HC-LAR-2_L1_1	LAR	HGC	control
ISS12	182_Spleen_VC-LAR-12	182	Spleen	O	12	2	LAR-VGC	182_Spleen_VC-LAR-12_L1_1	LAR	VGC	control
ISS12	183_Liver_VC-LAR-4	183	Liver	O	4	2	LAR-VGC	183_Liver_VC-LAR-4_L1_1	LAR	VGC	control
ISS12	184_GAT_VC-LAR-3	184	GAT	O	3	2	LAR-VGC	184_GAT_VC-LAR-3_L1_1	LAR	VGC	control
ISS12	185_Brain_HGC-_ISS_Term-_7	185	Brain	Y	7	2	TERM-HGC	185_Brain_HGC-_ISS_Term-_7_L1_1	TERM	HGC	control
ISS12	186_Thymus_VGC-_ISS_Term-_13	186	Thymus	O	13	2	TERM-VGC	186_Thymus_VGC-_ISS_Term-_13_L1_1	TERM	VGC	control
ISS12	187_Brain_FL-LAR-17	187	Brain	Y	17	2	LAR-FL	187_Brain_FL-LAR-17_L1_1	LAR	FL	space
ISS12	188_Lung_HC-LAR-14	188	Lung	Y	14	2	LAR-HGC	188_Lung_HC-LAR-14_L1_1	LAR	HGC	control
ISS12	189_BAT_VC-LAR-16	189	BAT	O	16	2	LAR-VGC	189_BAT_VC-LAR-16_L1_1	LAR	VGC	control
ISS12	190_MAT_HGC-_ISS_Term-_16	190	MAT	O	16	2	TERM-HGC	190_MAT_HGC-_ISS_Term-_16_L1_1	TERM	HGC	control
ISS12	191_Spleen_VC-LAR-8	191	Spleen	O	8	2	LAR-VGC	191_Spleen_VC-LAR-8_L1_1	LAR	VGC	control
ISS12	192_Thymus_VGC-_ISS_Term-_1	192	Thymus	Y	1	2	TERM-VGC	192_Thymus_VGC-_ISS_Term-_1_L1_1	TERM	VGC	control
ISS13	193_SCAT_HGC-_ISS_Term-_5	193	SCAT	Y	5	3	TERM-HGC	193_SCAT_HGC-_ISS_Term-_5_L1_1	TERM	HGC	control
ISS13	194_SCAT_VC-LAR-3	194	SCAT	O	3	3	LAR-VGC	194_SCAT_VC-LAR-3_L1_1	LAR	VGC	control
ISS13	195_Liver_VC-LAR-2	195	Liver	Y	2	3	LAR-VGC	195_Liver_VC-LAR-2_L1_1	LAR	VGC	control
ISS13	196_Kidney_FL-LAR-16	196	Kidney	O	16	3	LAR-FL	196_Kidney_FL-LAR-16_L1_1	LAR	FL	space
ISS13	197_Heart_VGC-_ISS_Term-_3	197	Heart	Y	3	3	TERM-VGC	197_Heart_VGC-_ISS_Term-_3_L1_1	TERM	VGC	control
ISS13	198_Thymus_FL-_ISS_Term-_5	198	Thymus	Y	5	3	TERM-FL	198_Thymus_FL-_ISS_Term-_5_L1_1	TERM	FL	space
ISS13	199_Lung_HC-LAR-3	199	Lung	O	3	3	LAR-HGC	199_Lung_HC-LAR-3_L1_1	LAR	HGC	control
ISS13	200_GAT_VGC-_ISS_Term-_2	200	GAT	Y	2	3	TERM-VGC	200_GAT_VGC-_ISS_Term-_2_L1_1	TERM	VGC	control
ISS13	201_MAT_VGC-_ISS_Term-_3	201	MAT	Y	3	3	TERM-VGC	201_MAT_VGC-_ISS_Term-_3_L1_1	TERM	VGC	control
ISS13	202_Spleen_FL-_ISS_Term-_14	202	Spleen	O	14	3	TERM-FL	202_Spleen_FL-_ISS_Term-_14_L1_1	TERM	FL	space
ISS13	203_Lung_HC-LAR-4	203	Lung	O	4	3	LAR-HGC	203_Lung_HC-LAR-4_L1_1	LAR	HGC	control
ISS13	204_SCAT_HC-LAR-13	204	SCAT	Y	13	3	LAR-HGC	204_SCAT_HC-LAR-13_L1_1	LAR	HGC	control
ISS13	205_GAT_VC-LAR-12	205	GAT	O	12	3	LAR-VGC	205_GAT_VC-LAR-12_L1_1	LAR	VGC	control
ISS13	206_Thymus_FL-_ISS_Term-_11	206	Thymus	O	11	3	TERM-FL	206_Thymus_FL-_ISS_Term-_11_L1_1	TERM	FL	space
ISS13	207_Liver_VGC-_ISS_Term-_5	207	Liver	Y	5	3	TERM-VGC	207_Liver_VGC-_ISS_Term-_5_L1_1	TERM	VGC	control
ISS13	208_Liver_HC-LAR-2	208	Liver	Y	2	3	LAR-HGC	208_Liver_HC-LAR-2_L1_1	LAR	HGC	control
ISS14	209_Kidney_FL-LAR-1	209	Kidney	Y	1	3	LAR-FL	209_Kidney_FL-LAR-1_L1_1	LAR	FL	space
ISS14	210_Liver_HC-LAR-11	210	Liver	O	11	3	LAR-HGC	210_Liver_HC-LAR-11_L1_1	LAR	HGC	control
ISS14	211_Diaphragm_FL-LAR-11	211	Diaphragm	O	11	3	LAR-FL	211_Diaphragm_FL-LAR-11_L1_1	LAR	FL	space
ISS14	212_Heart_FL-_ISS_Term-_2	212	Heart	Y	2	3	TERM-FL	212_Heart_FL-_ISS_Term-_2_L1_1	TERM	FL	space
ISS14	213_Liver_FL-_ISS_Term-_14	213	Liver	O	14	3	TERM-FL	213_Liver_FL-_ISS_Term-_14_L1_1	TERM	FL	space
ISS14	214_Thymus_VC-LAR-1	214	Thymus	Y	1	3	LAR-VGC	214_Thymus_VC-LAR-1_L1_1	LAR	VGC	control
ISS14	215_Kidney_FL-_ISS_Term-_5	215	Kidney	Y	5	3	TERM-FL	215_Kidney_FL-_ISS_Term-_5_L1_1	TERM	FL	space
ISS14	216_Pancreas_FL-_ISS_Term-_1	216	Pancreas	Y	1	3	TERM-FL	216_Pancreas_FL-_ISS_Term-_1_L1_1	TERM	FL	space
ISS14	217_GAT_HGC-_ISS_Term-_1	217	GAT	Y	1	3	TERM-HGC	217_GAT_HGC-_ISS_Term-_1_L1_1	TERM	HGC	control
ISS14	218_Kidney_VC-LAR-2	218	Kidney	Y	2	3	LAR-VGC	218_Kidney_VC-LAR-2_L1_1	LAR	VGC	control
ISS14	219_MAT_FL-_ISS_Term-_2	219	MAT	Y	2	3	TERM-FL	219_MAT_FL-_ISS_Term-_2_L1_1	TERM	FL	space
ISS14	220_SCAT_HGC-_ISS_Term-_14	220	SCAT	O	14	3	TERM-HGC	220_SCAT_HGC-_ISS_Term-_14_L1_1	TERM	HGC	control
ISS14	221_Diaphragm_FL-LAR-12	221	Diaphragm	O	12	3	LAR-FL	221_Diaphragm_FL-LAR-12_L1_1	LAR	FL	space
ISS14	222_Diaphragm_HC-LAR-16	222	Diaphragm	O	16	3	LAR-HGC	222_Diaphragm_HC-LAR-16_L1_1	LAR	HGC	control
ISS14	223_SCAT_HGC-_ISS_Term-_3	223	SCAT	Y	3	3	TERM-HGC	223_SCAT_HGC-_ISS_Term-_3_L1_1	TERM	HGC	control
ISS14	224_Diaphragm_VGC-_ISS_Term-_3	224	Diaphragm	Y	3	3	TERM-VGC	224_Diaphragm_VGC-_ISS_Term-_3_L1_1	TERM	VGC	control
ISS15	225_Liver_FL-_ISS_Term-_5	225	Liver	Y	5	3	TERM-FL	225_Liver_FL-_ISS_Term-_5_L1_1	TERM	FL	space
ISS15	226_Spleen_VGC-_ISS_Term-_11	226	Spleen	O	11	3	TERM-VGC	226_Spleen_VGC-_ISS_Term-_11_L1_1	TERM	VGC	control
ISS15	227_Liver_VC-LAR-13	227	Liver	Y	13	3	LAR-VGC	227_Liver_VC-LAR-13_L1_1	LAR	VGC	control
ISS15	228_BAT_HC-LAR-14	228	BAT	Y	14	3	LAR-HGC	228_BAT_HC-LAR-14_L1_1	LAR	HGC	control
ISS15	229_Thymus_VGC-_ISS_Term-_2	229	Thymus	Y	2	3	TERM-VGC	229_Thymus_VGC-_ISS_Term-_2_L1_1	TERM	VGC	control
ISS15	230_Pancreas_HGC-_ISS_Term-_2	230	Pancreas	Y	2	3	TERM-HGC	230_Pancreas_HGC-_ISS_Term-_2_L1_1	TERM	HGC	control
ISS15	232_SCAT_FL-_ISS_Term-_4	232	SCAT	Y	4	3	TERM-FL	232_SCAT_FL-_ISS_Term-_4_L1_1	TERM	FL	space
ISS15	233_Heart_HGC-_ISS_Term-_1	233	Heart	Y	1	3	TERM-HGC	233_Heart_HGC-_ISS_Term-_1_L1_1	TERM	HGC	control
ISS15	234_Thymus_HGC-_ISS_Term-_14	234	Thymus	O	14	3	TERM-HGC	234_Thymus_HGC-_ISS_Term-_14_L1_1	TERM	HGC	control
ISS15	235_Spleen_HGC-_ISS_Term-_14	235	Spleen	O	14	3	TERM-HGC	235_Spleen_HGC-_ISS_Term-_14_L1_1	TERM	HGC	control
ISS15	236_GAT_HC-LAR-12	236	GAT	O	12	3	LAR-HGC	236_GAT_HC-LAR-12_L1_1	LAR	HGC	control
ISS15	237_GAT_FL-LAR-3	237	GAT	O	3	3	LAR-FL	237_GAT_FL-LAR-3_L1_1	LAR	FL	space
ISS15	238_Diaphragm_VGC-_ISS_Term-_13	238	Diaphragm	O	13	3	TERM-VGC	238_Diaphragm_VGC-_ISS_Term-_13_L1_1	TERM	VGC	control
ISS15	239_Brain_HC-LAR-17	239	Brain	Y	17	3	LAR-HGC	239_Brain_HC-LAR-17_L1_1	LAR	HGC	control
ISS15	240_GAT_HGC-_ISS_Term-_12	240	GAT	O	12	3	TERM-HGC	240_GAT_HGC-_ISS_Term-_12_L1_1	TERM	HGC	control
ISS16	241_Liver_HC-LAR-13	241	Liver	Y	13	3	LAR-HGC	241_Liver_HC-LAR-13_L1_1	LAR	HGC	control
ISS16	242_Liver_FL-_ISS_Term-_11	242	Liver	O	11	3	TERM-FL	242_Liver_FL-_ISS_Term-_11_L1_1	TERM	FL	space
ISS16	243_Lung_FL-_ISS_Term-_4	243	Lung	Y	4	3	TERM-FL	243_Lung_FL-_ISS_Term-_4_L1_1	TERM	FL	space
ISS16	244_Heart_VGC-_ISS_Term-_2	244	Heart	Y	2	3	TERM-VGC	244_Heart_VGC-_ISS_Term-_2_L1_1	TERM	VGC	control
ISS16	245_Lung_HC-LAR-13	245	Lung	Y	13	3	LAR-HGC	245_Lung_HC-LAR-13_L1_1	LAR	HGC	control
ISS16	246_Kidney_HC-LAR-11	246	Kidney	O	11	3	LAR-HGC	246_Kidney_HC-LAR-11_L1_1	LAR	HGC	control
ISS16	247_Kidney_HGC-_ISS_Term-_2	247	Kidney	Y	2	3	TERM-HGC	247_Kidney_HGC-_ISS_Term-_2_L1_1	TERM	HGC	control
ISS16	248_Lung_VGC-_ISS_Term-_5	248	Lung	Y	5	3	TERM-VGC	248_Lung_VGC-_ISS_Term-_5_L1_1	TERM	VGC	control
ISS16	249_Thymus_FL-LAR-3	249	Thymus	O	3	3	LAR-FL	249_Thymus_FL-LAR-3_L1_1	LAR	FL	space
ISS16	250_Kidney_FL-LAR-11	250	Kidney	O	11	3	LAR-FL	250_Kidney_FL-LAR-11_L1_1	LAR	FL	space
ISS16	251_Pancreas_HGC-_ISS_Term-_1	251	Pancreas	Y	1	3	TERM-HGC	251_Pancreas_HGC-_ISS_Term-_1_L1_1	TERM	HGC	control
ISS16	252_Brain_HGC-_ISS_Term-_9	252	Brain	Y	9	3	TERM-HGC	252_Brain_HGC-_ISS_Term-_9_L1_1	TERM	HGC	control
ISS16	253_Thymus_FL-_ISS_Term-_3	253	Thymus	Y	3	3	TERM-FL	253_Thymus_FL-_ISS_Term-_3_L1_1	TERM	FL	space
ISS16	254_Diaphragm_VGC-_ISS_Term-_1	254	Diaphragm	Y	1	3	TERM-VGC	254_Diaphragm_VGC-_ISS_Term-_1_L1_1	TERM	VGC	control
ISS16	255_Thymus_HGC-_ISS_Term-_2	255	Thymus	Y	2	3	TERM-HGC	255_Thymus_HGC-_ISS_Term-_2_L1_1	TERM	HGC	control
ISS16	256_Pancreas_VC-LAR-3	256	Pancreas	O	3	3	LAR-VGC	256_Pancreas_VC-LAR-3_L1_1	LAR	VGC	control
ISS17	257_MAT_VC-LAR-16	257	MAT	O	16	3	LAR-VGC	257_MAT_VC-LAR-16_L1_1	LAR	VGC	control
ISS17	258_Thymus_HC-LAR-16	258	Thymus	O	16	3	LAR-HGC	258_Thymus_HC-LAR-16_L1_1	LAR	HGC	control
ISS17	259_Liver_FL-_ISS_Term-_12	259	Liver	O	12	3	TERM-FL	259_Liver_FL-_ISS_Term-_12_L1_1	TERM	FL	space
ISS17	260_SCAT_HGC-_ISS_Term-_12	260	SCAT	O	12	3	TERM-HGC	260_SCAT_HGC-_ISS_Term-_12_L1_1	TERM	HGC	control
ISS17	261_BAT_HC-LAR-5	261	BAT	Y	5	3	LAR-HGC	261_BAT_HC-LAR-5_L1_1	LAR	HGC	control
ISS17	262_Thymus_HC-LAR-11	262	Thymus	O	11	3	LAR-HGC	262_Thymus_HC-LAR-11_L1_1	LAR	HGC	control
ISS17	263_Pancreas_HC-LAR-3	263	Pancreas	O	3	3	LAR-HGC	263_Pancreas_HC-LAR-3_L1_1	LAR	HGC	control
ISS17	264_Spleen_VGC-_ISS_Term-_2	264	Spleen	Y	2	3	TERM-VGC	264_Spleen_VGC-_ISS_Term-_2_L1_1	TERM	VGC	control
ISS17	265_Lung_HC-LAR-16	265	Lung	O	16	3	LAR-HGC	265_Lung_HC-LAR-16_L1_1	LAR	HGC	control
ISS17	266_Lung_FL-_ISS_Term-_13	266	Lung	O	13	3	TERM-FL	266_Lung_FL-_ISS_Term-_13_L1_1	TERM	FL	space
ISS17	267_Kidney_VGC-_ISS_Term-_12	267	Kidney	O	12	3	TERM-VGC	267_Kidney_VGC-_ISS_Term-_12_L1_1	TERM	VGC	control
ISS17	268_BAT_FL-LAR-13	268	BAT	Y	13	3	LAR-FL	268_BAT_FL-LAR-13_L1_1	LAR	FL	space
ISS17	269_BAT_HC-LAR-2	269	BAT	Y	2	3	LAR-HGC	269_BAT_HC-LAR-2_L1_1	LAR	HGC	control
ISS17	270_BAT_FL-_ISS_Term-_2	270	BAT	Y	2	3	TERM-FL	270_BAT_FL-_ISS_Term-_2_L1_1	TERM	FL	space
ISS17	271_Diaphragm_FL-_ISS_Term-_16	271	Diaphragm	O	16	3	TERM-FL	271_Diaphragm_FL-_ISS_Term-_16_L1_1	TERM	FL	space
ISS17	272_SCAT_HGC-_ISS_Term-_2	272	SCAT	Y	2	3	TERM-HGC	272_SCAT_HGC-_ISS_Term-_2_L1_1	TERM	HGC	control
ISS18	273_Liver_VGC-_ISS_Term-_4	273	Liver	Y	4	3	TERM-VGC	273_Liver_VGC-_ISS_Term-_4_L1_1	TERM	VGC	control
ISS18	274_MAT_VC-LAR-11	274	MAT	O	11	3	LAR-VGC	274_MAT_VC-LAR-11_L1_1	LAR	VGC	control
ISS18	275_Heart_VGC-_ISS_Term-_1	275	Heart	Y	1	3	TERM-VGC	275_Heart_VGC-_ISS_Term-_1_L1_1	TERM	VGC	control
ISS18	276_Lung_HGC-_ISS_Term-_13	276	Lung	O	13	3	TERM-HGC	276_Lung_HGC-_ISS_Term-_13_L1_1	TERM	HGC	control
ISS18	277_Kidney_HC-LAR-3	277	Kidney	O	3	3	LAR-HGC	277_Kidney_HC-LAR-3_L1_1	LAR	HGC	control
ISS18	278_Spleen_FL-_ISS_Term-_2	278	Spleen	Y	2	3	TERM-FL	278_Spleen_FL-_ISS_Term-_2_L1_1	TERM	FL	space
ISS18	279_Thymus_HC-LAR-14	279	Thymus	Y	14	3	LAR-HGC	279_Thymus_HC-LAR-14_L1_1	LAR	HGC	control
ISS18	280_Liver_HGC-_ISS_Term-_2	280	Liver	Y	2	3	TERM-HGC	280_Liver_HGC-_ISS_Term-_2_L1_1	TERM	HGC	control
ISS18	281_Lung_VC-LAR-1	281	Lung	Y	1	3	LAR-VGC	281_Lung_VC-LAR-1_L1_1	LAR	VGC	control
ISS18	282_Diaphragm_FL-LAR-1	282	Diaphragm	Y	1	3	LAR-FL	282_Diaphragm_FL-LAR-1_L1_1	LAR	FL	space
ISS18	283_Heart_FL-LAR-8	283	Heart	O	8	3	LAR-FL	283_Heart_FL-LAR-8_L1_1	LAR	FL	space
ISS18	284_Heart_HGC-_ISS_Term-_2	284	Heart	Y	2	3	TERM-HGC	284_Heart_HGC-_ISS_Term-_2_L1_1	TERM	HGC	control
ISS18	285_GAT_HGC-_ISS_Term-_14	285	GAT	O	14	3	TERM-HGC	285_GAT_HGC-_ISS_Term-_14_L1_1	TERM	HGC	control
ISS18	286_Spleen_HC-LAR-12	286	Spleen	O	12	3	LAR-HGC	286_Spleen_HC-LAR-12_L1_1	LAR	HGC	control
ISS18	287_Heart_FL-LAR-16	287	Heart	O	16	3	LAR-FL	287_Heart_FL-LAR-16_L1_1	LAR	FL	space
ISS18	288_Lung_HC-LAR-12	288	Lung	O	12	3	LAR-HGC	288_Lung_HC-LAR-12_L1_1	LAR	HGC	control
ISS19	289_BAT_FL-LAR-16	289	BAT	O	16	4	LAR-FL	289_BAT_FL-LAR-16_L1_1	LAR	FL	space
ISS19	290_Lung_FL-LAR-5	290	Lung	Y	5	4	LAR-FL	290_Lung_FL-LAR-5_L1_1	LAR	FL	space
ISS19	291_SCAT_FL-_ISS_Term-_14	291	SCAT	O	14	4	TERM-FL	291_SCAT_FL-_ISS_Term-_14_L1_1	TERM	FL	space
ISS19	292_SCAT_FL-_ISS_Term-_3	292	SCAT	Y	3	4	TERM-FL	292_SCAT_FL-_ISS_Term-_3_L1_1	TERM	FL	space
ISS19	293_Diaphragm_FL-_ISS_Term-_3	293	Diaphragm	Y	3	4	TERM-FL	293_Diaphragm_FL-_ISS_Term-_3_L1_1	TERM	FL	space
ISS19	294_Liver_VC-LAR-1	294	Liver	Y	1	4	LAR-VGC	294_Liver_VC-LAR-1_L1_1	LAR	VGC	control
ISS19	295_Spleen_FL-_ISS_Term-_13	295	Spleen	O	13	4	TERM-FL	295_Spleen_FL-_ISS_Term-_13_L1_1	TERM	FL	space
ISS19	296_GAT_FL-_ISS_Term-_11	296	GAT	O	11	4	TERM-FL	296_GAT_FL-_ISS_Term-_11_L1_1	TERM	FL	space
ISS19	297_Diaphragm_HGC-_ISS_Term-_12	297	Diaphragm	O	12	4	TERM-HGC	297_Diaphragm_HGC-_ISS_Term-_12_L1_1	TERM	HGC	control
ISS19	298_BAT_VC-LAR-1	298	BAT	Y	1	4	LAR-VGC	298_BAT_VC-LAR-1_L1_1	LAR	VGC	control
ISS19	299_MAT_HC-LAR-14	299	MAT	Y	14	4	LAR-HGC	299_MAT_HC-LAR-14_L1_1	LAR	HGC	control
ISS19	300_Lung_VGC-_ISS_Term-_11	300	Lung	O	11	4	TERM-VGC	300_Lung_VGC-_ISS_Term-_11_L1_1	TERM	VGC	control
ISS19	301_GAT_HC-LAR-11	301	GAT	O	11	4	LAR-HGC	301_GAT_HC-LAR-11_L1_1	LAR	HGC	control
ISS19	302_Spleen_HGC-_ISS_Term-_1	302	Spleen	Y	1	4	TERM-HGC	302_Spleen_HGC-_ISS_Term-_1_L1_1	TERM	HGC	control
ISS19	303_Thymus_HGC-_ISS_Term-_3	303	Thymus	Y	3	4	TERM-HGC	303_Thymus_HGC-_ISS_Term-_3_L1_1	TERM	HGC	control
ISS19	304_MAT_FL-LAR-11	304	MAT	O	11	4	LAR-FL	304_MAT_FL-LAR-11_L1_1	LAR	FL	space
ISS20	305_Kidney_VC-LAR-1	305	Kidney	Y	1	4	LAR-VGC	305_Kidney_VC-LAR-1_L1_1	LAR	VGC	control
ISS20	306_MAT_VGC-_ISS_Term-_1	306	MAT	Y	1	4	TERM-VGC	306_MAT_VGC-_ISS_Term-_1_L1_1	TERM	VGC	control
ISS20	307_BAT_VC-LAR-3	307	BAT	O	3	4	LAR-VGC	307_BAT_VC-LAR-3_L1_1	LAR	VGC	control
ISS20	308_Heart_FL-_ISS_Term-_1	308	Heart	Y	1	4	TERM-FL	308_Heart_FL-_ISS_Term-_1_L1_1	TERM	FL	space
ISS20	309_Thymus_VGC-_ISS_Term-_16	309	Thymus	O	16	4	TERM-VGC	309_Thymus_VGC-_ISS_Term-_16_L1_1	TERM	VGC	control
ISS20	311_Lung_FL-LAR-16	311	Lung	O	16	4	LAR-FL	311_Lung_FL-LAR-16_L1_1	LAR	FL	space
ISS20	312_SCAT_FL-LAR-3	312	SCAT	O	3	4	LAR-FL	312_SCAT_FL-LAR-3_L1_1	LAR	FL	space
ISS20	313_Heart_VC-LAR-20	313	Heart	O	20	4	LAR-VGC	313_Heart_VC-LAR-20_L1_1	LAR	VGC	control
ISS20	314_Diaphragm_VGC-_ISS_Term-_12	314	Diaphragm	O	12	4	TERM-VGC	314_Diaphragm_VGC-_ISS_Term-_12_L1_1	TERM	VGC	control
ISS20	315_Pancreas_HC-LAR-14	315	Pancreas	Y	14	4	LAR-HGC	315_Pancreas_HC-LAR-14_L1_1	LAR	HGC	control
ISS20	316_BAT_FL-_ISS_Term-_1	316	BAT	Y	1	4	TERM-FL	316_BAT_FL-_ISS_Term-_1_L1_1	TERM	FL	space
ISS20	317_Diaphragm_HGC-_ISS_Term-_3	317	Diaphragm	Y	3	4	TERM-HGC	317_Diaphragm_HGC-_ISS_Term-_3_L1_1	TERM	HGC	control
ISS20	318_GAT_FL-LAR-11	318	GAT	O	11	4	LAR-FL	318_GAT_FL-LAR-11_L1_1	LAR	FL	space
ISS20	319_Diaphragm_HGC-_ISS_Term-_1	319	Diaphragm	Y	1	4	TERM-HGC	319_Diaphragm_HGC-_ISS_Term-_1_L1_1	TERM	HGC	control
ISS20	320_BAT_FL-LAR-11	320	BAT	O	11	4	LAR-FL	320_BAT_FL-LAR-11_L1_1	LAR	FL	space
ISS21	321_Kidney_HGC-_ISS_Term-_16	321	Kidney	O	16	4	TERM-HGC	321_Kidney_HGC-_ISS_Term-_16_L1_1	TERM	HGC	control
ISS21	323_Lung_VC-LAR-3	323	Lung	O	3	4	LAR-VGC	323_Lung_VC-LAR-3_L1_1	LAR	VGC	control
ISS21	324_Diaphragm_FL-_ISS_Term-_14	324	Diaphragm	O	14	4	TERM-FL	324_Diaphragm_FL-_ISS_Term-_14_L1_1	TERM	FL	space
ISS21	325_Brain_VC-LAR-5	325	Brain	Y	5	4	LAR-VGC	325_Brain_VC-LAR-5_L1_1	LAR	VGC	control
ISS21	326_Spleen_VC-LAR-5	326	Spleen	Y	5	4	LAR-VGC	326_Spleen_VC-LAR-5_L1_1	LAR	VGC	control
ISS21	327_Thymus_FL-_ISS_Term-_13	327	Thymus	O	13	4	TERM-FL	327_Thymus_FL-_ISS_Term-_13_L1_1	TERM	FL	space
ISS21	328_Kidney_HGC-_ISS_Term-_13	328	Kidney	O	13	4	TERM-HGC	328_Kidney_HGC-_ISS_Term-_13_L1_1	TERM	HGC	control
ISS21	329_GAT_HGC-_ISS_Term-_4	329	GAT	Y	4	4	TERM-HGC	329_GAT_HGC-_ISS_Term-_4_L1_1	TERM	HGC	control
ISS21	330_Thymus_FL-_ISS_Term-_1	330	Thymus	Y	1	4	TERM-FL	330_Thymus_FL-_ISS_Term-_1_L1_1	TERM	FL	space
ISS21	331_BAT_VGC-_ISS_Term-_3	331	BAT	Y	3	4	TERM-VGC	331_BAT_VGC-_ISS_Term-_3_L1_1	TERM	VGC	control
ISS21	332_Thymus_VC-LAR-2	332	Thymus	Y	2	4	LAR-VGC	332_Thymus_VC-LAR-2_L1_1	LAR	VGC	control
ISS21	333_Heart_VC-LAR-13	333	Heart	Y	13	4	LAR-VGC	333_Heart_VC-LAR-13_L1_1	LAR	VGC	control
ISS21	334_Pancreas_FL-LAR-4	334	Pancreas	O	4	4	LAR-FL	334_Pancreas_FL-LAR-4_L1_1	LAR	FL	space
ISS21	335_Heart_FL-_ISS_Term-_4	335	Heart	Y	4	4	TERM-FL	335_Heart_FL-_ISS_Term-_4_L1_1	TERM	FL	space
ISS21	336_Spleen_HGC-_ISS_Term-_4	336	Spleen	Y	4	4	TERM-HGC	336_Spleen_HGC-_ISS_Term-_4_L1_1	TERM	HGC	control
ISS22	337_Lung_VC-LAR-14	337	Lung	Y	14	4	LAR-VGC	337_Lung_VC-LAR-14_L1_1	LAR	VGC	control
ISS22	338_GAT_HC-LAR-14	338	GAT	Y	14	4	LAR-HGC	338_GAT_HC-LAR-14_L1_1	LAR	HGC	control
ISS22	339_Kidney_FL-_ISS_Term-_16	339	Kidney	O	16	4	TERM-FL	339_Kidney_FL-_ISS_Term-_16_L1_1	TERM	FL	space
ISS22	340_Pancreas_FL-LAR-16	340	Pancreas	O	16	4	LAR-FL	340_Pancreas_FL-LAR-16_L1_1	LAR	FL	space
ISS22	341_BAT_VGC-_ISS_Term-_1	341	BAT	Y	1	4	TERM-VGC	341_BAT_VGC-_ISS_Term-_1_L1_1	TERM	VGC	control
ISS22	342_Heart_FL-_ISS_Term-_5	342	Heart	Y	5	4	TERM-FL	342_Heart_FL-_ISS_Term-_5_L1_1	TERM	FL	space
ISS22	343_BAT_HGC-_ISS_Term-_11	343	BAT	O	11	4	TERM-HGC	343_BAT_HGC-_ISS_Term-_11_L1_1	TERM	HGC	control
ISS22	344_BAT_HC-LAR-12	344	BAT	O	12	4	LAR-HGC	344_BAT_HC-LAR-12_L1_1	LAR	HGC	control
ISS22	345_SCAT_FL-LAR-5	345	SCAT	Y	5	4	LAR-FL	345_SCAT_FL-LAR-5_L1_1	LAR	FL	space
ISS22	346_MAT_FL-LAR-13	346	MAT	Y	13	4	LAR-FL	346_MAT_FL-LAR-13_L1_1	LAR	FL	space
ISS22	347_BAT_VC-LAR-5	347	BAT	Y	5	4	LAR-VGC	347_BAT_VC-LAR-5_L1_1	LAR	VGC	control
ISS22	348_Diaphragm_VC-LAR-16	348	Diaphragm	O	16	4	LAR-VGC	348_Diaphragm_VC-LAR-16_L1_1	LAR	VGC	control
ISS22	349_SCAT_VGC-_ISS_Term-_14	349	SCAT	O	14	4	TERM-VGC	349_SCAT_VGC-_ISS_Term-_14_L1_1	TERM	VGC	control
ISS22	350_BAT_HGC-_ISS_Term-_13	350	BAT	O	13	4	TERM-HGC	350_BAT_HGC-_ISS_Term-_13_L1_1	TERM	HGC	control
ISS22	351_Pancreas_FL-LAR-3	351	Pancreas	O	3	4	LAR-FL	351_Pancreas_FL-LAR-3_L1_1	LAR	FL	space
ISS22	352_Brain_FL-_ISS_Term-_17	352	Brain	O	17	4	TERM-FL	352_Brain_FL-_ISS_Term-_17_L1_1	TERM	FL	space
ISS23	353_Lung_VC-LAR-11	353	Lung	O	11	4	LAR-VGC	353_Lung_VC-LAR-11_L1_1	LAR	VGC	control
ISS23	354_Kidney_FL-_ISS_Term-_4	354	Kidney	Y	4	4	TERM-FL	354_Kidney_FL-_ISS_Term-_4_L1_1	TERM	FL	space
ISS23	355_Thymus_VGC-_ISS_Term-_14	355	Thymus	O	14	4	TERM-VGC	355_Thymus_VGC-_ISS_Term-_14_L1_1	TERM	VGC	control
ISS23	356_Liver_HGC-_ISS_Term-_14	356	Liver	O	14	4	TERM-HGC	356_Liver_HGC-_ISS_Term-_14_L1_1	TERM	HGC	control
ISS23	357_Pancreas_VC-LAR-11	357	Pancreas	O	11	4	LAR-VGC	357_Pancreas_VC-LAR-11_L1_1	LAR	VGC	control
ISS23	358_Liver_VC-LAR-3	358	Liver	O	3	4	LAR-VGC	358_Liver_VC-LAR-3_L1_1	LAR	VGC	control
ISS23	359_Thymus_FL-LAR-1	359	Thymus	Y	1	4	LAR-FL	359_Thymus_FL-LAR-1_L1_1	LAR	FL	space
ISS23	360_Brain_HGC-_ISS_Term-_18	360	Brain	O	18	4	TERM-HGC	360_Brain_HGC-_ISS_Term-_18_L1_1	TERM	HGC	control
ISS23	361_Heart_VGC-_ISS_Term-_14	361	Heart	O	14	4	TERM-VGC	361_Heart_VGC-_ISS_Term-_14_L1_1	TERM	VGC	control
ISS23	362_Liver_VGC-_ISS_Term-_11	362	Liver	O	11	4	TERM-VGC	362_Liver_VGC-_ISS_Term-_11_L1_1	TERM	VGC	control
ISS23	363_Heart_HGC-_ISS_Term-_16	363	Heart	O	16	4	TERM-HGC	363_Heart_HGC-_ISS_Term-_16_L1_1	TERM	HGC	control
ISS23	364_Liver_HGC-_ISS_Term-_16	364	Liver	O	16	4	TERM-HGC	364_Liver_HGC-_ISS_Term-_16_L1_1	TERM	HGC	control
ISS23	365_Lung_HC-LAR-5	365	Lung	Y	5	4	LAR-HGC	365_Lung_HC-LAR-5_L1_1	LAR	HGC	control
ISS23	366_SCAT_VGC-_ISS_Term-_11	366	SCAT	O	11	4	TERM-VGC	366_SCAT_VGC-_ISS_Term-_11_L1_1	TERM	VGC	control
ISS23	367_Heart_VC-LAR-12	367	Heart	O	12	4	LAR-VGC	367_Heart_VC-LAR-12_L1_1	LAR	VGC	control
ISS23	368_BAT_FL-_ISS_Term-_4	368	BAT	Y	4	4	TERM-FL	368_BAT_FL-_ISS_Term-_4_L1_1	TERM	FL	space
ISS24	369_Liver_HC-LAR-14	369	Liver	Y	14	4	LAR-HGC	369_Liver_HC-LAR-14_L1_1	LAR	HGC	control
ISS24	370_GAT_HC-LAR-5	370	GAT	Y	5	4	LAR-HGC	370_GAT_HC-LAR-5_L1_1	LAR	HGC	control
ISS24	371_SCAT_VGC-_ISS_Term-_4	371	SCAT	Y	4	4	TERM-VGC	371_SCAT_VGC-_ISS_Term-_4_L1_1	TERM	VGC	control
ISS24	372_Spleen_VGC-_ISS_Term-_3	372	Spleen	Y	3	4	TERM-VGC	372_Spleen_VGC-_ISS_Term-_3_L1_1	TERM	VGC	control
ISS24	373_Pancreas_FL-LAR-12	373	Pancreas	O	12	4	LAR-FL	373_Pancreas_FL-LAR-12_L1_1	LAR	FL	space
ISS24	374_GAT_HGC-_ISS_Term-_3	374	GAT	Y	3	4	TERM-HGC	374_GAT_HGC-_ISS_Term-_3_L1_1	TERM	HGC	control
ISS24	375_SCAT_HGC-_ISS_Term-_4	375	SCAT	Y	4	4	TERM-HGC	375_SCAT_HGC-_ISS_Term-_4_L1_1	TERM	HGC	control
ISS24	376_Liver_FL-_ISS_Term-_1	376	Liver	Y	1	4	TERM-FL	376_Liver_FL-_ISS_Term-_1_L1_1	TERM	FL	space
ISS24	377_GAT_VC-LAR-2	377	GAT	Y	2	4	LAR-VGC	377_GAT_VC-LAR-2_L1_1	LAR	VGC	control
ISS24	378_BAT_VC-LAR-2	378	BAT	Y	2	4	LAR-VGC	378_BAT_VC-LAR-2_L1_1	LAR	VGC	control
ISS24	379_Spleen_FL-LAR-8	379	Spleen	O	8	4	LAR-FL	379_Spleen_FL-LAR-8_L1_1	LAR	FL	space
ISS24	380_Lung_FL-LAR-11	380	Lung	O	11	4	LAR-FL	380_Lung_FL-LAR-11_L1_1	LAR	FL	space
ISS24	381_Diaphragm_HC-LAR-5	381	Diaphragm	Y	5	4	LAR-HGC	381_Diaphragm_HC-LAR-5_L1_1	LAR	HGC	control
ISS24	382_MAT_FL-LAR-14	382	MAT	Y	14	4	LAR-FL	382_MAT_FL-LAR-14_L1_1	LAR	FL	space
ISS24	383_Pancreas_VGC-_ISS_Term-_2	383	Pancreas	Y	2	4	TERM-VGC	383_Pancreas_VGC-_ISS_Term-_2_L1_1	TERM	VGC	control
ISS24	384_Liver_VC-LAR-5	384	Liver	Y	5	4	LAR-VGC	384_Liver_VC-LAR-5_L1_1	LAR	VGC	control
ISS25	385_Diaphragm_HGC-_ISS_Term-_14	385	Diaphragm	O	14	5	TERM-HGC	385_Diaphragm_HGC-_ISS_Term-_14_L1_1	TERM	HGC	control
ISS25	386_Spleen_VC-LAR-16	386	Spleen	O	16	5	LAR-VGC	386_Spleen_VC-LAR-16_L1_1	LAR	VGC	control
ISS25	387_Brain_HC-LAR-1	387	Brain	Y	1	5	LAR-HGC	387_Brain_HC-LAR-1_L1_1	LAR	HGC	control
ISS25	388_MAT_HC-LAR-4	388	MAT	O	4	5	LAR-HGC	388_MAT_HC-LAR-4_L1_1	LAR	HGC	control
ISS25	389_Diaphragm_VC-LAR-2	389	Diaphragm	Y	2	5	LAR-VGC	389_Diaphragm_VC-LAR-2_L1_1	LAR	VGC	control
ISS25	390_Thymus_FL-LAR-4	390	Thymus	O	4	5	LAR-FL	390_Thymus_FL-LAR-4_L1_1	LAR	FL	space
ISS25	391_BAT_FL-LAR-1	391	BAT	Y	1	5	LAR-FL	391_BAT_FL-LAR-1_L1_1	LAR	FL	space
ISS25	392_Thymus_HGC-_ISS_Term-_16	392	Thymus	O	16	5	TERM-HGC	392_Thymus_HGC-_ISS_Term-_16_L1_1	TERM	HGC	control
ISS25	393_BAT_VC-LAR-13	393	BAT	Y	13	5	LAR-VGC	393_BAT_VC-LAR-13_L1_1	LAR	VGC	control
ISS25	394_Diaphragm_HGC-_ISS_Term-_5	394	Diaphragm	Y	5	5	TERM-HGC	394_Diaphragm_HGC-_ISS_Term-_5_L1_1	TERM	HGC	control
ISS25	395_Thymus_HGC-_ISS_Term-_1	395	Thymus	Y	1	5	TERM-HGC	395_Thymus_HGC-_ISS_Term-_1_L1_1	TERM	HGC	control
ISS25	396_Thymus_VC-LAR-14	396	Thymus	Y	14	5	LAR-VGC	396_Thymus_VC-LAR-14_L1_1	LAR	VGC	control
ISS25	397_GAT_FL-_ISS_Term-_16	397	GAT	O	16	5	TERM-FL	397_GAT_FL-_ISS_Term-_16_L1_1	TERM	FL	space
ISS25	398_Lung_FL-_ISS_Term-_16	398	Lung	O	16	5	TERM-FL	398_Lung_FL-_ISS_Term-_16_L1_1	TERM	FL	space
ISS25	399_Kidney_VC-LAR-16	399	Kidney	O	16	5	LAR-VGC	399_Kidney_VC-LAR-16_L1_1	LAR	VGC	control
ISS25	400_Liver_VGC-_ISS_Term-_1	400	Liver	Y	1	5	TERM-VGC	400_Liver_VGC-_ISS_Term-_1_L1_1	TERM	VGC	control
ISS26	401_MAT_HC-LAR-11	401	MAT	O	11	5	LAR-HGC	401_MAT_HC-LAR-11_L1_1	LAR	HGC	control
ISS26	402_MAT_FL-LAR-5	402	MAT	Y	5	5	LAR-FL	402_MAT_FL-LAR-5_L1_1	LAR	FL	space
ISS26	403_Thymus_HC-LAR-2	403	Thymus	Y	2	5	LAR-HGC	403_Thymus_HC-LAR-2_L1_1	LAR	HGC	control
ISS26	404_SCAT_FL-LAR-13	404	SCAT	Y	13	5	LAR-FL	404_SCAT_FL-LAR-13_L1_1	LAR	FL	space
ISS26	405_Liver_VC-LAR-16	405	Liver	O	16	5	LAR-VGC	405_Liver_VC-LAR-16_L1_1	LAR	VGC	control
ISS26	406_MAT_HGC-_ISS_Term-_3	406	MAT	Y	3	5	TERM-HGC	406_MAT_HGC-_ISS_Term-_3_L1_1	TERM	HGC	control
ISS26	407_GAT_FL-_ISS_Term-_13	407	GAT	O	13	5	TERM-FL	407_GAT_FL-_ISS_Term-_13_L1_1	TERM	FL	space
ISS26	408_Diaphragm_HGC-_ISS_Term-_2	408	Diaphragm	Y	2	5	TERM-HGC	408_Diaphragm_HGC-_ISS_Term-_2_L1_1	TERM	HGC	control
ISS26	409_Liver_HC-LAR-4	409	Liver	O	4	5	LAR-HGC	409_Liver_HC-LAR-4_L1_1	LAR	HGC	control
ISS26	410_GAT_FL-LAR-5	410	GAT	Y	5	5	LAR-FL	410_GAT_FL-LAR-5_L1_1	LAR	FL	space
ISS26	411_Kidney_FL-LAR-4	411	Kidney	O	4	5	LAR-FL	411_Kidney_FL-LAR-4_L1_1	LAR	FL	space
ISS26	412_Spleen_HC-LAR-5	412	Spleen	Y	5	5	LAR-HGC	412_Spleen_HC-LAR-5_L1_1	LAR	HGC	control
ISS26	413_Liver_FL-LAR-5	413	Liver	Y	5	5	LAR-FL	413_Liver_FL-LAR-5_L1_1	LAR	FL	space
ISS26	414_SCAT_HGC-_ISS_Term-_16	414	SCAT	O	16	5	TERM-HGC	414_SCAT_HGC-_ISS_Term-_16_L1_1	TERM	HGC	control
ISS26	415_SCAT_HC-LAR-3	415	SCAT	O	3	5	LAR-HGC	415_SCAT_HC-LAR-3_L1_1	LAR	HGC	control
ISS26	416_SCAT_VC-LAR-1	416	SCAT	Y	1	5	LAR-VGC	416_SCAT_VC-LAR-1_L1_1	LAR	VGC	control
ISS27	417_SCAT_HC-LAR-4	417	SCAT	O	4	5	LAR-HGC	417_SCAT_HC-LAR-4_L1_1	LAR	HGC	control
ISS27	418_MAT_VC-LAR-12	418	MAT	O	12	5	LAR-VGC	418_MAT_VC-LAR-12_L1_1	LAR	VGC	control
ISS27	419_Thymus_VC-LAR-5	419	Thymus	Y	5	5	LAR-VGC	419_Thymus_VC-LAR-5_L1_1	LAR	VGC	control
ISS27	420_Pancreas_VC-LAR-14	420	Pancreas	Y	14	5	LAR-VGC	420_Pancreas_VC-LAR-14_L1_1	LAR	VGC	control
ISS27	421_MAT_HC-LAR-12	421	MAT	O	12	5	LAR-HGC	421_MAT_HC-LAR-12_L1_1	LAR	HGC	control
ISS27	422_GAT_FL-LAR-1	422	GAT	Y	1	5	LAR-FL	422_GAT_FL-LAR-1_L1_1	LAR	FL	space
ISS27	424_Heart_VGC-_ISS_Term-_11	424	Heart	O	11	5	TERM-VGC	424_Heart_VGC-_ISS_Term-_11_L1_1	TERM	VGC	control
ISS27	425_Lung_HGC-_ISS_Term-_11	425	Lung	O	11	5	TERM-HGC	425_Lung_HGC-_ISS_Term-_11_L1_1	TERM	HGC	control
ISS27	426_MAT_FL-_ISS_Term-_11	426	MAT	O	11	5	TERM-FL	426_MAT_FL-_ISS_Term-_11_L1_1	TERM	FL	space
ISS27	427_Spleen_HGC-_ISS_Term-_16	427	Spleen	O	16	5	TERM-HGC	427_Spleen_HGC-_ISS_Term-_16_L1_1	TERM	HGC	control
ISS27	428_Heart_VGC-_ISS_Term-_16	428	Heart	O	16	5	TERM-VGC	428_Heart_VGC-_ISS_Term-_16_L1_1	TERM	VGC	control
ISS27	429_BAT_FL-_ISS_Term-_16	429	BAT	O	16	5	TERM-FL	429_BAT_FL-_ISS_Term-_16_L1_1	TERM	FL	space
ISS27	430_GAT_FL-LAR-16	430	GAT	O	16	5	LAR-FL	430_GAT_FL-LAR-16_L1_1	LAR	FL	space
ISS27	431_MAT_FL-_ISS_Term-_1	431	MAT	Y	1	5	TERM-FL	431_MAT_FL-_ISS_Term-_1_L1_1	TERM	FL	space
ISS27	432_GAT_HGC-_ISS_Term-_2	432	GAT	Y	2	5	TERM-HGC	432_GAT_HGC-_ISS_Term-_2_L1_1	TERM	HGC	control
ISS28	433_BAT_FL-LAR-4	433	BAT	O	4	5	LAR-FL	433_BAT_FL-LAR-4_L1_1	LAR	FL	space
ISS28	434_Liver_FL-LAR-3	434	Liver	O	3	5	LAR-FL	434_Liver_FL-LAR-3_L1_1	LAR	FL	space
ISS28	435_Thymus_FL-_ISS_Term-_14	435	Thymus	O	14	5	TERM-FL	435_Thymus_FL-_ISS_Term-_14_L1_1	TERM	FL	space
ISS28	436_MAT_VGC-_ISS_Term-_14	436	MAT	O	14	5	TERM-VGC	436_MAT_VGC-_ISS_Term-_14_L1_1	TERM	VGC	control
ISS28	437_Diaphragm_VGC-_ISS_Term-_11	437	Diaphragm	O	11	5	TERM-VGC	437_Diaphragm_VGC-_ISS_Term-_11_L1_1	TERM	VGC	control
ISS28	438_GAT_VGC-_ISS_Term-_12	438	GAT	O	12	5	TERM-VGC	438_GAT_VGC-_ISS_Term-_12_L1_1	TERM	VGC	control
ISS28	440_MAT_VC-LAR-1	440	MAT	Y	1	5	LAR-VGC	440_MAT_VC-LAR-1_L1_1	LAR	VGC	control
ISS28	441_Liver_FL-_ISS_Term-_3	441	Liver	Y	3	5	TERM-FL	441_Liver_FL-_ISS_Term-_3_L1_1	TERM	FL	space
ISS28	442_Lung_FL-_ISS_Term-_12	442	Lung	O	12	5	TERM-FL	442_Lung_FL-_ISS_Term-_12_L1_1	TERM	FL	space
ISS28	443_MAT_VGC-_ISS_Term-_13	443	MAT	O	13	5	TERM-VGC	443_MAT_VGC-_ISS_Term-_13_L1_1	TERM	VGC	control
ISS28	444_GAT_HGC-_ISS_Term-_5	444	GAT	Y	5	5	TERM-HGC	444_GAT_HGC-_ISS_Term-_5_L1_1	TERM	HGC	control
ISS28	445_Heart_VC-LAR-8	445	Heart	O	8	5	LAR-VGC	445_Heart_VC-LAR-8_L1_1	LAR	VGC	control
ISS28	446_Spleen_HGC-_ISS_Term-_5	446	Spleen	Y	5	5	TERM-HGC	446_Spleen_HGC-_ISS_Term-_5_L1_1	TERM	HGC	control
ISS28	447_Diaphragm_FL-_ISS_Term-_11	447	Diaphragm	O	11	5	TERM-FL	447_Diaphragm_FL-_ISS_Term-_11_L1_1	TERM	FL	space
ISS28	448_Brain_FL-LAR-13	448	Brain	Y	13	5	LAR-FL	448_Brain_FL-LAR-13_L1_1	LAR	FL	space
ISS29	449_BAT_VC-LAR-4	449	BAT	O	4	5	LAR-VGC	449_BAT_VC-LAR-4_L1_1	LAR	VGC	control
ISS29	450_GAT_VGC-_ISS_Term-_4	450	GAT	Y	4	5	TERM-VGC	450_GAT_VGC-_ISS_Term-_4_L1_1	TERM	VGC	control
ISS29	451_GAT_FL-_ISS_Term-_5	451	GAT	Y	5	5	TERM-FL	451_GAT_FL-_ISS_Term-_5_L1_1	TERM	FL	space
ISS29	452_Lung_FL-LAR-2	452	Lung	Y	2	5	LAR-FL	452_Lung_FL-LAR-2_L1_1	LAR	FL	space
ISS29	453_BAT_VC-LAR-11	453	BAT	O	11	5	LAR-VGC	453_BAT_VC-LAR-11_L1_1	LAR	VGC	control
ISS29	455_GAT_HC-LAR-13	455	GAT	Y	13	5	LAR-HGC	455_GAT_HC-LAR-13_L1_1	LAR	HGC	control
ISS29	456_Liver_FL-_ISS_Term-_16	456	Liver	O	16	5	TERM-FL	456_Liver_FL-_ISS_Term-_16_L1_1	TERM	FL	space
ISS29	457_Liver_FL-LAR-16	457	Liver	O	16	5	LAR-FL	457_Liver_FL-LAR-16_L1_1	LAR	FL	space
ISS29	458_BAT_FL-LAR-14	458	BAT	Y	14	5	LAR-FL	458_BAT_FL-LAR-14_L1_1	LAR	FL	space
ISS29	459_SCAT_HC-LAR-1	459	SCAT	Y	1	5	LAR-HGC	459_SCAT_HC-LAR-1_L1_1	LAR	HGC	control
ISS29	460_BAT_HC-LAR-1	460	BAT	Y	1	5	LAR-HGC	460_BAT_HC-LAR-1_L1_1	LAR	HGC	control
ISS29	461_Brain_FL-_ISS_Term-_7	461	Brain	Y	7	5	TERM-FL	461_Brain_FL-_ISS_Term-_7_L1_1	TERM	FL	space
ISS29	462_BAT_VGC-_ISS_Term-_11	462	BAT	O	11	5	TERM-VGC	462_BAT_VGC-_ISS_Term-_11_L1_1	TERM	VGC	control
ISS29	463_Heart_HC-LAR-12	463	Heart	O	12	5	LAR-HGC	463_Heart_HC-LAR-12_L1_1	LAR	HGC	control
ISS29	464_Thymus_HGC-_ISS_Term-_5	464	Thymus	Y	5	5	TERM-HGC	464_Thymus_HGC-_ISS_Term-_5_L1_1	TERM	HGC	control
ISS30	465_Brain_VGC-_ISS_Term-_7	465	Brain	Y	7	5	TERM-VGC	465_Brain_VGC-_ISS_Term-_7_L1_1	TERM	VGC	control
ISS30	466_GAT_VGC-_ISS_Term-_11	466	GAT	O	11	5	TERM-VGC	466_GAT_VGC-_ISS_Term-_11_L1_1	TERM	VGC	control
ISS30	467_SCAT_VC-LAR-2	467	SCAT	Y	2	5	LAR-VGC	467_SCAT_VC-LAR-2_L1_1	LAR	VGC	control
ISS30	468_Kidney_VGC-_ISS_Term-_3	468	Kidney	Y	3	5	TERM-VGC	468_Kidney_VGC-_ISS_Term-_3_L1_1	TERM	VGC	control
ISS30	469_Liver_VGC-_ISS_Term-_12	469	Liver	O	12	5	TERM-VGC	469_Liver_VGC-_ISS_Term-_12_L1_1	TERM	VGC	control
ISS30	470_Spleen_VC-LAR-9	470	Spleen	Y	9	5	LAR-VGC	470_Spleen_VC-LAR-9_L1_1	LAR	VGC	control
ISS30	471_Thymus_VC-LAR-3	471	Thymus	O	3	5	LAR-VGC	471_Thymus_VC-LAR-3_L1_1	LAR	VGC	control
ISS30	472_BAT_FL-_ISS_Term-_5	472	BAT	Y	5	5	TERM-FL	472_BAT_FL-_ISS_Term-_5_L1_1	TERM	FL	space
ISS30	473_Liver_FL-LAR-1	473	Liver	Y	1	5	LAR-FL	473_Liver_FL-LAR-1_L1_1	LAR	FL	space
ISS30	474_Spleen_HGC-_ISS_Term-_11	474	Spleen	O	11	5	TERM-HGC	474_Spleen_HGC-_ISS_Term-_11_L1_1	TERM	HGC	control
ISS30	475_MAT_HC-LAR-5	475	MAT	Y	5	5	LAR-HGC	475_MAT_HC-LAR-5_L1_1	LAR	HGC	control
ISS30	476_BAT_VC-LAR-14	476	BAT	Y	14	5	LAR-VGC	476_BAT_VC-LAR-14_L1_1	LAR	VGC	control
ISS30	477_Spleen_FL-LAR-16	477	Spleen	O	16	5	LAR-FL	477_Spleen_FL-LAR-16_L1_1	LAR	FL	space
ISS30	478_GAT_VC-LAR-14	478	GAT	Y	14	5	LAR-VGC	478_GAT_VC-LAR-14_L1_1	LAR	VGC	control
ISS30	479_Diaphragm_VC-LAR-1	479	Diaphragm	Y	1	5	LAR-VGC	479_Diaphragm_VC-LAR-1_L1_1	LAR	VGC	control
ISS30	480_Lung_FL-_ISS_Term-_5	480	Lung	Y	5	5	TERM-FL	480_Lung_FL-_ISS_Term-_5_L1_1	TERM	FL	space
ISS31	481_Kidney_FL-LAR-2	481	Kidney	Y	2	6	LAR-FL	481_Kidney_FL-LAR-2_L1_1	LAR	FL	space
ISS31	482_GAT_VGC-_ISS_Term-_13	482	GAT	O	13	6	TERM-VGC	482_GAT_VGC-_ISS_Term-_13_L1_1	TERM	VGC	control
ISS31	483_Pancreas_FL-LAR-14	483	Pancreas	Y	14	6	LAR-FL	483_Pancreas_FL-LAR-14_L1_1	LAR	FL	space
ISS31	484_Lung_VGC-_ISS_Term-_12	484	Lung	O	12	6	TERM-VGC	484_Lung_VGC-_ISS_Term-_12_L1_1	TERM	VGC	control
ISS31	485_Spleen_VGC-_ISS_Term-_16	485	Spleen	O	16	6	TERM-VGC	485_Spleen_VGC-_ISS_Term-_16_L1_1	TERM	VGC	control
ISS31	486_Liver_FL-LAR-14	486	Liver	Y	14	6	LAR-FL	486_Liver_FL-LAR-14_L1_1	LAR	FL	space
ISS31	487_GAT_VGC-_ISS_Term-_16	487	GAT	O	16	6	TERM-VGC	487_GAT_VGC-_ISS_Term-_16_L1_1	TERM	VGC	control
ISS31	488_SCAT_VC-LAR-14	488	SCAT	Y	14	6	LAR-VGC	488_SCAT_VC-LAR-14_L1_1	LAR	VGC	control
ISS31	489_BAT_HC-LAR-4	489	BAT	O	4	6	LAR-HGC	489_BAT_HC-LAR-4_L1_1	LAR	HGC	control
ISS31	490_SCAT_FL-LAR-2	490	SCAT	Y	2	6	LAR-FL	490_SCAT_FL-LAR-2_L1_1	LAR	FL	space
ISS31	491_Thymus_HC-LAR-12	491	Thymus	O	12	6	LAR-HGC	491_Thymus_HC-LAR-12_L1_1	LAR	HGC	control
ISS31	492_SCAT_HGC-_ISS_Term-_1	492	SCAT	Y	1	6	TERM-HGC	492_SCAT_HGC-_ISS_Term-_1_L1_1	TERM	HGC	control
ISS31	493_Lung_FL-_ISS_Term-_1	493	Lung	Y	1	6	TERM-FL	493_Lung_FL-_ISS_Term-_1_L1_1	TERM	FL	space
ISS31	494_Diaphragm_VC-LAR-12	494	Diaphragm	O	12	6	LAR-VGC	494_Diaphragm_VC-LAR-12_L1_1	LAR	VGC	control
ISS31	495_BAT_HC-LAR-3	495	BAT	O	3	6	LAR-HGC	495_BAT_HC-LAR-3_L1_1	LAR	HGC	control
ISS31	496_Pancreas_HGC-_ISS_Term-_3	496	Pancreas	Y	3	6	TERM-HGC	496_Pancreas_HGC-_ISS_Term-_3_L1_1	TERM	HGC	control
ISS32	497_Diaphragm_FL-_ISS_Term-_12	497	Diaphragm	O	12	6	TERM-FL	497_Diaphragm_FL-_ISS_Term-_12_L1_1	TERM	FL	space
ISS32	498_Lung_HC-LAR-11	498	Lung	O	11	6	LAR-HGC	498_Lung_HC-LAR-11_L1_1	LAR	HGC	control
ISS32	499_SCAT_FL-LAR-1	499	SCAT	Y	1	6	LAR-FL	499_SCAT_FL-LAR-1_L1_1	LAR	FL	space
ISS32	500_Kidney_FL-LAR-13	500	Kidney	Y	13	6	LAR-FL	500_Kidney_FL-LAR-13_L1_1	LAR	FL	space
ISS32	501_Thymus_VGC-_ISS_Term-_12	501	Thymus	O	12	6	TERM-VGC	501_Thymus_VGC-_ISS_Term-_12_L1_1	TERM	VGC	control
ISS32	502_SCAT_FL-_ISS_Term-_5	502	SCAT	Y	5	6	TERM-FL	502_SCAT_FL-_ISS_Term-_5_L1_1	TERM	FL	space
ISS32	503_Diaphragm_VC-LAR-5	503	Diaphragm	Y	5	6	LAR-VGC	503_Diaphragm_VC-LAR-5_L1_1	LAR	VGC	control
ISS32	504_Diaphragm_HC-LAR-12	504	Diaphragm	O	12	6	LAR-HGC	504_Diaphragm_HC-LAR-12_L1_1	LAR	HGC	control
ISS32	505_Heart_FL-_ISS_Term-_16	505	Heart	O	16	6	TERM-FL	505_Heart_FL-_ISS_Term-_16_L1_1	TERM	FL	space
ISS32	506_MAT_VC-LAR-14	506	MAT	Y	14	6	LAR-VGC	506_MAT_VC-LAR-14_L1_1	LAR	VGC	control
ISS32	507_Liver_FL-_ISS_Term-_2	507	Liver	Y	2	6	TERM-FL	507_Liver_FL-_ISS_Term-_2_L1_1	TERM	FL	space
ISS32	508_Diaphragm_FL-LAR-4	508	Diaphragm	O	4	6	LAR-FL	508_Diaphragm_FL-LAR-4_L1_1	LAR	FL	space
ISS32	509_Liver_FL-_ISS_Term-_4	509	Liver	Y	4	6	TERM-FL	509_Liver_FL-_ISS_Term-_4_L1_1	TERM	FL	space
ISS32	510_Diaphragm_FL-LAR-14	510	Diaphragm	Y	14	6	LAR-FL	510_Diaphragm_FL-LAR-14_L1_1	LAR	FL	space
ISS32	511_Pancreas_FL-_ISS_Term-_2	511	Pancreas	Y	2	6	TERM-FL	511_Pancreas_FL-_ISS_Term-_2_L1_1	TERM	FL	space
ISS32	512_SCAT_FL-_ISS_Term-_12	512	SCAT	O	12	6	TERM-FL	512_SCAT_FL-_ISS_Term-_12_L1_1	TERM	FL	space
ISS33	513_SCAT_FL-LAR-16	513	SCAT	O	16	6	LAR-FL	513_SCAT_FL-LAR-16_L1_1	LAR	FL	space
ISS33	514_Spleen_HC-LAR-17	514	Spleen	Y	17	6	LAR-HGC	514_Spleen_HC-LAR-17_L1_1	LAR	HGC	control
ISS33	515_MAT_FL-LAR-4	515	MAT	O	4	6	LAR-FL	515_MAT_FL-LAR-4_L1_1	LAR	FL	space
ISS33	516_GAT_HGC-_ISS_Term-_16	516	GAT	O	16	6	TERM-HGC	516_GAT_HGC-_ISS_Term-_16_L1_1	TERM	HGC	control
ISS33	517_Brain_VC-LAR-13	517	Brain	Y	13	6	LAR-VGC	517_Brain_VC-LAR-13_L1_1	LAR	VGC	control
ISS33	518_SCAT_VC-LAR-4	518	SCAT	O	4	6	LAR-VGC	518_SCAT_VC-LAR-4_L1_1	LAR	VGC	control
ISS33	519_BAT_HC-LAR-16	519	BAT	O	16	6	LAR-HGC	519_BAT_HC-LAR-16_L1_1	LAR	HGC	control
ISS33	520_MAT_HGC-_ISS_Term-_11	520	MAT	O	11	6	TERM-HGC	520_MAT_HGC-_ISS_Term-_11_L1_1	TERM	HGC	control
ISS33	521_Kidney_HGC-_ISS_Term-_14	521	Kidney	O	14	6	TERM-HGC	521_Kidney_HGC-_ISS_Term-_14_L1_1	TERM	HGC	control
ISS33	522_Lung_FL-LAR-4	522	Lung	O	4	6	LAR-FL	522_Lung_FL-LAR-4_L1_1	LAR	FL	space
ISS33	523_Diaphragm_VGC-_ISS_Term-_14	523	Diaphragm	O	14	6	TERM-VGC	523_Diaphragm_VGC-_ISS_Term-_14_L1_1	TERM	VGC	control
ISS33	524_Kidney_HGC-_ISS_Term-_1	524	Kidney	Y	1	6	TERM-HGC	524_Kidney_HGC-_ISS_Term-_1_L1_1	TERM	HGC	control
ISS33	525_Pancreas_VC-LAR-5	525	Pancreas	Y	5	6	LAR-VGC	525_Pancreas_VC-LAR-5_L1_1	LAR	VGC	control
ISS33	526_Thymus_FL-LAR-13	526	Thymus	Y	13	6	LAR-FL	526_Thymus_FL-LAR-13_L1_1	LAR	FL	space
ISS33	527_BAT_HGC-_ISS_Term-_12	527	BAT	O	12	6	TERM-HGC	527_BAT_HGC-_ISS_Term-_12_L1_1	TERM	HGC	control
ISS33	528_MAT_VGC-_ISS_Term-_16	528	MAT	O	16	6	TERM-VGC	528_MAT_VGC-_ISS_Term-_16_L1_1	TERM	VGC	control
ISS34	529_Diaphragm_VGC-_ISS_Term-_5	529	Diaphragm	Y	5	6	TERM-VGC	529_Diaphragm_VGC-_ISS_Term-_5_L1_1	TERM	VGC	control
ISS34	530_Kidney_HGC-_ISS_Term-_12	530	Kidney	O	12	6	TERM-HGC	530_Kidney_HGC-_ISS_Term-_12_L1_1	TERM	HGC	control
ISS34	531_Thymus_FL-_ISS_Term-_4	531	Thymus	Y	4	6	TERM-FL	531_Thymus_FL-_ISS_Term-_4_L1_1	TERM	FL	space
ISS34	532_Brain_FL-LAR-1	532	Brain	Y	1	6	LAR-FL	532_Brain_FL-LAR-1_L1_1	LAR	FL	space
ISS34	533_Liver_HGC-_ISS_Term-_12	533	Liver	O	12	6	TERM-HGC	533_Liver_HGC-_ISS_Term-_12_L1_1	TERM	HGC	control
ISS34	534_BAT_HGC-_ISS_Term-_4	534	BAT	Y	4	6	TERM-HGC	534_BAT_HGC-_ISS_Term-_4_L1_1	TERM	HGC	control
ISS34	535_Brain_FL-_ISS_Term-_8	535	Brain	Y	8	6	TERM-FL	535_Brain_FL-_ISS_Term-_8_L1_1	TERM	FL	space
ISS34	536_Kidney_HC-LAR-13	536	Kidney	Y	13	6	LAR-HGC	536_Kidney_HC-LAR-13_L1_1	LAR	HGC	control
ISS34	537_Kidney_FL-LAR-5	537	Kidney	Y	5	6	LAR-FL	537_Kidney_FL-LAR-5_L1_1	LAR	FL	space
ISS34	538_Pancreas_FL-LAR-5	538	Pancreas	Y	5	6	LAR-FL	538_Pancreas_FL-LAR-5_L1_1	LAR	FL	space
ISS34	539_Heart_HGC-_ISS_Term-_14	539	Heart	O	14	6	TERM-HGC	539_Heart_HGC-_ISS_Term-_14_L1_1	TERM	HGC	control
ISS34	540_Kidney_VC-LAR-13	540	Kidney	Y	13	6	LAR-VGC	540_Kidney_VC-LAR-13_L1_1	LAR	VGC	control
ISS34	541_Heart_FL-_ISS_Term-_14	541	Heart	O	14	6	TERM-FL	541_Heart_FL-_ISS_Term-_14_L1_1	TERM	FL	space
ISS34	542_GAT_FL-LAR-12	542	GAT	O	12	6	LAR-FL	542_GAT_FL-LAR-12_L1_1	LAR	FL	space
ISS34	543_Liver_HGC-_ISS_Term-_13	543	Liver	O	13	6	TERM-HGC	543_Liver_HGC-_ISS_Term-_13_L1_1	TERM	HGC	control
ISS34	544_Liver_HGC-_ISS_Term-_3	544	Liver	Y	3	6	TERM-HGC	544_Liver_HGC-_ISS_Term-_3_L1_1	TERM	HGC	control
ISS35	545_Thymus_FL-LAR-5	545	Thymus	Y	5	6	LAR-FL	545_Thymus_FL-LAR-5_L1_1	LAR	FL	space
ISS35	546_Pancreas_HC-LAR-12	546	Pancreas	O	12	6	LAR-HGC	546_Pancreas_HC-LAR-12_L1_1	LAR	HGC	control
ISS35	547_BAT_VGC-_ISS_Term-_16	547	BAT	O	16	6	TERM-VGC	547_BAT_VGC-_ISS_Term-_16_L1_1	TERM	VGC	control
ISS35	548_Spleen_FL-_ISS_Term-_16	548	Spleen	O	16	6	TERM-FL	548_Spleen_FL-_ISS_Term-_16_L1_1	TERM	FL	space
ISS35	549_MAT_VC-LAR-13	549	MAT	Y	13	6	LAR-VGC	549_MAT_VC-LAR-13_L1_1	LAR	VGC	control
ISS35	550_Liver_VGC-_ISS_Term-_16	550	Liver	O	16	6	TERM-VGC	550_Liver_VGC-_ISS_Term-_16_L1_1	TERM	VGC	control
ISS35	551_Heart_FL-_ISS_Term-_11	551	Heart	O	11	6	TERM-FL	551_Heart_FL-_ISS_Term-_11_L1_1	TERM	FL	space
ISS35	552_BAT_HGC-_ISS_Term-_1	552	BAT	Y	1	6	TERM-HGC	552_BAT_HGC-_ISS_Term-_1_L1_1	TERM	HGC	control
ISS35	553_GAT_HC-LAR-1	553	GAT	Y	1	6	LAR-HGC	553_GAT_HC-LAR-1_L1_1	LAR	HGC	control
ISS35	554_MAT_HGC-_ISS_Term-_14	554	MAT	O	14	6	TERM-HGC	554_MAT_HGC-_ISS_Term-_14_L1_1	TERM	HGC	control
ISS35	555_Pancreas_VC-LAR-2	555	Pancreas	Y	2	6	LAR-VGC	555_Pancreas_VC-LAR-2_L1_1	LAR	VGC	control
ISS35	556_SCAT_FL-LAR-4	556	SCAT	O	4	6	LAR-FL	556_SCAT_FL-LAR-4_L1_1	LAR	FL	space
ISS35	557_Heart_VGC-_ISS_Term-_13	557	Heart	O	13	6	TERM-VGC	557_Heart_VGC-_ISS_Term-_13_L1_1	TERM	VGC	control
ISS35	558_Pancreas_HC-LAR-5	558	Pancreas	Y	5	6	LAR-HGC	558_Pancreas_HC-LAR-5_L1_1	LAR	HGC	control
ISS35	559_Diaphragm_VC-LAR-13	559	Diaphragm	Y	13	6	LAR-VGC	559_Diaphragm_VC-LAR-13_L1_1	LAR	VGC	control
ISS35	560_SCAT_FL-_ISS_Term-_1	560	SCAT	Y	1	6	TERM-FL	560_SCAT_FL-_ISS_Term-_1_L1_1	TERM	FL	space
ISS36	561_Kidney_VGC-_ISS_Term-_4	561	Kidney	Y	4	6	TERM-VGC	561_Kidney_VGC-_ISS_Term-_4_L1_1	TERM	VGC	control
ISS36	562_BAT_VGC-_ISS_Term-_2	562	BAT	Y	2	6	TERM-VGC	562_BAT_VGC-_ISS_Term-_2_L1_1	TERM	VGC	control
ISS36	563_GAT_HGC-_ISS_Term-_13	563	GAT	O	13	6	TERM-HGC	563_GAT_HGC-_ISS_Term-_13_L1_1	TERM	HGC	control
ISS36	564_MAT_FL-_ISS_Term-_13	564	MAT	O	13	6	TERM-FL	564_MAT_FL-_ISS_Term-_13_L1_1	TERM	FL	space
ISS36	565_Thymus_HGC-_ISS_Term-_12	565	Thymus	O	12	6	TERM-HGC	565_Thymus_HGC-_ISS_Term-_12_L1_1	TERM	HGC	control
ISS36	566_Heart_FL-_ISS_Term-_13	566	Heart	O	13	6	TERM-FL	566_Heart_FL-_ISS_Term-_13_L1_1	TERM	FL	space
ISS36	567_BAT_FL-LAR-3	567	BAT	O	3	6	LAR-FL	567_BAT_FL-LAR-3_L1_1	LAR	FL	space
ISS36	568_Pancreas_VC-LAR-16	568	Pancreas	O	16	6	LAR-VGC	568_Pancreas_VC-LAR-16_L1_1	LAR	VGC	control
ISS36	569_Kidney_FL-_ISS_Term-_2	569	Kidney	Y	2	6	TERM-FL	569_Kidney_FL-_ISS_Term-_2_L1_1	TERM	FL	space
ISS36	570_SCAT_FL-_ISS_Term-_13	570	SCAT	O	13	6	TERM-FL	570_SCAT_FL-_ISS_Term-_13_L1_1	TERM	FL	space
ISS36	571_Lung_HGC-_ISS_Term-_14	571	Lung	O	14	6	TERM-HGC	571_Lung_HGC-_ISS_Term-_14_L1_1	TERM	HGC	control
ISS36	572_Pancreas_FL-LAR-1	572	Pancreas	Y	1	6	LAR-FL	572_Pancreas_FL-LAR-1_L1_1	LAR	FL	space
ISS36	573_Diaphragm_HC-LAR-14	573	Diaphragm	Y	14	6	LAR-HGC	573_Diaphragm_HC-LAR-14_L1_1	LAR	HGC	control
ISS36	574_Pancreas_HC-LAR-1	574	Pancreas	Y	1	6	LAR-HGC	574_Pancreas_HC-LAR-1_L1_1	LAR	HGC	control
ISS36	575_Kidney_HC-LAR-4	575	Kidney	O	4	6	LAR-HGC	575_Kidney_HC-LAR-4_L1_1	LAR	HGC	control
ISS36	576_Pancreas_FL-LAR-11	576	Pancreas	O	11	6	LAR-FL	576_Pancreas_FL-LAR-11_L1_1	LAR	FL	space
ISS37	577_Diaphragm_HC-LAR-13	577	Diaphragm	Y	13	7	LAR-HGC	577_Diaphragm_HC-LAR-13_L1_1	LAR	HGC	control
ISS37	578_Diaphragm_FL-LAR-3	578	Diaphragm	O	3	7	LAR-FL	578_Diaphragm_FL-LAR-3_L1_1	LAR	FL	space
ISS37	579_Heart_FL-LAR-17	579	Heart	Y	17	7	LAR-FL	579_Heart_FL-LAR-17_L1_1	LAR	FL	space
ISS37	580_Brain_FL-LAR-5	580	Brain	Y	5	7	LAR-FL	580_Brain_FL-LAR-5_L1_1	LAR	FL	space
ISS37	581_Lung_FL-_ISS_Term-_3	581	Lung	Y	3	7	TERM-FL	581_Lung_FL-_ISS_Term-_3_L1_1	TERM	FL	space
ISS37	582_Heart_HGC-_ISS_Term-_11	582	Heart	O	11	7	TERM-HGC	582_Heart_HGC-_ISS_Term-_11_L1_1	TERM	HGC	control
ISS37	583_BAT_HC-LAR-11	583	BAT	O	11	7	LAR-HGC	583_BAT_HC-LAR-11_L1_1	LAR	HGC	control
ISS37	584_Heart_VC-LAR-17	584	Heart	Y	17	7	LAR-VGC	584_Heart_VC-LAR-17_L1_1	LAR	VGC	control
ISS38	585_Kidney_FL-LAR-14	585	Kidney	Y	14	7	LAR-FL	585_Kidney_FL-LAR-14_L1_1	LAR	FL	space
ISS38	586_Lung_VGC-_ISS_Term-_2	586	Lung	Y	2	7	TERM-VGC	586_Lung_VGC-_ISS_Term-_2_L1_1	TERM	VGC	control
ISS38	587_Spleen_HGC-_ISS_Term-_2	587	Spleen	Y	2	7	TERM-HGC	587_Spleen_HGC-_ISS_Term-_2_L1_1	TERM	HGC	control
ISS38	588_GAT_FL-LAR-14	588	GAT	Y	14	7	LAR-FL	588_GAT_FL-LAR-14_L1_1	LAR	FL	space
ISS38	589_Pancreas_FL-LAR-2	589	Pancreas	Y	2	7	LAR-FL	589_Pancreas_FL-LAR-2_L1_1	LAR	FL	space
ISS38	590_MAT_HC-LAR-16	590	MAT	O	16	7	LAR-HGC	590_MAT_HC-LAR-16_L1_1	LAR	HGC	control
ISS38	591_SCAT_VGC-_ISS_Term-_5	591	SCAT	Y	5	7	TERM-VGC	591_SCAT_VGC-_ISS_Term-_5_L1_1	TERM	VGC	control
ISS38	592_GAT_FL-LAR-13	592	GAT	Y	13	7	LAR-FL	592_GAT_FL-LAR-13_L1_1	LAR	FL	space
ISS38	593_Heart_HC-LAR-16	593	Heart	O	16	7	LAR-HGC	593_Heart_HC-LAR-16_L1_1	LAR	HGC	control
ISS38	594_MAT_FL-LAR-2	594	MAT	Y	2	7	LAR-FL	594_MAT_FL-LAR-2_L1_1	LAR	FL	space
ISS38	595_GAT_HC-LAR-16	595	GAT	O	16	7	LAR-HGC	595_GAT_HC-LAR-16_L1_1	LAR	HGC	control
ISS38	596_Spleen_FL-LAR-13	596	Spleen	Y	13	7	LAR-FL	596_Spleen_FL-LAR-13_L1_1	LAR	FL	space
ISS38	598_SCAT_HC-LAR-2	598	SCAT	Y	2	7	LAR-HGC	598_SCAT_HC-LAR-2_L1_1	LAR	HGC	control
ISS38	599_Brain_VGC-_ISS_Term-_8	599	Brain	Y	8	7	TERM-VGC	599_Brain_VGC-_ISS_Term-_8_L1_1	TERM	VGC	control
ISS38	600_Lung_VC-LAR-12	600	Lung	O	12	7	LAR-VGC	600_Lung_VC-LAR-12_L1_1	LAR	VGC	control
ISS39	601_Diaphragm_FL-LAR-2	601	Diaphragm	Y	2	7	LAR-FL	601_Diaphragm_FL-LAR-2_L1_1	LAR	FL	space
ISS39	602_GAT_VC-LAR-1	602	GAT	Y	1	7	LAR-VGC	602_GAT_VC-LAR-1_L1_1	LAR	VGC	control
ISS39	603_Lung_VC-LAR-16	603	Lung	O	16	7	LAR-VGC	603_Lung_VC-LAR-16_L1_1	LAR	VGC	control
ISS39	604_Thymus_HGC-_ISS_Term-_11	604	Thymus	O	11	7	TERM-HGC	604_Thymus_HGC-_ISS_Term-_11_L1_1	TERM	HGC	control
ISS39	605_Spleen_VC-LAR-17	605	Spleen	Y	17	7	LAR-VGC	605_Spleen_VC-LAR-17_L1_1	LAR	VGC	control
ISS39	607_BAT_FL-LAR-12	607	BAT	O	12	7	LAR-FL	607_BAT_FL-LAR-12_L1_1	LAR	FL	space
ISS39	608_MAT_VGC-_ISS_Term-_4	608	MAT	Y	4	7	TERM-VGC	608_MAT_VGC-_ISS_Term-_4_L1_1	TERM	VGC	control
ISS39	609_Kidney_FL-LAR-3	609	Kidney	O	3	7	LAR-FL	609_Kidney_FL-LAR-3_L1_1	LAR	FL	space
ISS39	610_GAT_HC-LAR-3	610	GAT	O	3	7	LAR-HGC	610_GAT_HC-LAR-3_L1_1	LAR	HGC	control
ISS39	611_Lung_FL-LAR-13	611	Lung	Y	13	7	LAR-FL	611_Lung_FL-LAR-13_L1_1	LAR	FL	space
ISS39	612_BAT_VGC-_ISS_Term-_14	612	BAT	O	14	7	TERM-VGC	612_BAT_VGC-_ISS_Term-_14_L1_1	TERM	VGC	control
ISS39	613_BAT_FL-_ISS_Term-_14	613	BAT	O	14	7	TERM-FL	613_BAT_FL-_ISS_Term-_14_L1_1	TERM	FL	space
ISS39	614_BAT_FL-LAR-2	614	BAT	Y	2	7	LAR-FL	614_BAT_FL-LAR-2_L1_1	LAR	FL	space
ISS39	615_SCAT_HGC-_ISS_Term-_11	615	SCAT	O	11	7	TERM-HGC	615_SCAT_HGC-_ISS_Term-_11_L1_1	TERM	HGC	control
ISS39	616_Kidney_VGC-_ISS_Term-_5	616	Kidney	Y	5	7	TERM-VGC	616_Kidney_VGC-_ISS_Term-_5_L1_1	TERM	VGC	control
ISS40	617_Lung_HGC-_ISS_Term-_5	617	Lung	Y	5	7	TERM-HGC	617_Lung_HGC-_ISS_Term-_5_L1_1	TERM	HGC	control
ISS40	618_MAT_FL-_ISS_Term-_3	618	MAT	Y	3	7	TERM-FL	618_MAT_FL-_ISS_Term-_3_L1_1	TERM	FL	space
ISS40	619_Lung_FL-LAR-14	619	Lung	Y	14	7	LAR-FL	619_Lung_FL-LAR-14_L1_1	LAR	FL	space
ISS40	620_Diaphragm_HC-LAR-3	620	Diaphragm	O	3	7	LAR-HGC	620_Diaphragm_HC-LAR-3_L1_1	LAR	HGC	control
ISS40	621_Lung_VGC-_ISS_Term-_13	621	Lung	O	13	7	TERM-VGC	621_Lung_VGC-_ISS_Term-_13_L1_1	TERM	VGC	control
ISS40	622_SCAT_VC-LAR-12	622	SCAT	O	12	7	LAR-VGC	622_SCAT_VC-LAR-12_L1_1	LAR	VGC	control
ISS40	623_Thymus_VGC-_ISS_Term-_5	623	Thymus	Y	5	7	TERM-VGC	623_Thymus_VGC-_ISS_Term-_5_L1_1	TERM	VGC	control
ISS40	624_Diaphragm_VC-LAR-11	624	Diaphragm	O	11	7	LAR-VGC	624_Diaphragm_VC-LAR-11_L1_1	LAR	VGC	control
ISS37	625_Diaphragm_VC-LAR-14	625	Diaphragm	Y	14	7	LAR-VGC	625_Diaphragm_VC-LAR-14_L1_1	LAR	VGC	control
ISS37	626_BAT_FL-LAR-5	626	BAT	Y	5	7	LAR-FL	626_BAT_FL-LAR-5_L1_1	LAR	FL	space
ISS37	627_Kidney_VC-LAR-5	627	Kidney	Y	5	7	LAR-VGC	627_Kidney_VC-LAR-5_L1_1	LAR	VGC	control
ISS37	628_Brain_FL-_ISS_Term-_18	628	Brain	O	18	7	TERM-FL	628_Brain_FL-_ISS_Term-_18_L1_1	TERM	FL	space
ISS37	629_MAT_FL-LAR-16	629	MAT	O	16	7	LAR-FL	629_MAT_FL-LAR-16_L1_1	LAR	FL	space
ISS37	630_Pancreas_FL-_ISS_Term-_4	630	Pancreas	Y	4	7	TERM-FL	630_Pancreas_FL-_ISS_Term-_4_L1_1	TERM	FL	space
ISS37	631_GAT_VC-LAR-16	631	GAT	O	16	7	LAR-VGC	631_GAT_VC-LAR-16_L1_1	LAR	VGC	control
ISS37	632_Diaphragm_HC-LAR-4	632	Diaphragm	O	4	7	LAR-HGC	632_Diaphragm_HC-LAR-4_L1_1	LAR	HGC	control
ISS41	633_Lung_FL-_ISS_Term-_11	633	Lung	O	11	7	TERM-FL	633_Lung_FL-_ISS_Term-_11_L1_1	TERM	FL	space
ISS41	634_MAT_HGC-_ISS_Term-_4	634	MAT	Y	4	7	TERM-HGC	634_MAT_HGC-_ISS_Term-_4_L1_1	TERM	HGC	control
ISS41	635_SCAT_VGC-_ISS_Term-_12	635	SCAT	O	12	7	TERM-VGC	635_SCAT_VGC-_ISS_Term-_12_L1_1	TERM	VGC	control
ISS41	636_Heart_FL-LAR-13	636	Heart	Y	13	7	LAR-FL	636_Heart_FL-LAR-13_L1_1	LAR	FL	space
ISS40	637_Liver_VC-LAR-14	637	Liver	Y	14	7	LAR-VGC	637_Liver_VC-LAR-14_L1_1	LAR	VGC	control
ISS40	638_SCAT_VC-LAR-11	638	SCAT	O	11	7	LAR-VGC	638_SCAT_VC-LAR-11_L1_1	LAR	VGC	control
ISS40	639_Heart_HC-LAR-8	639	Heart	O	8	7	LAR-HGC	639_Heart_HC-LAR-8_L1_1	LAR	HGC	control
ISS40	640_BAT_HGC-_ISS_Term-_5	640	BAT	Y	5	7	TERM-HGC	640_BAT_HGC-_ISS_Term-_5_L1_1	TERM	HGC	control
ISS40	641_BAT_VC-LAR-12	641	BAT	O	12	7	LAR-VGC	641_BAT_VC-LAR-12_L1_1	LAR	VGC	control
ISS40	642_Spleen_HC-LAR-16	642	Spleen	O	16	7	LAR-HGC	642_Spleen_HC-LAR-16_L1_1	LAR	HGC	control
ISS40	643_Kidney_FL-_ISS_Term-_3	643	Kidney	Y	3	7	TERM-FL	643_Kidney_FL-_ISS_Term-_3_L1_1	TERM	FL	space
ISS40	644_MAT_HC-LAR-13	644	MAT	Y	13	7	LAR-HGC	644_MAT_HC-LAR-13_L1_1	LAR	HGC	control
ISS41	645_Lung_VC-LAR-2	645	Lung	Y	2	7	LAR-VGC	645_Lung_VC-LAR-2_L1_1	LAR	VGC	control
ISS41	646_Diaphragm_FL-_ISS_Term-_1	646	Diaphragm	Y	1	7	TERM-FL	646_Diaphragm_FL-_ISS_Term-_1_L1_1	TERM	FL	space
ISS41	647_Diaphragm_FL-_ISS_Term-_2	647	Diaphragm	Y	2	8	TERM-FL	647_Diaphragm_FL-_ISS_Term-_2_L1_1	TERM	FL	space
ISS41	648_Thymus_VC-LAR-16	648	Thymus	O	16	8	LAR-VGC	648_Thymus_VC-LAR-16_L1_1	LAR	VGC	control
ISS41	649_SCAT_FL-LAR-14	649	SCAT	Y	14	8	LAR-FL	649_SCAT_FL-LAR-14_L1_1	LAR	FL	space
ISS41	650_SCAT_HC-LAR-16	650	SCAT	O	16	8	LAR-HGC	650_SCAT_HC-LAR-16_L1_1	LAR	HGC	control
ISS41	651_Spleen_VGC-_ISS_Term-_14	651	Spleen	O	14	8	TERM-VGC	651_Spleen_VGC-_ISS_Term-_14_L1_1	TERM	VGC	control
ISS41	652_GAT_FL-_ISS_Term-_12	652	GAT	O	12	8	TERM-FL	652_GAT_FL-_ISS_Term-_12_L1_1	TERM	FL	space
ISS41	653_GAT_VGC-_ISS_Term-_5	653	GAT	Y	5	8	TERM-VGC	653_GAT_VGC-_ISS_Term-_5_L1_1	TERM	VGC	control
ISS41	654_Thymus_FL-_ISS_Term-_2	654	Thymus	Y	2	8	TERM-FL	654_Thymus_FL-_ISS_Term-_2_L1_1	TERM	FL	space
ISS42	655_Lung_FL-LAR-3	655	Lung	O	3	8	LAR-FL	655_Lung_FL-LAR-3_L1_1	LAR	FL	space
ISS42	656_Thymus_FL-_ISS_Term-_16	656	Thymus	O	16	8	TERM-FL	656_Thymus_FL-_ISS_Term-_16_L1_1	TERM	FL	space
ISS42	657_Lung_VC-LAR-4	657	Lung	O	4	8	LAR-VGC	657_Lung_VC-LAR-4_L1_1	LAR	VGC	control
ISS42	658_SCAT_VC-LAR-16	658	SCAT	O	16	8	LAR-VGC	658_SCAT_VC-LAR-16_L1_1	LAR	VGC	control
ISS42	659_MAT_HGC-_ISS_Term-_2	659	MAT	Y	2	8	TERM-HGC	659_MAT_HGC-_ISS_Term-_2_L1_1	TERM	HGC	control
ISS42	660_Pancreas_VC-LAR-13	660	Pancreas	Y	13	8	LAR-VGC	660_Pancreas_VC-LAR-13_L1_1	LAR	VGC	control
ISS42	661_MAT_VGC-_ISS_Term-_2	661	MAT	Y	2	8	TERM-VGC	661_MAT_VGC-_ISS_Term-_2_L1_1	TERM	VGC	control
ISS42	662_Thymus_VGC-_ISS_Term-_3	662	Thymus	Y	3	8	TERM-VGC	662_Thymus_VGC-_ISS_Term-_3_L1_1	TERM	VGC	control
ISS43	663_Pancreas_HC-LAR-16	663	Pancreas	O	16	8	LAR-HGC	663_Pancreas_HC-LAR-16_L1_1	LAR	HGC	control
ISS43	664_Spleen_HC-LAR-13	664	Spleen	Y	13	8	LAR-HGC	664_Spleen_HC-LAR-13_L1_1	LAR	HGC	control
ISS43	665_BAT_HGC-_ISS_Term-_2	665	BAT	Y	2	8	TERM-HGC	665_BAT_HGC-_ISS_Term-_2_L1_1	TERM	HGC	control
ISS43	666_Spleen_FL-LAR-5	666	Spleen	Y	5	8	LAR-FL	666_Spleen_FL-LAR-5_L1_1	LAR	FL	space
ISS43	667_SCAT_VGC-_ISS_Term-_13	667	SCAT	O	13	8	TERM-VGC	667_SCAT_VGC-_ISS_Term-_13_L1_1	TERM	VGC	control
ISS43	668_Liver_FL-LAR-11	668	Liver	O	11	8	LAR-FL	668_Liver_FL-LAR-11_L1_1	LAR	FL	space
ISS43	669_Lung_HGC-_ISS_Term-_4	669	Lung	Y	4	8	TERM-HGC	669_Lung_HGC-_ISS_Term-_4_L1_1	TERM	HGC	control
ISS43	670_BAT_HGC-_ISS_Term-_14	670	BAT	O	14	8	TERM-HGC	670_BAT_HGC-_ISS_Term-_14_L1_1	TERM	HGC	control
ISS43	671_GAT_VGC-_ISS_Term-_1	671	GAT	Y	1	8	TERM-VGC	671_GAT_VGC-_ISS_Term-_1_L1_1	TERM	VGC	control
ISS43	672_MAT_HC-LAR-1	672	MAT	Y	1	8	LAR-HGC	672_MAT_HC-LAR-1_L1_1	LAR	HGC	control
ISS43	673_SCAT_FL-_ISS_Term-_11	673	SCAT	O	11	8	TERM-FL	673_SCAT_FL-_ISS_Term-_11_L1_1	TERM	FL	space
ISS43	674_Brain_HGC-_ISS_Term-_17	674	Brain	O	17	8	TERM-HGC	674_Brain_HGC-_ISS_Term-_17_L1_1	TERM	HGC	control
ISS44	675_SCAT_VC-LAR-5	675	SCAT	Y	5	8	LAR-VGC	675_SCAT_VC-LAR-5_L1_1	LAR	VGC	control
ISS44	676_Kidney_FL-LAR-12	676	Kidney	O	12	8	LAR-FL	676_Kidney_FL-LAR-12_L1_1	LAR	FL	space
ISS44	677_Kidney_HC-LAR-12	677	Kidney	O	12	8	LAR-HGC	677_Kidney_HC-LAR-12_L1_1	LAR	HGC	control
ISS44	678_Diaphragm_VC-LAR-3	678	Diaphragm	O	3	8	LAR-VGC	678_Diaphragm_VC-LAR-3_L1_1	LAR	VGC	control
ISS44	679_Heart_HGC-_ISS_Term-_3	679	Heart	Y	3	8	TERM-HGC	679_Heart_HGC-_ISS_Term-_3_L1_1	TERM	HGC	control
ISS44	680_Liver_HGC-_ISS_Term-_5	680	Liver	Y	5	8	TERM-HGC	680_Liver_HGC-_ISS_Term-_5_L1_1	TERM	HGC	control
ISS44	681_Spleen_FL-LAR-12	681	Spleen	O	12	8	LAR-FL	681_Spleen_FL-LAR-12_L1_1	LAR	FL	space
ISS44	683_MAT_VC-LAR-5	683	MAT	Y	5	8	LAR-VGC	683_MAT_VC-LAR-5_L1_1	LAR	VGC	control
ISS44	684_MAT_FL-_ISS_Term-_14	684	MAT	O	14	8	TERM-FL	684_MAT_FL-_ISS_Term-_14_L1_1	TERM	FL	space
ISS44	685_Pancreas_VC-LAR-4	685	Pancreas	O	4	8	LAR-VGC	685_Pancreas_VC-LAR-4_L1_1	LAR	VGC	control
ISS44	686_Lung_FL-LAR-1	686	Lung	Y	1	8	LAR-FL	686_Lung_FL-LAR-1_L1_1	LAR	FL	space
ISS45	687_MAT_VC-LAR-3	687	MAT	O	3	8	LAR-VGC	687_MAT_VC-LAR-3_L1_1	LAR	VGC	control
ISS45	688_Spleen_VGC-_ISS_Term-_1	688	Spleen	Y	1	8	TERM-VGC	688_Spleen_VGC-_ISS_Term-_1_L1_1	TERM	VGC	control
ISS45	689_Kidney_HC-LAR-2	689	Kidney	Y	2	8	LAR-HGC	689_Kidney_HC-LAR-2_L1_1	LAR	HGC	control
ISS45	690_MAT_HGC-_ISS_Term-_1	690	MAT	Y	1	8	TERM-HGC	690_MAT_HGC-_ISS_Term-_1_L1_1	TERM	HGC	control
ISS45	691_Thymus_HC-LAR-3	691	Thymus	O	3	8	LAR-HGC	691_Thymus_HC-LAR-3_L1_1	LAR	HGC	control
ISS45	692_Spleen_FL-_ISS_Term-_3	692	Spleen	Y	3	8	TERM-FL	692_Spleen_FL-_ISS_Term-_3_L1_1	TERM	FL	space
ISS45	693_Lung_HGC-_ISS_Term-_2	693	Lung	Y	2	8	TERM-HGC	693_Lung_HGC-_ISS_Term-_2_L1_1	TERM	HGC	control
ISS45	694_Liver_HC-LAR-3	694	Liver	O	3	8	LAR-HGC	694_Liver_HC-LAR-3_L1_1	LAR	HGC	control
ISS42	695_SCAT_VGC-_ISS_Term-_16	695	SCAT	O	16	8	TERM-VGC	695_SCAT_VGC-_ISS_Term-_16_L1_1	TERM	VGC	control
ISS42	696_Brain_VGC-_ISS_Term-_9	696	Brain	Y	9	8	TERM-VGC	696_Brain_VGC-_ISS_Term-_9_L1_1	TERM	VGC	control
ISS42	697_GAT_FL-_ISS_Term-_14	697	GAT	O	14	8	TERM-FL	697_GAT_FL-_ISS_Term-_14_L1_1	TERM	FL	space
ISS42	698_Thymus_VC-LAR-11	698	Thymus	O	11	8	LAR-VGC	698_Thymus_VC-LAR-11_L1_1	LAR	VGC	control
ISS42	699_SCAT_HC-LAR-14	699	SCAT	Y	14	8	LAR-HGC	699_SCAT_HC-LAR-14_L1_1	LAR	HGC	control
ISS42	700_Pancreas_HGC-_ISS_Term-_5	700	Pancreas	Y	5	8	TERM-HGC	700_Pancreas_HGC-_ISS_Term-_5_L1_1	TERM	HGC	control
ISS42	701_MAT_FL-_ISS_Term-_12	701	MAT	O	12	8	TERM-FL	701_MAT_FL-_ISS_Term-_12_L1_1	TERM	FL	space
ISS42	702_SCAT_VGC-_ISS_Term-_1	702	SCAT	Y	1	8	TERM-VGC	702_SCAT_VGC-_ISS_Term-_1_L1_1	TERM	VGC	control
ISS41	703_Liver_VGC-_ISS_Term-_14	703	Liver	O	14	8	TERM-VGC	703_Liver_VGC-_ISS_Term-_14_L1_1	TERM	VGC	control
ISS41	704_SCAT_HC-LAR-11	704	SCAT	O	11	8	LAR-HGC	704_SCAT_HC-LAR-11_L1_1	LAR	HGC	control
ISS43	705_Thymus_HC-LAR-5	705	Thymus	Y	5	8	LAR-HGC	705_Thymus_HC-LAR-5_L1_1	LAR	HGC	control
ISS43	706_Heart_VC-LAR-5	706	Heart	Y	5	8	LAR-VGC	706_Heart_VC-LAR-5_L1_1	LAR	VGC	control
ISS44	707_Heart_HC-LAR-5	707	Heart	Y	5	8	LAR-HGC	707_Heart_HC-LAR-5_L1_1	LAR	HGC	control
ISS44	708_GAT_VGC-_ISS_Term-_3	708	GAT	Y	3	8	TERM-VGC	708_GAT_VGC-_ISS_Term-_3_L1_1	TERM	VGC	control
ISS44	709_Kidney_VGC-_ISS_Term-_2	709	Kidney	Y	2	8	TERM-VGC	709_Kidney_VGC-_ISS_Term-_2_L1_1	TERM	VGC	control
ISS44	710_Pancreas_VGC-_ISS_Term-_3	710	Pancreas	Y	3	8	TERM-VGC	710_Pancreas_VGC-_ISS_Term-_3_L1_1	TERM	VGC	control
ISS45	711_Liver_FL-_ISS_Term-_13	711	Liver	O	13	8	TERM-FL	711_Liver_FL-_ISS_Term-_13_L1_1	TERM	FL	space
ISS45	712_Brain_HGC-_ISS_Term-_8	712	Brain	Y	8	8	TERM-HGC	712_Brain_HGC-_ISS_Term-_8_L1_1	TERM	HGC	control
ISS45	713_GAT_FL-_ISS_Term-_4	713	GAT	Y	4	8	TERM-FL	713_GAT_FL-_ISS_Term-_4_L1_1	TERM	FL	space
ISS45	714_BAT_VGC-_ISS_Term-_5	714	BAT	Y	5	8	TERM-VGC	714_BAT_VGC-_ISS_Term-_5_L1_1	TERM	VGC	control
ISS43	715_BAT_FL-_ISS_Term-_11	715	BAT	O	11	8	TERM-FL	715_BAT_FL-_ISS_Term-_11_L1_1	TERM	FL	space
ISS43	716_Heart_VGC-_ISS_Term-_4	716	Heart	Y	4	8	TERM-VGC	716_Heart_VGC-_ISS_Term-_4_L1_1	TERM	VGC	control
