# Supplementary material for: MiRNAs shape mouse age-independent tissue adaptation to spaceflight via ECM and developmental pathways
Source: Nat Commun. 2026 Feb 5;17:1387. doi: 10.1038/s41467-026-68737-1 (PMC12876965; doi:10.1038/s41467-026-68737-1)
Supplement: Supplementary file 4 — Supplementary Data 2 [file 41467_2026_68737_MOESM4_ESM.csv]

	Tissue	fc	wilcox_rawp	wilcox_adjp	RNA	Comparison	Extraction	cohensd
24	BAT	0.413708588786404	0.150793650793651	0.74842066146414	mmu-let-7a-1-3p	8M vs. 3M in HGC	LAR	-1.21577718351902
25	Liver	0.407323264851557	0.0555555555555556	0.897063016823496	mmu-let-7a-1-3p	8M vs. 3M in VGC	LAR	-1.55174775196608
100	BAT	2.1972689965631	0.222222222222222	1	mmu-let-7a-1-3p	FL vs. HGC in 8M	LAR	1.09165415060786
111	MAT	0.48374233271217	0.19047619047619	1	mmu-let-7a-1-3p	FL vs. VGC in 3M	LAR	-1.0895540776951
118	Kidney	2.81996724034159	0.19047619047619	0.965267800693428	mmu-let-7a-1-3p	FL vs. VGC in 8M	LAR	1.14028217798095
136	MAT	0.436349245913371	0.150793650793651	1	mmu-let-7a-1-3p	HGC vs. VGC in 3M	LAR	-1.20700559713276
150	BAT	0.435067809030275	0.222222222222222	1	mmu-let-7a-1-3p	HGC vs. VGC in 8M	LAR	-1.10479538954561
309	Pancreas	2.31703962394276	0.0555555555555556	0.611772486772487	mmu-let-7a-5p	8M vs. 3M in FL	LAR	1.63344199083137
310	MAT	2.00840766472631	0.285714285714286	1	mmu-let-7a-5p	8M vs. 3M in FL	LAR	1.10400846976268
326	Thymus	0.484610110380245	0.0317460317460317	0.541243819932344	mmu-let-7a-5p	8M vs. 3M in VGC	LAR	-1.72512974211365
331	GAT	2.39679753605589	0.222222222222222	0.860444444444444	mmu-let-7a-5p	8M vs. 3M in VGC	LAR	1.09131687818015
408	GAT	3.62054418031534	0.00793650793650794	0.391666666666667	mmu-let-7a-5p	FL vs. VGC in 3M	LAR	1.81951112975549
430	Diaphragm	0.456478205029574	0.0317460317460317	1	mmu-let-7a-5p	HGC vs. VGC in 3M	LAR	-1.58691503874764
479	Kidney	0.488247882164442	0.111111111111111	1	mmu-let-7b-3p	8M vs. 3M in VGC	LAR	-1.79854622004902
614	Thymus	2.82486098016235	0.00793650793650794	0.389266817838246	mmu-let-7b-5p	8M vs. 3M in HGC	LAR	3.45416097955333
620	Heart	2.10902740332415	0.4	1	mmu-let-7b-5p	8M vs. 3M in HGC	LAR	1.12039830876204
628	Diaphragm	0.466938278610441	0.0317460317460317	0.495135688684076	mmu-let-7b-5p	8M vs. 3M in VGC	LAR	-1.45619605429893
630	Spleen	0.376713754535429	0.19047619047619	1	mmu-let-7b-5p	8M vs. 3M in VGC	LAR	-0.982770373981891
651	Brain	0.462779485365976	0.2	0.698381877022654	mmu-let-7b-5p	FL vs. VGC	LAR	-1.41128288154733
657	GAT	2.28654475756164	0.0114962436943861	0.186634331226049	mmu-let-7b-5p	FL vs. VGC	LAR	1.27346754888943
701	Liver	0.442974979640775	0.0555555555555556	0.830898111761555	mmu-let-7b-5p	FL vs. VGC in 3M	LAR	-1.19276231251133
702	Brain	0.462779485365976	0.2	0.698381877022654	mmu-let-7b-5p	FL vs. VGC in 3M	LAR	-1.41128288154733
707	Spleen	0.404875625602944	0.4	1	mmu-let-7b-5p	FL vs. VGC in 3M	LAR	-1.06821800332735
708	GAT	3.32539933735262	0.0317460317460317	0.55952380952381	mmu-let-7b-5p	FL vs. VGC in 3M	LAR	1.62670693745454
717	Diaphragm	2.04899369246016	0.0317460317460317	0.449656479507226	mmu-let-7b-5p	FL vs. VGC in 8M	LAR	1.35850300073429
718	Kidney	2.08246397235318	0.412698412698413	0.965267800693428	mmu-let-7b-5p	FL vs. VGC in 8M	LAR	0.80630461104435
728	Thymus	0.490748059911635	0.00793650793650794	0.637362637362637	mmu-let-7b-5p	HGC vs. VGC in 3M	LAR	-2.37387524673003
730	Diaphragm	0.464685372934606	0.0952380952380952	1	mmu-let-7b-5p	HGC vs. VGC in 3M	LAR	-1.20627374146207
734	Heart	0.484314745225055	0.142857142857143	1	mmu-let-7b-5p	HGC vs. VGC in 3M	LAR	-1.95685840697281
743	Kidney	2.45877059602988	0.285714285714286	0.99877627028465	mmu-let-7b-5p	HGC vs. VGC in 8M	LAR	0.97244489053637
834	Heart	0.482288348094769	0.1	0.808474576271187	mmu-let-7c-1-3p	FL vs. HGC in 3M	LAR	-1.55428799942913
924	BAT	0.414050849431264	0.150793650793651	0.74842066146414	mmu-let-7c-2-3p	8M vs. 3M in HGC	LAR	-1.21326850457661
925	Liver	0.407453468731485	0.0555555555555556	0.897063016823496	mmu-let-7c-2-3p	8M vs. 3M in VGC	LAR	-1.55227497166725
1000	BAT	2.19810505390841	0.222222222222222	1	mmu-let-7c-2-3p	FL vs. HGC in 8M	LAR	1.09176784659005
1011	MAT	0.483584167579285	0.19047619047619	1	mmu-let-7c-2-3p	FL vs. VGC in 3M	LAR	-1.09033465707744
1018	Kidney	2.82045757517494	0.19047619047619	0.965267800693428	mmu-let-7c-2-3p	FL vs. VGC in 8M	LAR	1.14070280341474
1036	MAT	0.435090998950403	0.150793650793651	1	mmu-let-7c-2-3p	HGC vs. VGC in 3M	LAR	-1.20686754195318
1050	BAT	0.435234462453978	0.222222222222222	1	mmu-let-7c-2-3p	HGC vs. VGC in 8M	LAR	-1.10398151256802
1059	Pancreas	2.13647685476745	0.0555555555555556	0.611772486772487	mmu-let-7c-5p	8M vs. 3M in FL	LAR	1.30191389963886
1064	Thymus	2.30087118995822	0.00793650793650794	0.389266817838246	mmu-let-7c-5p	8M vs. 3M in HGC	LAR	2.78238030657385
1077	SCAT	0.425936698685336	0.150793650793651	0.997976968565204	mmu-let-7c-5p	8M vs. 3M in VGC	LAR	-0.981768803841562
1080	Spleen	0.495655861315476	0.285714285714286	1	mmu-let-7c-5p	8M vs. 3M in VGC	LAR	-0.815588089545464
1107	GAT	2.03756074599341	0.0010500335577735	0.0727323244351108	mmu-let-7c-5p	FL vs. VGC	LAR	1.27026863028576
1151	Liver	0.479846157689934	0.0555555555555556	0.830898111761555	mmu-let-7c-5p	FL vs. VGC in 3M	LAR	-1.36768173754829
1158	GAT	3.13625535720896	0.00793650793650794	0.391666666666667	mmu-let-7c-5p	FL vs. VGC in 3M	LAR	1.71619841684931
1168	Kidney	2.08373675652793	0.73015873015873	0.987977580969495	mmu-let-7c-5p	FL vs. VGC in 8M	LAR	0.762666624882977
1180	Diaphragm	0.47436094964143	0.0317460317460317	1	mmu-let-7c-5p	HGC vs. VGC in 3M	LAR	-1.42157472257954
1193	Kidney	2.26754349188262	0.555555555555556	0.99877627028465	mmu-let-7c-5p	HGC vs. VGC in 8M	LAR	0.851707578023999
1224	BAT	0.348531519916536	0.30952380952381	0.763947245564893	mmu-let-7d-3p	8M vs. 3M in HGC	LAR	-1.01104885320807
1225	Liver	0.483854421868674	0.30952380952381	0.897063016823496	mmu-let-7d-3p	8M vs. 3M in VGC	LAR	-0.973736292630738
1227	SCAT	0.47353635982979	0.30952380952381	0.997976968565204	mmu-let-7d-3p	8M vs. 3M in VGC	LAR	-0.871448512199606
1229	Kidney	0.389158793902067	0.285714285714286	1	mmu-let-7d-3p	8M vs. 3M in VGC	LAR	-1.2190514480164
1238	Brain	2.03099457531284	0.0571428571428571	0.632106038291605	mmu-let-7d-3p	HGC vs. VGC	LAR	1.75243112017075
1251	Brain	2.65872932299125	0.0285714285714286	0.526984126984127	mmu-let-7d-3p	FL vs. VGC	LAR	2.88432219954988
1255	Kidney	2.11144179730157	0.277511961722488	1	mmu-let-7d-3p	FL vs. VGC	LAR	0.908826743505683
1293	Kidney	2.08565696360794	0.547619047619048	1	mmu-let-7d-3p	FL vs. HGC in 8M	LAR	0.825009399901341
1300	BAT	2.20938979463887	0.222222222222222	1	mmu-let-7d-3p	FL vs. HGC in 8M	LAR	0.725886775796019
1301	Liver	0.474383265102266	0.0952380952380952	0.830898111761555	mmu-let-7d-3p	FL vs. VGC in 3M	LAR	-1.3039478023049
1302	Brain	2.65872932299125	0.0285714285714286	0.526984126984127	mmu-let-7d-3p	FL vs. VGC in 3M	LAR	2.88432219954988
1318	Kidney	4.72215022027284	0.111111111111111	0.965267800693428	mmu-let-7d-3p	FL vs. VGC in 8M	LAR	1.52200694971747
1327	Brain	2.03099457531284	0.0571428571428571	0.632106038291605	mmu-let-7d-3p	HGC vs. VGC in 3M	LAR	1.75243112017075
1341	SCAT	2.2081356002758	0.222222222222222	0.990270526815377	mmu-let-7d-3p	HGC vs. VGC in 8M	LAR	0.861008418647574
1343	Kidney	2.2641068510634	0.555555555555556	0.99877627028465	mmu-let-7d-3p	HGC vs. VGC in 8M	LAR	0.928430796165233
1350	BAT	0.458453110892337	0.547619047619048	1	mmu-let-7d-3p	HGC vs. VGC in 8M	LAR	-0.742923700807141
1378	Diaphragm	0.499488329527782	0.0952380952380952	0.657823129251701	mmu-let-7d-5p	8M vs. 3M in VGC	LAR	-1.25068622696095
1379	Kidney	0.498759433276329	0.555555555555556	1	mmu-let-7d-5p	8M vs. 3M in VGC	LAR	-0.91327150259676
1458	GAT	3.33456106093392	0.00793650793650794	0.391666666666667	mmu-let-7d-5p	FL vs. VGC in 3M	LAR	1.79228292735866
1467	Diaphragm	2.38699757075075	0.0317460317460317	0.449656479507226	mmu-let-7d-5p	FL vs. VGC in 8M	LAR	1.56463366907821
1551	Brain	2.29296188372244	0.0285714285714286	0.526984126984127	mmu-let-7e-3p	FL vs. VGC	LAR	2.19633853455513
1602	Brain	2.29296188372244	0.0285714285714286	0.526984126984127	mmu-let-7e-3p	FL vs. VGC in 3M	LAR	2.19633853455513
1659	Pancreas	2.39639156097548	0.0555555555555556	0.611772486772487	mmu-let-7e-5p	8M vs. 3M in FL	LAR	1.1336100977081
1664	Thymus	2.63756334295497	0.00793650793650794	0.389266817838246	mmu-let-7e-5p	8M vs. 3M in HGC	LAR	3.40619625120261
1677	SCAT	0.47007741850776	0.420634920634921	0.997976968565204	mmu-let-7e-5p	8M vs. 3M in VGC	LAR	-0.838933982601802
1679	Kidney	0.380222555599966	0.555555555555556	1	mmu-let-7e-5p	8M vs. 3M in VGC	LAR	-0.701914292414267
1681	GAT	2.34739404690034	0.420634920634921	0.929377045666754	mmu-let-7e-5p	8M vs. 3M in VGC	LAR	0.747207639333889
1707	GAT	2.52370606313199	0.00684145575786443	0.182263398267209	mmu-let-7e-5p	FL vs. VGC	LAR	1.07870804754222
1720	GAT	2.00793619899908	0.00519604234774513	0.120663650075415	mmu-let-7e-5p	FL vs. HGC	LAR	1.53839013113578
1728	Thymus	2.1108843554894	0.00793650793650794	0.617871840094062	mmu-let-7e-5p	FL vs. HGC in 3M	LAR	2.89426862744268
1733	GAT	2.33151266977229	0.0317460317460317	0.800738477209065	mmu-let-7e-5p	FL vs. HGC in 3M	LAR	2.41667926459868
1747	Pancreas	2.32115737922998	0.142857142857143	0.600470957613815	mmu-let-7e-5p	FL vs. HGC in 8M	LAR	1.14824568383826
1758	GAT	4.57021189967946	0.00793650793650794	0.391666666666667	mmu-let-7e-5p	FL vs. VGC in 3M	LAR	1.48465569794859
1766	SCAT	2.30611855540042	0.412698412698413	1	mmu-let-7e-5p	FL vs. VGC in 8M	LAR	0.848373435592972
1768	Kidney	2.78342382361285	0.555555555555556	0.965267800693428	mmu-let-7e-5p	FL vs. VGC in 8M	LAR	0.761008107469228
1772	Pancreas	2.13267757526979	0.0952380952380952	0.897435897435897	mmu-let-7e-5p	FL vs. VGC in 8M	LAR	1.18206044237979
1778	Thymus	0.424702382033055	0.00793650793650794	0.637362637362637	mmu-let-7e-5p	HGC vs. VGC in 3M	LAR	-1.65739000331494
1793	Kidney	2.63544479749376	0.555555555555556	0.99877627028465	mmu-let-7e-5p	HGC vs. VGC in 8M	LAR	0.704866018127043
1824	BAT	0.466924952648267	0.0555555555555556	0.74842066146414	mmu-let-7f-1-3p	8M vs. 3M in HGC	LAR	-1.27845372613563
1900	BAT	2.11268485688278	0.150793650793651	1	mmu-let-7f-1-3p	FL vs. HGC in 8M	LAR	1.21762941651584
1918	Kidney	2.02494350436854	0.0317460317460317	0.965267800693428	mmu-let-7f-1-3p	FL vs. VGC in 8M	LAR	1.87043311703268
1953	SCAT	0.472811741072884	0.412698412698413	0.917614833544037	mmu-let-7f-2-3p	8M vs. 3M in FL	LAR	-1.01576514623943
1959	Pancreas	2.01159030533005	0.0158730158730159	0.533910533910534	mmu-let-7f-2-3p	8M vs. 3M in FL	LAR	1.93630103727986
2033	GAT	2.00822688979012	0.150793650793651	0.800738477209065	mmu-let-7f-2-3p	FL vs. HGC in 3M	LAR	1.08435368693666
2034	Heart	0.464274397610482	0.2	0.85945945945946	mmu-let-7f-2-3p	FL vs. HGC in 3M	LAR	-1.70665749567985
2043	Kidney	2.15690180342722	0.150793650793651	1	mmu-let-7f-2-3p	FL vs. HGC in 8M	LAR	1.09039561292816
2047	Pancreas	2.19083140495048	0.0357142857142857	0.55577699737357	mmu-let-7f-2-3p	FL vs. HGC in 8M	LAR	2.25683160605584
2050	BAT	2.2900463662504	0.0952380952380952	1	mmu-let-7f-2-3p	FL vs. HGC in 8M	LAR	1.5605637585796
2058	GAT	2.05262460831077	0.222222222222222	0.880856760374833	mmu-let-7f-2-3p	FL vs. VGC in 3M	LAR	1.05255451479675
2068	Kidney	2.14335641319713	0.19047619047619	0.965267800693428	mmu-let-7f-2-3p	FL vs. VGC in 8M	LAR	1.09089708755085
2109	Pancreas	2.3072364954018	0.0555555555555556	0.611772486772487	mmu-let-7f-5p	8M vs. 3M in FL	LAR	1.5706147060211
2110	MAT	2.16572519000631	0.285714285714286	1	mmu-let-7f-5p	8M vs. 3M in FL	LAR	1.07919321310978
2118	Spleen	0.409483195415583	0.1	1	mmu-let-7f-5p	8M vs. 3M in HGC	LAR	-2.47178984838435
2126	Thymus	0.336634592006846	0.0555555555555556	0.637508173800869	mmu-let-7f-5p	8M vs. 3M in VGC	LAR	-2.09152766601272
2131	GAT	2.69944232546825	0.0952380952380952	0.835438538601782	mmu-let-7f-5p	8M vs. 3M in VGC	LAR	1.26860848957604
2170	GAT	2.05092228226004	0.0354629890233605	0.19402525408069	mmu-let-7f-5p	FL vs. HGC	LAR	1.07767187200585
2183	GAT	2.25887180064889	0.0952380952380952	0.800738477209065	mmu-let-7f-5p	FL vs. HGC in 3M	LAR	1.50748896124491
2198	MAT	2.0258545466241	0.222222222222222	1	mmu-let-7f-5p	FL vs. HGC in 8M	LAR	0.973651600931897
2208	GAT	3.81799036100705	0.00793650793650794	0.391666666666667	mmu-let-7f-5p	FL vs. VGC in 3M	LAR	2.53387900814341
2240	Thymus	2.00416347029403	0.150793650793651	1	mmu-let-7f-5p	HGC vs. VGC in 8M	LAR	1.18157902268936
2245	GAT	0.403449904695871	0.0555555555555556	1	mmu-let-7f-5p	HGC vs. VGC in 8M	LAR	-1.17556448075365
2254	Diaphragm	0.484867470481321	0.0317460317460317	0.560846560846561	mmu-let-7g-3p	8M vs. 3M in FL	LAR	-2.12535078044511
2259	Pancreas	2.00441040302341	0.0158730158730159	0.533910533910534	mmu-let-7g-3p	8M vs. 3M in FL	LAR	2.58230366561885
2274	BAT	0.474157501109079	0.0952380952380952	0.74842066146414	mmu-let-7g-3p	8M vs. 3M in HGC	LAR	-1.16201371822688
2278	Diaphragm	2.01765460629375	0.0158730158730159	0.356958287190845	mmu-let-7g-3p	8M vs. 3M in VGC	LAR	2.19354320623095
2350	BAT	2.35959884960563	0.0555555555555556	1	mmu-let-7g-3p	FL vs. HGC in 8M	LAR	1.48082919409097
2367	Diaphragm	0.463410301218927	0.00793650793650794	0.301269841269841	mmu-let-7g-3p	FL vs. VGC in 8M	LAR	-2.54964587438966
2409	Pancreas	2.24589596572277	0.0555555555555556	0.611772486772487	mmu-let-7g-5p	8M vs. 3M in FL	LAR	1.78953070957389
2418	Spleen	0.444016282572649	0.1	1	mmu-let-7g-5p	8M vs. 3M in HGC	LAR	-2.2171746335174
2426	Thymus	0.424240879077881	0.0952380952380952	0.773809523809524	mmu-let-7g-5p	8M vs. 3M in VGC	LAR	-1.96191334369035
2470	GAT	2.08658697868891	0.0114962436943861	0.126458680638247	mmu-let-7g-5p	FL vs. HGC	LAR	1.2485101884773
2495	GAT	2.43912501924101	0.0555555555555556	0.316599732262383	mmu-let-7g-5p	FL vs. HGC in 8M	LAR	1.54729134689688
2508	GAT	2.47014846306817	0.00793650793650794	0.391666666666667	mmu-let-7g-5p	FL vs. VGC in 3M	LAR	3.04605134543675
2545	GAT	0.476718185799872	0.0555555555555556	1	mmu-let-7g-5p	HGC vs. VGC in 8M	LAR	-1.11457398613237
2553	SCAT	0.474834459289986	0.412698412698413	0.917614833544037	mmu-let-7i-3p	8M vs. 3M in FL	LAR	-0.955188793443321
2554	Diaphragm	0.48761497867761	0.222222222222222	0.841269841269841	mmu-let-7i-3p	8M vs. 3M in FL	LAR	-1.11210291598903
2574	BAT	0.492438624997392	0.150793650793651	0.74842066146414	mmu-let-7i-3p	8M vs. 3M in HGC	LAR	-0.975921543874111
2581	GAT	0.422388064388736	0.150793650793651	0.835438538601782	mmu-let-7i-3p	8M vs. 3M in VGC	LAR	-1.07129719506896
2588	Brain	2.41959597586457	0.0285714285714286	0.578436657681941	mmu-let-7i-3p	HGC vs. VGC	LAR	2.82064315387999
2634	Heart	0.482742389764029	0.1	0.808474576271187	mmu-let-7i-3p	FL vs. HGC in 3M	LAR	-3.21595034228341
2635	Pancreas	0.485867837854866	0.0555555555555556	1	mmu-let-7i-3p	FL vs. HGC in 3M	LAR	-1.6916994055247
2641	SCAT	0.44312794204609	0.0634920634920635	0.915966386554622	mmu-let-7i-3p	FL vs. HGC in 8M	LAR	-1.71315361832697
2645	GAT	2.32697940985028	0.0317460317460317	0.261145617667357	mmu-let-7i-3p	FL vs. HGC in 8M	LAR	1.87717046161752
2650	BAT	2.26883059952816	0.150793650793651	1	mmu-let-7i-3p	FL vs. HGC in 8M	LAR	1.15105862128715
2667	Diaphragm	0.493614840028422	0.0952380952380952	0.606583573026526	mmu-let-7i-3p	FL vs. VGC in 8M	LAR	-1.2213296604626
2670	GAT	2.38366462384055	0.150793650793651	0.559168673954666	mmu-let-7i-3p	FL vs. VGC in 8M	LAR	1.25727780515481
2677	Brain	2.41959597586457	0.0285714285714286	0.578436657681941	mmu-let-7i-3p	HGC vs. VGC in 3M	LAR	2.82064315387999
2691	SCAT	2.46869073958341	0.0952380952380952	0.990270526815377	mmu-let-7i-3p	HGC vs. VGC in 8M	LAR	1.40547036688423
2718	Spleen	0.283509360541312	0.1	1	mmu-let-7i-5p	8M vs. 3M in HGC	LAR	-2.43894408895195
2720	Heart	2.30550376990221	0.2	1	mmu-let-7i-5p	8M vs. 3M in HGC	LAR	1.09814982090159
2726	Thymus	0.443755665199024	0.150793650793651	0.812566822929517	mmu-let-7i-5p	8M vs. 3M in VGC	LAR	-1.5016067359511
2727	SCAT	0.497001949138317	0.0555555555555556	0.997976968565204	mmu-let-7i-5p	8M vs. 3M in VGC	LAR	-1.48912050224705
2792	Diaphragm	2.10237765326213	0.0158730158730159	0.889203206034889	mmu-let-7i-5p	FL vs. HGC in 8M	LAR	2.13408372802248
2796	Heart	0.442942466199144	0.4	0.953768844221106	mmu-let-7i-5p	FL vs. HGC in 8M	LAR	-1.27719879241818
2798	MAT	2.18497732974863	0.222222222222222	1	mmu-let-7i-5p	FL vs. HGC in 8M	LAR	0.931163944046894
2803	Thymus	0.454546753463636	0.0317460317460317	1	mmu-let-7i-5p	FL vs. VGC in 3M	LAR	-2.25458567461024
2808	GAT	2.69748967668535	0.00793650793650794	0.391666666666667	mmu-let-7i-5p	FL vs. VGC in 3M	LAR	2.50670287845091
2830	Diaphragm	0.494175473545791	0.0317460317460317	1	mmu-let-7i-5p	HGC vs. VGC in 3M	LAR	-1.46617787199572
2868	Spleen	0.353694397503949	0.1	1	mmu-let-7j	8M vs. 3M in HGC	LAR	-2.67588775736035
2877	SCAT	0.446773993707163	0.0317460317460317	0.997976968565204	mmu-let-7j	8M vs. 3M in VGC	LAR	-1.62186871480361
2879	Kidney	0.487565112100352	0.555555555555556	1	mmu-let-7j	8M vs. 3M in VGC	LAR	-0.757830211310358
2945	GAT	2.00623382253408	0.0158730158730159	0.231013431013431	mmu-let-7j	FL vs. HGC in 8M	LAR	1.68935723063279
2958	GAT	2.85610640918833	0.0158730158730159	0.474747474747475	mmu-let-7j	FL vs. VGC in 3M	LAR	2.28592217786113
2980	Diaphragm	0.47369384101207	0.0317460317460317	1	mmu-let-7j	HGC vs. VGC in 3M	LAR	-1.45610038915543
3095	GAT	2.10463987530413	0.0555555555555556	0.316599732262383	mmu-let-7k	FL vs. HGC in 8M	LAR	1.12454697283307
3326	Thymus	2.52033740591005	0.00793650793650794	0.458553791887125	mmu-miR-100-5p	8M vs. 3M in VGC	LAR	2.17652767124971
3338	Brain	2.28157678327957	0.0285714285714286	0.578436657681941	mmu-miR-100-5p	HGC vs. VGC	LAR	1.56695372015427
3351	Brain	2.38854934745098	0.0285714285714286	0.526984126984127	mmu-miR-100-5p	FL vs. VGC	LAR	1.92253880758798
3397	Pancreas	2.01650006070419	0.392857142857143	0.821135831381733	mmu-miR-100-5p	FL vs. HGC in 8M	LAR	0.814624747101168
3402	Brain	2.38854934745098	0.0285714285714286	0.526984126984127	mmu-miR-100-5p	FL vs. VGC in 3M	LAR	1.92253880758798
3418	Kidney	2.46424226600915	0.19047619047619	0.965267800693428	mmu-miR-100-5p	FL vs. VGC in 8M	LAR	1.06250949398962
3422	Pancreas	2.09871131573193	0.547619047619048	0.985010706638116	mmu-miR-100-5p	FL vs. VGC in 8M	LAR	1.02011122085148
3427	Brain	2.28157678327957	0.0285714285714286	0.578436657681941	mmu-miR-100-5p	HGC vs. VGC in 3M	LAR	1.56695372015427
3460	MAT	2.03017666615263	0.412698412698413	1	mmu-miR-101a-3p	8M vs. 3M in FL	LAR	0.77763159761898
3468	Spleen	0.456555487583986	0.2	1	mmu-miR-101a-3p	8M vs. 3M in HGC	LAR	-1.84017843860656
3476	Thymus	0.47785925660434	0.0952380952380952	0.773809523809524	mmu-miR-101a-3p	8M vs. 3M in VGC	LAR	-1.15855128503761
3520	GAT	2.36007971146698	0.00519604234774513	0.120663650075415	mmu-miR-101a-3p	FL vs. HGC	LAR	1.37058741147755
3545	GAT	2.85090261185185	0.0317460317460317	0.261145617667357	mmu-miR-101a-3p	FL vs. HGC in 8M	LAR	1.43991521403894
3550	BAT	2.10403756262507	0.00793650793650794	1	mmu-miR-101a-3p	FL vs. HGC in 8M	LAR	1.81263835016877
3561	MAT	0.471715491472497	0.412698412698413	1	mmu-miR-101a-3p	FL vs. VGC in 3M	LAR	-0.756693380655617
3578	Thymus	0.447400747304093	0.0317460317460317	0.743589743589744	mmu-miR-101a-3p	HGC vs. VGC in 3M	LAR	-1.29806425748358
3625	Liver	0.418603963576194	0.0317460317460317	0.897063016823496	mmu-miR-101a-5p	8M vs. 3M in VGC	LAR	-1.37289495847092
3695	GAT	2.47516415074346	0.0555555555555556	0.316599732262383	mmu-miR-101a-5p	FL vs. HGC in 8M	LAR	1.51027197675821
3768	Spleen	0.402670159093086	0.1	1	mmu-miR-101b-3p	8M vs. 3M in HGC	LAR	-1.77664697009463
3769	GAT	0.457092149093196	0.222222222222222	0.753690753690754	mmu-miR-101b-3p	8M vs. 3M in HGC	LAR	-1.05490262851226
3778	Diaphragm	2.0973710121468	0.0952380952380952	0.657823129251701	mmu-miR-101b-3p	8M vs. 3M in VGC	LAR	1.60879321048072
3820	GAT	2.06336111088624	0.0354629890233605	0.19402525408069	mmu-miR-101b-3p	FL vs. HGC	LAR	1.0511735295363
3830	Diaphragm	2.11829887371001	0.0317460317460317	0.798534798534798	mmu-miR-101b-3p	FL vs. HGC in 3M	LAR	1.91511936509312
3845	GAT	3.39613023930631	0.0555555555555556	0.316599732262383	mmu-miR-101b-3p	FL vs. HGC in 8M	LAR	2.12270049901745
3850	BAT	3.04445843403211	0.0317460317460317	1	mmu-miR-101b-3p	FL vs. HGC in 8M	LAR	1.2023147289622
3860	Pancreas	0.484093909357828	0.0952380952380952	1	mmu-miR-101b-3p	FL vs. VGC in 3M	LAR	-1.4678880798548
3882	Spleen	2.09605534721435	0.4	1	mmu-miR-101b-3p	HGC vs. VGC in 3M	LAR	1.00141837918606
3893	Kidney	0.352625765728377	0.0634920634920635	0.99877627028465	mmu-miR-101b-3p	HGC vs. VGC in 8M	LAR	-1.42266848531248
3895	GAT	0.43797324130785	1	1	mmu-miR-101b-3p	HGC vs. VGC in 8M	LAR	-0.569966163683236
4059	Pancreas	2.28160018875669	0.00793650793650794	0.533910533910534	mmu-miR-101c	8M vs. 3M in FL	LAR	1.83703939363921
4060	MAT	2.24411391892634	0.285714285714286	1	mmu-miR-101c	8M vs. 3M in FL	LAR	0.923651029920311
4135	Pancreas	0.469746610857583	0.0555555555555556	1	mmu-miR-101c	FL vs. HGC in 3M	LAR	-1.57316397540949
4145	GAT	2.44330544650501	0.0158730158730159	0.231013431013431	mmu-miR-101c	FL vs. HGC in 8M	LAR	1.56894018173538
4150	BAT	2.05135058932643	0.0158730158730159	1	mmu-miR-101c	FL vs. HGC in 8M	LAR	2.1666484825017
4160	Pancreas	0.37456470290428	0.00793650793650794	1	mmu-miR-101c	FL vs. VGC in 3M	LAR	-1.95917276368625
4161	MAT	0.400158847438869	0.412698412698413	1	mmu-miR-101c	FL vs. VGC in 3M	LAR	-0.934802520256741
4504	Diaphragm	0.305262898339004	0.00793650793650794	0.473214285714286	mmu-miR-103-3p	8M vs. 3M in FL	LAR	-2.52420090352414
4521	Pancreas	0.445299784764475	0.142857142857143	1	mmu-miR-103-3p	8M vs. 3M in HGC	LAR	-1.25793335617764
4528	Diaphragm	2.5426933292836	0.00793650793650794	0.356958287190845	mmu-miR-103-3p	8M vs. 3M in VGC	LAR	3.72738518219949
4557	GAT	2.26502274019864	0.00519604234774513	0.154248228551634	mmu-miR-103-3p	FL vs. VGC	LAR	1.27811612555001
4580	Diaphragm	3.3032080895375	0.00793650793650794	0.707792207792208	mmu-miR-103-3p	FL vs. HGC in 3M	LAR	2.69511335777468
4595	GAT	2.38033895644715	0.0555555555555556	0.316599732262383	mmu-miR-103-3p	FL vs. HGC in 8M	LAR	1.6191191655389
4596	Heart	0.479832234145588	0.4	0.953768844221106	mmu-miR-103-3p	FL vs. HGC in 8M	LAR	-1.39692649773338
4597	Pancreas	3.08172969161619	0.0357142857142857	0.55577699737357	mmu-miR-103-3p	FL vs. HGC in 8M	LAR	1.84123047841126
4605	Diaphragm	3.40002278023285	0.00793650793650794	0.646164021164021	mmu-miR-103-3p	FL vs. VGC in 3M	LAR	2.85715037640137
4608	GAT	2.12088343991991	0.0952380952380952	0.696296296296296	mmu-miR-103-3p	FL vs. VGC in 3M	LAR	0.886185154025419
4617	Diaphragm	0.408189535229932	0.00793650793650794	0.301269841269841	mmu-miR-103-3p	FL vs. VGC in 8M	LAR	-2.83061901665255
4620	GAT	2.41895802336533	0.0555555555555556	0.464424951267056	mmu-miR-103-3p	FL vs. VGC in 8M	LAR	2.0753925484475
4765	Thymus	0.495075447636575	0.0158730158730159	0.753968253968254	mmu-miR-106a-3p	FL vs. VGC in 8M	LAR	-2.31438815477995
4807	GAT	2.45134859458761	0.30952380952381	0.85978835978836	mmu-miR-106a-5p	8M vs. 3M in FL	LAR	0.986878725569104
4810	MAT	0.454931130707787	0.412698412698413	1	mmu-miR-106a-5p	8M vs. 3M in FL	LAR	-0.566614647774666
4811	Lung	2.39030353971583	0.0317460317460317	0.615789473684211	mmu-miR-106a-5p	8M vs. 3M in FL	LAR	1.52956444908384
4816	Diaphragm	2.28476062111072	0.0317460317460317	1	mmu-miR-106a-5p	8M vs. 3M in HGC	LAR	1.17091353680361
4818	Spleen	0.197224005490992	0.1	1	mmu-miR-106a-5p	8M vs. 3M in HGC	LAR	-1.3565890419752
4819	GAT	0.358912886409389	0.30952380952381	0.802775655716832	mmu-miR-106a-5p	8M vs. 3M in HGC	LAR	-0.727773671289531
4821	Pancreas	0.437847224503418	0.25	1	mmu-miR-106a-5p	8M vs. 3M in HGC	LAR	-0.777445426283062
4822	MAT	0.478231922599855	0.30952380952381	1	mmu-miR-106a-5p	8M vs. 3M in HGC	LAR	-0.869943487926593
4828	Diaphragm	2.86731454527127	0.0952380952380952	0.657823129251701	mmu-miR-106a-5p	8M vs. 3M in VGC	LAR	1.12397750851177
4836	BAT	0.248152660822413	0.420634920634921	0.9668182180745	mmu-miR-106a-5p	8M vs. 3M in VGC	LAR	-1.00365169167728
4845	Heart	0.479445212927588	0.367632367632368	1	mmu-miR-106a-5p	HGC vs. VGC	LAR	-0.656750002023412
4849	BAT	0.320173210145475	0.165493948775683	0.744722769490571	mmu-miR-106a-5p	HGC vs. VGC	LAR	-1.05052904844165
4850	Liver	0.492415724257023	0.52884886011821	0.887128963083221	mmu-miR-106a-5p	FL vs. VGC	LAR	-0.653548677931527
4851	Brain	0.340330873078063	0.342857142857143	0.814852108244179	mmu-miR-106a-5p	FL vs. VGC	LAR	-0.757527590332172
4852	Thymus	0.427419907082625	0.00388620667258438	0.994434172638507	mmu-miR-106a-5p	FL vs. VGC	LAR	-1.138091359434
4858	Heart	0.315848358677114	0.041958041958042	0.64377413631145	mmu-miR-106a-5p	FL vs. VGC	LAR	-1.04048008205578
4864	Brain	0.412366912201509	0.885714285714286	1	mmu-miR-106a-5p	FL vs. HGC	LAR	-0.75886833234394
4866	SCAT	2.46308744361668	0.0076208621100262	0.208694377782256	mmu-miR-106a-5p	FL vs. HGC	LAR	1.68255743710266
4875	BAT	2.46668113060722	0.123005477494642	0.811536138104891	mmu-miR-106a-5p	FL vs. HGC	LAR	0.940968815916419
4877	Brain	0.412366912201509	0.885714285714286	1	mmu-miR-106a-5p	FL vs. HGC in 3M	LAR	-0.75886833234394
4878	Thymus	0.44264072243908	0.0952380952380952	0.641636141636142	mmu-miR-106a-5p	FL vs. HGC in 3M	LAR	-0.869120526700309
4879	SCAT	3.15505696328679	0.0952380952380952	0.767195767195767	mmu-miR-106a-5p	FL vs. HGC in 3M	LAR	2.13205078060633
4880	Diaphragm	2.34901516024335	0.00793650793650794	0.707792207792208	mmu-miR-106a-5p	FL vs. HGC in 3M	LAR	2.5578714606565
4883	GAT	0.449522534125785	0.841269841269841	0.993318611630145	mmu-miR-106a-5p	FL vs. HGC in 3M	LAR	-0.568672783248737
4888	BAT	2.80257523645558	1	1	mmu-miR-106a-5p	FL vs. HGC in 3M	LAR	0.859520337229167
4894	Spleen	2.74711623324945	0.7	1	mmu-miR-106a-5p	FL vs. HGC in 8M	LAR	0.897784322560326
4895	GAT	3.07020581871166	0.0317460317460317	0.261145617667357	mmu-miR-106a-5p	FL vs. HGC in 8M	LAR	1.2305944677999
4897	Pancreas	2.18099894580064	0.571428571428571	0.912615568147927	mmu-miR-106a-5p	FL vs. HGC in 8M	LAR	0.534641625405721
4900	BAT	2.17104458818697	0.0952380952380952	1	mmu-miR-106a-5p	FL vs. HGC in 8M	LAR	1.02158632234461
4902	Brain	0.340330873078063	0.342857142857143	0.814852108244179	mmu-miR-106a-5p	FL vs. VGC in 3M	LAR	-0.757527590332172
4903	Thymus	0.489313359048349	0.222222222222222	1	mmu-miR-106a-5p	FL vs. VGC in 3M	LAR	-0.74014044778518
4904	SCAT	2.45039803166513	0.150793650793651	0.975329007661571	mmu-miR-106a-5p	FL vs. VGC in 3M	LAR	1.22120819178241
4909	Heart	0.356157265415913	0.571428571428571	1	mmu-miR-106a-5p	FL vs. VGC in 3M	LAR	-0.743850403833197
4911	MAT	2.68004493541618	0.285714285714286	1	mmu-miR-106a-5p	FL vs. VGC in 3M	LAR	1.00530719607198
4914	Liver	0.378750150635823	1	1	mmu-miR-106a-5p	FL vs. VGC in 8M	LAR	-0.720551645190616
4915	Thymus	0.373355383809311	0.0158730158730159	0.753968253968254	mmu-miR-106a-5p	FL vs. VGC in 8M	LAR	-1.80030977382792
4917	Diaphragm	0.296431768421511	0.00793650793650794	0.301269841269841	mmu-miR-106a-5p	FL vs. VGC in 8M	LAR	-1.36279109910916
4920	GAT	2.6339067820299	0.222222222222222	0.655658754729962	mmu-miR-106a-5p	FL vs. VGC in 8M	LAR	1.04965473398527
4921	Heart	0.280101503931218	0.0357142857142857	0.945098039215686	mmu-miR-106a-5p	FL vs. VGC in 8M	LAR	-1.32823044101709
4932	Spleen	2.31016166771584	0.4	1	mmu-miR-106a-5p	HGC vs. VGC in 3M	LAR	0.939703629381648
4934	Heart	0.429762878855832	0.785714285714286	1	mmu-miR-106a-5p	HGC vs. VGC in 3M	LAR	-0.608958419803355
4938	BAT	0.171862541498664	0.150793650793651	0.562999652415711	mmu-miR-106a-5p	HGC vs. VGC in 3M	LAR	-1.61308965662093
4944	Spleen	0.34938938986882	0.392857142857143	1	mmu-miR-106a-5p	HGC vs. VGC in 8M	LAR	-1.08281334003178
4970	Heart	2.27161151005811	0.2	1	mmu-miR-106b-3p	8M vs. 3M in HGC	LAR	1.06891975535861
5046	Heart	0.439655550598522	0.4	0.953768844221106	mmu-miR-106b-3p	FL vs. HGC in 8M	LAR	-1.11039622589175
5096	Heart	2.13508259378987	0.25	1	mmu-miR-106b-3p	HGC vs. VGC in 8M	LAR	1.1355312277853
5104	Diaphragm	0.408500874009142	0.0952380952380952	0.738675958188153	mmu-miR-106b-5p	8M vs. 3M in FL	LAR	-1.42358861914022
5118	Spleen	0.420198349435788	0.1	1	mmu-miR-106b-5p	8M vs. 3M in HGC	LAR	-1.63585998120917
5128	Diaphragm	2.71595539087412	0.00793650793650794	0.356958287190845	mmu-miR-106b-5p	8M vs. 3M in VGC	LAR	2.82110223523688
5171	Heart	0.469894130416143	0.0930735930735931	0.601124989660021	mmu-miR-106b-5p	FL vs. HGC	LAR	-1.05002837571427
5180	Diaphragm	3.24307476344031	0.00793650793650794	0.707792207792208	mmu-miR-106b-5p	FL vs. HGC in 3M	LAR	2.34956752069753
5184	Heart	0.476948443442158	0.2	0.85945945945946	mmu-miR-106b-5p	FL vs. HGC in 3M	LAR	-1.34398632210079
5195	GAT	2.01512059101758	0.150793650793651	0.446001754427234	mmu-miR-106b-5p	FL vs. HGC in 8M	LAR	1.15868189663229
5196	Heart	0.462944154311556	0.4	0.953768844221106	mmu-miR-106b-5p	FL vs. HGC in 8M	LAR	-0.900664911935717
5204	SCAT	2.04297214815018	0.0952380952380952	0.975329007661571	mmu-miR-106b-5p	FL vs. VGC in 3M	LAR	1.49815869685953
5205	Diaphragm	3.88399977419688	0.00793650793650794	0.646164021164021	mmu-miR-106b-5p	FL vs. VGC in 3M	LAR	2.7697181113334
5246	Heart	2.02841051737373	0.392857142857143	1	mmu-miR-106b-5p	HGC vs. VGC in 8M	LAR	0.99120067143773
5254	Diaphragm	0.357243429410583	0.0555555555555556	0.679487179487179	mmu-miR-107-3p	8M vs. 3M in FL	LAR	-1.56194597251696
5259	Pancreas	2.26162485191791	0.420634920634921	0.941419319288746	mmu-miR-107-3p	8M vs. 3M in FL	LAR	0.928702384557161
5266	Diaphragm	2.62711853727569	0.222222222222222	1	mmu-miR-107-3p	8M vs. 3M in HGC	LAR	1.20458271803632
5271	Pancreas	0.459658873089343	0.142857142857143	1	mmu-miR-107-3p	8M vs. 3M in HGC	LAR	-0.851661576515183
5278	Diaphragm	2.07847794674502	0.00793650793650794	0.356958287190845	mmu-miR-107-3p	8M vs. 3M in VGC	LAR	2.42075862451295
5326	Liver	0.483662186394064	0.0555555555555556	1	mmu-miR-107-3p	FL vs. HGC in 3M	LAR	-1.17952386305427
5330	Diaphragm	3.16157161071802	0.00793650793650794	0.707792207792208	mmu-miR-107-3p	FL vs. HGC in 3M	LAR	1.71384651307934
5342	Diaphragm	0.429919955462414	0.222222222222222	0.965693804403482	mmu-miR-107-3p	FL vs. HGC in 8M	LAR	-1.06679097210801
5345	GAT	2.00332030478271	0.30952380952381	0.625661375661376	mmu-miR-107-3p	FL vs. HGC in 8M	LAR	1.00894906218552
5347	Pancreas	3.63132808844127	0.0714285714285714	0.55577699737357	mmu-miR-107-3p	FL vs. HGC in 8M	LAR	1.35497426833666
5355	Diaphragm	2.79810134180978	0.00793650793650794	0.646164021164021	mmu-miR-107-3p	FL vs. VGC in 3M	LAR	1.76408797513991
5367	Diaphragm	0.480930442755912	0.0158730158730159	0.376587301587302	mmu-miR-107-3p	FL vs. VGC in 8M	LAR	-1.6999455975182
5372	Pancreas	2.22474165826784	0.420634920634921	0.956527787727363	mmu-miR-107-3p	FL vs. VGC in 8M	LAR	0.916430711386291
5555	Kidney	0.471840359350859	0.547619047619048	1	mmu-miR-10a-3p	8M vs. 3M in FL	LAR	-0.817314382066167
5561	Lung	2.07767088623863	0.150793650793651	0.705714285714286	mmu-miR-10a-3p	8M vs. 3M in FL	LAR	0.907987911120744
5566	Diaphragm	2.07963921837453	0.420634920634921	1	mmu-miR-10a-3p	8M vs. 3M in HGC	LAR	0.689693860709945
5570	Heart	2.17115974591569	0.7	1	mmu-miR-10a-3p	8M vs. 3M in HGC	LAR	0.731696961890981
5575	Liver	0.395586928338583	0.222222222222222	0.897063016823496	mmu-miR-10a-3p	8M vs. 3M in VGC	LAR	-0.996934182906077
5576	Thymus	0.302253131846723	0.150793650793651	0.812566822929517	mmu-miR-10a-3p	8M vs. 3M in VGC	LAR	-1.15271748514003
5579	Kidney	0.329710977195368	0.19047619047619	1	mmu-miR-10a-3p	8M vs. 3M in VGC	LAR	-0.587254641092561
5588	Brain	0.468597822794395	0.342857142857143	0.897282229965157	mmu-miR-10a-3p	HGC vs. VGC	LAR	-0.997581864533842
5605	Kidney	2.32190429170422	0.446967892788326	1	mmu-miR-10a-3p	FL vs. VGC	LAR	0.579757004364086
5608	Heart	0.42573199313268	0.041958041958042	0.64377413631145	mmu-miR-10a-3p	FL vs. VGC	LAR	-0.937188061803167
5628	Thymus	2.62437758424892	0.0555555555555556	0.627837514934289	mmu-miR-10a-3p	FL vs. HGC in 3M	LAR	1.00968730516362
5631	Kidney	2.10599439297519	0.420634920634921	1	mmu-miR-10a-3p	FL vs. HGC in 3M	LAR	0.700977694751135
5641	SCAT	2.03670233620823	0.412698412698413	1	mmu-miR-10a-3p	FL vs. HGC in 8M	LAR	1.04558839535993
5646	Heart	0.324760043818326	0.2	0.854954954954955	mmu-miR-10a-3p	FL vs. HGC in 8M	LAR	-1.05523370419204
5656	Kidney	2.06435242058057	1	1	mmu-miR-10a-3p	FL vs. VGC in 3M	LAR	0.523485033901793
5658	GAT	3.08131434827761	0.00793650793650794	0.391666666666667	mmu-miR-10a-3p	FL vs. VGC in 3M	LAR	2.72912562321783
5659	Heart	0.437601863153593	0.392857142857143	1	mmu-miR-10a-3p	FL vs. VGC in 3M	LAR	-0.767508788775763
5666	SCAT	2.17272128114345	0.19047619047619	1	mmu-miR-10a-3p	FL vs. VGC in 8M	LAR	1.22481103782038
5668	Kidney	2.95423827328741	0.285714285714286	0.965267800693428	mmu-miR-10a-3p	FL vs. VGC in 8M	LAR	0.707541833561457
5671	Heart	0.414184091152071	0.0357142857142857	0.945098039215686	mmu-miR-10a-3p	FL vs. VGC in 8M	LAR	-1.09959210454511
5677	Brain	0.468597822794395	0.342857142857143	0.897282229965157	mmu-miR-10a-3p	HGC vs. VGC in 3M	LAR	-0.997581864533842
5678	Thymus	0.270994665589688	0.0158730158730159	0.637362637362637	mmu-miR-10a-3p	HGC vs. VGC in 3M	LAR	-1.38611443512841
5683	GAT	2.01627816504669	0.0952380952380952	1	mmu-miR-10a-3p	HGC vs. VGC in 3M	LAR	1.17281778870563
5684	Heart	0.382536762639454	0.25	1	mmu-miR-10a-3p	HGC vs. VGC in 3M	LAR	-0.89417610958598
5693	Kidney	3.1365197701162	0.555555555555556	0.99877627028465	mmu-miR-10a-3p	HGC vs. VGC in 8M	LAR	0.900197420349973
5724	BAT	0.413683580071139	0.0952380952380952	0.74842066146414	mmu-miR-10a-5p	8M vs. 3M in HGC	LAR	-1.30550437076322
5725	Liver	0.25971475217704	0.0317460317460317	0.897063016823496	mmu-miR-10a-5p	8M vs. 3M in VGC	LAR	-1.48956087939638
5726	Thymus	0.439142440057224	0.420634920634921	0.930766632894293	mmu-miR-10a-5p	8M vs. 3M in VGC	LAR	-0.712316378559575
5729	Kidney	0.303114821313539	0.555555555555556	1	mmu-miR-10a-5p	8M vs. 3M in VGC	LAR	-0.609524223249168
5742	Kidney	3.35826434361584	0.112754118946069	0.9110687460807	mmu-miR-10a-5p	HGC vs. VGC	LAR	0.782703240121866
5755	Kidney	3.37230314476066	0.133300136396112	1	mmu-miR-10a-5p	FL vs. VGC	LAR	0.832218722223491
5778	Thymus	2.11036975220128	0.420634920634921	0.832556123516575	mmu-miR-10a-5p	FL vs. HGC in 3M	LAR	0.832762371820695
5796	Heart	0.433544325109731	0.7	0.992974588938714	mmu-miR-10a-5p	FL vs. HGC in 8M	LAR	-0.630632732575051
5800	BAT	2.02282857476836	0.30952380952381	1	mmu-miR-10a-5p	FL vs. HGC in 8M	LAR	0.635936618514071
5801	Liver	0.358191555492206	0.0952380952380952	0.830898111761555	mmu-miR-10a-5p	FL vs. VGC in 3M	LAR	-1.15339493215448
5806	Kidney	2.41395818122701	0.222222222222222	1	mmu-miR-10a-5p	FL vs. VGC in 3M	LAR	0.765739160127668
5808	GAT	2.3209300180193	0.150793650793651	0.83147113594041	mmu-miR-10a-5p	FL vs. VGC in 3M	LAR	0.905246611736632
5809	Heart	0.476712731728025	0.571428571428571	1	mmu-miR-10a-5p	FL vs. VGC in 3M	LAR	-0.667002435223308
5815	Thymus	2.26343353510242	0.222222222222222	0.762742940960763	mmu-miR-10a-5p	FL vs. VGC in 8M	LAR	1.24347330818497
5818	Kidney	5.37926173406871	0.412698412698413	0.965267800693428	mmu-miR-10a-5p	FL vs. VGC in 8M	LAR	0.946438360867135
5826	Liver	0.341063262777364	0.0555555555555556	0.997237120104014	mmu-miR-10a-5p	HGC vs. VGC in 3M	LAR	-1.23706512088217
5828	Thymus	0.419903811491742	0.30952380952381	0.958880881729546	mmu-miR-10a-5p	HGC vs. VGC in 3M	LAR	-0.865204441270131
5834	Heart	0.419801508353902	0.142857142857143	1	mmu-miR-10a-5p	HGC vs. VGC in 3M	LAR	-0.833401767771043
5843	Kidney	7.67134467116608	0.412698412698413	0.99877627028465	mmu-miR-10a-5p	HGC vs. VGC in 8M	LAR	1.25123577676653
5844	Spleen	2.09184441542287	0.142857142857143	1	mmu-miR-10a-5p	HGC vs. VGC in 8M	LAR	1.09509601741829
5848	MAT	0.454208894355376	0.19047619047619	0.99685534591195	mmu-miR-10a-5p	HGC vs. VGC in 8M	LAR	-1.05525077173383
5849	Lung	2.20869646642661	0.30952380952381	0.810545935545936	mmu-miR-10a-5p	HGC vs. VGC in 8M	LAR	0.911226956777738
5879	Kidney	0.342540639611484	0.285714285714286	1	mmu-miR-10b-3p	8M vs. 3M in VGC	LAR	-0.666339651649553
5905	Kidney	2.01031237359888	0.660720084868692	1	mmu-miR-10b-3p	FL vs. VGC	LAR	0.553569948594974
5907	GAT	2.12549840318787	0.0232306393297105	0.229872707272088	mmu-miR-10b-3p	FL vs. VGC	LAR	1.12899730131197
5958	GAT	2.18967198211083	0.0555555555555556	0.580070507348886	mmu-miR-10b-3p	FL vs. VGC in 3M	LAR	1.17674972083824
5959	Heart	0.439487377997769	0.25	1	mmu-miR-10b-3p	FL vs. VGC in 3M	LAR	-0.913004436172379
5968	Kidney	2.83061311401649	0.285714285714286	0.965267800693428	mmu-miR-10b-3p	FL vs. VGC in 8M	LAR	0.710216395403761
5970	GAT	2.06320558460957	0.222222222222222	0.655658754729962	mmu-miR-10b-3p	FL vs. VGC in 8M	LAR	0.995662524753424
5978	Thymus	0.394715647333382	0.00793650793650794	0.637362637362637	mmu-miR-10b-3p	HGC vs. VGC in 3M	LAR	-1.3449339526099
5984	Heart	0.467117962815636	0.25	1	mmu-miR-10b-3p	HGC vs. VGC in 3M	LAR	-0.845298694599
5993	Kidney	3.34904053369856	0.73015873015873	0.99877627028465	mmu-miR-10b-3p	HGC vs. VGC in 8M	LAR	1.0152159757207
6001	Liver	0.448851196809321	0.222222222222222	1	mmu-miR-10b-5p	8M vs. 3M in FL	LAR	-0.625993528185556
6014	Thymus	2.07037732221776	0.547619047619048	0.947979191676671	mmu-miR-10b-5p	8M vs. 3M in HGC	LAR	0.818037412602853
6024	BAT	0.48098375543456	0.222222222222222	0.74842066146414	mmu-miR-10b-5p	8M vs. 3M in HGC	LAR	-1.20395172106961
6027	SCAT	0.418477689626902	0.841269841269841	1	mmu-miR-10b-5p	8M vs. 3M in VGC	LAR	-0.586369907501356
6029	Kidney	0.117252811168263	0.412698412698413	1	mmu-miR-10b-5p	8M vs. 3M in VGC	LAR	-0.852026001173847
6030	Spleen	0.471456495986695	0.285714285714286	1	mmu-miR-10b-5p	8M vs. 3M in VGC	LAR	-0.811573287235062
6035	Lung	2.99544842552783	0.150793650793651	1	mmu-miR-10b-5p	8M vs. 3M in VGC	LAR	1.22959670371416
6038	Brain	0.472448737570321	0.342857142857143	0.897282229965157	mmu-miR-10b-5p	HGC vs. VGC	LAR	-1.05276276739681
6042	Kidney	4.79976972340267	0.315378120331681	0.963553501362199	mmu-miR-10b-5p	HGC vs. VGC	LAR	0.847935629669145
6045	Heart	0.395368128744835	0.147102897102897	1	mmu-miR-10b-5p	HGC vs. VGC	LAR	-0.801347743680665
6055	Kidney	4.95989213246116	0.211024269847799	1	mmu-miR-10b-5p	FL vs. VGC	LAR	0.845793793022239
6057	GAT	2.73152545854026	0.0432570525449782	0.309959155822292	mmu-miR-10b-5p	FL vs. VGC	LAR	0.814702208597088
6078	Thymus	3.2444107899684	0.0555555555555556	0.627837514934289	mmu-miR-10b-5p	FL vs. HGC in 3M	LAR	1.16456937390974
6082	Spleen	0.426617343501862	0.7	1	mmu-miR-10b-5p	FL vs. HGC in 3M	LAR	-0.729872462120375
6083	GAT	2.01136686588246	0.0952380952380952	0.800738477209065	mmu-miR-10b-5p	FL vs. HGC in 3M	LAR	1.76950660716629
6087	Lung	2.39226830376017	0.0952380952380952	0.615202602780243	mmu-miR-10b-5p	FL vs. HGC in 3M	LAR	1.27895737048142
6088	BAT	0.399948731351678	0.547619047619048	1	mmu-miR-10b-5p	FL vs. HGC in 3M	LAR	-0.663901157769178
6106	Kidney	2.49415966653448	0.420634920634921	1	mmu-miR-10b-5p	FL vs. VGC in 3M	LAR	0.740550301720867
6107	Spleen	0.438127974455742	0.4	1	mmu-miR-10b-5p	FL vs. VGC in 3M	LAR	-0.854266468225725
6108	GAT	2.76955597149308	0.0555555555555556	0.580070507348886	mmu-miR-10b-5p	FL vs. VGC in 3M	LAR	0.930163930080181
6109	Heart	0.471716588114605	0.392857142857143	1	mmu-miR-10b-5p	FL vs. VGC in 3M	LAR	-0.557562562802136
6116	SCAT	2.3389823890177	0.904761904761905	1	mmu-miR-10b-5p	FL vs. VGC in 8M	LAR	0.541088894844654
6118	Kidney	12.515579398298	0.412698412698413	0.965267800693428	mmu-miR-10b-5p	FL vs. VGC in 8M	LAR	1.08681357718298
6120	GAT	2.69401716645257	0.420634920634921	0.806569576187282	mmu-miR-10b-5p	FL vs. VGC in 8M	LAR	0.679938647957809
6124	Lung	0.328637458715914	0.150793650793651	0.904214559386973	mmu-miR-10b-5p	FL vs. VGC in 8M	LAR	-1.47215481786771
6126	Liver	0.370983671939182	0.69047619047619	1	mmu-miR-10b-5p	HGC vs. VGC in 3M	LAR	-0.561750110540762
6127	Brain	0.472448737570321	0.342857142857143	0.897282229965157	mmu-miR-10b-5p	HGC vs. VGC in 3M	LAR	-1.05276276739681
6128	Thymus	0.314543358403922	0.222222222222222	0.946938775510204	mmu-miR-10b-5p	HGC vs. VGC in 3M	LAR	-1.06013611348707
6134	Heart	0.354100983524142	0.392857142857143	1	mmu-miR-10b-5p	HGC vs. VGC in 3M	LAR	-0.847215817894399
6143	Kidney	16.0066128628848	0.412698412698413	0.99877627028465	mmu-miR-10b-5p	HGC vs. VGC in 8M	LAR	1.25976220790826
6144	Spleen	3.00749743691651	0.392857142857143	1	mmu-miR-10b-5p	HGC vs. VGC in 8M	LAR	0.836475853103113
6145	GAT	2.24640209406965	0.69047619047619	1	mmu-miR-10b-5p	HGC vs. VGC in 8M	LAR	0.569467356667835
6146	Heart	0.441444572312336	0.25	1	mmu-miR-10b-5p	HGC vs. VGC in 8M	LAR	-0.669871539234451
6149	Lung	0.321560926720049	0.150793650793651	0.755555555555556	mmu-miR-10b-5p	HGC vs. VGC in 8M	LAR	-1.41145563611608
6705	Diaphragm	2.0259911493212	0.0952380952380952	0.704906204906205	mmu-miR-1191a	FL vs. VGC in 3M	LAR	1.51163500410317
6951	Brain	2.17358782998014	0.0285714285714286	0.526984126984127	mmu-miR-1193-3p	FL vs. VGC	LAR	2.09383484375979
7002	Brain	2.17358782998014	0.0285714285714286	0.526984126984127	mmu-miR-1193-3p	FL vs. VGC in 3M	LAR	2.09383484375979
7054	Diaphragm	2.12867353200259	0.222222222222222	0.841269841269841	mmu-miR-1195	8M vs. 3M in FL	LAR	1.28321213389908
7238	Brain	2.1652103952891	0.0285714285714286	0.578436657681941	mmu-miR-1198-5p	HGC vs. VGC	LAR	1.62964309943551
7295	GAT	2.65174071222786	0.0317460317460317	0.261145617667357	mmu-miR-1198-5p	FL vs. HGC in 8M	LAR	1.98693850098428
7320	GAT	2.20541155363232	0.0952380952380952	0.504232804232804	mmu-miR-1198-5p	FL vs. VGC in 8M	LAR	1.57680744046911
7327	Brain	2.1652103952891	0.0285714285714286	0.578436657681941	mmu-miR-1198-5p	HGC vs. VGC in 3M	LAR	1.62964309943551
7499	Lung	2.19095009189826	0.150793650793651	0.755555555555556	mmu-miR-1199-5p	HGC vs. VGC in 8M	LAR	1.22041061409279
9155	Kidney	3.42565466531136	0.0555555555555556	0.967619047619048	mmu-miR-122-3p	8M vs. 3M in FL	LAR	0.929481285048674
9162	BAT	4.66900904177883	0.222222222222222	1	mmu-miR-122-3p	8M vs. 3M in FL	LAR	0.892385868114732
9163	Liver	0.1311681532189	0.0634920634920635	1	mmu-miR-122-3p	8M vs. 3M in HGC	LAR	-1.04179031107075
9165	SCAT	2.81824832277318	0.547619047619048	0.929919137466307	mmu-miR-122-3p	8M vs. 3M in HGC	LAR	0.909769987290741
9169	GAT	0.380397598599265	0.69047619047619	0.943326626425218	mmu-miR-122-3p	8M vs. 3M in HGC	LAR	-0.591247076472164
9177	SCAT	0.431992049446448	0.30952380952381	0.997976968565204	mmu-miR-122-3p	8M vs. 3M in VGC	LAR	-0.809127571133578
9179	Kidney	2.55214863786347	1	1	mmu-miR-122-3p	8M vs. 3M in VGC	LAR	0.570381932344339
9182	Heart	2.14079727520735	0.222222222222222	1	mmu-miR-122-3p	8M vs. 3M in VGC	LAR	0.775780359633409
9192	Kidney	0.463342749653263	0.141469997892934	0.9110687460807	mmu-miR-122-3p	HGC vs. VGC	LAR	-0.689091301018481
9193	Spleen	2.01979223284129	0.0003996003996004	0.41038961038961	mmu-miR-122-3p	HGC vs. VGC	LAR	2.4830807430655
9199	BAT	0.395553599430054	0.105122431747819	0.698038586423016	mmu-miR-122-3p	HGC vs. VGC	LAR	-0.908092788846469
9222	Pancreas	2.09043475775006	0.101101512866219	1	mmu-miR-122-3p	FL vs. HGC	LAR	0.951362868491457
9226	Liver	0.191439499676158	0.222222222222222	1	mmu-miR-122-3p	FL vs. HGC in 3M	LAR	-0.821107729075203
9228	Thymus	2.42861046774628	0.30952380952381	0.769053247776652	mmu-miR-122-3p	FL vs. HGC in 3M	LAR	0.776416416194235
9241	SCAT	0.445806484298079	0.73015873015873	1	mmu-miR-122-3p	FL vs. HGC in 8M	LAR	-0.667618213327787
9243	Kidney	3.60771266938353	0.0555555555555556	0.974285714285714	mmu-miR-122-3p	FL vs. HGC in 8M	LAR	0.965442549343387
9247	Pancreas	2.90118399644299	0.0357142857142857	0.55577699737357	mmu-miR-122-3p	FL vs. HGC in 8M	LAR	1.64147953381464
9250	BAT	4.83658199719015	0.69047619047619	1	mmu-miR-122-3p	FL vs. HGC in 8M	LAR	0.941010901977544
9255	Diaphragm	0.431444675888361	0.547619047619048	0.985310883100938	mmu-miR-122-3p	FL vs. VGC in 3M	LAR	-0.784793795612563
9263	BAT	0.265523022669715	0.0952380952380952	0.994285714285714	mmu-miR-122-3p	FL vs. VGC in 3M	LAR	-1.4574420072264
9271	Heart	0.451815408111497	0.392857142857143	0.999246136449303	mmu-miR-122-3p	FL vs. VGC in 8M	LAR	-0.842742888283633
9276	Liver	3.21313250818893	1	1	mmu-miR-122-3p	HGC vs. VGC in 3M	LAR	0.527870418944416
9280	Diaphragm	0.497807867605546	0.420634920634921	1	mmu-miR-122-3p	HGC vs. VGC in 3M	LAR	-0.603833930008135
9282	Spleen	2.2364611141983	0.0571428571428571	1	mmu-miR-122-3p	HGC vs. VGC in 3M	LAR	2.03725019038181
9288	BAT	0.330015289171276	0.222222222222222	0.621129326047359	mmu-miR-122-3p	HGC vs. VGC in 3M	LAR	-1.09781555037183
9291	SCAT	3.64817397643194	0.30952380952381	0.990270526815377	mmu-miR-122-3p	HGC vs. VGC in 8M	LAR	1.12939109180093
9293	Kidney	0.259913686147473	0.285714285714286	0.99877627028465	mmu-miR-122-3p	HGC vs. VGC in 8M	LAR	-0.83794849727713
9295	GAT	0.314756005742547	0.841269841269841	1	mmu-miR-122-3p	HGC vs. VGC in 8M	LAR	-0.512912776358032
9296	Heart	0.346720258469664	0.142857142857143	1	mmu-miR-122-3p	HGC vs. VGC in 8M	LAR	-1.11961170283978
9300	BAT	0.474107276711258	0.841269841269841	1	mmu-miR-122-3p	HGC vs. VGC in 8M	LAR	-0.684404958755832
9304	Diaphragm	2.1683518651629	0.841269841269841	1	mmu-miR-122-5p	8M vs. 3M in FL	LAR	0.556011165709024
9305	Kidney	5.62701165123963	0.0952380952380952	0.967619047619048	mmu-miR-122-5p	8M vs. 3M in FL	LAR	1.20664269431335
9308	Heart	2.5342086800544	0.7	1	mmu-miR-122-5p	8M vs. 3M in FL	LAR	0.851364218486877
9309	Pancreas	3.86820366574205	0.30952380952381	0.941419319288746	mmu-miR-122-5p	8M vs. 3M in FL	LAR	0.869443290950058
9312	BAT	4.36001906645835	0.547619047619048	1	mmu-miR-122-5p	8M vs. 3M in FL	LAR	0.544377528497435
9313	Liver	0.156589408902347	0.555555555555556	1	mmu-miR-122-5p	8M vs. 3M in HGC	LAR	-0.763829116398899
9314	Thymus	2.27185563698351	0.0952380952380952	0.778533635676493	mmu-miR-122-5p	8M vs. 3M in HGC	LAR	1.09251851228003
9315	SCAT	5.16892221790054	0.0555555555555556	0.631546132656541	mmu-miR-122-5p	8M vs. 3M in HGC	LAR	1.18425527086761
9318	Spleen	0.264230317977798	0.2	1	mmu-miR-122-5p	8M vs. 3M in HGC	LAR	-1.19094238273156
9319	GAT	0.169897840660665	0.222222222222222	0.753690753690754	mmu-miR-122-5p	8M vs. 3M in HGC	LAR	-0.830932061320151
9326	Thymus	0.216618039450879	0.0317460317460317	0.541243819932344	mmu-miR-122-5p	8M vs. 3M in VGC	LAR	-1.61917805553296
9327	SCAT	0.276741632302092	0.30952380952381	0.997976968565204	mmu-miR-122-5p	8M vs. 3M in VGC	LAR	-0.873068982267981
9328	Diaphragm	0.284263531422392	0.222222222222222	0.813973063973064	mmu-miR-122-5p	8M vs. 3M in VGC	LAR	-0.593377698100423
9329	Kidney	3.50433110400625	0.73015873015873	1	mmu-miR-122-5p	8M vs. 3M in VGC	LAR	0.563227662559217
9332	Heart	5.57186810316169	0.222222222222222	1	mmu-miR-122-5p	8M vs. 3M in VGC	LAR	1.13288681052997
9336	BAT	0.378031182789495	0.150793650793651	0.9668182180745	mmu-miR-122-5p	8M vs. 3M in VGC	LAR	-0.513805510645525
9340	SCAT	2.25949501326601	0.143140141592154	0.784232586090171	mmu-miR-122-5p	HGC vs. VGC	LAR	0.523842239816383
9341	Diaphragm	0.36584302252427	0.279861005867198	1	mmu-miR-122-5p	HGC vs. VGC	LAR	-0.566242856092296
9342	Kidney	0.291469903564247	0.156400874667129	0.9110687460807	mmu-miR-122-5p	HGC vs. VGC	LAR	-0.772831974572567
9343	Spleen	3.23466753202604	0.0495504495504496	1	mmu-miR-122-5p	HGC vs. VGC	LAR	1.24949182240687
9346	Pancreas	0.420706239976971	0.236985236985237	1	mmu-miR-122-5p	HGC vs. VGC	LAR	-0.641414007190349
9349	BAT	0.27201391411218	0.247450691723138	0.776581565667138	mmu-miR-122-5p	HGC vs. VGC	LAR	-0.844527901258601
9358	Heart	0.409739304580078	0.427822177822178	0.87784670419401	mmu-miR-122-5p	FL vs. VGC	LAR	-0.591663916111431
9365	Thymus	2.07649595124765	0.314999242243824	0.770471119542327	mmu-miR-122-5p	FL vs. HGC	LAR	0.54220748714388
9368	Kidney	2.52188807649939	0.279861005867198	0.91693590431644	mmu-miR-122-5p	FL vs. HGC	LAR	0.729702138630525
9369	Spleen	0.399057122029962	0.17965367965368	1	mmu-miR-122-5p	FL vs. HGC	LAR	-0.849167686522177
9372	Pancreas	3.47419288839103	0.054527172174231	1	mmu-miR-122-5p	FL vs. HGC	LAR	0.899141288254063
9376	Liver	0.22026711878436	0.420634920634921	1	mmu-miR-122-5p	FL vs. HGC in 3M	LAR	-0.675814399163298
9382	Spleen	0.173072635683543	0.2	1	mmu-miR-122-5p	FL vs. HGC in 3M	LAR	-1.27301197048215
9384	Heart	0.379892581091563	0.4	0.930731707317073	mmu-miR-122-5p	FL vs. HGC in 3M	LAR	-0.761223303196254
9387	Lung	2.52682548427944	0.222222222222222	0.778151889263	mmu-miR-122-5p	FL vs. HGC in 3M	LAR	0.954601013741428
9391	SCAT	0.276284138656389	0.412698412698413	1	mmu-miR-122-5p	FL vs. HGC in 8M	LAR	-0.891861791118205
9393	Kidney	8.07858605195962	0.0555555555555556	0.974285714285714	mmu-miR-122-5p	FL vs. HGC in 8M	LAR	1.43394693950104
9397	Pancreas	6.44187935467971	0.142857142857143	0.600470957613815	mmu-miR-122-5p	FL vs. HGC in 8M	LAR	1.39393041098499
9400	BAT	5.95799586881594	0.420634920634921	1	mmu-miR-122-5p	FL vs. HGC in 8M	LAR	0.666808410286004
9405	Diaphragm	0.1668506079909	0.0555555555555556	0.704906204906205	mmu-miR-122-5p	FL vs. VGC in 3M	LAR	-1.54861345110914
9413	BAT	0.176081500253492	0.0952380952380952	0.994285714285714	mmu-miR-122-5p	FL vs. VGC in 3M	LAR	-1.26842078172468
9415	Thymus	5.41078380976163	0.0317460317460317	0.753968253968254	mmu-miR-122-5p	FL vs. VGC in 8M	LAR	1.95244736253345
9416	SCAT	2.69792634830413	0.111111111111111	1	mmu-miR-122-5p	FL vs. VGC in 8M	LAR	1.54853425530726
9421	Heart	0.276330230581787	0.25	0.945098039215686	mmu-miR-122-5p	FL vs. VGC in 8M	LAR	-0.869200389057546
9426	Liver	4.44791156944378	0.69047619047619	1	mmu-miR-122-5p	HGC vs. VGC in 3M	LAR	0.598231890881259
9428	Thymus	0.282319615267448	0.0317460317460317	0.743589743589744	mmu-miR-122-5p	HGC vs. VGC in 3M	LAR	-1.26294836322686
9430	Diaphragm	0.154021768227715	0.0555555555555556	1	mmu-miR-122-5p	HGC vs. VGC in 3M	LAR	-1.40454270797663
9432	Spleen	5.8558595365817	0.114285714285714	1	mmu-miR-122-5p	HGC vs. VGC in 3M	LAR	1.60360001808274
9437	Lung	0.443242543054476	0.150793650793651	1	mmu-miR-122-5p	HGC vs. VGC in 3M	LAR	-0.958890744937933
9438	BAT	0.217074067469863	0.547619047619048	0.839901477832512	mmu-miR-122-5p	HGC vs. VGC in 3M	LAR	-1.15579481144214
9440	Thymus	2.96092334231384	0.0555555555555556	1	mmu-miR-122-5p	HGC vs. VGC in 8M	LAR	1.61138593967877
9441	SCAT	9.76504247194409	0.0317460317460317	0.899159663865546	mmu-miR-122-5p	HGC vs. VGC in 8M	LAR	1.60235287502498
9443	Kidney	0.107538672223356	0.19047619047619	0.99877627028465	mmu-miR-122-5p	HGC vs. VGC in 8M	LAR	-1.03818014516177
9445	GAT	0.220720572297384	0.69047619047619	1	mmu-miR-122-5p	HGC vs. VGC in 8M	LAR	-0.56973849929674
9446	Heart	0.149781183966543	0.142857142857143	1	mmu-miR-122-5p	HGC vs. VGC in 8M	LAR	-1.25760782127045
9447	Pancreas	0.35556854239103	0.785714285714286	1	mmu-miR-122-5p	HGC vs. VGC in 8M	LAR	-0.622427762608245
9450	BAT	0.340858631033397	0.547619047619048	1	mmu-miR-122-5p	HGC vs. VGC in 8M	LAR	-0.59982684975445
9775	Liver	0.481619918864917	0.0555555555555556	0.897063016823496	mmu-miR-12206-5p	8M vs. 3M in VGC	LAR	-1.25605710260163
10205	Kidney	2.19591246364532	0.420634920634921	1	mmu-miR-124-3p	8M vs. 3M in FL	LAR	0.570297571501837
10207	GAT	2.30791330022548	0.222222222222222	0.85978835978836	mmu-miR-124-3p	8M vs. 3M in FL	LAR	0.974534710575614
10209	Pancreas	7.08005595085881	1	1	mmu-miR-124-3p	8M vs. 3M in FL	LAR	0.740951087691518
10210	MAT	2.11997040358258	0.412698412698413	1	mmu-miR-124-3p	8M vs. 3M in FL	LAR	0.519045324689489
10215	SCAT	0.396906157989893	0.30952380952381	0.797991071428572	mmu-miR-124-3p	8M vs. 3M in HGC	LAR	-0.888436897969763
10216	Diaphragm	0.340738617876255	0.150793650793651	1	mmu-miR-124-3p	8M vs. 3M in HGC	LAR	-0.952413583139101
10217	Kidney	0.215929028431056	0.150793650793651	1	mmu-miR-124-3p	8M vs. 3M in HGC	LAR	-1.02279567025011
10218	Spleen	0.345702036607489	0.4	1	mmu-miR-124-3p	8M vs. 3M in HGC	LAR	-0.850923236933677
10220	Heart	0.212209530355178	0.1	0.996969696969697	mmu-miR-124-3p	8M vs. 3M in HGC	LAR	-2.09544564393375
10221	Pancreas	0.121259371154753	0.392857142857143	1	mmu-miR-124-3p	8M vs. 3M in HGC	LAR	-0.820663484626925
10222	MAT	0.379297917111562	0.222222222222222	1	mmu-miR-124-3p	8M vs. 3M in HGC	LAR	-0.784045465799806
10223	Lung	0.176483208828297	0.00793650793650794	0.757664176781824	mmu-miR-124-3p	8M vs. 3M in HGC	LAR	-4.21515142901651
10230	Spleen	15.1782876685842	0.0158730158730159	1	mmu-miR-124-3p	8M vs. 3M in VGC	LAR	1.82056810785417
10232	Heart	0.336044679839551	0.420634920634921	1	mmu-miR-124-3p	8M vs. 3M in VGC	LAR	-0.530756417305703
10235	Lung	12.6002344846394	0.0317460317460317	1	mmu-miR-124-3p	8M vs. 3M in VGC	LAR	1.44477864660929
10240	SCAT	2.60893139871102	0.0524259022711035	0.733049315092659	mmu-miR-124-3p	HGC vs. VGC	LAR	0.793848669308416
10243	Spleen	0.223246633640709	0.113486513486513	1	mmu-miR-124-3p	HGC vs. VGC	LAR	-0.854964468697846
10245	Heart	0.26953504012889	0.21978021978022	1	mmu-miR-124-3p	HGC vs. VGC	LAR	-0.75212837064737
10255	Kidney	0.475196727963092	0.660720084868692	1	mmu-miR-124-3p	FL vs. VGC	LAR	-0.522626774309546
10256	Spleen	0.405903007725645	0.455944055944056	1	mmu-miR-124-3p	FL vs. VGC	LAR	-0.51433073019925
10258	Heart	0.254573747204661	0.041958041958042	0.64377413631145	mmu-miR-124-3p	FL vs. VGC	LAR	-0.826869017118811
10262	BAT	0.202315775112544	0.0288055597653121	1	mmu-miR-124-3p	FL vs. VGC	LAR	-1.23056918909502
10263	Liver	5.55008733005367	0.156400874667129	0.772086269088459	mmu-miR-124-3p	FL vs. HGC	LAR	0.806309421923712
10266	SCAT	0.461225433465749	0.182316135876507	0.794749522922898	mmu-miR-124-3p	FL vs. HGC	LAR	-0.811110895130291
10275	BAT	0.398469390247857	0.853428305440689	1	mmu-miR-124-3p	FL vs. HGC	LAR	-0.519345772477921
10276	Liver	4.47625623498633	0.420634920634921	1	mmu-miR-124-3p	FL vs. HGC in 3M	LAR	0.640681694784572
10279	SCAT	0.277636520063188	0.0952380952380952	0.767195767195767	mmu-miR-124-3p	FL vs. HGC in 3M	LAR	-1.24424908906891
10280	Diaphragm	0.443097311350635	0.150793650793651	0.906072886553379	mmu-miR-124-3p	FL vs. HGC in 3M	LAR	-1.22827060302314
10281	Kidney	0.270003855409924	0.30952380952381	1	mmu-miR-124-3p	FL vs. HGC in 3M	LAR	-0.928399798619094
10283	GAT	0.458342925525814	0.841269841269841	0.993318611630145	mmu-miR-124-3p	FL vs. HGC in 3M	LAR	-0.547805372839208
10287	Lung	0.485867066683766	0.0952380952380952	0.615202602780243	mmu-miR-124-3p	FL vs. HGC in 3M	LAR	-1.4351178239522
10289	Liver	7.34645396407655	0.19047619047619	1	mmu-miR-124-3p	FL vs. HGC in 8M	LAR	0.929374479088942
10293	Kidney	2.74583197838196	0.0952380952380952	0.974285714285714	mmu-miR-124-3p	FL vs. HGC in 8M	LAR	0.687371289163065
10294	Spleen	3.47658939738891	0.2	1	mmu-miR-124-3p	FL vs. HGC in 8M	LAR	1.23547008434292
10297	Pancreas	19.6056348574003	0.142857142857143	0.600470957613815	mmu-miR-124-3p	FL vs. HGC in 8M	LAR	0.973708993828068
10298	MAT	3.03630785260298	0.30952380952381	1	mmu-miR-124-3p	FL vs. HGC in 8M	LAR	1.01973667586414
10299	Lung	2.92040389566275	0.0555555555555556	1	mmu-miR-124-3p	FL vs. HGC in 8M	LAR	1.21536395364788
10300	BAT	0.23407812869499	1	1	mmu-miR-124-3p	FL vs. HGC in 8M	LAR	-0.604308540088681
10306	Kidney	0.23461596574256	0.150793650793651	1	mmu-miR-124-3p	FL vs. VGC in 3M	LAR	-1.26401736053816
10309	Heart	0.188130455538394	0.25	1	mmu-miR-124-3p	FL vs. VGC in 3M	LAR	-0.791129565163233
10312	Lung	2.51081500578541	0.0952380952380952	0.923417441345728	mmu-miR-124-3p	FL vs. VGC in 3M	LAR	1.29924983245631
10313	BAT	0.217487794610243	0.150793650793651	0.994285714285714	mmu-miR-124-3p	FL vs. VGC in 3M	LAR	-1.21496062178096
10319	Spleen	0.13623898116754	0.142857142857143	1	mmu-miR-124-3p	FL vs. VGC in 8M	LAR	-1.26499249619054
10321	Heart	0.344483260726472	0.142857142857143	0.945098039215686	mmu-miR-124-3p	FL vs. VGC in 8M	LAR	-0.908994128471146
10322	Pancreas	5.15852535958703	0.69047619047619	1	mmu-miR-124-3p	FL vs. VGC in 8M	LAR	0.609833560072987
10324	Lung	0.211380507608102	0.222222222222222	0.904214559386973	mmu-miR-124-3p	FL vs. VGC in 8M	LAR	-0.838564404229145
10325	BAT	0.188202160644198	0.150793650793651	1	mmu-miR-124-3p	FL vs. VGC in 8M	LAR	-1.12301901019433
10329	SCAT	4.44783587495933	0.0555555555555556	1	mmu-miR-124-3p	HGC vs. VGC in 3M	LAR	1.46240819310583
10334	Heart	0.339180832951646	1	1	mmu-miR-124-3p	HGC vs. VGC in 3M	LAR	-0.509110514111593
10337	Lung	5.16769951691253	0.0317460317460317	1	mmu-miR-124-3p	HGC vs. VGC in 3M	LAR	2.30979272808911
10338	BAT	0.320631211372321	0.150793650793651	0.562999652415711	mmu-miR-124-3p	HGC vs. VGC in 3M	LAR	-1.06233225902186
10339	Liver	0.308733882350394	0.285714285714286	1	mmu-miR-124-3p	HGC vs. VGC in 8M	LAR	-0.663661882989802
10342	Diaphragm	0.335583047636876	0.150793650793651	1	mmu-miR-124-3p	HGC vs. VGC in 8M	LAR	-0.730746676132117
10343	Kidney	0.379002830644094	0.73015873015873	0.99877627028465	mmu-miR-124-3p	HGC vs. VGC in 8M	LAR	-0.65937504366578
10344	Spleen	0.0391875385887855	0.0357142857142857	1	mmu-miR-124-3p	HGC vs. VGC in 8M	LAR	-2.01398269095252
10346	Heart	0.214189985987915	0.0714285714285714	1	mmu-miR-124-3p	HGC vs. VGC in 8M	LAR	-1.26521305652606
10347	Pancreas	0.263114425883531	0.25	1	mmu-miR-124-3p	HGC vs. VGC in 8M	LAR	-1.03029135919949
10349	Lung	0.0723805730851253	0.0158730158730159	0.587868480725624	mmu-miR-124-3p	HGC vs. VGC in 8M	LAR	-1.58654891332849
10388	Brain	2.05141885567875	0.0571428571428571	0.632106038291605	mmu-miR-124-5p	HGC vs. VGC	LAR	1.94707810795095
10477	Brain	2.05141885567875	0.0571428571428571	0.632106038291605	mmu-miR-124-5p	HGC vs. VGC in 3M	LAR	1.94707810795095
10655	Kidney	2.61468092595263	0.0317460317460317	0.967619047619048	mmu-miR-1247-5p	8M vs. 3M in FL	LAR	1.99960815807446
10664	Thymus	2.0528194576277	0.0555555555555556	0.778533635676493	mmu-miR-1247-5p	8M vs. 3M in HGC	LAR	1.4369516587628
10728	Thymus	2.21098388250786	0.0555555555555556	0.627837514934289	mmu-miR-1247-5p	FL vs. HGC in 3M	LAR	1.60270491111708
10742	Diaphragm	2.49889912048428	0.0555555555555556	0.889203206034889	mmu-miR-1247-5p	FL vs. HGC in 8M	LAR	2.09727832912622
10763	BAT	0.49010727533356	0.00793650793650794	0.994285714285714	mmu-miR-1247-5p	FL vs. VGC in 3M	LAR	-2.55828712736394
10768	Kidney	3.29890180005275	0.0634920634920635	0.965267800693428	mmu-miR-1247-5p	FL vs. VGC in 8M	LAR	1.94284934274015
10793	Kidney	2.1051277117267	0.111111111111111	0.99877627028465	mmu-miR-1247-5p	HGC vs. VGC in 8M	LAR	1.64016487136474
10798	MAT	0.484781011478334	0.111111111111111	0.99685534591195	mmu-miR-1247-5p	HGC vs. VGC in 8M	LAR	-0.766907327991856
10804	Diaphragm	3.42773374313248	0.0952380952380952	0.738675958188153	mmu-miR-1249-3p	8M vs. 3M in FL	LAR	1.83840529941173
10816	Diaphragm	0.302863593016869	0.222222222222222	1	mmu-miR-1249-3p	8M vs. 3M in HGC	LAR	-0.984948171968607
10828	Diaphragm	0.26898072995643	0.0555555555555556	0.571513002364066	mmu-miR-1249-3p	8M vs. 3M in VGC	LAR	-1.65448327255137
10871	Heart	2.16040576271199	0.0411255411255411	0.54074719621256	mmu-miR-1249-3p	FL vs. HGC	LAR	1.52699488727164
10880	Diaphragm	0.428209283011099	0.30952380952381	0.967015468607825	mmu-miR-1249-3p	FL vs. HGC in 3M	LAR	-0.69881461511166
10892	Diaphragm	4.84636464184705	0.0158730158730159	0.889203206034889	mmu-miR-1249-3p	FL vs. HGC in 8M	LAR	2.36138998085482
10896	Heart	2.57680959476247	0.4	0.953768844221106	mmu-miR-1249-3p	FL vs. HGC in 8M	LAR	1.25333415865164
10905	Diaphragm	0.291444657170897	0.0555555555555556	0.704906204906205	mmu-miR-1249-3p	FL vs. VGC in 3M	LAR	-1.66549858492321
10917	Diaphragm	3.71400094646996	0.0555555555555556	0.532547699214366	mmu-miR-1249-3p	FL vs. VGC in 8M	LAR	1.8007108786139
10946	Heart	0.43175538066882	0.0357142857142857	1	mmu-miR-1249-3p	HGC vs. VGC in 8M	LAR	-2.21119120092979
11429	Kidney	0.442139442485097	0.904761904761905	1	mmu-miR-125a-3p	8M vs. 3M in VGC	LAR	-0.881330234387426
11457	GAT	2.0398222636823	0.0185433761285154	0.224029858110785	mmu-miR-125a-3p	FL vs. VGC	LAR	1.29012476282338
11508	GAT	2.45221202044498	0.0952380952380952	0.696296296296296	mmu-miR-125a-3p	FL vs. VGC in 3M	LAR	1.37838607690182
11518	Kidney	2.01635306040582	0.904761904761905	1	mmu-miR-125a-3p	FL vs. VGC in 8M	LAR	0.75939657168386
11543	Kidney	2.25879083285254	0.73015873015873	0.99877627028465	mmu-miR-125a-3p	HGC vs. VGC in 8M	LAR	0.848378643508947
11564	Thymus	2.08824476104221	0.0317460317460317	0.653968253968254	mmu-miR-125a-5p	8M vs. 3M in HGC	LAR	1.56303290837445
11575	Liver	0.415522079979922	0.0952380952380952	0.897063016823496	mmu-miR-125a-5p	8M vs. 3M in VGC	LAR	-1.29232333723995
11579	Kidney	0.255475749608755	0.111111111111111	1	mmu-miR-125a-5p	8M vs. 3M in VGC	LAR	-1.55890563857858
11588	Brain	2.16205052042403	0.2	0.835019455252918	mmu-miR-125a-5p	HGC vs. VGC	LAR	1.23175200913235
11601	Brain	2.68598264225518	0.2	0.698381877022654	mmu-miR-125a-5p	FL vs. VGC	LAR	1.11270491623802
11651	Liver	0.415654566014253	0.0952380952380952	0.830898111761555	mmu-miR-125a-5p	FL vs. VGC in 3M	LAR	-1.3160564004178
11652	Brain	2.68598264225518	0.2	0.698381877022654	mmu-miR-125a-5p	FL vs. VGC in 3M	LAR	1.11270491623802
11658	GAT	2.069972621092	0.222222222222222	0.880856760374833	mmu-miR-125a-5p	FL vs. VGC in 3M	LAR	0.836058823863333
11667	Diaphragm	2.15712575944934	0.150793650793651	0.678214097645377	mmu-miR-125a-5p	FL vs. VGC in 8M	LAR	1.04696254277802
11668	Kidney	4.11803690256507	0.111111111111111	0.965267800693428	mmu-miR-125a-5p	FL vs. VGC in 8M	LAR	1.499180413532
11676	Liver	0.423056316363828	0.0555555555555556	0.997237120104014	mmu-miR-125a-5p	HGC vs. VGC in 3M	LAR	-1.39212633728474
11677	Brain	2.16205052042403	0.2	0.835019455252918	mmu-miR-125a-5p	HGC vs. VGC in 3M	LAR	1.23175200913235
11693	Kidney	3.5868361793727	0.111111111111111	0.99877627028465	mmu-miR-125a-5p	HGC vs. VGC in 8M	LAR	1.29092809318881
11714	Thymus	2.21109832034651	0.00793650793650794	0.389266817838246	mmu-miR-125b-1-3p	8M vs. 3M in HGC	LAR	2.96861698301374
11818	Kidney	2.21223237774502	0.111111111111111	0.965267800693428	mmu-miR-125b-1-3p	FL vs. VGC in 8M	LAR	1.30861932757982
11857	GAT	0.482284895353842	0.0555555555555556	0.85978835978836	mmu-miR-125b-2-3p	8M vs. 3M in FL	LAR	-1.65691800119676
11879	Kidney	0.317621916975308	0.0634920634920635	1	mmu-miR-125b-2-3p	8M vs. 3M in VGC	LAR	-1.55560033309901
11880	Spleen	0.483060463638276	0.285714285714286	1	mmu-miR-125b-2-3p	8M vs. 3M in VGC	LAR	-0.874246985432367
11958	GAT	2.99270069548458	0.00793650793650794	0.391666666666667	mmu-miR-125b-2-3p	FL vs. VGC in 3M	LAR	3.07343807800593
11968	Kidney	2.30895262766631	0.285714285714286	0.965267800693428	mmu-miR-125b-2-3p	FL vs. VGC in 8M	LAR	1.0786429779093
11978	Thymus	0.427018294026146	0.00793650793650794	0.637362637362637	mmu-miR-125b-2-3p	HGC vs. VGC in 3M	LAR	-1.82232364593622
12004	Diaphragm	2.06999168692761	0.150793650793651	0.799206349206349	mmu-miR-125b-5p	8M vs. 3M in FL	LAR	1.00224550073907
12014	Thymus	2.17025505879762	0.0317460317460317	0.653968253968254	mmu-miR-125b-5p	8M vs. 3M in HGC	LAR	1.89379524137701
12029	Kidney	0.293785726026136	0.19047619047619	1	mmu-miR-125b-5p	8M vs. 3M in VGC	LAR	-1.41953271855612
12038	Brain	2.12104177466435	0.2	0.835019455252918	mmu-miR-125b-5p	HGC vs. VGC	LAR	1.05264885329556
12051	Brain	2.52934283101556	0.342857142857143	0.814852108244179	mmu-miR-125b-5p	FL vs. VGC	LAR	1.31021958035741
12096	Heart	2.41407507845123	0.1	0.832456140350877	mmu-miR-125b-5p	FL vs. HGC in 8M	LAR	2.66754374881429
12102	Brain	2.52934283101556	0.342857142857143	0.814852108244179	mmu-miR-125b-5p	FL vs. VGC in 3M	LAR	1.31021958035741
12105	Diaphragm	0.462131643776058	0.150793650793651	0.838266838266838	mmu-miR-125b-5p	FL vs. VGC in 3M	LAR	-1.06600928428889
12118	Kidney	3.37860584104282	0.19047619047619	0.965267800693428	mmu-miR-125b-5p	FL vs. VGC in 8M	LAR	1.3074773028377
12127	Brain	2.12104177466435	0.2	0.835019455252918	mmu-miR-125b-5p	HGC vs. VGC in 3M	LAR	1.05264885329556
12143	Kidney	3.09955218753516	0.19047619047619	0.99877627028465	mmu-miR-125b-5p	HGC vs. VGC in 8M	LAR	1.1494950182627
12148	MAT	0.454045965316688	0.111111111111111	0.99685534591195	mmu-miR-125b-5p	HGC vs. VGC in 8M	LAR	-1.0112779967403
12179	Kidney	0.469271869818564	0.285714285714286	1	mmu-miR-126a-3p	8M vs. 3M in VGC	LAR	-1.07716671906632
12185	Lung	0.427789230468498	0.547619047619048	1	mmu-miR-126a-3p	8M vs. 3M in VGC	LAR	-0.795661186134961
12234	Heart	0.470780573444049	0.4	0.930731707317073	mmu-miR-126a-3p	FL vs. HGC in 3M	LAR	-1.56568187366717
12258	GAT	2.57744450917494	0.0317460317460317	0.55952380952381	mmu-miR-126a-3p	FL vs. VGC in 3M	LAR	1.25870867515677
12274	Lung	2.92873273931413	0.30952380952381	0.993094518774277	mmu-miR-126a-3p	FL vs. VGC in 8M	LAR	1.00332486706059
12299	Lung	3.39272248488003	0.150793650793651	0.755555555555556	mmu-miR-126a-3p	HGC vs. VGC in 8M	LAR	1.19334239407491
12324	BAT	0.454075581650331	0.0952380952380952	0.74842066146414	mmu-miR-126a-5p	8M vs. 3M in HGC	LAR	-1.42262337651507
12329	Kidney	0.488627196456708	0.19047619047619	1	mmu-miR-126a-5p	8M vs. 3M in VGC	LAR	-1.25371938480531
12371	Heart	0.492036520565884	0.0411255411255411	0.54074719621256	mmu-miR-126a-5p	FL vs. HGC	LAR	-1.37679258320783
12384	Heart	0.427532018632251	0.1	0.808474576271187	mmu-miR-126a-5p	FL vs. HGC in 3M	LAR	-1.74161161877842
12395	GAT	2.18489509106081	0.0952380952380952	0.363287250384025	mmu-miR-126a-5p	FL vs. HGC in 8M	LAR	1.54555982557196
12424	Lung	2.71811933385584	0.0952380952380952	0.904214559386973	mmu-miR-126a-5p	FL vs. VGC in 8M	LAR	1.4121755988439
12449	Lung	2.03496045580816	0.222222222222222	0.755555555555556	mmu-miR-126a-5p	HGC vs. VGC in 8M	LAR	1.16480160473486
12457	GAT	0.386629351196119	0.0952380952380952	0.85978835978836	mmu-miR-126b-3p	8M vs. 3M in FL	LAR	-1.13143324123228
12464	Thymus	2.05109502349208	0.0952380952380952	0.778533635676493	mmu-miR-126b-3p	8M vs. 3M in HGC	LAR	1.3397189729502
12465	SCAT	0.462785509850937	0.222222222222222	0.750853242320819	mmu-miR-126b-3p	8M vs. 3M in HGC	LAR	-1.11161488330563
12533	GAT	2.23371895876887	0.150793650793651	0.800738477209065	mmu-miR-126b-3p	FL vs. HGC in 3M	LAR	1.20248327559483
12541	SCAT	2.17110725613788	0.285714285714286	1	mmu-miR-126b-3p	FL vs. HGC in 8M	LAR	0.954563915494277
12558	GAT	2.24206681588791	0.0952380952380952	0.696296296296296	mmu-miR-126b-3p	FL vs. VGC in 3M	LAR	0.905505160440411
12765	SCAT	0.422034097287588	0.0555555555555556	0.631546132656541	mmu-miR-127-3p	8M vs. 3M in HGC	LAR	-1.79625155319029
12766	Diaphragm	0.381168772939575	0.0952380952380952	1	mmu-miR-127-3p	8M vs. 3M in HGC	LAR	-0.984736343504106
12769	GAT	0.466454294651337	0.0555555555555556	0.679271708683473	mmu-miR-127-3p	8M vs. 3M in HGC	LAR	-1.51026782160791
12777	SCAT	0.371411677975261	0.0317460317460317	0.997976968565204	mmu-miR-127-3p	8M vs. 3M in VGC	LAR	-1.19112652250101
12781	GAT	0.396673105381386	0.222222222222222	0.860444444444444	mmu-miR-127-3p	8M vs. 3M in VGC	LAR	-0.792214372493303
12801	Brain	2.16847707658688	0.0571428571428571	0.526984126984127	mmu-miR-127-3p	FL vs. VGC	LAR	1.26675855670773
12813	Liver	2.436504422203	0.094719521964104	0.766934719622561	mmu-miR-127-3p	FL vs. HGC	LAR	1.05202331746122
12825	BAT	0.471749169641642	0.0892095520578493	0.784833436591594	mmu-miR-127-3p	FL vs. HGC	LAR	-0.65964621483615
12826	Liver	2.87792907000693	0.0952380952380952	1	mmu-miR-127-3p	FL vs. HGC in 3M	LAR	1.28941097441913
12829	SCAT	0.430918739745287	0.00793650793650794	0.61965811965812	mmu-miR-127-3p	FL vs. HGC in 3M	LAR	-3.16733590711065
12839	Liver	2.08268362982357	0.73015873015873	1	mmu-miR-127-3p	FL vs. HGC in 8M	LAR	0.769133336281971
12842	Diaphragm	2.3956336690058	0.0952380952380952	0.889203206034889	mmu-miR-127-3p	FL vs. HGC in 8M	LAR	0.99076770202639
12843	Kidney	2.67564799479992	0.222222222222222	1	mmu-miR-127-3p	FL vs. HGC in 8M	LAR	0.928164181434115
12847	Pancreas	2.42366338358524	0.392857142857143	0.821135831381733	mmu-miR-127-3p	FL vs. HGC in 8M	LAR	0.789820451408912
12850	BAT	0.438468934982298	0.69047619047619	1	mmu-miR-127-3p	FL vs. HGC in 8M	LAR	-0.554155398034123
12852	Brain	2.16847707658688	0.0571428571428571	0.526984126984127	mmu-miR-127-3p	FL vs. VGC in 3M	LAR	1.26675855670773
12865	Thymus	2.05073677457945	0.0952380952380952	0.753968253968254	mmu-miR-127-3p	FL vs. VGC in 8M	LAR	0.980467513946671
12872	Pancreas	2.03809807514681	0.69047619047619	1	mmu-miR-127-3p	FL vs. VGC in 8M	LAR	0.733589217307998
12875	BAT	0.45149757941761	1	1	mmu-miR-127-3p	FL vs. VGC in 8M	LAR	-0.720588917759237
12898	MAT	0.481498395771923	0.0634920634920635	0.99685534591195	mmu-miR-127-3p	HGC vs. VGC in 8M	LAR	-1.18211456706007
12938	Brain	2.40361632078528	0.0571428571428571	0.632106038291605	mmu-miR-127-5p	HGC vs. VGC	LAR	1.79677584265712
12951	Brain	2.45035493105963	0.0571428571428571	0.526984126984127	mmu-miR-127-5p	FL vs. VGC	LAR	1.96985319789341
13002	Brain	2.45035493105963	0.0571428571428571	0.526984126984127	mmu-miR-127-5p	FL vs. VGC in 3M	LAR	1.96985319789341
13027	Brain	2.40361632078528	0.0571428571428571	0.632106038291605	mmu-miR-127-5p	HGC vs. VGC in 3M	LAR	1.79677584265712
13209	Pancreas	3.49974657847327	0.30952380952381	0.941419319288746	mmu-miR-128-3p	8M vs. 3M in FL	LAR	0.853364963931108
13226	Thymus	2.03928849835072	0.30952380952381	0.904226859283039	mmu-miR-128-3p	8M vs. 3M in VGC	LAR	0.667538773296669
13238	Brain	2.32774896200741	0.114285714285714	0.766428571428571	mmu-miR-128-3p	HGC vs. VGC	LAR	1.34665616853648
13240	SCAT	2.00379040793019	0.0114962436943861	0.733049315092659	mmu-miR-128-3p	HGC vs. VGC	LAR	1.21705205772755
13251	Brain	3.12314853016339	0.0571428571428571	0.526984126984127	mmu-miR-128-3p	FL vs. VGC	LAR	2.11390834661703
13259	Pancreas	2.0301546150015	0.279861005867198	1	mmu-miR-128-3p	FL vs. VGC	LAR	0.602433564985376
13291	SCAT	0.43381928986304	0.0634920634920635	0.915966386554622	mmu-miR-128-3p	FL vs. HGC in 8M	LAR	-1.5447081598729
13297	Pancreas	4.65843822476927	0.392857142857143	0.821135831381733	mmu-miR-128-3p	FL vs. HGC in 8M	LAR	0.939940637242728
13302	Brain	3.12314853016339	0.0571428571428571	0.526984126984127	mmu-miR-128-3p	FL vs. VGC in 3M	LAR	2.11390834661703
13314	Liver	0.484068414987812	0.150793650793651	1	mmu-miR-128-3p	FL vs. VGC in 8M	LAR	-0.570062699095154
13315	Thymus	0.420616446840255	0.0555555555555556	0.753968253968254	mmu-miR-128-3p	FL vs. VGC in 8M	LAR	-1.10910495078348
13318	Kidney	2.07494980013331	0.0634920634920635	0.965267800693428	mmu-miR-128-3p	FL vs. VGC in 8M	LAR	1.39396058836311
13322	Pancreas	4.32848187610729	0.30952380952381	0.925266903914591	mmu-miR-128-3p	FL vs. VGC in 8M	LAR	1.03358834428522
13327	Brain	2.32774896200741	0.114285714285714	0.766428571428571	mmu-miR-128-3p	HGC vs. VGC in 3M	LAR	1.34665616853648
13339	Liver	0.432473475970226	0.555555555555556	1	mmu-miR-128-3p	HGC vs. VGC in 8M	LAR	-0.720254192175811
13341	SCAT	3.26236946969862	0.0317460317460317	0.899159663865546	mmu-miR-128-3p	HGC vs. VGC in 8M	LAR	1.89198648413622
13359	Pancreas	2.67387710761053	0.0952380952380952	0.710445468509985	mmu-miR-129-1-3p	8M vs. 3M in FL	LAR	1.03506643722528
13360	MAT	2.61393888517852	0.0158730158730159	1	mmu-miR-129-1-3p	8M vs. 3M in FL	LAR	3.30602766075833
13374	BAT	2.83254128625243	0.0952380952380952	0.74842066146414	mmu-miR-129-1-3p	8M vs. 3M in HGC	LAR	0.909127238860067
13375	Liver	0.415884305784752	0.0158730158730159	0.897063016823496	mmu-miR-129-1-3p	8M vs. 3M in VGC	LAR	-1.97402278729154
13376	Thymus	0.436656647036388	0.420634920634921	0.930766632894293	mmu-miR-129-1-3p	8M vs. 3M in VGC	LAR	-0.928090061194731
13379	Kidney	0.439708538545543	0.285714285714286	1	mmu-miR-129-1-3p	8M vs. 3M in VGC	LAR	-0.788312376362278
13382	Heart	0.479843194638693	0.30952380952381	1	mmu-miR-129-1-3p	8M vs. 3M in VGC	LAR	-0.629204065490344
13395	Heart	0.415955001443142	0.055944055944056	1	mmu-miR-129-1-3p	HGC vs. VGC	LAR	-0.922165021825544
13401	Brain	2.63769404393266	0.485714285714286	0.864827911362565	mmu-miR-129-1-3p	FL vs. VGC	LAR	0.926903567524528
13447	Pancreas	2.33114049923959	0.25	0.7470703125	mmu-miR-129-1-3p	FL vs. HGC in 8M	LAR	0.784211669901381
13448	MAT	2.5084170885048	0.00793650793650794	1	mmu-miR-129-1-3p	FL vs. HGC in 8M	LAR	2.56752519104957
13452	Brain	2.63769404393266	0.485714285714286	0.864827911362565	mmu-miR-129-1-3p	FL vs. VGC in 3M	LAR	0.926903567524528
13459	Heart	0.399139502317348	0.25	1	mmu-miR-129-1-3p	FL vs. VGC in 3M	LAR	-0.818471574148721
13461	MAT	0.408372974000197	0.0158730158730159	1	mmu-miR-129-1-3p	FL vs. VGC in 3M	LAR	-2.51809787982147
13468	Kidney	2.20798693486045	0.285714285714286	0.965267800693428	mmu-miR-129-1-3p	FL vs. VGC in 8M	LAR	0.77288252906698
13478	Thymus	0.402824879906802	0.30952380952381	0.958880881729546	mmu-miR-129-1-3p	HGC vs. VGC in 3M	LAR	-1.00616092680615
13484	Heart	0.359401302201145	0.25	1	mmu-miR-129-1-3p	HGC vs. VGC in 3M	LAR	-0.920776422278679
13493	Kidney	3.62478507774972	0.0634920634920635	0.99877627028465	mmu-miR-129-1-3p	HGC vs. VGC in 8M	LAR	1.2477042722559
13496	Heart	0.481407724918957	0.0714285714285714	1	mmu-miR-129-1-3p	HGC vs. VGC in 8M	LAR	-0.941735323520319
13498	MAT	0.388846683050594	0.0317460317460317	0.99685534591195	mmu-miR-129-1-3p	HGC vs. VGC in 8M	LAR	-2.04449117255779
13500	BAT	2.03875109032603	0.547619047619048	1	mmu-miR-129-1-3p	HGC vs. VGC in 8M	LAR	0.565787854208705
13503	SCAT	2.37604950370543	0.111111111111111	0.832298136645963	mmu-miR-129-2-3p	8M vs. 3M in FL	LAR	1.35493160926649
13509	Pancreas	3.29248541521384	0.547619047619048	0.963018287162774	mmu-miR-129-2-3p	8M vs. 3M in FL	LAR	0.801027964249515
13510	MAT	2.51549111488335	0.0634920634920635	1	mmu-miR-129-2-3p	8M vs. 3M in FL	LAR	1.56223033615666
13514	Thymus	7.15408065212766	0.00793650793650794	0.389266817838246	mmu-miR-129-2-3p	8M vs. 3M in HGC	LAR	4.17619790099919
13519	GAT	2.01337437615246	0.150793650793651	0.703220390720391	mmu-miR-129-2-3p	8M vs. 3M in HGC	LAR	0.968646882982755
13520	Heart	0.448575107329693	0.1	0.996969696969697	mmu-miR-129-2-3p	8M vs. 3M in HGC	LAR	-3.259153817298
13521	Pancreas	0.416626655032052	0.392857142857143	1	mmu-miR-129-2-3p	8M vs. 3M in HGC	LAR	-0.634308761478016
13524	BAT	4.8925998321568	0.0952380952380952	0.74842066146414	mmu-miR-129-2-3p	8M vs. 3M in HGC	LAR	1.72336317607907
13530	Spleen	3.98095611630382	0.0158730158730159	1	mmu-miR-129-2-3p	8M vs. 3M in VGC	LAR	1.39898567306199
13535	Lung	3.80684413772476	0.0952380952380952	1	mmu-miR-129-2-3p	8M vs. 3M in VGC	LAR	1.34366954115518
13536	BAT	2.64793156660921	0.0952380952380952	0.946990116801438	mmu-miR-129-2-3p	8M vs. 3M in VGC	LAR	1.09594347083103
13545	Heart	0.339079652866423	0.015984015984016	1	mmu-miR-129-2-3p	HGC vs. VGC	LAR	-1.03410783189417
13549	BAT	2.02702713395378	0.165493948775683	0.744722769490571	mmu-miR-129-2-3p	HGC vs. VGC	LAR	0.6423524495962
13551	Brain	2.1166653634482	0.485714285714286	0.864827911362565	mmu-miR-129-2-3p	FL vs. VGC	LAR	0.752282191772552
13563	Liver	2.4210750511443	0.0652536318170993	0.751309543085677	mmu-miR-129-2-3p	FL vs. HGC	LAR	0.996567934501449
13571	Heart	2.20493846068427	0.0411255411255411	0.54074719621256	mmu-miR-129-2-3p	FL vs. HGC	LAR	1.72976035470688
13575	BAT	0.453929010396519	0.352681374353201	0.910742833055283	mmu-miR-129-2-3p	FL vs. HGC	LAR	-0.542858365097459
13576	Liver	2.80753039723377	0.150793650793651	1	mmu-miR-129-2-3p	FL vs. HGC in 3M	LAR	1.00474358659569
13578	Thymus	2.65345966130112	0.0555555555555556	0.627837514934289	mmu-miR-129-2-3p	FL vs. HGC in 3M	LAR	1.59495581211701
13585	Pancreas	0.474673592098973	0.841269841269841	1	mmu-miR-129-2-3p	FL vs. HGC in 3M	LAR	-0.596566827766739
13589	Liver	2.08199277968672	0.285714285714286	1	mmu-miR-129-2-3p	FL vs. HGC in 8M	LAR	0.890316054227038
13591	SCAT	2.92599252026068	0.111111111111111	1	mmu-miR-129-2-3p	FL vs. HGC in 8M	LAR	1.09159591303053
13596	Heart	3.54912252881809	0.1	0.832456140350877	mmu-miR-129-2-3p	FL vs. HGC in 8M	LAR	3.59844445203395
13597	Pancreas	3.75121433085647	0.25	0.7470703125	mmu-miR-129-2-3p	FL vs. HGC in 8M	LAR	0.793497085681377
13598	MAT	2.5208410071759	0.0952380952380952	1	mmu-miR-129-2-3p	FL vs. HGC in 8M	LAR	1.14492434403582
13600	BAT	0.236566574799882	0.0555555555555556	1	mmu-miR-129-2-3p	FL vs. HGC in 8M	LAR	-0.865823731137763
13602	Brain	2.1166653634482	0.485714285714286	0.864827911362565	mmu-miR-129-2-3p	FL vs. VGC in 3M	LAR	0.752282191772552
13609	Heart	0.498034534904675	0.785714285714286	1	mmu-miR-129-2-3p	FL vs. VGC in 3M	LAR	-0.52546506414822
13611	MAT	0.444722089728883	0.19047619047619	1	mmu-miR-129-2-3p	FL vs. VGC in 3M	LAR	-0.976460857430679
13616	SCAT	2.34132035768	0.285714285714286	1	mmu-miR-129-2-3p	FL vs. VGC in 8M	LAR	0.701046263090991
13618	Kidney	2.20712104826685	0.111111111111111	0.965267800693428	mmu-miR-129-2-3p	FL vs. VGC in 8M	LAR	1.09890901491634
13619	Spleen	0.359149584951887	0.142857142857143	1	mmu-miR-129-2-3p	FL vs. VGC in 8M	LAR	-0.971718622877765
13622	Pancreas	3.05814472276799	0.420634920634921	0.956527787727363	mmu-miR-129-2-3p	FL vs. VGC in 8M	LAR	0.770550153857812
13624	Lung	0.258339537419142	0.0555555555555556	0.904214559386973	mmu-miR-129-2-3p	FL vs. VGC in 8M	LAR	-1.331218857041
13626	Liver	0.391499243068738	0.0952380952380952	0.997237120104014	mmu-miR-129-2-3p	HGC vs. VGC in 3M	LAR	-1.1037325530011
13628	Thymus	0.471109234491377	0.841269841269841	1	mmu-miR-129-2-3p	HGC vs. VGC in 3M	LAR	-0.66051523626113
13634	Heart	0.36356955283767	0.142857142857143	1	mmu-miR-129-2-3p	HGC vs. VGC in 3M	LAR	-0.772819030136276
13635	Pancreas	2.32096456798398	0.420634920634921	1	mmu-miR-129-2-3p	HGC vs. VGC in 3M	LAR	0.646834136141144
13640	Thymus	2.78574052327222	0.0317460317460317	1	mmu-miR-129-2-3p	HGC vs. VGC in 8M	LAR	1.94697600396984
13643	Kidney	2.08142734909838	0.285714285714286	0.99877627028465	mmu-miR-129-2-3p	HGC vs. VGC in 8M	LAR	0.893179349758164
13646	Heart	0.316239382782829	0.0357142857142857	1	mmu-miR-129-2-3p	HGC vs. VGC in 8M	LAR	-1.63670218593348
13648	MAT	0.376529145898536	0.111111111111111	0.99685534591195	mmu-miR-129-2-3p	HGC vs. VGC in 8M	LAR	-1.19904014880664
13649	Lung	0.276440917653759	0.0952380952380952	0.742570712495525	mmu-miR-129-2-3p	HGC vs. VGC in 8M	LAR	-1.30747713365973
13650	BAT	2.75534529611964	0.420634920634921	1	mmu-miR-129-2-3p	HGC vs. VGC in 8M	LAR	0.924204950727084
13659	Pancreas	3.41889476958847	0.150793650793651	0.885417346743155	mmu-miR-129-5p	8M vs. 3M in FL	LAR	0.965568965208055
13664	Thymus	5.64763398625067	0.00793650793650794	0.389266817838246	mmu-miR-129-5p	8M vs. 3M in HGC	LAR	5.12269417816439
13674	BAT	2.92630732938524	0.150793650793651	0.74842066146414	mmu-miR-129-5p	8M vs. 3M in HGC	LAR	1.12798169934248
13685	Lung	2.88353257259876	0.00793650793650794	1	mmu-miR-129-5p	8M vs. 3M in VGC	LAR	2.04711391192254
13686	BAT	2.35838229138677	0.0317460317460317	0.946990116801438	mmu-miR-129-5p	8M vs. 3M in VGC	LAR	1.88899806431129
13695	Heart	0.475210732941428	0.00749250749250749	1	mmu-miR-129-5p	HGC vs. VGC	LAR	-0.903195401821885
13708	Heart	0.493483444454537	0.0312187812187812	0.64377413631145	mmu-miR-129-5p	FL vs. VGC	LAR	-0.844150129468878
13744	Spleen	0.459229555607006	1	1	mmu-miR-129-5p	FL vs. HGC in 8M	LAR	-0.737625116670505
13747	Pancreas	3.08788554399037	0.571428571428571	0.912615568147927	mmu-miR-129-5p	FL vs. HGC in 8M	LAR	0.816117678218031
13750	BAT	0.411910463359147	0.30952380952381	1	mmu-miR-129-5p	FL vs. HGC in 8M	LAR	-0.685608213512569
13755	Diaphragm	2.06245008009975	0.222222222222222	0.838266838266838	mmu-miR-129-5p	FL vs. VGC in 3M	LAR	0.893936646024565
13758	GAT	2.3303635581289	0.0555555555555556	0.580070507348886	mmu-miR-129-5p	FL vs. VGC in 3M	LAR	1.32509110861319
13759	Heart	0.323443736111266	0.0357142857142857	1	mmu-miR-129-5p	FL vs. VGC in 3M	LAR	-1.01680778416363
13762	Lung	2.33059628636065	0.00793650793650794	0.891452991452991	mmu-miR-129-5p	FL vs. VGC in 3M	LAR	1.58231513197257
13772	Pancreas	3.21967430690995	0.30952380952381	0.925266903914591	mmu-miR-129-5p	FL vs. VGC in 8M	LAR	0.967565346044543
13774	Lung	0.446910836803558	0.0555555555555556	0.904214559386973	mmu-miR-129-5p	FL vs. VGC in 8M	LAR	-1.54853600425903
13778	Thymus	0.405629340650474	0.0555555555555556	0.743589743589744	mmu-miR-129-5p	HGC vs. VGC in 3M	LAR	-1.05562336087611
13784	Heart	0.370546936026481	0.0357142857142857	1	mmu-miR-129-5p	HGC vs. VGC in 3M	LAR	-0.888254947029836
13790	Thymus	2.86468049944209	0.00793650793650794	1	mmu-miR-129-5p	HGC vs. VGC in 8M	LAR	2.35934669228137
13798	MAT	0.441097027159468	0.111111111111111	0.99685534591195	mmu-miR-129-5p	HGC vs. VGC in 8M	LAR	-1.15499986634814
13799	Lung	0.398141673362457	0.00793650793650794	0.587868480725624	mmu-miR-129-5p	HGC vs. VGC in 8M	LAR	-1.86048399910861
14001	Brain	2.14742447736119	0.114285714285714	0.601533101045296	mmu-miR-1298-3p	FL vs. VGC	LAR	1.57879554811687
14052	Brain	2.14742447736119	0.114285714285714	0.601533101045296	mmu-miR-1298-3p	FL vs. VGC in 3M	LAR	1.57879554811687
14104	Diaphragm	0.47220582958433	0.655836496590659	0.989060489060489	mmu-miR-1298-5p	8M vs. 3M in FL	LAR	-0.626906173175892
14111	Lung	2.17087109587261	1	1	mmu-miR-1298-5p	8M vs. 3M in FL	LAR	0.619047028222268
14120	Heart	3.73227775706998	1	1	mmu-miR-1298-5p	8M vs. 3M in HGC	LAR	0.791831322987132
14135	Lung	0.398434003429539	0.547619047619048	1	mmu-miR-1298-5p	8M vs. 3M in VGC	LAR	-0.730180228737405
14138	Brain	2.27608103760568	0.0285714285714286	0.578436657681941	mmu-miR-1298-5p	HGC vs. VGC	LAR	1.81099693286056
14151	Brain	2.64179343592618	0.2	0.698381877022654	mmu-miR-1298-5p	FL vs. VGC	LAR	1.46659998415256
14180	Diaphragm	2.18515353769445	0.239316541221495	0.958242967095049	mmu-miR-1298-5p	FL vs. HGC in 3M	LAR	0.653538274117114
14196	Heart	0.257318253049763	NA	NA	mmu-miR-1298-5p	FL vs. HGC in 8M	LAR	-0.816496580927726
14197	Pancreas	2.10710702712811	0.732678261375707	0.936248331108144	mmu-miR-1298-5p	FL vs. HGC in 8M	LAR	0.786063495502892
14202	Brain	2.64179343592618	0.2	0.698381877022654	mmu-miR-1298-5p	FL vs. VGC in 3M	LAR	1.46659998415256
14207	Spleen	0.397061718963711	0.696466485711776	1	mmu-miR-1298-5p	FL vs. VGC in 3M	LAR	-0.610720258777688
14212	Lung	0.481011679321239	1	1	mmu-miR-1298-5p	FL vs. VGC in 3M	LAR	-0.58769841458249
14222	Pancreas	2.02840843016168	0.72408166091539	1	mmu-miR-1298-5p	FL vs. VGC in 8M	LAR	0.858757861879682
14224	Lung	2.62079627347942	0.547619047619048	1	mmu-miR-1298-5p	FL vs. VGC in 8M	LAR	0.760439623564756
14227	Brain	2.27608103760568	0.0285714285714286	0.578436657681941	mmu-miR-1298-5p	HGC vs. VGC in 3M	LAR	1.81099693286056
14232	Spleen	0.397818459309256	0.696466485711776	1	mmu-miR-1298-5p	HGC vs. VGC in 3M	LAR	-0.609493669522527
14246	Heart	2.53644990164254	1	1	mmu-miR-1298-5p	HGC vs. VGC in 8M	LAR	0.604861891770436
14249	Lung	3.10335531540979	0.30952380952381	0.810545935545936	mmu-miR-1298-5p	HGC vs. VGC in 8M	LAR	0.899293338525506
14404	Diaphragm	0.487962825268847	0.150793650793651	0.799206349206349	mmu-miR-130a-3p	8M vs. 3M in FL	LAR	-1.18448800026592
14415	SCAT	0.475248453705474	0.0952380952380952	0.650246305418719	mmu-miR-130a-3p	8M vs. 3M in HGC	LAR	-1.26195557332626
14418	Spleen	0.489376042989372	0.2	1	mmu-miR-130a-3p	8M vs. 3M in HGC	LAR	-1.44001223268411
14428	Diaphragm	2.1823211913357	0.00793650793650794	0.356958287190845	mmu-miR-130a-3p	8M vs. 3M in VGC	LAR	2.3058700165124
14476	Liver	0.499320966466185	0.00793650793650794	0.833333333333333	mmu-miR-130a-3p	FL vs. HGC in 3M	LAR	-1.3972669003516
14480	Diaphragm	2.64439795973614	0.0158730158730159	0.778571428571428	mmu-miR-130a-3p	FL vs. HGC in 3M	LAR	1.60601793824371
14495	GAT	2.7996035975268	0.0317460317460317	0.261145617667357	mmu-miR-130a-3p	FL vs. HGC in 8M	LAR	2.06984713436196
14500	BAT	2.70564285725937	0.0317460317460317	1	mmu-miR-130a-3p	FL vs. HGC in 8M	LAR	1.4680072420518
14505	Diaphragm	2.1996344878363	0.0555555555555556	0.704906204906205	mmu-miR-130a-3p	FL vs. VGC in 3M	LAR	1.28753203052628
14517	Diaphragm	0.491834045100599	0.0158730158730159	0.376587301587302	mmu-miR-130a-3p	FL vs. VGC in 8M	LAR	-2.17306443502141
14549	Lung	2.19486624926517	0.00793650793650794	0.587868480725624	mmu-miR-130a-3p	HGC vs. VGC in 8M	LAR	1.74408605154361
14704	Diaphragm	0.442534490871532	0.150793650793651	0.799206349206349	mmu-miR-130b-3p	8M vs. 3M in FL	LAR	-1.11559236114699
14709	Pancreas	2.18365077129338	0.420634920634921	0.941419319288746	mmu-miR-130b-3p	8M vs. 3M in FL	LAR	0.825056234229665
14710	MAT	2.09518134695642	0.111111111111111	1	mmu-miR-130b-3p	8M vs. 3M in FL	LAR	1.08406281616028
14718	Spleen	0.26906207608732	0.2	1	mmu-miR-130b-3p	8M vs. 3M in HGC	LAR	-1.15878078807474
14728	Diaphragm	3.38999183976742	0.0317460317460317	0.495135688684076	mmu-miR-130b-3p	8M vs. 3M in VGC	LAR	1.78688388191037
14736	BAT	0.293155211512763	0.30952380952381	0.9668182180745	mmu-miR-130b-3p	8M vs. 3M in VGC	LAR	-1.15524711946342
14749	BAT	0.448603568072644	0.247450691723138	0.776581565667138	mmu-miR-130b-3p	HGC vs. VGC	LAR	-0.90455372351701
14778	Thymus	0.397529721630703	0.150793650793651	0.720382395382395	mmu-miR-130b-3p	FL vs. HGC in 3M	LAR	-0.847347125492575
14785	Pancreas	0.364342458146774	0.0158730158730159	0.731829573934837	mmu-miR-130b-3p	FL vs. HGC in 3M	LAR	-1.14794076986499
14788	BAT	2.31117382626361	0.420634920634921	1	mmu-miR-130b-3p	FL vs. HGC in 3M	LAR	0.936891296502359
14795	GAT	2.07590546760638	0.0317460317460317	0.261145617667357	mmu-miR-130b-3p	FL vs. HGC in 8M	LAR	1.99355252109993
14798	MAT	2.60517782388071	0.0952380952380952	1	mmu-miR-130b-3p	FL vs. HGC in 8M	LAR	1.25835362790113
14805	Diaphragm	3.2618230632324	0.150793650793651	0.838266838266838	mmu-miR-130b-3p	FL vs. VGC in 3M	LAR	1.68215575425681
14809	Heart	0.4494429578928	0.25	1	mmu-miR-130b-3p	FL vs. VGC in 3M	LAR	-0.927667054365848
14810	Pancreas	0.370499831444691	0.00793650793650794	1	mmu-miR-130b-3p	FL vs. VGC in 3M	LAR	-1.13998101234318
14817	Diaphragm	0.425803151402159	0.0952380952380952	0.606583573026526	mmu-miR-130b-3p	FL vs. VGC in 8M	LAR	-1.19927465440739
14820	GAT	2.06975791365179	0.0317460317460317	0.420194003527337	mmu-miR-130b-3p	FL vs. VGC in 8M	LAR	1.89042950979765
14838	BAT	0.258265480493225	0.0952380952380952	0.510097232610322	mmu-miR-130b-3p	HGC vs. VGC in 3M	LAR	-1.60439786704675
14844	Spleen	0.364218127336616	0.25	1	mmu-miR-130b-3p	HGC vs. VGC in 8M	LAR	-1.10072831213071
14852	Thymus	2.127579897143	0.222222222222222	1	mmu-miR-130b-5p	8M vs. 3M in FL	LAR	0.994387738718926
14868	Spleen	0.417207941599398	0.4	1	mmu-miR-130b-5p	8M vs. 3M in HGC	LAR	-1.15659744843813
14928	Thymus	0.374292546055725	0.0952380952380952	0.641636141636142	mmu-miR-130b-5p	FL vs. HGC in 3M	LAR	-1.3212181909924
14960	Pancreas	0.491106061376775	0.00793650793650794	1	mmu-miR-130b-5p	FL vs. VGC in 3M	LAR	-1.90406802731308
14971	Heart	0.490294713628196	0.0714285714285714	0.945098039215686	mmu-miR-130b-5p	FL vs. VGC in 8M	LAR	-1.04630191736069
14988	BAT	0.404431446440107	0.0952380952380952	0.510097232610322	mmu-miR-130b-5p	HGC vs. VGC in 3M	LAR	-1.69814270561846
14998	MAT	0.47389779755862	0.0158730158730159	0.99685534591195	mmu-miR-130b-5p	HGC vs. VGC in 8M	LAR	-2.47723497106281
15002	Thymus	0.391703229216827	0.222222222222222	1	mmu-miR-132-3p	8M vs. 3M in FL	LAR	-0.697822917939381
15003	SCAT	3.1568614902205	0.285714285714286	0.864888123924268	mmu-miR-132-3p	8M vs. 3M in FL	LAR	1.22045158145279
15004	Diaphragm	0.111112359046007	0.00793650793650794	0.473214285714286	mmu-miR-132-3p	8M vs. 3M in FL	LAR	-2.66898105631721
15005	Kidney	2.85896809994883	1	1	mmu-miR-132-3p	8M vs. 3M in FL	LAR	0.82679204403011
15006	Spleen	2.47809392930179	0.4	0.863849765258216	mmu-miR-132-3p	8M vs. 3M in FL	LAR	0.893324403084307
15007	GAT	10.6638268596902	0.0317460317460317	0.85978835978836	mmu-miR-132-3p	8M vs. 3M in FL	LAR	2.3855827521583
15008	Heart	8.53776925088117	0.7	1	mmu-miR-132-3p	8M vs. 3M in FL	LAR	1.49769436114395
15009	Pancreas	4.29503967251319	0.0317460317460317	0.533910533910534	mmu-miR-132-3p	8M vs. 3M in FL	LAR	1.74438316383941
15017	Kidney	4.57596605198993	0.00793650793650794	1	mmu-miR-132-3p	8M vs. 3M in HGC	LAR	2.00283831084516
15018	Spleen	2.17031750047253	0.7	1	mmu-miR-132-3p	8M vs. 3M in HGC	LAR	0.616548386759775
15025	Liver	0.270451645121718	0.30952380952381	0.897063016823496	mmu-miR-132-3p	8M vs. 3M in VGC	LAR	-1.01246115231276
15026	Thymus	0.441419645067668	0.547619047619048	0.965294592413237	mmu-miR-132-3p	8M vs. 3M in VGC	LAR	-0.522466316027871
15029	Kidney	2.20688935041492	0.285714285714286	1	mmu-miR-132-3p	8M vs. 3M in VGC	LAR	1.24751827352183
15031	GAT	0.211147980186075	0.0952380952380952	0.835438538601782	mmu-miR-132-3p	8M vs. 3M in VGC	LAR	-1.15551087192153
15032	Heart	0.295357717154242	0.547619047619048	1	mmu-miR-132-3p	8M vs. 3M in VGC	LAR	-0.532061471395873
15033	Pancreas	0.326885495251803	0.1732171126447	1	mmu-miR-132-3p	8M vs. 3M in VGC	LAR	-1.24191857271175
15034	MAT	2.16869378664162	0.19047619047619	1	mmu-miR-132-3p	8M vs. 3M in VGC	LAR	0.889667178678726
15037	Liver	0.434912785166412	0.24280672887484	1	mmu-miR-132-3p	HGC vs. VGC	LAR	-0.770868061225854
15038	Brain	2.21201383489606	0.885714285714286	1	mmu-miR-132-3p	HGC vs. VGC	LAR	0.514973662014887
15039	Thymus	0.474832156402326	0.279861005867198	1	mmu-miR-132-3p	HGC vs. VGC	LAR	-0.66707860651889
15040	SCAT	0.38867545277348	0.00893069778518695	0.733049315092659	mmu-miR-132-3p	HGC vs. VGC	LAR	-1.03301642148003
15045	Heart	0.329955967169187	1	1	mmu-miR-132-3p	HGC vs. VGC	LAR	-0.611221244827691
15048	Lung	0.285672990585235	0.123005477494642	0.965497399272554	mmu-miR-132-3p	HGC vs. VGC	LAR	-0.861151954698545
15053	SCAT	0.459906922578485	0.094719521964104	0.802503517102694	mmu-miR-132-3p	FL vs. VGC	LAR	-0.737796616465996
15054	Diaphragm	2.38310364214699	0.130425377212635	1	mmu-miR-132-3p	FL vs. VGC	LAR	0.693223763236857
15061	Lung	0.370472945360822	0.19031587607439	1	mmu-miR-132-3p	FL vs. VGC	LAR	-0.669291489699561
15064	Brain	0.337267631116511	0.2	1	mmu-miR-132-3p	FL vs. HGC	LAR	-0.592071868351928
15067	Diaphragm	2.45604637736776	0.105122431747819	1	mmu-miR-132-3p	FL vs. HGC	LAR	0.660754741801572
15070	GAT	2.2404013644942	0.314999242243824	0.545894209195351	mmu-miR-132-3p	FL vs. HGC	LAR	0.587560198790979
15071	Heart	7.72125394017146	0.0930735930735931	0.601124989660021	mmu-miR-132-3p	FL vs. HGC	LAR	1.64597144719269
15077	Brain	0.337267631116511	0.2	1	mmu-miR-132-3p	FL vs. HGC in 3M	LAR	-0.592071868351928
15078	Thymus	2.92359560952723	0.0555555555555556	0.627837514934289	mmu-miR-132-3p	FL vs. HGC in 3M	LAR	0.810813238606264
15080	Diaphragm	6.49105135990659	0.0952380952380952	0.898351648351648	mmu-miR-132-3p	FL vs. HGC in 3M	LAR	1.35528821855886
15084	Heart	2.54472345562466	1	1	mmu-miR-132-3p	FL vs. HGC in 3M	LAR	0.641815990293755
15089	Liver	2.23565967175242	0.73015873015873	1	mmu-miR-132-3p	FL vs. HGC in 8M	LAR	0.756734164118203
15091	SCAT	2.80970557421108	0.285714285714286	1	mmu-miR-132-3p	FL vs. HGC in 8M	LAR	1.01824980473832
15095	GAT	6.51686043578201	0.0555555555555556	0.316599732262383	mmu-miR-132-3p	FL vs. HGC in 8M	LAR	1.72308249331034
15096	Heart	23.4279926476249	0.1	0.832456140350877	mmu-miR-132-3p	FL vs. HGC in 8M	LAR	30.5594357072907
15097	Pancreas	5.21695083211737	0.0357142857142857	0.55577699737357	mmu-miR-132-3p	FL vs. HGC in 8M	LAR	2.26638023670665
15101	Liver	0.341476147124067	0.222222222222222	0.85024154589372	mmu-miR-132-3p	FL vs. VGC in 3M	LAR	-0.674555220072247
15104	SCAT	0.354047900507756	0.0555555555555556	0.975329007661571	mmu-miR-132-3p	FL vs. VGC in 3M	LAR	-1.54621377234419
15105	Diaphragm	8.3819890427067	0.0555555555555556	0.704906204906205	mmu-miR-132-3p	FL vs. VGC in 3M	LAR	1.89893168334526
15107	Spleen	0.264836639132757	0.4	1	mmu-miR-132-3p	FL vs. VGC in 3M	LAR	-1.58832246012975
15108	GAT	0.283463875702075	0.222222222222222	0.880856760374833	mmu-miR-132-3p	FL vs. VGC in 3M	LAR	-0.870657971150708
15110	Pancreas	0.420855106517566	0.345741825860727	1	mmu-miR-132-3p	FL vs. VGC in 3M	LAR	-0.838473021034463
15111	MAT	2.26241622705386	0.412698412698413	1	mmu-miR-132-3p	FL vs. VGC in 3M	LAR	0.676402906031285
15112	Lung	0.34413668754889	0.420634920634921	0.976353276353277	mmu-miR-132-3p	FL vs. VGC in 3M	LAR	-0.720088688471187
15113	BAT	0.434477134250818	0.150793650793651	0.994285714285714	mmu-miR-132-3p	FL vs. VGC in 3M	LAR	-0.59954751019107
15120	GAT	14.3160720211476	0.00793650793650794	0.315145502645503	mmu-miR-132-3p	FL vs. VGC in 8M	LAR	3.18270774918436
15121	Heart	13.6975176278223	0.25	0.945098039215686	mmu-miR-132-3p	FL vs. VGC in 8M	LAR	1.98698764917252
15122	Pancreas	5.52973259789428	0.0158730158730159	0.897435897435897	mmu-miR-132-3p	FL vs. VGC in 8M	LAR	2.568603827812
15124	Lung	0.398824676967415	0.420634920634921	1	mmu-miR-132-3p	FL vs. VGC in 8M	LAR	-0.582286595530518
15126	Liver	0.279879063811743	0.30952380952381	0.997237120104014	mmu-miR-132-3p	HGC vs. VGC in 3M	LAR	-0.964935788596884
15127	Brain	2.21201383489606	0.885714285714286	1	mmu-miR-132-3p	HGC vs. VGC in 3M	LAR	0.514973662014887
15128	Thymus	0.288606048252289	0.30952380952381	0.958880881729546	mmu-miR-132-3p	HGC vs. VGC in 3M	LAR	-0.83187963466002
15132	Spleen	0.43976036035294	0.4	1	mmu-miR-132-3p	HGC vs. VGC in 3M	LAR	-0.84203915119179
15133	GAT	0.368031069798742	0.30952380952381	1	mmu-miR-132-3p	HGC vs. VGC in 3M	LAR	-0.714386722587747
15134	Heart	0.186210936718762	0.785714285714286	1	mmu-miR-132-3p	HGC vs. VGC in 3M	LAR	-0.728950181052736
15136	MAT	2.9742565674886	0.0952380952380952	1	mmu-miR-132-3p	HGC vs. VGC in 3M	LAR	1.32887556972168
15137	Lung	0.357080489769381	0.547619047619048	1	mmu-miR-132-3p	HGC vs. VGC in 3M	LAR	-0.714324389974048
15138	BAT	0.451105383207125	0.547619047619048	0.839901477832512	mmu-miR-132-3p	HGC vs. VGC in 3M	LAR	-0.684673636831233
15141	SCAT	0.241596085497078	0.0317460317460317	0.899159663865546	mmu-miR-132-3p	HGC vs. VGC in 8M	LAR	-1.53264461346402
15145	GAT	2.19677437659131	0.222222222222222	1	mmu-miR-132-3p	HGC vs. VGC in 8M	LAR	0.679163275191185
15149	Lung	0.228545271691037	0.30952380952381	0.810545935545936	mmu-miR-132-3p	HGC vs. VGC in 8M	LAR	-0.919598060297003
15201	Brain	2.03375116080286	0.2	0.698381877022654	mmu-miR-132-5p	FL vs. VGC	LAR	1.0948964459106
15252	Brain	2.03375116080286	0.2	0.698381877022654	mmu-miR-132-5p	FL vs. VGC in 3M	LAR	1.0948964459106
15304	Diaphragm	14.8761352202274	0.0317460317460317	0.560846560846561	mmu-miR-133a-3p	8M vs. 3M in FL	LAR	1.17911450340157
15305	Kidney	3.57435273174568	0.841269841269841	1	mmu-miR-133a-3p	8M vs. 3M in FL	LAR	0.577110740802953
15309	Pancreas	7.13879757517063	0.0555555555555556	0.611772486772487	mmu-miR-133a-3p	8M vs. 3M in FL	LAR	1.39902068074789
15311	Lung	0.13093118106745	0.0555555555555556	0.615789473684211	mmu-miR-133a-3p	8M vs. 3M in FL	LAR	-1.4751909776254
15314	Thymus	2.55093084364133	0.0952380952380952	0.778533635676493	mmu-miR-133a-3p	8M vs. 3M in HGC	LAR	1.34893550888919
15315	SCAT	2.02256047952308	0.222222222222222	0.750853242320819	mmu-miR-133a-3p	8M vs. 3M in HGC	LAR	1.12959432216419
15318	Spleen	5.63188579512177	0.7	1	mmu-miR-133a-3p	8M vs. 3M in HGC	LAR	0.691180867296396
15319	GAT	0.325227039563302	0.0555555555555556	0.679271708683473	mmu-miR-133a-3p	8M vs. 3M in HGC	LAR	-1.55326848920572
15320	Heart	0.2387374531779	0.4	1	mmu-miR-133a-3p	8M vs. 3M in HGC	LAR	-0.82387455966755
15321	Pancreas	0.339888481132115	0.785714285714286	1	mmu-miR-133a-3p	8M vs. 3M in HGC	LAR	-0.509581844127093
15324	BAT	0.483321693621784	0.30952380952381	0.763947245564893	mmu-miR-133a-3p	8M vs. 3M in HGC	LAR	-0.833925926142988
15327	SCAT	0.231762459905361	0.30952380952381	0.997976968565204	mmu-miR-133a-3p	8M vs. 3M in VGC	LAR	-0.84688272107131
15328	Diaphragm	0.221699765817443	0.69047619047619	1	mmu-miR-133a-3p	8M vs. 3M in VGC	LAR	-0.780659398001365
15329	Kidney	0.0628616363069974	0.0158730158730159	1	mmu-miR-133a-3p	8M vs. 3M in VGC	LAR	-1.48178277023082
15332	Heart	5.87899419665041	0.69047619047619	1	mmu-miR-133a-3p	8M vs. 3M in VGC	LAR	0.795443524474298
15333	Pancreas	2.08283830616077	0.150793650793651	1	mmu-miR-133a-3p	8M vs. 3M in VGC	LAR	1.05427765583902
15335	Lung	2.64304721818058	0.0555555555555556	1	mmu-miR-133a-3p	8M vs. 3M in VGC	LAR	1.46953045076808
15340	SCAT	5.2023467355465	0.0432570525449782	0.733049315092659	mmu-miR-133a-3p	HGC vs. VGC	LAR	1.208140996769
15342	Kidney	0.414083564729476	0.211024269847799	0.922990733450427	mmu-miR-133a-3p	HGC vs. VGC	LAR	-0.529475817850692
15350	Liver	0.408068773556553	0.165493948775683	0.72578913975776	mmu-miR-133a-3p	FL vs. VGC	LAR	-0.96936203170257
15353	SCAT	0.401453868597279	0.24280672887484	0.827679974253554	mmu-miR-133a-3p	FL vs. VGC	LAR	-0.545572740699926
15358	Heart	3.14690037612987	0.0726773226773227	0.725362016624153	mmu-miR-133a-3p	FL vs. VGC	LAR	0.619431836555213
15359	Pancreas	2.94770986503261	0.0752560133365087	1	mmu-miR-133a-3p	FL vs. VGC	LAR	0.828163252728378
15363	Liver	0.483931771249543	0.356232003290827	0.838387877512365	mmu-miR-133a-3p	FL vs. HGC	LAR	-0.701808745083335
15366	SCAT	0.0771678415539341	2.16501764489381e-05	0.00770746281582195	mmu-miR-133a-3p	FL vs. HGC	LAR	-2.21511463989974
15371	Heart	2.52051840215812	0.30952380952381	0.740229110512129	mmu-miR-133a-3p	FL vs. HGC	LAR	0.740043933722335
15374	Lung	2.28627813508887	0.217562623135379	0.795377223395799	mmu-miR-133a-3p	FL vs. HGC	LAR	0.667360938548607
15375	BAT	0.336111936414696	0.630528913810648	0.97461754963303	mmu-miR-133a-3p	FL vs. HGC	LAR	-0.604038851581501
15379	SCAT	0.084250262040399	0.00793650793650794	0.61965811965812	mmu-miR-133a-3p	FL vs. HGC in 3M	LAR	-2.46730038898418
15382	Spleen	2.39083648615485	0.7	1	mmu-miR-133a-3p	FL vs. HGC in 3M	LAR	0.901071071173335
15383	GAT	0.353769091264938	0.0158730158730159	0.800738477209065	mmu-miR-133a-3p	FL vs. HGC in 3M	LAR	-1.772183946137
15387	Lung	6.44804137175702	0.0555555555555556	0.614657210401891	mmu-miR-133a-3p	FL vs. HGC in 3M	LAR	1.50344696443315
15388	BAT	0.31320147890558	0.69047619047619	1	mmu-miR-133a-3p	FL vs. HGC in 3M	LAR	-0.689807509154884
15389	Liver	0.460085221475596	0.73015873015873	1	mmu-miR-133a-3p	FL vs. HGC in 8M	LAR	-0.668189395053668
15391	SCAT	0.0755101630684906	0.0158730158730159	0.865079365079365	mmu-miR-133a-3p	FL vs. HGC in 8M	LAR	-1.92049285141823
15392	Diaphragm	6.82559189366353	0.0952380952380952	0.889203206034889	mmu-miR-133a-3p	FL vs. HGC in 8M	LAR	0.84309504254434
15393	Kidney	3.27286384416754	1	1	mmu-miR-133a-3p	FL vs. HGC in 8M	LAR	0.542221047571648
15396	Heart	5.73458633218573	0.2	0.854954954954955	mmu-miR-133a-3p	FL vs. HGC in 8M	LAR	1.00015994273736
15397	Pancreas	8.55522698496895	0.142857142857143	0.600470957613815	mmu-miR-133a-3p	FL vs. HGC in 8M	LAR	1.52665909274907
15401	Liver	0.450092946652851	0.420634920634921	0.912947540750231	mmu-miR-133a-3p	FL vs. VGC in 3M	LAR	-0.871771694937836
15404	SCAT	0.148368375715524	0.0555555555555556	0.975329007661571	mmu-miR-133a-3p	FL vs. VGC in 3M	LAR	-1.53299613617695
15405	Diaphragm	0.0819474921505716	0.222222222222222	0.838266838266838	mmu-miR-133a-3p	FL vs. VGC in 3M	LAR	-1.08070136590522
15406	Kidney	0.0965340317578867	0.0317460317460317	1	mmu-miR-133a-3p	FL vs. VGC in 3M	LAR	-1.39686894480017
15407	Spleen	2.35278526656711	0.4	1	mmu-miR-133a-3p	FL vs. VGC in 3M	LAR	0.638665087930485
15408	GAT	0.497526944450142	0.222222222222222	0.880856760374833	mmu-miR-133a-3p	FL vs. VGC in 3M	LAR	-0.551641396694877
15409	Heart	6.86375872953952	0.142857142857143	1	mmu-miR-133a-3p	FL vs. VGC in 3M	LAR	0.751581078430118
15412	Lung	8.45390025683044	0.0317460317460317	0.891452991452991	mmu-miR-133a-3p	FL vs. VGC in 3M	LAR	1.7503075214676
15414	Liver	0.369968303636589	0.420634920634921	1	mmu-miR-133a-3p	FL vs. VGC in 8M	LAR	-0.971083619074118
15415	Thymus	3.13736631418346	0.150793650793651	0.753968253968254	mmu-miR-133a-3p	FL vs. VGC in 8M	LAR	0.569119996799478
15417	Diaphragm	5.49870663911415	0.69047619047619	0.975092120181406	mmu-miR-133a-3p	FL vs. VGC in 8M	LAR	0.897409946626749
15418	Kidney	5.48898661236119	0.904761904761905	1	mmu-miR-133a-3p	FL vs. VGC in 8M	LAR	0.703826260380431
15422	Pancreas	5.45719522484764	0.0952380952380952	0.897435897435897	mmu-miR-133a-3p	FL vs. VGC in 8M	LAR	1.36660562229959
15424	Lung	0.418789016571253	0.0952380952380952	0.904214559386973	mmu-miR-133a-3p	FL vs. VGC in 8M	LAR	-0.944364495173165
15425	BAT	0.34628227534253	1	1	mmu-miR-133a-3p	FL vs. VGC in 8M	LAR	-0.538616295724619
15430	Diaphragm	0.275372123040868	1	1	mmu-miR-133a-3p	HGC vs. VGC in 3M	LAR	-0.640219823625557
15431	Kidney	0.13903510067553	0.0952380952380952	1	mmu-miR-133a-3p	HGC vs. VGC in 3M	LAR	-1.09212760334909
15434	Heart	6.19561409697674	0.25	1	mmu-miR-133a-3p	HGC vs. VGC in 3M	LAR	0.709294518237887
15435	Pancreas	3.90892253259135	0.420634920634921	1	mmu-miR-133a-3p	HGC vs. VGC in 3M	LAR	0.730475912599863
15438	BAT	2.13018180214709	0.30952380952381	0.683893859919778	mmu-miR-133a-3p	HGC vs. VGC in 3M	LAR	1.03477206004277
15440	Thymus	2.5980244642853	0.420634920634921	1	mmu-miR-133a-3p	HGC vs. VGC in 8M	LAR	0.733715825091989
15441	SCAT	15.3683947447525	0.0555555555555556	0.990270526815377	mmu-miR-133a-3p	HGC vs. VGC in 8M	LAR	1.65064847219181
15446	Heart	0.251594929491181	0.571428571428571	1	mmu-miR-133a-3p	HGC vs. VGC in 8M	LAR	-0.971991252203467
15453	SCAT	2.40511235173695	0.412698412698413	0.917614833544037	mmu-miR-133a-5p	8M vs. 3M in FL	LAR	0.738836382915975
15454	Diaphragm	7.88734924885556	0.222222222222222	0.841269841269841	mmu-miR-133a-5p	8M vs. 3M in FL	LAR	1.26086743255591
15455	Kidney	2.81904390627179	0.222222222222222	1	mmu-miR-133a-5p	8M vs. 3M in FL	LAR	0.657219435943201
15459	Pancreas	5.22442094887537	0.00793650793650794	0.533910533910534	mmu-miR-133a-5p	8M vs. 3M in FL	LAR	1.74256808260732
15461	Lung	0.228143853461359	0.150793650793651	0.705714285714286	mmu-miR-133a-5p	8M vs. 3M in FL	LAR	-1.28391406915573
15465	SCAT	2.42261598296443	0.0158730158730159	0.604395604395604	mmu-miR-133a-5p	8M vs. 3M in HGC	LAR	2.39277637827459
15468	Spleen	2.99079848062762	0.7	1	mmu-miR-133a-5p	8M vs. 3M in HGC	LAR	0.688008252901143
15469	GAT	0.265979306771922	0.0317460317460317	0.679271708683473	mmu-miR-133a-5p	8M vs. 3M in HGC	LAR	-2.06549194689152
15470	Heart	0.154716683933677	0.4	1	mmu-miR-133a-5p	8M vs. 3M in HGC	LAR	-1.10635352134828
15471	Pancreas	0.4165849764109	0.785714285714286	1	mmu-miR-133a-5p	8M vs. 3M in HGC	LAR	-0.586876389646752
15477	SCAT	0.275602483156696	0.30952380952381	0.997976968565204	mmu-miR-133a-5p	8M vs. 3M in VGC	LAR	-0.863899056308503
15478	Diaphragm	0.324523179917059	0.547619047619048	0.989808633733867	mmu-miR-133a-5p	8M vs. 3M in VGC	LAR	-0.692023885708152
15479	Kidney	0.15536204389702	0.111111111111111	1	mmu-miR-133a-5p	8M vs. 3M in VGC	LAR	-1.19934423957332
15482	Heart	3.30600607925868	0.841269841269841	1	mmu-miR-133a-5p	8M vs. 3M in VGC	LAR	0.65543139296502
15485	Lung	2.49338707688625	0.30952380952381	1	mmu-miR-133a-5p	8M vs. 3M in VGC	LAR	1.16511841730903
15488	Brain	0.420123251907241	0.685714285714286	1	mmu-miR-133a-5p	HGC vs. VGC	LAR	-0.714690676652935
15490	SCAT	4.19578931340951	0.0524259022711035	0.733049315092659	mmu-miR-133a-5p	HGC vs. VGC	LAR	1.21665196661029
15492	Kidney	0.35659730252736	0.053475935828877	0.9110687460807	mmu-miR-133a-5p	HGC vs. VGC	LAR	-0.849998291183126
15501	Brain	0.458221565113737	0.685714285714286	0.940134325648938	mmu-miR-133a-5p	FL vs. VGC	LAR	-0.638386868908283
15509	Pancreas	2.43728665780924	0.0288055597653121	1	mmu-miR-133a-5p	FL vs. VGC	LAR	0.978412179617901
15516	SCAT	0.141748670335419	0.00210006711554699	0.160205119957442	mmu-miR-133a-5p	FL vs. HGC	LAR	-2.10535090523809
15521	Heart	2.10493861325453	0.393939393939394	0.784782996963744	mmu-miR-133a-5p	FL vs. HGC	LAR	0.571636854051822
15524	Lung	2.66147074961565	0.105122431747819	0.709576414297777	mmu-miR-133a-5p	FL vs. HGC	LAR	0.967497384676253
15525	BAT	0.414178544225809	0.739364350819459	0.992546188072773	mmu-miR-133a-5p	FL vs. HGC	LAR	-0.593992005725914
15529	SCAT	0.149371514904301	0.00793650793650794	0.61965811965812	mmu-miR-133a-5p	FL vs. HGC in 3M	LAR	-3.53899594316596
15533	GAT	0.403836823187547	0.150793650793651	0.800738477209065	mmu-miR-133a-5p	FL vs. HGC in 3M	LAR	-1.42013000193836
15535	Pancreas	0.471765269184853	0.841269841269841	1	mmu-miR-133a-5p	FL vs. HGC in 3M	LAR	-0.577198621700381
15537	Lung	5.41308852514791	0.0952380952380952	0.615202602780243	mmu-miR-133a-5p	FL vs. HGC in 3M	LAR	1.40257841091864
15538	BAT	0.454172308213479	1	1	mmu-miR-133a-5p	FL vs. HGC in 3M	LAR	-0.551817983196799
15541	SCAT	0.148292291481704	0.0317460317460317	0.865079365079365	mmu-miR-133a-5p	FL vs. HGC in 8M	LAR	-1.71580909599408
15542	Diaphragm	4.59898846468203	0.420634920634921	0.996920389777533	mmu-miR-133a-5p	FL vs. HGC in 8M	LAR	0.928097810800672
15543	Kidney	2.88981354336671	0.222222222222222	1	mmu-miR-133a-5p	FL vs. HGC in 8M	LAR	0.67231385176384
15546	Heart	5.29636143667169	0.2	0.854954954954955	mmu-miR-133a-5p	FL vs. HGC in 8M	LAR	0.990789633412669
15547	Pancreas	5.91644081002601	0.0357142857142857	0.55577699737357	mmu-miR-133a-5p	FL vs. HGC in 8M	LAR	1.6451011670291
15550	BAT	0.377706573903176	0.69047619047619	1	mmu-miR-133a-5p	FL vs. HGC in 8M	LAR	-0.5837022952649
15552	Brain	0.458221565113737	0.685714285714286	0.940134325648938	mmu-miR-133a-5p	FL vs. VGC in 3M	LAR	-0.638386868908283
15554	SCAT	0.21138819582144	0.0555555555555556	0.975329007661571	mmu-miR-133a-5p	FL vs. VGC in 3M	LAR	-1.6139251486148
15555	Diaphragm	0.174876799380635	0.222222222222222	0.838266838266838	mmu-miR-133a-5p	FL vs. VGC in 3M	LAR	-1.03434052035215
15556	Kidney	0.147873090845822	0.00793650793650794	1	mmu-miR-133a-5p	FL vs. VGC in 3M	LAR	-1.32073193402442
15559	Heart	3.73286459154263	0.571428571428571	1	mmu-miR-133a-5p	FL vs. VGC in 3M	LAR	0.637202366131481
15562	Lung	6.5800249621047	0.0952380952380952	0.923417441345728	mmu-miR-133a-5p	FL vs. VGC in 3M	LAR	1.67968332412834
15564	Liver	0.497973779013006	0.0317460317460317	1	mmu-miR-133a-5p	FL vs. VGC in 8M	LAR	-1.3161134526901
15565	Thymus	2.08504450727327	0.150793650793651	0.753968253968254	mmu-miR-133a-5p	FL vs. VGC in 8M	LAR	0.709546724818736
15567	Diaphragm	4.25028003420167	0.30952380952381	0.791746887434219	mmu-miR-133a-5p	FL vs. VGC in 8M	LAR	0.917775331631643
15568	Kidney	2.68315687148659	0.73015873015873	0.987977580969495	mmu-miR-133a-5p	FL vs. VGC in 8M	LAR	0.583763127956084
15572	Pancreas	5.06548171160974	0.0317460317460317	0.897435897435897	mmu-miR-133a-5p	FL vs. VGC in 8M	LAR	1.66427684516747
15577	Brain	0.420123251907241	0.685714285714286	1	mmu-miR-133a-5p	HGC vs. VGC in 3M	LAR	-0.714690676652935
15580	Diaphragm	0.391736840507392	0.547619047619048	1	mmu-miR-133a-5p	HGC vs. VGC in 3M	LAR	-0.587223609914515
15581	Kidney	0.168434258344936	0.0317460317460317	1	mmu-miR-133a-5p	HGC vs. VGC in 3M	LAR	-1.21964284601652
15584	Heart	4.46211728340526	0.785714285714286	1	mmu-miR-133a-5p	HGC vs. VGC in 3M	LAR	0.725769191870962
15585	Pancreas	2.48580183901901	0.222222222222222	1	mmu-miR-133a-5p	HGC vs. VGC in 3M	LAR	0.704318851685723
15591	SCAT	12.4398286541033	0.0158730158730159	0.899159663865546	mmu-miR-133a-5p	HGC vs. VGC in 8M	LAR	1.94815301157282
15594	Spleen	2.21626065296229	1	1	mmu-miR-133a-5p	HGC vs. VGC in 8M	LAR	0.512818743603344
15595	GAT	0.371980582641832	0.222222222222222	1	mmu-miR-133a-5p	HGC vs. VGC in 8M	LAR	-0.8100936788217
15596	Heart	0.208821149405271	0.392857142857143	1	mmu-miR-133a-5p	HGC vs. VGC in 8M	LAR	-1.08397896106765
15599	Lung	0.46009587988602	0.30952380952381	0.810545935545936	mmu-miR-133a-5p	HGC vs. VGC in 8M	LAR	-1.04093869791726
15604	Diaphragm	9.83698329193787	0.30952380952381	0.903014416775885	mmu-miR-133b-3p	8M vs. 3M in FL	LAR	1.09593698369375
15605	Kidney	3.61342617305408	0.420634920634921	1	mmu-miR-133b-3p	8M vs. 3M in FL	LAR	0.62806465818396
15609	Pancreas	9.58815695207504	0.0158730158730159	0.533910533910534	mmu-miR-133b-3p	8M vs. 3M in FL	LAR	1.74339583408404
15611	Lung	0.135259582212899	0.0555555555555556	0.615789473684211	mmu-miR-133b-3p	8M vs. 3M in FL	LAR	-1.60776609714005
15615	SCAT	2.35385894336656	0.150793650793651	0.731792717086835	mmu-miR-133b-3p	8M vs. 3M in HGC	LAR	1.52881665709223
15618	Spleen	4.11499767970847	0.7	1	mmu-miR-133b-3p	8M vs. 3M in HGC	LAR	0.586998687647172
15619	GAT	0.355067969563646	0.0952380952380952	0.679271708683473	mmu-miR-133b-3p	8M vs. 3M in HGC	LAR	-1.13937795402187
15620	Heart	0.302781746371404	0.7	1	mmu-miR-133b-3p	8M vs. 3M in HGC	LAR	-0.734388489745887
15621	Pancreas	0.374786901021614	0.571428571428571	1	mmu-miR-133b-3p	8M vs. 3M in HGC	LAR	-0.501662553435655
15624	BAT	0.480981743836929	0.222222222222222	0.74842066146414	mmu-miR-133b-3p	8M vs. 3M in HGC	LAR	-1.03529142050616
15627	SCAT	0.260939516331114	0.30952380952381	0.997976968565204	mmu-miR-133b-3p	8M vs. 3M in VGC	LAR	-0.844839636021803
15628	Diaphragm	0.314896536273984	0.841269841269841	1	mmu-miR-133b-3p	8M vs. 3M in VGC	LAR	-0.658535313660722
15629	Kidney	0.100684255381558	0.0317460317460317	1	mmu-miR-133b-3p	8M vs. 3M in VGC	LAR	-1.50551439765582
15632	Heart	5.5722426821447	0.0555555555555556	1	mmu-miR-133b-3p	8M vs. 3M in VGC	LAR	0.8967366202418
15635	Lung	2.88866494484077	0.0317460317460317	1	mmu-miR-133b-3p	8M vs. 3M in VGC	LAR	1.59902727017434
15640	SCAT	5.54811379867354	0.0185433761285154	0.733049315092659	mmu-miR-133b-3p	HGC vs. VGC	LAR	1.34800931056766
15642	Kidney	0.4047287916008	0.24280672887484	0.922990733450427	mmu-miR-133b-3p	HGC vs. VGC	LAR	-0.645947660379963
15650	Liver	0.462561940711925	0.143140141592154	0.702132922027864	mmu-miR-133b-3p	FL vs. VGC	LAR	-0.820303139020298
15653	SCAT	0.409604268140961	0.156400874667129	0.802503517102694	mmu-miR-133b-3p	FL vs. VGC	LAR	-0.573050552542935
15658	Heart	2.98103915764713	0.010989010989011	0.64377413631145	mmu-miR-133b-3p	FL vs. VGC	LAR	0.6720701789048
15659	Pancreas	2.94537107057229	0.105122431747819	1	mmu-miR-133b-3p	FL vs. VGC	LAR	0.812898378805983
15661	Lung	2.42427698695925	0.143140141592154	1	mmu-miR-133b-3p	FL vs. VGC	LAR	0.70097593919025
15663	Liver	0.491363219012354	0.496698348091537	0.891238879908928	mmu-miR-133b-3p	FL vs. HGC	LAR	-0.651967091945962
15666	SCAT	0.0738276616169788	2.16501764489381e-05	0.00770746281582195	mmu-miR-133b-3p	FL vs. HGC	LAR	-2.35369368640689
15671	Heart	2.04284273499852	0.588744588744589	0.880511818564916	mmu-miR-133b-3p	FL vs. HGC	LAR	0.627156488534544
15674	Lung	3.15254997641988	0.0524259022711035	0.629110827253242	mmu-miR-133b-3p	FL vs. HGC	LAR	0.969455190871838
15675	BAT	0.341826674338932	0.52884886011821	0.958483193715081	mmu-miR-133b-3p	FL vs. HGC	LAR	-0.64495938322087
15679	SCAT	0.0997940112138606	0.00793650793650794	0.61965811965812	mmu-miR-133b-3p	FL vs. HGC in 3M	LAR	-2.52775280569328
15683	GAT	0.421349862418237	0.547619047619048	0.906309523809524	mmu-miR-133b-3p	FL vs. HGC in 3M	LAR	-1.13584342515544
15687	Lung	7.76606912508425	0.0317460317460317	0.532514080901178	mmu-miR-133b-3p	FL vs. HGC in 3M	LAR	1.71795474449219
15688	BAT	0.346277650257095	0.30952380952381	1	mmu-miR-133b-3p	FL vs. HGC in 3M	LAR	-0.658663113057604
15689	Liver	0.387009574589089	0.73015873015873	1	mmu-miR-133b-3p	FL vs. HGC in 8M	LAR	-0.771307934616926
15691	SCAT	0.0563747928690271	0.0158730158730159	0.865079365079365	mmu-miR-133b-3p	FL vs. HGC in 8M	LAR	-2.18029436234219
15692	Diaphragm	4.69884698415137	0.150793650793651	0.965693804403482	mmu-miR-133b-3p	FL vs. HGC in 8M	LAR	0.729744411432153
15693	Kidney	3.51057213836549	0.69047619047619	1	mmu-miR-133b-3p	FL vs. HGC in 8M	LAR	0.614305767784219
15696	Heart	3.55178137029628	1	1	mmu-miR-133b-3p	FL vs. HGC in 8M	LAR	0.786195561770922
15697	Pancreas	10.7102536908348	0.0714285714285714	0.55577699737357	mmu-miR-133b-3p	FL vs. HGC in 8M	LAR	1.73263904828251
15700	BAT	0.337432910275503	1	1	mmu-miR-133b-3p	FL vs. HGC in 8M	LAR	-0.598627284826344
15704	SCAT	0.184344230310396	0.0317460317460317	0.975329007661571	mmu-miR-133b-3p	FL vs. VGC in 3M	LAR	-1.45860351039394
15705	Diaphragm	0.12929662394483	0.420634920634921	0.946913173871699	mmu-miR-133b-3p	FL vs. VGC in 3M	LAR	-0.966933222324279
15706	Kidney	0.123189965869166	0.0317460317460317	1	mmu-miR-133b-3p	FL vs. VGC in 3M	LAR	-1.50311979865207
15709	Heart	7.35540442606063	0.0714285714285714	1	mmu-miR-133b-3p	FL vs. VGC in 3M	LAR	0.90269734294932
15712	Lung	11.2033216175246	0.0158730158730159	0.891452991452991	mmu-miR-133b-3p	FL vs. VGC in 3M	LAR	2.22193584726932
15714	Liver	0.41776278600371	0.30952380952381	1	mmu-miR-133b-3p	FL vs. VGC in 8M	LAR	-0.899151631126096
15715	Thymus	3.51716614031829	0.0952380952380952	0.753968253968254	mmu-miR-133b-3p	FL vs. VGC in 8M	LAR	0.73898639631829
15717	Diaphragm	4.03906865568894	0.69047619047619	0.975092120181406	mmu-miR-133b-3p	FL vs. VGC in 8M	LAR	0.812160920989034
15718	Kidney	4.42112667211344	0.73015873015873	0.987977580969495	mmu-miR-133b-3p	FL vs. VGC in 8M	LAR	0.67225909715593
15722	Pancreas	6.70216249558468	0.0317460317460317	0.897435897435897	mmu-miR-133b-3p	FL vs. VGC in 8M	LAR	1.52490725262646
15725	BAT	0.293796093424106	0.841269841269841	1	mmu-miR-133b-3p	FL vs. VGC in 8M	LAR	-0.693249379600991
15730	Diaphragm	0.299538801395926	0.547619047619048	1	mmu-miR-133b-3p	HGC vs. VGC in 3M	LAR	-0.67039012825678
15731	Kidney	0.167863082051062	0.0555555555555556	1	mmu-miR-133b-3p	HGC vs. VGC in 3M	LAR	-1.17124230387729
15734	Heart	6.26012366928966	0.0714285714285714	1	mmu-miR-133b-3p	HGC vs. VGC in 3M	LAR	0.828665207889748
15735	Pancreas	3.09183317943279	0.69047619047619	1	mmu-miR-133b-3p	HGC vs. VGC in 3M	LAR	0.660605532211956
15736	MAT	2.12208234825582	0.420634920634921	1	mmu-miR-133b-3p	HGC vs. VGC in 3M	LAR	0.540439920731622
15741	SCAT	16.6634779378023	0.0317460317460317	0.899159663865546	mmu-miR-133b-3p	HGC vs. VGC in 8M	LAR	1.84881665864315
15746	Heart	0.340159480699241	1	1	mmu-miR-133b-3p	HGC vs. VGC in 8M	LAR	-0.813321553547435
15749	Lung	0.409916090325231	0.0952380952380952	0.742570712495525	mmu-miR-133b-3p	HGC vs. VGC in 8M	LAR	-1.38903183422788
15910	MAT	0.449356783782343	0.555555555555556	1	mmu-miR-134-5p	8M vs. 3M in FL	LAR	-0.716497064127509
15915	SCAT	0.34247284093402	0.00793650793650794	0.561224489795918	mmu-miR-134-5p	8M vs. 3M in HGC	LAR	-2.3845107619836
15921	Pancreas	0.483732528985942	0.0714285714285714	1	mmu-miR-134-5p	8M vs. 3M in HGC	LAR	-1.65832362250236
15931	GAT	0.317700297412078	0.0952380952380952	0.835438538601782	mmu-miR-134-5p	8M vs. 3M in VGC	LAR	-1.46976750259436
15938	Brain	2.08926338901504	0.342857142857143	0.897282229965157	mmu-miR-134-5p	HGC vs. VGC	LAR	1.12613012054315
15970	GAT	2.01563790233242	0.105122431747819	0.299326815194743	mmu-miR-134-5p	FL vs. HGC	LAR	0.986521875483185
15995	GAT	2.98408639305744	0.30952380952381	0.625661375661376	mmu-miR-134-5p	FL vs. HGC in 8M	LAR	1.13629068756655
15997	Pancreas	2.30324468941348	0.0714285714285714	0.55577699737357	mmu-miR-134-5p	FL vs. HGC in 8M	LAR	1.48597207589376
16020	GAT	3.89592765917712	0.0952380952380952	0.504232804232804	mmu-miR-134-5p	FL vs. VGC in 8M	LAR	1.42919383748958
16022	Pancreas	2.0784139687075	0.0555555555555556	0.897435897435897	mmu-miR-134-5p	FL vs. VGC in 8M	LAR	1.37863299427749
16027	Brain	2.08926338901504	0.342857142857143	0.897282229965157	mmu-miR-134-5p	HGC vs. VGC in 3M	LAR	1.12613012054315
16059	Pancreas	3.4785518624816	0.420634920634921	0.941419319288746	mmu-miR-135a-5p	8M vs. 3M in FL	LAR	0.89954675372242
16068	Spleen	0.390959196039524	0.4	1	mmu-miR-135a-5p	8M vs. 3M in HGC	LAR	-1.049958432051
16074	BAT	2.19477288621349	0.420634920634921	0.832179499173605	mmu-miR-135a-5p	8M vs. 3M in HGC	LAR	0.605407733171448
16080	Spleen	2.64072414294424	0.0634920634920635	1	mmu-miR-135a-5p	8M vs. 3M in VGC	LAR	1.20393495089533
16101	Brain	2.4464302699853	0.114285714285714	0.601533101045296	mmu-miR-135a-5p	FL vs. VGC	LAR	1.57029699393224
16107	GAT	2.18413481984598	0.0288055597653121	0.249123713466164	mmu-miR-135a-5p	FL vs. VGC	LAR	0.764647127874291
16126	Liver	2.13660574972245	0.420634920634921	1	mmu-miR-135a-5p	FL vs. HGC in 3M	LAR	1.07914899259683
16144	Spleen	2.21792921096673	0.2	1	mmu-miR-135a-5p	FL vs. HGC in 8M	LAR	1.15929364622659
16147	Pancreas	3.48070957928233	0.571428571428571	0.912615568147927	mmu-miR-135a-5p	FL vs. HGC in 8M	LAR	0.790115118077994
16152	Brain	2.4464302699853	0.114285714285714	0.601533101045296	mmu-miR-135a-5p	FL vs. VGC in 3M	LAR	1.57029699393224
16157	Spleen	2.04922530014917	0.114285714285714	1	mmu-miR-135a-5p	FL vs. VGC in 3M	LAR	2.01003796744626
16158	GAT	2.79877623311011	0.420634920634921	0.930866965620329	mmu-miR-135a-5p	FL vs. VGC in 3M	LAR	0.716472313060335
16159	Heart	0.479322216170232	0.571428571428571	1	mmu-miR-135a-5p	FL vs. VGC in 3M	LAR	-0.632949047447414
16172	Pancreas	3.12292860497556	0.547619047619048	0.985010706638116	mmu-miR-135a-5p	FL vs. VGC in 8M	LAR	0.830018530734992
16176	Liver	0.498073203093816	0.420634920634921	1	mmu-miR-135a-5p	HGC vs. VGC in 3M	LAR	-1.00158899827338
16182	Spleen	3.19426788412606	0.114285714285714	1	mmu-miR-135a-5p	HGC vs. VGC in 3M	LAR	1.86289726306203
16188	BAT	0.397756596028414	0.0952380952380952	0.510097232610322	mmu-miR-135a-5p	HGC vs. VGC in 3M	LAR	-2.2646525179159
16194	Spleen	0.472911344128674	0.785714285714286	1	mmu-miR-135a-5p	HGC vs. VGC in 8M	LAR	-0.760935091230245
16238	Brain	2.92023507073647	0.0285714285714286	0.578436657681941	mmu-miR-135b-5p	HGC vs. VGC	LAR	1.533147930979
16251	Brain	2.46423155637373	0.114285714285714	0.601533101045296	mmu-miR-135b-5p	FL vs. VGC	LAR	1.58166035390486
16302	Brain	2.46423155637373	0.114285714285714	0.601533101045296	mmu-miR-135b-5p	FL vs. VGC in 3M	LAR	1.58166035390486
16315	Thymus	2.63609622867717	0.0952380952380952	0.753968253968254	mmu-miR-135b-5p	FL vs. VGC in 8M	LAR	1.41216694729669
16327	Brain	2.92023507073647	0.0285714285714286	0.578436657681941	mmu-miR-135b-5p	HGC vs. VGC in 3M	LAR	1.533147930979
16359	Pancreas	2.02427161982288	0.222222222222222	0.941419319288746	mmu-miR-136-3p	8M vs. 3M in FL	LAR	1.11964638362914
16447	Pancreas	2.05800016835778	0.0357142857142857	0.55577699737357	mmu-miR-136-3p	FL vs. HGC in 8M	LAR	1.0752901086707
16486	MAT	0.448571216299631	0.0952380952380952	1	mmu-miR-136-3p	HGC vs. VGC in 3M	LAR	-1.47123706106937
16516	Diaphragm	0.488459432707023	0.0952380952380952	1	mmu-miR-136-5p	8M vs. 3M in HGC	LAR	-1.55251774066904
16547	MAT	0.43396912204444	0.00210006711554699	0.48151916882567	mmu-miR-136-5p	HGC vs. VGC	LAR	-1.27828209354231
16611	MAT	0.367918568651812	0.19047619047619	1	mmu-miR-136-5p	FL vs. VGC in 3M	LAR	-1.16432903843594
16629	SCAT	2.10513791188676	0.0158730158730159	1	mmu-miR-136-5p	HGC vs. VGC in 3M	LAR	2.09855363048565
16636	MAT	0.311048969571699	0.0317460317460317	1	mmu-miR-136-5p	HGC vs. VGC in 3M	LAR	-1.47188476799818
16659	Pancreas	2.43000897086619	0.69047619047619	1	mmu-miR-137-3p	8M vs. 3M in FL	LAR	0.594729799716239
16663	Liver	0.390479372030486	0.73015873015873	1	mmu-miR-137-3p	8M vs. 3M in HGC	LAR	-0.7754080716855
16678	Diaphragm	2.3215604683001	0.222222222222222	0.813973063973064	mmu-miR-137-3p	8M vs. 3M in VGC	LAR	1.42904584948227
16680	Spleen	2.08951981523092	0.412698412698413	1	mmu-miR-137-3p	8M vs. 3M in VGC	LAR	0.62920222128061
16688	Brain	2.51178452992052	0.0571428571428571	0.632106038291605	mmu-miR-137-3p	HGC vs. VGC	LAR	1.5795992380175
16709	Pancreas	2.17786406089548	0.393048128342246	1	mmu-miR-137-3p	FL vs. VGC	LAR	0.722412244505161
16734	Heart	0.354482183877619	0.1	0.808474576271187	mmu-miR-137-3p	FL vs. HGC in 3M	LAR	-1.83524435226744
16740	Thymus	2.16033836174018	0.420634920634921	1	mmu-miR-137-3p	FL vs. HGC in 8M	LAR	0.735184760787217
16747	Pancreas	3.43637876572961	0.571428571428571	0.912615568147927	mmu-miR-137-3p	FL vs. HGC in 8M	LAR	0.759683617248553
16759	Heart	0.376236910023756	0.392857142857143	1	mmu-miR-137-3p	FL vs. VGC in 3M	LAR	-0.841576299409683
16765	Thymus	2.00782620394062	0.420634920634921	0.866258054376866	mmu-miR-137-3p	FL vs. VGC in 8M	LAR	0.785547084405075
16767	Diaphragm	0.400191215727778	0.150793650793651	0.678214097645377	mmu-miR-137-3p	FL vs. VGC in 8M	LAR	-1.57548425760656
16772	Pancreas	3.15779606416338	0.69047619047619	1	mmu-miR-137-3p	FL vs. VGC in 8M	LAR	0.813917978378088
16777	Brain	2.51178452992052	0.0571428571428571	0.632106038291605	mmu-miR-137-3p	HGC vs. VGC in 3M	LAR	1.5795992380175
16795	GAT	0.489961008402439	0.420634920634921	1	mmu-miR-137-3p	HGC vs. VGC in 8M	LAR	-0.6474890238632
16988	Brain	2.17629396579883	0.342857142857143	0.897282229965157	mmu-miR-138-1-3p	HGC vs. VGC	LAR	1.08039431299595
17077	Brain	2.17629396579883	0.342857142857143	0.897282229965157	mmu-miR-138-1-3p	HGC vs. VGC in 3M	LAR	1.08039431299595
17138	Brain	2.07431169037705	0.2	0.835019455252918	mmu-miR-138-2-3p	HGC vs. VGC	LAR	1.1265169341404
17227	Brain	2.07431169037705	0.2	0.835019455252918	mmu-miR-138-2-3p	HGC vs. VGC in 3M	LAR	1.1265169341404
17257	GAT	0.494648668243797	0.0952380952380952	0.85978835978836	mmu-miR-138-5p	8M vs. 3M in FL	LAR	-1.11669106531481
17259	Pancreas	4.05434488678898	0.0158730158730159	0.533910533910534	mmu-miR-138-5p	8M vs. 3M in FL	LAR	1.51569913532661
17263	Liver	2.42280288635693	0.285714285714286	1	mmu-miR-138-5p	8M vs. 3M in HGC	LAR	0.876941112450248
17265	SCAT	0.493855020315213	0.00793650793650794	0.561224489795918	mmu-miR-138-5p	8M vs. 3M in HGC	LAR	-2.14720382507988
17268	Spleen	0.379069166473996	0.2	1	mmu-miR-138-5p	8M vs. 3M in HGC	LAR	-1.82210207029284
17285	Lung	2.5740627351415	0.0317460317460317	1	mmu-miR-138-5p	8M vs. 3M in VGC	LAR	1.23100866893397
17308	Heart	0.46233986523139	0.0726773226773227	0.725362016624153	mmu-miR-138-5p	FL vs. VGC	LAR	-0.885430355915004
17313	Liver	2.11450092951434	0.400181861482171	0.853852520019511	mmu-miR-138-5p	FL vs. HGC	LAR	0.594554762810884
17326	Liver	3.63807898554364	0.150793650793651	1	mmu-miR-138-5p	FL vs. HGC in 3M	LAR	1.33647516728604
17334	Heart	0.460200289535446	0.2	0.85945945945946	mmu-miR-138-5p	FL vs. HGC in 3M	LAR	-1.89005863827443
17347	Pancreas	2.27365196035152	0.392857142857143	0.821135831381733	mmu-miR-138-5p	FL vs. HGC in 8M	LAR	0.7979598279134
17358	GAT	2.18583833317313	0.30952380952381	0.895894428152493	mmu-miR-138-5p	FL vs. VGC in 3M	LAR	1.12202724510703
17359	Heart	0.334486639171849	0.392857142857143	1	mmu-miR-138-5p	FL vs. VGC in 3M	LAR	-0.880655854121909
17362	Lung	2.02241376133203	0.0555555555555556	0.891452991452991	mmu-miR-138-5p	FL vs. VGC in 3M	LAR	1.69363437762655
17379	SCAT	2.13057571380981	0.0952380952380952	1	mmu-miR-138-5p	HGC vs. VGC in 3M	LAR	1.22821011134381
17382	Spleen	2.63631443021305	0.4	1	mmu-miR-138-5p	HGC vs. VGC in 3M	LAR	1.11467849981519
17399	Lung	0.472136525062623	0.0952380952380952	0.742570712495525	mmu-miR-138-5p	HGC vs. VGC in 8M	LAR	-0.972499136760048
17404	Diaphragm	2.16388111942602	0.0555555555555556	0.679487179487179	mmu-miR-139-3p	8M vs. 3M in FL	LAR	1.50303390452626
17457	GAT	2.68257959168797	0.0114962436943861	0.186634331226049	mmu-miR-139-3p	FL vs. VGC	LAR	1.23258811217707
17470	GAT	2.13305486335375	0.0288055597653121	0.167232277526395	mmu-miR-139-3p	FL vs. HGC	LAR	1.01965342200599
17492	Diaphragm	2.03187890837923	0.00793650793650794	0.889203206034889	mmu-miR-139-3p	FL vs. HGC in 8M	LAR	2.1599004325815
17495	GAT	2.70963833350962	0.0952380952380952	0.363287250384025	mmu-miR-139-3p	FL vs. HGC in 8M	LAR	1.24779835673988
17497	Pancreas	2.33274062495313	0.785714285714286	0.936248331108144	mmu-miR-139-3p	FL vs. HGC in 8M	LAR	0.841076343654616
17508	GAT	2.9876770399624	0.150793650793651	0.83147113594041	mmu-miR-139-3p	FL vs. VGC in 3M	LAR	1.07347054585437
17520	GAT	2.40863827297456	0.0555555555555556	0.464424951267056	mmu-miR-139-3p	FL vs. VGC in 8M	LAR	1.48059161217352
17522	Pancreas	2.2668350793	0.30952380952381	0.925266903914591	mmu-miR-139-3p	FL vs. VGC in 8M	LAR	0.969452420111975
17559	Pancreas	2.01953719723144	0.30952380952381	0.941419319288746	mmu-miR-139-5p	8M vs. 3M in FL	LAR	0.644785264735769
17571	Pancreas	0.391456385388132	0.0714285714285714	1	mmu-miR-139-5p	8M vs. 3M in HGC	LAR	-1.23942525587377
17574	BAT	0.478344914269614	0.150793650793651	0.74842066146414	mmu-miR-139-5p	8M vs. 3M in HGC	LAR	-1.04850313204271
17585	Lung	2.11835611380059	0.0317460317460317	1	mmu-miR-139-5p	8M vs. 3M in VGC	LAR	1.58793167242753
17607	GAT	2.46663223884973	0.0630128385546342	0.369888922363079	mmu-miR-139-5p	FL vs. VGC	LAR	0.80621888748431
17620	GAT	2.24693591698634	0.0185433761285154	0.146801727684081	mmu-miR-139-5p	FL vs. HGC	LAR	0.929978347166121
17636	MAT	2.21410115648135	0.412698412698413	1	mmu-miR-139-5p	FL vs. HGC in 3M	LAR	0.577199886727002
17637	Lung	2.21850814885491	0.0317460317460317	0.532514080901178	mmu-miR-139-5p	FL vs. HGC in 3M	LAR	1.76987210614509
17645	GAT	3.10033925815141	0.0952380952380952	0.363287250384025	mmu-miR-139-5p	FL vs. HGC in 8M	LAR	1.35373243393523
17647	Pancreas	3.46916804860185	0.142857142857143	0.600470957613815	mmu-miR-139-5p	FL vs. HGC in 8M	LAR	1.42693050859344
17662	Lung	2.24305388966592	0.0952380952380952	0.923417441345728	mmu-miR-139-5p	FL vs. VGC in 3M	LAR	1.6609374156821
17670	GAT	3.52864308107167	0.0952380952380952	0.504232804232804	mmu-miR-139-5p	FL vs. VGC in 8M	LAR	1.59901934187528
17672	Pancreas	3.19387751128176	0.150793650793651	0.897435897435897	mmu-miR-139-5p	FL vs. VGC in 8M	LAR	1.29974296553553
17688	BAT	2.02881943318172	0.0952380952380952	0.510097232610322	mmu-miR-139-5p	HGC vs. VGC in 3M	LAR	1.18620803144688
17707	GAT	2.21567272541606	0.150793650793651	0.85978835978836	mmu-miR-140-3p	8M vs. 3M in FL	LAR	1.19823719861144
17721	Pancreas	0.406567965330368	0.142857142857143	1	mmu-miR-140-3p	8M vs. 3M in HGC	LAR	-1.30557763557972
17728	Diaphragm	2.08642953961348	0.150793650793651	0.743966634272757	mmu-miR-140-3p	8M vs. 3M in VGC	LAR	1.21881132846692
17770	GAT	2.1449254594508	0.0232306393297105	0.154624319105398	mmu-miR-140-3p	FL vs. HGC	LAR	1.1123666268697
17780	Diaphragm	2.39932729716233	0.150793650793651	0.906072886553379	mmu-miR-140-3p	FL vs. HGC in 3M	LAR	1.36966115384886
17795	GAT	4.39101207048013	0.0317460317460317	0.261145617667357	mmu-miR-140-3p	FL vs. HGC in 8M	LAR	2.2941692273492
17797	Pancreas	2.60736243060144	0.142857142857143	0.600470957613815	mmu-miR-140-3p	FL vs. HGC in 8M	LAR	1.53846239356508
17805	Diaphragm	2.25198195847125	0.0952380952380952	0.704906204906205	mmu-miR-140-3p	FL vs. VGC in 3M	LAR	1.39290535478469
17811	MAT	2.58709441036411	0.285714285714286	1	mmu-miR-140-3p	FL vs. VGC in 3M	LAR	1.30544551679835
17820	GAT	3.64150784739067	0.0555555555555556	0.464424951267056	mmu-miR-140-3p	FL vs. VGC in 8M	LAR	1.91594476976531
17822	Pancreas	2.06764975490972	0.0952380952380952	0.897435897435897	mmu-miR-140-3p	FL vs. VGC in 8M	LAR	1.40148864908855
17836	MAT	2.22750102861343	0.222222222222222	1	mmu-miR-140-3p	HGC vs. VGC in 3M	LAR	0.965389635110662
17868	Spleen	0.35586150953391	0.1	1	mmu-miR-140-5p	8M vs. 3M in HGC	LAR	-1.68357294175399
17934	Heart	0.45334438833958	0.4	0.930731707317073	mmu-miR-140-5p	FL vs. HGC in 3M	LAR	-1.22557017632091
17950	BAT	2.39696725726716	0.0952380952380952	1	mmu-miR-140-5p	FL vs. HGC in 8M	LAR	1.2571393068322
18004	Diaphragm	0.063794574543339	0.150793650793651	0.799206349206349	mmu-miR-141-3p	8M vs. 3M in FL	LAR	-1.70185140595042
18010	MAT	4.4621919088818	0.285714285714286	1	mmu-miR-141-3p	8M vs. 3M in FL	LAR	0.982389969839289
18011	Lung	2.99461919365811	0.420634920634921	0.868487394957983	mmu-miR-141-3p	8M vs. 3M in FL	LAR	0.779114046983101
18015	SCAT	0.342273025606057	0.0317460317460317	0.631546132656541	mmu-miR-141-3p	8M vs. 3M in HGC	LAR	-1.47131738907479
18017	Kidney	2.01978472202812	0.69047619047619	1	mmu-miR-141-3p	8M vs. 3M in HGC	LAR	0.515367453734888
18018	Spleen	0.20412212933873	0.2	1	mmu-miR-141-3p	8M vs. 3M in HGC	LAR	-1.61962884877068
18019	GAT	0.489043300924113	0.420634920634921	0.855379188712522	mmu-miR-141-3p	8M vs. 3M in HGC	LAR	-0.625614586364916
18020	Heart	4.12464284171208	0.7	1	mmu-miR-141-3p	8M vs. 3M in HGC	LAR	0.767150769872647
18022	MAT	0.408286773235342	1	1	mmu-miR-141-3p	8M vs. 3M in HGC	LAR	-0.554547076751248
18027	SCAT	0.319123351202374	0.69047619047619	1	mmu-miR-141-3p	8M vs. 3M in VGC	LAR	-0.917833315055043
18028	Diaphragm	2.59211623341036	0.547619047619048	0.989808633733867	mmu-miR-141-3p	8M vs. 3M in VGC	LAR	0.565441599710872
18031	GAT	0.239102832263888	0.222222222222222	0.860444444444444	mmu-miR-141-3p	8M vs. 3M in VGC	LAR	-1.02079621470758
18049	BAT	0.432661431687484	0.0288055597653121	0.648770540604906	mmu-miR-141-3p	HGC vs. VGC	LAR	-1.24468400826287
18053	SCAT	2.84608003382628	0.0788932429799303	0.802503517102694	mmu-miR-141-3p	FL vs. VGC	LAR	0.956045483284466
18055	Kidney	2.33913912753043	0.446967892788326	1	mmu-miR-141-3p	FL vs. VGC	LAR	0.650009804544125
18058	Heart	0.285077864113253	0.055944055944056	0.692897463981801	mmu-miR-141-3p	FL vs. VGC	LAR	-0.887978179949194
18059	Pancreas	0.346899197567438	0.0630128385546342	1	mmu-miR-141-3p	FL vs. VGC	LAR	-0.929599115862452
18063	Liver	2.26734210487472	0.112754118946069	0.766934719622561	mmu-miR-141-3p	FL vs. HGC	LAR	0.774282039735964
18071	Heart	0.325833986623449	0.393939393939394	0.784782996963744	mmu-miR-141-3p	FL vs. HGC	LAR	-0.867166557105106
18072	Pancreas	0.363069072845208	0.0155400155400155	1	mmu-miR-141-3p	FL vs. HGC	LAR	-0.855071769610924
18076	Liver	2.23135474613438	0.222222222222222	1	mmu-miR-141-3p	FL vs. HGC in 3M	LAR	0.794761949140507
18081	Kidney	2.5042509522038	0.222222222222222	1	mmu-miR-141-3p	FL vs. HGC in 3M	LAR	0.682605997376607
18082	Spleen	0.399759791774845	0.4	1	mmu-miR-141-3p	FL vs. HGC in 3M	LAR	-1.44107661054855
18085	Pancreas	0.274174279170697	0.0952380952380952	1	mmu-miR-141-3p	FL vs. HGC in 3M	LAR	-0.851570960131501
18086	MAT	0.35893997753571	0.412698412698413	1	mmu-miR-141-3p	FL vs. HGC in 3M	LAR	-0.76753160612256
18087	Lung	0.452504528412209	0.841269841269841	0.985270985270985	mmu-miR-141-3p	FL vs. HGC in 3M	LAR	-0.583222491247967
18088	BAT	2.22795812484453	0.0952380952380952	1	mmu-miR-141-3p	FL vs. HGC in 3M	LAR	1.37871644502339
18089	Liver	2.26199157352297	0.555555555555556	1	mmu-miR-141-3p	FL vs. HGC in 8M	LAR	0.660120446812891
18092	Diaphragm	0.240442109745599	0.69047619047619	1	mmu-miR-141-3p	FL vs. HGC in 8M	LAR	-1.06363965112784
18094	Spleen	2.67919102049003	0.2	1	mmu-miR-141-3p	FL vs. HGC in 8M	LAR	1.20801376695656
18096	Heart	0.148664548201004	0.7	0.992974588938714	mmu-miR-141-3p	FL vs. HGC in 8M	LAR	-1.05092410221606
18097	Pancreas	0.476848338960724	0.25	0.7470703125	mmu-miR-141-3p	FL vs. HGC in 8M	LAR	-1.02534228563968
18098	MAT	3.92287766474091	0.30952380952381	1	mmu-miR-141-3p	FL vs. HGC in 8M	LAR	0.779050545188677
18104	SCAT	2.05508164210113	0.150793650793651	0.975329007661571	mmu-miR-141-3p	FL vs. VGC in 3M	LAR	1.12908194467072
18105	Diaphragm	3.68317981381191	0.547619047619048	0.985310883100938	mmu-miR-141-3p	FL vs. VGC in 3M	LAR	0.75926478208836
18106	Kidney	2.27186704937234	0.841269841269841	1	mmu-miR-141-3p	FL vs. VGC in 3M	LAR	0.545715108256829
18108	GAT	0.27581684449887	0.30952380952381	0.895894428152493	mmu-miR-141-3p	FL vs. VGC in 3M	LAR	-0.770590326219552
18109	Heart	0.240479927748601	0.392857142857143	1	mmu-miR-141-3p	FL vs. VGC in 3M	LAR	-0.847272433664
18110	Pancreas	0.248061379824841	0.420634920634921	1	mmu-miR-141-3p	FL vs. VGC in 3M	LAR	-0.892266560623671
18111	MAT	0.184403938736372	0.285714285714286	1	mmu-miR-141-3p	FL vs. VGC in 3M	LAR	-0.804524479268983
18112	Lung	0.454936274576539	0.69047619047619	1	mmu-miR-141-3p	FL vs. VGC in 3M	LAR	-0.563134850333562
18116	SCAT	3.70693070476052	0.412698412698413	1	mmu-miR-141-3p	FL vs. VGC in 8M	LAR	0.955852320895955
18117	Diaphragm	0.0906467411299713	0.0317460317460317	0.449656479507226	mmu-miR-141-3p	FL vs. VGC in 8M	LAR	-1.51720688843509
18118	Kidney	2.5346025753579	0.555555555555556	0.965267800693428	mmu-miR-141-3p	FL vs. VGC in 8M	LAR	0.770844827316525
18121	Heart	0.337946660946828	0.142857142857143	0.945098039215686	mmu-miR-141-3p	FL vs. VGC in 8M	LAR	-0.82608763800612
18122	Pancreas	0.485118051660864	0.150793650793651	0.897435897435897	mmu-miR-141-3p	FL vs. VGC in 8M	LAR	-1.19290567646773
18124	Lung	2.25948560648654	0.0952380952380952	0.904214559386973	mmu-miR-141-3p	FL vs. VGC in 8M	LAR	1.24528472708397
18126	Liver	0.411809743153961	0.150793650793651	0.997237120104014	mmu-miR-141-3p	HGC vs. VGC in 3M	LAR	-0.975760368513019
18133	GAT	0.407596891419488	0.420634920634921	1	mmu-miR-141-3p	HGC vs. VGC in 3M	LAR	-0.546134256676032
18134	Heart	0.336739051218939	1	1	mmu-miR-141-3p	HGC vs. VGC in 3M	LAR	-0.638139112519329
18138	BAT	0.291803369343239	0.0317460317460317	0.477591036414566	mmu-miR-141-3p	HGC vs. VGC in 3M	LAR	-1.77650471558231
18143	Kidney	2.90159132305207	0.412698412698413	0.99877627028465	mmu-miR-141-3p	HGC vs. VGC in 8M	LAR	1.03693618382813
18144	Spleen	0.456674298631946	0.392857142857143	1	mmu-miR-141-3p	HGC vs. VGC in 8M	LAR	-0.987500288683204
18149	Lung	2.13671940862891	0.150793650793651	0.755555555555556	mmu-miR-141-3p	HGC vs. VGC in 8M	LAR	1.43778675812012
18153	SCAT	0.478626021723341	0.19047619047619	0.832298136645963	mmu-miR-141-5p	8M vs. 3M in FL	LAR	-1.18152856510051
18154	Diaphragm	0.232535452205157	0.1160739433099	0.799206349206349	mmu-miR-141-5p	8M vs. 3M in FL	LAR	-1.52189784900814
18159	Pancreas	2.0392397556445	0.420634920634921	0.941419319288746	mmu-miR-141-5p	8M vs. 3M in FL	LAR	0.855028128509312
18165	SCAT	0.347372119587004	0.0317460317460317	0.631546132656541	mmu-miR-141-5p	8M vs. 3M in HGC	LAR	-1.86669554603422
18170	Heart	3.5678521360179	0.7	1	mmu-miR-141-5p	8M vs. 3M in HGC	LAR	0.952019994763333
18180	Spleen	0.483025324160126	0.285714285714286	1	mmu-miR-141-5p	8M vs. 3M in VGC	LAR	-0.695647241944907
18181	GAT	0.380167460886124	0.1160739433099	0.835438538601782	mmu-miR-141-5p	8M vs. 3M in VGC	LAR	-1.64026464663806
18205	Kidney	2.01552824067657	0.211024269847799	1	mmu-miR-141-5p	FL vs. VGC	LAR	0.867083820409505
18208	Heart	0.440517452757182	0.041958041958042	0.64377413631145	mmu-miR-141-5p	FL vs. VGC	LAR	-0.83077091669431
18221	Heart	0.473998383268832	0.17965367965368	0.662506079567161	mmu-miR-141-5p	FL vs. HGC	LAR	-0.760912319430326
18235	Pancreas	0.3003605370052	0.0317460317460317	0.897081413210445	mmu-miR-141-5p	FL vs. HGC in 3M	LAR	-1.55469361951233
18242	Diaphragm	0.456790034267628	0.0952380952380952	0.889203206034889	mmu-miR-141-5p	FL vs. HGC in 8M	LAR	-0.96377900317847
18246	Heart	0.242845084759303	0.2	0.854954954954955	mmu-miR-141-5p	FL vs. HGC in 8M	LAR	-1.05995267502558
18248	MAT	2.66121297260574	0.00793650793650794	1	mmu-miR-141-5p	FL vs. HGC in 8M	LAR	1.45407867820218
18255	Diaphragm	2.31966927651343	0.345741825860727	0.943040981439741	mmu-miR-141-5p	FL vs. VGC in 3M	LAR	0.84171704955022
18259	Heart	0.385719090364389	0.392857142857143	1	mmu-miR-141-5p	FL vs. VGC in 3M	LAR	-0.869809501404007
18260	Pancreas	0.459893116657576	0.547619047619048	1	mmu-miR-141-5p	FL vs. VGC in 3M	LAR	-0.785509956317276
18267	Diaphragm	0.283571414480304	0.0555555555555556	0.532547699214366	mmu-miR-141-5p	FL vs. VGC in 8M	LAR	-1.58685737016634
18268	Kidney	2.40064530114714	0.412698412698413	0.965267800693428	mmu-miR-141-5p	FL vs. VGC in 8M	LAR	1.0392959271667
18276	Liver	0.468831510748845	0.0952380952380952	0.997237120104014	mmu-miR-141-5p	HGC vs. VGC in 3M	LAR	-0.987347128593737
18284	Heart	0.416914241752532	1	1	mmu-miR-141-5p	HGC vs. VGC in 3M	LAR	-0.798053475153352
18293	Kidney	2.67112030145555	0.285714285714286	0.99877627028465	mmu-miR-141-5p	HGC vs. VGC in 8M	LAR	1.20588008715188
18298	MAT	0.426074411828522	0.111111111111111	0.99685534591195	mmu-miR-141-5p	HGC vs. VGC in 8M	LAR	-0.963937428708321
18302	Thymus	2.57841415571898	0.150793650793651	1	mmu-miR-142a-3p	8M vs. 3M in FL	LAR	0.837782881529005
18303	SCAT	0.416600287062564	0.285714285714286	0.864888123924268	mmu-miR-142a-3p	8M vs. 3M in FL	LAR	-1.05587788089683
18304	Diaphragm	0.453261095910691	0.150793650793651	0.799206349206349	mmu-miR-142a-3p	8M vs. 3M in FL	LAR	-1.0396751045002
18305	Kidney	2.29618400920058	0.30952380952381	1	mmu-miR-142a-3p	8M vs. 3M in FL	LAR	0.788214332245156
18311	Lung	2.11294856338338	0.547619047619048	0.896800710953122	mmu-miR-142a-3p	8M vs. 3M in FL	LAR	1.09629495163486
18313	Liver	2.27836144693008	0.555555555555556	1	mmu-miR-142a-3p	8M vs. 3M in HGC	LAR	0.675705887115251
18314	Thymus	0.393399550222473	0.222222222222222	0.826313678299238	mmu-miR-142a-3p	8M vs. 3M in HGC	LAR	-1.2409892307858
18318	Spleen	0.167054952186179	0.7	1	mmu-miR-142a-3p	8M vs. 3M in HGC	LAR	-1.03378071370088
18319	GAT	0.40125068872126	0.150793650793651	0.703220390720391	mmu-miR-142a-3p	8M vs. 3M in HGC	LAR	-1.07566977192005
18321	Pancreas	0.37641633998868	0.0357142857142857	1	mmu-miR-142a-3p	8M vs. 3M in HGC	LAR	-1.62125255097385
18328	Diaphragm	2.34654743815489	0.0952380952380952	0.657823129251701	mmu-miR-142a-3p	8M vs. 3M in VGC	LAR	1.59851842156506
18329	Kidney	2.82526790081269	0.555555555555556	1	mmu-miR-142a-3p	8M vs. 3M in VGC	LAR	0.813470407654122
18330	Spleen	2.63780985462677	0.285714285714286	1	mmu-miR-142a-3p	8M vs. 3M in VGC	LAR	1.05300340728776
18331	GAT	0.391127091300967	0.222222222222222	0.860444444444444	mmu-miR-142a-3p	8M vs. 3M in VGC	LAR	-0.841273449321243
18333	Pancreas	0.461287435002771	0.30952380952381	1	mmu-miR-142a-3p	8M vs. 3M in VGC	LAR	-0.838550946332105
18336	BAT	0.250423899255188	0.30952380952381	0.9668182180745	mmu-miR-142a-3p	8M vs. 3M in VGC	LAR	-1.20958317313426
18342	Kidney	0.45239237910552	0.0349866851414839	0.9110687460807	mmu-miR-142a-3p	HGC vs. VGC	LAR	-0.805793698450788
18349	BAT	0.316745619405204	0.0432570525449782	0.648770540604906	mmu-miR-142a-3p	HGC vs. VGC	LAR	-1.14372235329506
18353	SCAT	2.17217828920798	0.0652536318170993	0.79075354248129	mmu-miR-142a-3p	FL vs. VGC	LAR	0.756522391982026
18358	Heart	0.499472222821896	0.041958041958042	0.64377413631145	mmu-miR-142a-3p	FL vs. VGC	LAR	-1.0093494081646
18364	Brain	0.462579573279934	0.885714285714286	1	mmu-miR-142a-3p	FL vs. HGC	LAR	-0.524700599043833
18366	SCAT	2.74068512663409	0.02201822944857	0.350977150016011	mmu-miR-142a-3p	FL vs. HGC	LAR	1.19473478861495
18371	Heart	0.354616971272118	0.0151515151515152	0.54074719621256	mmu-miR-142a-3p	FL vs. HGC	LAR	-1.73525012706839
18375	BAT	2.81850525098381	0.0432570525449782	0.761000060094415	mmu-miR-142a-3p	FL vs. HGC	LAR	1.02816311537937
18377	Brain	0.462579573279934	0.885714285714286	1	mmu-miR-142a-3p	FL vs. HGC in 3M	LAR	-0.524700599043833
18378	Thymus	0.251816315504152	0.0317460317460317	0.627837514934289	mmu-miR-142a-3p	FL vs. HGC in 3M	LAR	-1.25164809832168
18379	SCAT	3.15412939269704	0.0952380952380952	0.767195767195767	mmu-miR-142a-3p	FL vs. HGC in 3M	LAR	1.42370124788137
18384	Heart	0.395273187267835	0.1	0.808474576271187	mmu-miR-142a-3p	FL vs. HGC in 3M	LAR	-2.33829126867314
18385	Pancreas	0.4689676512632	0.150793650793651	1	mmu-miR-142a-3p	FL vs. HGC in 3M	LAR	-0.554191229802836
18388	BAT	2.78777374466694	0.69047619047619	1	mmu-miR-142a-3p	FL vs. HGC in 3M	LAR	0.762638419108266
18389	Liver	0.461841989317167	1	1	mmu-miR-142a-3p	FL vs. HGC in 8M	LAR	-0.657765605330747
18391	SCAT	2.16065485915356	0.19047619047619	1	mmu-miR-142a-3p	FL vs. HGC in 8M	LAR	0.95286566303305
18393	Kidney	2.30917982421857	0.30952380952381	1	mmu-miR-142a-3p	FL vs. HGC in 8M	LAR	0.770453670006281
18394	Spleen	4.64799177088993	0.4	1	mmu-miR-142a-3p	FL vs. HGC in 8M	LAR	0.970751874519002
18395	GAT	2.36371827531039	0.0555555555555556	0.316599732262383	mmu-miR-142a-3p	FL vs. HGC in 8M	LAR	2.3614569727901
18396	Heart	0.31814249072503	0.4	0.953768844221106	mmu-miR-142a-3p	FL vs. HGC in 8M	LAR	-1.47627365717629
18400	BAT	2.84957553137886	0.0317460317460317	1	mmu-miR-142a-3p	FL vs. HGC in 8M	LAR	1.78179996975205
18404	SCAT	3.32147711131516	0.0952380952380952	0.975329007661571	mmu-miR-142a-3p	FL vs. VGC in 3M	LAR	1.16987930655992
18407	Spleen	2.30660618412488	0.4	1	mmu-miR-142a-3p	FL vs. VGC in 3M	LAR	0.926358545943148
18408	GAT	0.378250830180144	0.30952380952381	0.895894428152493	mmu-miR-142a-3p	FL vs. VGC in 3M	LAR	-1.04855222193106
18410	Pancreas	0.404689230206472	0.150793650793651	1	mmu-miR-142a-3p	FL vs. VGC in 3M	LAR	-0.586743805260614
18417	Diaphragm	0.363441273010481	0.0317460317460317	0.449656479507226	mmu-miR-142a-3p	FL vs. VGC in 8M	LAR	-1.85038429557351
18421	Heart	0.438197572314005	0.142857142857143	0.945098039215686	mmu-miR-142a-3p	FL vs. VGC in 8M	LAR	-1.21247885264582
18424	Lung	2.14969969177384	0.30952380952381	0.993094518774277	mmu-miR-142a-3p	FL vs. VGC in 8M	LAR	0.869534690361552
18428	Thymus	2.93711758097697	0.222222222222222	0.946938775510204	mmu-miR-142a-3p	HGC vs. VGC in 3M	LAR	0.943454396281204
18432	Spleen	3.79484449937783	0.4	1	mmu-miR-142a-3p	HGC vs. VGC in 3M	LAR	1.20007238956895
18438	BAT	0.200659560685771	0.0952380952380952	0.510097232610322	mmu-miR-142a-3p	HGC vs. VGC in 3M	LAR	-1.40961067972126
18442	Diaphragm	0.363157301956912	0.0317460317460317	1	mmu-miR-142a-3p	HGC vs. VGC in 8M	LAR	-1.89128425333598
18443	Kidney	0.250239589134327	0.111111111111111	0.99877627028465	mmu-miR-142a-3p	HGC vs. VGC in 8M	LAR	-1.08475498761044
18444	Spleen	0.240331032688194	0.571428571428571	1	mmu-miR-142a-3p	HGC vs. VGC in 8M	LAR	-1.01885095191644
18450	BAT	0.499990068100953	0.150793650793651	1	mmu-miR-142a-3p	HGC vs. VGC in 8M	LAR	-1.25203063792229
18453	SCAT	0.392851296214316	0.111111111111111	0.832298136645963	mmu-miR-142a-5p	8M vs. 3M in FL	LAR	-1.36862529599847
18461	Lung	2.10499406192922	0.0555555555555556	0.615789473684211	mmu-miR-142a-5p	8M vs. 3M in FL	LAR	1.4256391121352
18468	Spleen	0.163452235910128	0.2	1	mmu-miR-142a-5p	8M vs. 3M in HGC	LAR	-1.12655535450968
18471	Pancreas	0.435980468884477	0.0714285714285714	1	mmu-miR-142a-5p	8M vs. 3M in HGC	LAR	-1.44253296641228
18478	Diaphragm	2.08659766697088	0.222222222222222	0.813973063973064	mmu-miR-142a-5p	8M vs. 3M in VGC	LAR	1.19630537699061
18480	Spleen	2.39679407103611	0.111111111111111	1	mmu-miR-142a-5p	8M vs. 3M in VGC	LAR	1.20111956971587
18481	GAT	0.495842612236003	0.30952380952381	0.883831998876247	mmu-miR-142a-5p	8M vs. 3M in VGC	LAR	-0.742651821893165
18484	MAT	0.349532898301247	0.412698412698413	1	mmu-miR-142a-5p	8M vs. 3M in VGC	LAR	-0.991188063040991
18486	BAT	0.316161187451685	0.150793650793651	0.9668182180745	mmu-miR-142a-5p	8M vs. 3M in VGC	LAR	-1.15918925154946
18499	BAT	0.369071785164648	0.0524259022711035	0.648770540604906	mmu-miR-142a-5p	HGC vs. VGC	LAR	-1.18528078341595
18503	SCAT	2.6529379699857	0.0172118902769058	0.770435962386427	mmu-miR-142a-5p	FL vs. VGC	LAR	1.10269553413726
18516	SCAT	3.15480434149689	0.0076208621100262	0.208694377782256	mmu-miR-142a-5p	FL vs. HGC	LAR	1.47507681029969
18521	Heart	0.452481535573068	0.0649350649350649	0.601124989660021	mmu-miR-142a-5p	FL vs. HGC	LAR	-1.42332005778639
18525	BAT	2.34653615471635	0.0630128385546342	0.761000060094415	mmu-miR-142a-5p	FL vs. HGC	LAR	1.11710253147681
18529	SCAT	4.44318131797654	0.0555555555555556	0.767195767195767	mmu-miR-142a-5p	FL vs. HGC in 3M	LAR	2.02429070310958
18538	BAT	2.17856106475435	0.69047619047619	1	mmu-miR-142a-5p	FL vs. HGC in 3M	LAR	0.794004177844197
18541	SCAT	2.01913365018854	0.285714285714286	1	mmu-miR-142a-5p	FL vs. HGC in 8M	LAR	0.932078416313003
18544	Spleen	3.18546168152756	0.7	1	mmu-miR-142a-5p	FL vs. HGC in 8M	LAR	0.780634431831002
18546	Heart	0.378427860573044	0.4	0.953768844221106	mmu-miR-142a-5p	FL vs. HGC in 8M	LAR	-1.31079684858209
18550	BAT	2.52746274340117	0.0555555555555556	1	mmu-miR-142a-5p	FL vs. HGC in 8M	LAR	1.65409562558922
18554	SCAT	3.05652761863673	0.0555555555555556	0.975329007661571	mmu-miR-142a-5p	FL vs. VGC in 3M	LAR	1.20205565652904
18558	GAT	0.427595278231347	0.222222222222222	0.880856760374833	mmu-miR-142a-5p	FL vs. VGC in 3M	LAR	-0.995318574280362
18566	SCAT	2.07558302480023	0.19047619047619	1	mmu-miR-142a-5p	FL vs. VGC in 8M	LAR	1.0032290977469
18578	Thymus	2.08598075018484	0.420634920634921	0.99775617053104	mmu-miR-142a-5p	HGC vs. VGC in 3M	LAR	0.889032668109098
18582	Spleen	3.2015890626996	0.114285714285714	1	mmu-miR-142a-5p	HGC vs. VGC in 3M	LAR	1.39490571564434
18588	BAT	0.241296334105733	0.150793650793651	0.562999652415711	mmu-miR-142a-5p	HGC vs. VGC in 3M	LAR	-1.49698629074984
18592	Diaphragm	0.491692395347124	0.150793650793651	1	mmu-miR-142a-5p	HGC vs. VGC in 8M	LAR	-1.02823756235685
18593	Kidney	0.368435647472607	0.285714285714286	0.99877627028465	mmu-miR-142a-5p	HGC vs. VGC in 8M	LAR	-0.836797010852353
18594	Spleen	0.2183361921191	0.25	1	mmu-miR-142a-5p	HGC vs. VGC in 8M	LAR	-1.14662920010791
18629	Kidney	0.421096952492884	0.111111111111111	1	mmu-miR-143-3p	8M vs. 3M in VGC	LAR	-0.929808482240451
18657	GAT	2.16324128139092	0.0114962436943861	0.186634331226049	mmu-miR-143-3p	FL vs. VGC	LAR	1.21402427059905
18680	Diaphragm	2.22615850760557	0.0952380952380952	0.898351648351648	mmu-miR-143-3p	FL vs. HGC in 3M	LAR	1.22484718294687
18683	GAT	2.01875753680515	0.0952380952380952	0.800738477209065	mmu-miR-143-3p	FL vs. HGC in 3M	LAR	1.21551618576201
18697	Pancreas	2.36001859876436	0.0714285714285714	0.55577699737357	mmu-miR-143-3p	FL vs. HGC in 8M	LAR	1.31758502328837
18705	Diaphragm	2.07783488952049	0.0952380952380952	0.704906204906205	mmu-miR-143-3p	FL vs. VGC in 3M	LAR	1.10718256504268
18708	GAT	3.28336528049926	0.0317460317460317	0.55952380952381	mmu-miR-143-3p	FL vs. VGC in 3M	LAR	1.67259277613084
18718	Kidney	2.18684647199976	0.19047619047619	0.965267800693428	mmu-miR-143-3p	FL vs. VGC in 8M	LAR	0.906604030783001
18902	Thymus	2.14226587272387	0.222222222222222	1	mmu-miR-144-3p	8M vs. 3M in FL	LAR	1.09562338452191
18903	SCAT	0.417692180470724	0.19047619047619	0.832298136645963	mmu-miR-144-3p	8M vs. 3M in FL	LAR	-1.15872472255007
18918	Spleen	0.185286760209766	0.1	1	mmu-miR-144-3p	8M vs. 3M in HGC	LAR	-1.68574295058911
18930	Spleen	3.59012282300345	0.412698412698413	1	mmu-miR-144-3p	8M vs. 3M in VGC	LAR	0.947997088227446
18945	Heart	2.89499018030916	0.015984015984016	1	mmu-miR-144-3p	HGC vs. VGC	LAR	1.55621276214785
18971	Heart	0.362930960773446	0.00865800865800866	0.516424751718869	mmu-miR-144-3p	FL vs. HGC	LAR	-1.85234324950524
18975	BAT	2.7678853037943	0.000725280911039425	0.407017904695923	mmu-miR-144-3p	FL vs. HGC	LAR	1.61415382756738
18979	SCAT	2.45022040222447	0.222222222222222	0.915937803692906	mmu-miR-144-3p	FL vs. HGC in 3M	LAR	1.22898877810723
18982	Spleen	0.193655493621632	0.1	1	mmu-miR-144-3p	FL vs. HGC in 3M	LAR	-1.63097372141424
18984	Heart	0.421973799471954	0.1	0.808474576271187	mmu-miR-144-3p	FL vs. HGC in 3M	LAR	-2.13262120563239
18988	BAT	2.90131004061548	0.0317460317460317	1	mmu-miR-144-3p	FL vs. HGC in 3M	LAR	1.49768640953901
18990	Thymus	2.48453270790295	0.30952380952381	1	mmu-miR-144-3p	FL vs. HGC in 8M	LAR	0.998336669968806
18995	GAT	2.0410708827661	0.150793650793651	0.446001754427234	mmu-miR-144-3p	FL vs. HGC in 8M	LAR	1.32239790772127
18996	Heart	0.31214943309932	0.1	0.832456140350877	mmu-miR-144-3p	FL vs. HGC in 8M	LAR	-1.88097877830314
19000	BAT	2.64059647114971	0.0158730158730159	1	mmu-miR-144-3p	FL vs. HGC in 8M	LAR	1.74969111428351
19004	SCAT	3.04640170102922	0.222222222222222	0.975329007661571	mmu-miR-144-3p	FL vs. VGC in 3M	LAR	1.35529511633221
19005	Diaphragm	2.29905290509244	0.30952380952381	0.886817483591677	mmu-miR-144-3p	FL vs. VGC in 3M	LAR	0.994787238787646
19015	Thymus	2.70474419399978	0.0952380952380952	0.753968253968254	mmu-miR-144-3p	FL vs. VGC in 8M	LAR	1.37560339285978
19023	MAT	2.31965874327591	0.285714285714286	1	mmu-miR-144-3p	FL vs. VGC in 8M	LAR	1.06067334876964
19024	Lung	2.69343886448564	0.30952380952381	0.993094518774277	mmu-miR-144-3p	FL vs. VGC in 8M	LAR	0.992043888893917
19032	Spleen	7.62136847873219	0.114285714285714	1	mmu-miR-144-3p	HGC vs. VGC in 3M	LAR	1.33146720266334
19034	Heart	2.70822730600046	0.0357142857142857	1	mmu-miR-144-3p	HGC vs. VGC in 3M	LAR	2.06514324625254
19041	SCAT	2.13581554874686	0.30952380952381	0.990270526815377	mmu-miR-144-3p	HGC vs. VGC in 8M	LAR	0.746070046005559
19044	Spleen	0.393339933871049	0.25	1	mmu-miR-144-3p	HGC vs. VGC in 8M	LAR	-1.01281861803886
19046	Heart	3.09463246512479	0.25	1	mmu-miR-144-3p	HGC vs. VGC in 8M	LAR	1.41052114554326
19049	Lung	2.21857275270407	0.69047619047619	0.93720393916729	mmu-miR-144-3p	HGC vs. VGC in 8M	LAR	0.815251381960891
19068	Spleen	0.260560510150017	0.1	1	mmu-miR-144-5p	8M vs. 3M in HGC	LAR	-1.96206452014606
19080	Spleen	2.25194274976811	0.19047619047619	1	mmu-miR-144-5p	8M vs. 3M in VGC	LAR	0.933414586833013
19095	Heart	2.15767443756436	0.0934065934065934	1	mmu-miR-144-5p	HGC vs. VGC	LAR	1.05704799018903
19121	Heart	0.321614129650382	0.00865800865800866	0.516424751718869	mmu-miR-144-5p	FL vs. HGC	LAR	-1.62608750993114
19125	BAT	2.01915767966608	0.00287947346770876	0.445084327437269	mmu-miR-144-5p	FL vs. HGC	LAR	1.34721625220777
19132	Spleen	0.228473944480879	0.1	1	mmu-miR-144-5p	FL vs. HGC in 3M	LAR	-2.0406238524892
19134	Heart	0.271139056674323	0.1	0.808474576271187	mmu-miR-144-5p	FL vs. HGC in 3M	LAR	-2.13867037945916
19138	BAT	2.3230381876218	0.0952380952380952	1	mmu-miR-144-5p	FL vs. HGC in 3M	LAR	1.30650388361851
19146	Heart	0.381485609854481	0.2	0.854954954954955	mmu-miR-144-5p	FL vs. HGC in 8M	LAR	-1.17283414538413
19154	SCAT	2.34018484289927	0.0317460317460317	0.975329007661571	mmu-miR-144-5p	FL vs. VGC in 3M	LAR	1.664691655105
19155	Diaphragm	2.06672384052295	0.150793650793651	0.838266838266838	mmu-miR-144-5p	FL vs. VGC in 3M	LAR	1.1242985281059
19165	Thymus	2.36209465753764	0.00793650793650794	0.753968253968254	mmu-miR-144-5p	FL vs. VGC in 8M	LAR	1.9437319113339
19174	Lung	2.41328422019474	0.222222222222222	0.904214559386973	mmu-miR-144-5p	FL vs. VGC in 8M	LAR	1.08441780166663
19182	Spleen	4.53342800871489	0.0571428571428571	1	mmu-miR-144-5p	HGC vs. VGC in 3M	LAR	1.37675612319586
19184	Heart	2.53896196338764	0.142857142857143	1	mmu-miR-144-5p	HGC vs. VGC in 3M	LAR	1.4754088789997
19199	Lung	2.03582901083794	0.69047619047619	0.93720393916729	mmu-miR-144-5p	HGC vs. VGC in 8M	LAR	0.856907548223752
19229	Kidney	0.495733205175788	0.285714285714286	1	mmu-miR-145a-3p	8M vs. 3M in VGC	LAR	-0.943585317344954
19284	Heart	0.452907484110642	0.4	0.930731707317073	mmu-miR-145a-3p	FL vs. HGC in 3M	LAR	-1.20899341127386
19318	Kidney	2.0137022126277	0.285714285714286	0.965267800693428	mmu-miR-145a-3p	FL vs. VGC in 8M	LAR	0.969266484079949
19324	Lung	2.18300075510534	0.150793650793651	0.904214559386973	mmu-miR-145a-3p	FL vs. VGC in 8M	LAR	1.08851709933782
19332	Spleen	2.15960366111716	0.628571428571429	1	mmu-miR-145a-3p	HGC vs. VGC in 3M	LAR	0.788777452534642
19349	Lung	2.10989329306096	0.150793650793651	0.755555555555556	mmu-miR-145a-3p	HGC vs. VGC in 8M	LAR	1.1966036036995
19504	Diaphragm	0.320764227780538	0.0555555555555556	0.679487179487179	mmu-miR-145b	8M vs. 3M in FL	LAR	-1.3749358975169
19510	MAT	0.396268423362915	0.555555555555556	1	mmu-miR-145b	8M vs. 3M in FL	LAR	-0.693107200305604
19521	Pancreas	0.484192680103972	0.392857142857143	1	mmu-miR-145b	8M vs. 3M in HGC	LAR	-0.860429257744715
19528	Diaphragm	3.4285151786334	0.0555555555555556	0.571513002364066	mmu-miR-145b	8M vs. 3M in VGC	LAR	1.4171534442118
19557	GAT	3.50579026934281	0.00893069778518695	0.186634331226049	mmu-miR-145b	FL vs. VGC	LAR	1.4544661515719
19564	Brain	0.419839816940355	0.2	1	mmu-miR-145b	FL vs. HGC	LAR	-1.18893393164514
19570	GAT	2.93372669735457	0.000725280911039425	0.0757918552036199	mmu-miR-145b	FL vs. HGC	LAR	2.01224253536506
19571	Heart	0.447113114386071	0.025974025974026	0.54074719621256	mmu-miR-145b	FL vs. HGC	LAR	-1.63721782095224
19575	BAT	2.079865418889	0.0354629890233605	0.758030955486322	mmu-miR-145b	FL vs. HGC	LAR	1.17787318225633
19577	Brain	0.419839816940355	0.2	1	mmu-miR-145b	FL vs. HGC in 3M	LAR	-1.18893393164514
19580	Diaphragm	3.23553245199505	0.150793650793651	0.906072886553379	mmu-miR-145b	FL vs. HGC in 3M	LAR	1.23348386800101
19584	Heart	0.433262157887236	0.1	0.808474576271187	mmu-miR-145b	FL vs. HGC in 3M	LAR	-2.42463138772395
19586	MAT	2.28301918543442	0.555555555555556	1	mmu-miR-145b	FL vs. HGC in 3M	LAR	0.515798086961778
19595	GAT	4.61253085982363	0.0158730158730159	0.231013431013431	mmu-miR-145b	FL vs. HGC in 8M	LAR	2.78544504299837
19596	Heart	0.461406872067608	0.4	0.953768844221106	mmu-miR-145b	FL vs. HGC in 8M	LAR	-1.21899275785481
19600	BAT	2.73596146869931	0.0952380952380952	1	mmu-miR-145b	FL vs. HGC in 8M	LAR	1.55301431378333
19605	Diaphragm	3.64076911026636	0.0555555555555556	0.704906204906205	mmu-miR-145b	FL vs. VGC in 3M	LAR	1.38542475547883
19608	GAT	2.03419025452907	0.420634920634921	0.930866965620329	mmu-miR-145b	FL vs. VGC in 3M	LAR	0.74609099883005
19611	MAT	2.45488110929897	0.555555555555556	1	mmu-miR-145b	FL vs. VGC in 3M	LAR	0.790397172854625
19617	Diaphragm	0.340622231880368	0.0555555555555556	0.532547699214366	mmu-miR-145b	FL vs. VGC in 8M	LAR	-1.42664397392219
19619	Spleen	2.08268838969162	0.25	1	mmu-miR-145b	FL vs. VGC in 8M	LAR	1.06187409410733
19620	GAT	6.04199404910828	0.0158730158730159	0.343795093795094	mmu-miR-145b	FL vs. VGC in 8M	LAR	2.35851417830735
19622	Pancreas	2.33121832179219	0.150793650793651	0.897435897435897	mmu-miR-145b	FL vs. VGC in 8M	LAR	1.26738978806179
19650	BAT	0.465987964919356	0.222222222222222	1	mmu-miR-145b	HGC vs. VGC in 8M	LAR	-1.24472234566592
19802	Thymus	2.64380014669109	0.0952380952380952	1	mmu-miR-146a-5p	8M vs. 3M in FL	LAR	1.51255410560097
19805	Kidney	2.02359440033013	0.150793650793651	1	mmu-miR-146a-5p	8M vs. 3M in FL	LAR	1.02468248514816
19818	Spleen	0.323315150383156	1	1	mmu-miR-146a-5p	8M vs. 3M in HGC	LAR	-0.709700915855163
19820	Heart	2.16234460697245	0.4	1	mmu-miR-146a-5p	8M vs. 3M in HGC	LAR	0.803333316825128
19829	Kidney	2.40605063274157	0.285714285714286	1	mmu-miR-146a-5p	8M vs. 3M in VGC	LAR	0.955727734516252
19835	Lung	0.481368879047923	0.150793650793651	1	mmu-miR-146a-5p	8M vs. 3M in VGC	LAR	-1.11355203625195
19836	BAT	0.322956586610276	0.222222222222222	0.9668182180745	mmu-miR-146a-5p	8M vs. 3M in VGC	LAR	-1.06630150110954
19849	BAT	0.4731654673503	0.217562623135379	0.771744940046994	mmu-miR-146a-5p	HGC vs. VGC	LAR	-0.803592727962526
19851	Brain	0.489552211535058	0.2	0.698381877022654	mmu-miR-146a-5p	FL vs. VGC	LAR	-1.14292047737735
19866	SCAT	2.00308461384114	0.0652536318170993	0.540239370392729	mmu-miR-146a-5p	FL vs. HGC	LAR	1.06359602958175
19879	SCAT	2.15382900372283	0.150793650793651	0.864720652856246	mmu-miR-146a-5p	FL vs. HGC in 3M	LAR	1.0722332857625
19889	Liver	0.475480920136946	0.19047619047619	1	mmu-miR-146a-5p	FL vs. HGC in 8M	LAR	-0.758106041530851
19894	Spleen	2.67210560807505	1	1	mmu-miR-146a-5p	FL vs. HGC in 8M	LAR	0.680672295542751
19896	Heart	0.474030026484179	0.7	0.992974588938714	mmu-miR-146a-5p	FL vs. HGC in 8M	LAR	-0.769003315047366
19902	Brain	0.489552211535058	0.2	0.698381877022654	mmu-miR-146a-5p	FL vs. VGC in 3M	LAR	-1.14292047737735
19904	SCAT	2.20793105358685	0.222222222222222	0.975329007661571	mmu-miR-146a-5p	FL vs. VGC in 3M	LAR	0.987184520470284
19913	BAT	0.462110808006891	0.420634920634921	0.994285714285714	mmu-miR-146a-5p	FL vs. VGC in 3M	LAR	-0.638014814341123
19924	Lung	2.11227793138891	0.150793650793651	0.904214559386973	mmu-miR-146a-5p	FL vs. VGC in 8M	LAR	1.16068684161376
19938	BAT	0.365238562676839	0.150793650793651	0.562999652415711	mmu-miR-146a-5p	HGC vs. VGC in 3M	LAR	-1.05649856894166
19941	SCAT	0.446577491078615	0.420634920634921	0.995013477088949	mmu-miR-146a-5p	HGC vs. VGC in 8M	LAR	-0.946194924741504
19943	Kidney	0.402584997494992	0.285714285714286	0.99877627028465	mmu-miR-146a-5p	HGC vs. VGC in 8M	LAR	-1.04043681918054
19944	Spleen	0.367535836272936	1	1	mmu-miR-146a-5p	HGC vs. VGC in 8M	LAR	-0.776947518707782
19949	Lung	2.82734054925688	0.0555555555555556	0.742570712495525	mmu-miR-146a-5p	HGC vs. VGC in 8M	LAR	1.58254000519647
20103	SCAT	0.447092311494155	0.111111111111111	0.832298136645963	mmu-miR-146b-5p	8M vs. 3M in FL	LAR	-1.6354783532343
20104	Diaphragm	0.409655720171251	0.222222222222222	0.841269841269841	mmu-miR-146b-5p	8M vs. 3M in FL	LAR	-1.05060699665211
20111	Lung	2.13096614155193	0.30952380952381	0.796891372685994	mmu-miR-146b-5p	8M vs. 3M in FL	LAR	0.801239142282933
20115	SCAT	0.344408693870523	0.150793650793651	0.731792717086835	mmu-miR-146b-5p	8M vs. 3M in HGC	LAR	-1.1955054232874
20116	Diaphragm	3.00086546733626	0.00793650793650794	1	mmu-miR-146b-5p	8M vs. 3M in HGC	LAR	2.03575913402122
20120	Heart	2.54394827454667	0.7	1	mmu-miR-146b-5p	8M vs. 3M in HGC	LAR	0.745463820797893
20131	GAT	0.459707930860378	0.222222222222222	0.860444444444444	mmu-miR-146b-5p	8M vs. 3M in VGC	LAR	-1.05156258869354
20153	SCAT	2.02654483914423	0.112754118946069	0.802503517102694	mmu-miR-146b-5p	FL vs. VGC	LAR	0.849181959990614
20171	Heart	0.457268251458867	0.0930735930735931	0.601124989660021	mmu-miR-146b-5p	FL vs. HGC	LAR	-0.888824284593904
20180	Diaphragm	2.84455434768763	0.0952380952380952	0.898351648351648	mmu-miR-146b-5p	FL vs. HGC in 3M	LAR	1.19206775991373
20189	Liver	0.494267834814541	0.111111111111111	1	mmu-miR-146b-5p	FL vs. HGC in 8M	LAR	-1.05082472193341
20192	Diaphragm	0.388317294644539	0.0158730158730159	0.889203206034889	mmu-miR-146b-5p	FL vs. HGC in 8M	LAR	-1.91547969689621
20196	Heart	0.301498921996701	0.7	0.992974588938714	mmu-miR-146b-5p	FL vs. HGC in 8M	LAR	-0.964716429415855
20204	SCAT	2.26272160520938	0.0952380952380952	0.975329007661571	mmu-miR-146b-5p	FL vs. VGC in 3M	LAR	1.54235780880544
20205	Diaphragm	2.16390259037855	0.420634920634921	0.946913173871699	mmu-miR-146b-5p	FL vs. VGC in 3M	LAR	0.817114788824706
20229	SCAT	2.50370793051806	0.0555555555555556	1	mmu-miR-146b-5p	HGC vs. VGC in 3M	LAR	1.71182298020318
20402	Thymus	2.2696351881951	0.0555555555555556	1	mmu-miR-148a-3p	8M vs. 3M in FL	LAR	1.23602738393175
20404	Diaphragm	0.192275996493089	0.0952380952380952	0.738675958188153	mmu-miR-148a-3p	8M vs. 3M in FL	LAR	-1.08780714538525
20407	GAT	0.449594494978496	0.00793650793650794	0.773809523809524	mmu-miR-148a-3p	8M vs. 3M in FL	LAR	-2.82958995794415
20408	Heart	2.0733446544779	0.2	1	mmu-miR-148a-3p	8M vs. 3M in FL	LAR	1.32574576576925
20410	MAT	4.50100964160829	0.285714285714286	1	mmu-miR-148a-3p	8M vs. 3M in FL	LAR	0.923650284191069
20428	Diaphragm	4.89839409824011	0.30952380952381	0.882918949290631	mmu-miR-148a-3p	8M vs. 3M in VGC	LAR	0.970178671708594
20447	MAT	0.359842610638717	0.0434735543094676	0.834168563179672	mmu-miR-148a-3p	HGC vs. VGC	LAR	-0.648542726125942
20449	BAT	0.451410849006326	0.0288055597653121	0.648770540604906	mmu-miR-148a-3p	HGC vs. VGC	LAR	-1.25407563840827
20450	Liver	2.06233498702679	0.165493948775683	0.72578913975776	mmu-miR-148a-3p	FL vs. VGC	LAR	0.754664587592883
20459	Pancreas	0.379865364317906	0.0354629890233605	1	mmu-miR-148a-3p	FL vs. VGC	LAR	-1.03882132038668
20460	MAT	0.382207757309916	0.0625257095845331	1	mmu-miR-148a-3p	FL vs. VGC	LAR	-0.592342142130495
20484	Heart	0.295151256656431	0.1	0.808474576271187	mmu-miR-148a-3p	FL vs. HGC in 3M	LAR	-2.12840032030906
20485	Pancreas	0.421278494334307	0.222222222222222	1	mmu-miR-148a-3p	FL vs. HGC in 3M	LAR	-0.700808723418941
20487	Lung	2.39510122423983	0.0317460317460317	0.532514080901178	mmu-miR-148a-3p	FL vs. HGC in 3M	LAR	1.21457065177044
20489	Liver	2.30982812605288	0.0634920634920635	1	mmu-miR-148a-3p	FL vs. HGC in 8M	LAR	1.36251924622401
20493	Kidney	2.02943366188915	0.150793650793651	1	mmu-miR-148a-3p	FL vs. HGC in 8M	LAR	1.01262798961207
20500	BAT	2.72059179989046	0.222222222222222	1	mmu-miR-148a-3p	FL vs. HGC in 8M	LAR	1.19288800613455
20505	Diaphragm	3.25557148980489	0.420634920634921	0.946913173871699	mmu-miR-148a-3p	FL vs. VGC in 3M	LAR	0.753776712042023
20509	Heart	0.425322248877881	0.25	1	mmu-miR-148a-3p	FL vs. VGC in 3M	LAR	-1.1767935249494
20510	Pancreas	0.308642714761483	0.30952380952381	1	mmu-miR-148a-3p	FL vs. VGC in 3M	LAR	-1.01430371272592
20511	MAT	0.1211332920338	0.0634920634920635	1	mmu-miR-148a-3p	FL vs. VGC in 3M	LAR	-1.23384055282141
20514	Liver	2.45163138858832	0.0952380952380952	1	mmu-miR-148a-3p	FL vs. VGC in 8M	LAR	0.971790954468598
20516	SCAT	2.2814675501037	0.111111111111111	1	mmu-miR-148a-3p	FL vs. VGC in 8M	LAR	1.04322615726786
20517	Diaphragm	0.127790504357667	0.150793650793651	0.678214097645377	mmu-miR-148a-3p	FL vs. VGC in 8M	LAR	-1.29409391456956
20522	Pancreas	0.467523411721827	0.150793650793651	0.897435897435897	mmu-miR-148a-3p	FL vs. VGC in 8M	LAR	-1.10324054178344
20532	Spleen	3.13443315750334	0.228571428571429	1	mmu-miR-148a-3p	HGC vs. VGC in 3M	LAR	1.47900204611217
20536	MAT	0.232181170946199	0.0952380952380952	1	mmu-miR-148a-3p	HGC vs. VGC in 3M	LAR	-0.929745877177061
20538	BAT	0.464634540103646	0.0555555555555556	0.498454061039126	mmu-miR-148a-3p	HGC vs. VGC in 3M	LAR	-1.48279924677643
20542	Diaphragm	0.203711765755677	0.222222222222222	1	mmu-miR-148a-3p	HGC vs. VGC in 8M	LAR	-0.923180746772104
20543	Kidney	0.341721892441091	0.19047619047619	0.99877627028465	mmu-miR-148a-3p	HGC vs. VGC in 8M	LAR	-1.44774620631443
20550	BAT	0.438563509624481	0.420634920634921	1	mmu-miR-148a-3p	HGC vs. VGC in 8M	LAR	-1.10134427745
20703	SCAT	0.482612141523352	0.111111111111111	0.832298136645963	mmu-miR-148b-3p	8M vs. 3M in FL	LAR	-1.27327053443917
20704	Diaphragm	0.375628612623378	0.0317460317460317	0.560846560846561	mmu-miR-148b-3p	8M vs. 3M in FL	LAR	-1.5008558372184
20714	Thymus	0.444700234084749	0.150793650793651	0.826313678299238	mmu-miR-148b-3p	8M vs. 3M in HGC	LAR	-1.21876942060609
20728	Diaphragm	2.80904479981495	0.0158730158730159	0.356958287190845	mmu-miR-148b-3p	8M vs. 3M in VGC	LAR	2.07419571758489
20771	Heart	0.390154076166476	0.0151515151515152	0.54074719621256	mmu-miR-148b-3p	FL vs. HGC	LAR	-2.20034030147292
20781	Kidney	2.13821612734713	0.0952380952380952	1	mmu-miR-148b-3p	FL vs. HGC in 3M	LAR	1.18731991756736
20784	Heart	0.462763149328372	0.1	0.808474576271187	mmu-miR-148b-3p	FL vs. HGC in 3M	LAR	-3.71772839391828
20790	Thymus	2.23229156503087	0.150793650793651	1	mmu-miR-148b-3p	FL vs. HGC in 8M	LAR	1.30253517539302
20796	Heart	0.328937607435338	0.1	0.832456140350877	mmu-miR-148b-3p	FL vs. HGC in 8M	LAR	-2.14173215874871
20800	BAT	2.29738652944166	0.0317460317460317	1	mmu-miR-148b-3p	FL vs. HGC in 8M	LAR	1.53916085300664
20805	Diaphragm	2.61659006689935	0.0555555555555556	0.704906204906205	mmu-miR-148b-3p	FL vs. VGC in 3M	LAR	1.74171530145259
20817	Diaphragm	0.349893350472112	0.0317460317460317	0.449656479507226	mmu-miR-148b-3p	FL vs. VGC in 8M	LAR	-1.72969764061739
20945	GAT	2.07225601324192	0.150793650793651	0.446001754427234	mmu-miR-148b-5p	FL vs. HGC in 8M	LAR	1.61307831544506
21004	Diaphragm	6.15427705981768	0.0555555555555556	0.679487179487179	mmu-miR-149-5p	8M vs. 3M in FL	LAR	1.54385083955793
21009	Pancreas	2.75394972399183	0.150793650793651	0.885417346743155	mmu-miR-149-5p	8M vs. 3M in FL	LAR	1.14454927026761
21011	Lung	0.287961003880597	0.0158730158730159	0.615789473684211	mmu-miR-149-5p	8M vs. 3M in FL	LAR	-1.33740293206809
21015	SCAT	2.42741155709128	0.0952380952380952	0.650246305418719	mmu-miR-149-5p	8M vs. 3M in HGC	LAR	1.27141255041301
21020	Heart	0.358582273674719	0.7	1	mmu-miR-149-5p	8M vs. 3M in HGC	LAR	-0.768840466489107
21027	SCAT	0.286376084978706	0.150793650793651	0.997976968565204	mmu-miR-149-5p	8M vs. 3M in VGC	LAR	-1.09856151317883
21029	Kidney	0.204014799250995	0.111111111111111	1	mmu-miR-149-5p	8M vs. 3M in VGC	LAR	-1.3930612225331
21032	Heart	2.46471761122269	0.0952380952380952	1	mmu-miR-149-5p	8M vs. 3M in VGC	LAR	1.2006670043579
21040	SCAT	3.60653711581489	0.0288055597653121	0.733049315092659	mmu-miR-149-5p	HGC vs. VGC	LAR	1.21291083651187
21066	SCAT	0.231121224200178	2.16501764489381e-05	0.00770746281582195	mmu-miR-149-5p	FL vs. HGC	LAR	-2.06070739612249
21079	SCAT	0.380649934476524	0.00793650793650794	0.61965811965812	mmu-miR-149-5p	FL vs. HGC in 3M	LAR	-2.1111268698725
21080	Diaphragm	0.292766885532032	0.150793650793651	0.906072886553379	mmu-miR-149-5p	FL vs. HGC in 3M	LAR	-0.743207073891424
21087	Lung	3.37850238061072	0.0317460317460317	0.532514080901178	mmu-miR-149-5p	FL vs. HGC in 3M	LAR	1.3075893457454
21091	SCAT	0.138396575307189	0.0158730158730159	0.865079365079365	mmu-miR-149-5p	FL vs. HGC in 8M	LAR	-2.36026906883946
21092	Diaphragm	2.49292938738566	0.0952380952380952	0.889203206034889	mmu-miR-149-5p	FL vs. HGC in 8M	LAR	1.26998327840378
21093	Kidney	2.57757149885348	0.30952380952381	1	mmu-miR-149-5p	FL vs. HGC in 8M	LAR	0.91508454007648
21095	GAT	2.58986651207714	0.00793650793650794	0.231013431013431	mmu-miR-149-5p	FL vs. HGC in 8M	LAR	2.3255008145608
21097	Pancreas	3.48442271200277	0.25	0.7470703125	mmu-miR-149-5p	FL vs. HGC in 8M	LAR	1.33027952764471
21104	SCAT	0.471533802883495	0.420634920634921	0.975329007661571	mmu-miR-149-5p	FL vs. VGC in 3M	LAR	-0.879538478874694
21105	Diaphragm	0.189011461506779	0.0952380952380952	0.704906204906205	mmu-miR-149-5p	FL vs. VGC in 3M	LAR	-1.19920463243812
21109	Heart	2.4879705485374	0.142857142857143	1	mmu-miR-149-5p	FL vs. VGC in 3M	LAR	1.12798631256894
21112	Lung	3.66638838702925	0.00793650793650794	0.891452991452991	mmu-miR-149-5p	FL vs. VGC in 3M	LAR	1.44292517369347
21117	Diaphragm	2.57664871436261	1	1	mmu-miR-149-5p	FL vs. VGC in 8M	LAR	0.618046051926686
21118	Kidney	6.35982193878925	0.0634920634920635	0.965267800693428	mmu-miR-149-5p	FL vs. VGC in 8M	LAR	1.50399206351779
21122	Pancreas	2.92503188010803	0.0952380952380952	0.897435897435897	mmu-miR-149-5p	FL vs. VGC in 8M	LAR	1.34155203207363
21134	Heart	3.46323472374263	0.0714285714285714	1	mmu-miR-149-5p	HGC vs. VGC in 3M	LAR	1.57352959377023
21141	SCAT	10.5001073659537	0.0158730158730159	0.899159663865546	mmu-miR-149-5p	HGC vs. VGC in 8M	LAR	2.14021675882737
21143	Kidney	2.46736974769396	0.285714285714286	0.99877627028465	mmu-miR-149-5p	HGC vs. VGC in 8M	LAR	0.844651399067563
21145	GAT	0.492731459331432	0.0952380952380952	1	mmu-miR-149-5p	HGC vs. VGC in 8M	LAR	-1.44623393588995
21176	Thymus	2.6877213406707	0.0158730158730159	0.5002405002405	mmu-miR-150-3p	8M vs. 3M in VGC	LAR	1.65271398466371
21186	BAT	0.442764248477498	0.0317460317460317	0.946990116801438	mmu-miR-150-3p	8M vs. 3M in VGC	LAR	-1.56029742911984
21245	GAT	2.25867837901778	0.222222222222222	0.541809851088202	mmu-miR-150-3p	FL vs. HGC in 8M	LAR	1.35464849347857
21270	GAT	2.26939651741529	0.222222222222222	0.655658754729962	mmu-miR-150-3p	FL vs. VGC in 8M	LAR	1.38054221984403
21301	Liver	0.420456540946711	0.0952380952380952	1	mmu-miR-150-5p	8M vs. 3M in FL	LAR	-1.0813493231804
21302	Thymus	3.23565349738508	0.0317460317460317	1	mmu-miR-150-5p	8M vs. 3M in FL	LAR	1.11538222841482
21305	Kidney	3.73983630598977	0.30952380952381	1	mmu-miR-150-5p	8M vs. 3M in FL	LAR	1.09817787615555
21307	GAT	2.27810049394203	0.222222222222222	0.85978835978836	mmu-miR-150-5p	8M vs. 3M in FL	LAR	0.725941879809397
21310	MAT	0.350773962629956	0.412698412698413	1	mmu-miR-150-5p	8M vs. 3M in FL	LAR	-0.621342255891547
21313	Liver	2.07613922922866	0.904761904761905	1	mmu-miR-150-5p	8M vs. 3M in HGC	LAR	0.577021607232662
21321	Pancreas	0.277256594030877	0.0357142857142857	1	mmu-miR-150-5p	8M vs. 3M in HGC	LAR	-1.90304612081983
21324	BAT	0.443869483230851	0.0952380952380952	0.74842066146414	mmu-miR-150-5p	8M vs. 3M in HGC	LAR	-1.16157335511448
21326	Thymus	3.32416299877298	0.150793650793651	0.812566822929517	mmu-miR-150-5p	8M vs. 3M in VGC	LAR	1.27431112729181
21331	GAT	0.470552789874177	0.0952380952380952	0.835438538601782	mmu-miR-150-5p	8M vs. 3M in VGC	LAR	-1.03674665461387
21332	Heart	2.0027825458583	0.420634920634921	1	mmu-miR-150-5p	8M vs. 3M in VGC	LAR	1.06890427904703
21333	Pancreas	0.41591164604953	0.420634920634921	1	mmu-miR-150-5p	8M vs. 3M in VGC	LAR	-1.03340145430571
21340	SCAT	0.434771674880634	0.0232306393297105	0.733049315092659	mmu-miR-150-5p	HGC vs. VGC	LAR	-1.14829726390562
21366	SCAT	2.40988206117688	0.0279287276191301	0.382408732015781	mmu-miR-150-5p	FL vs. HGC	LAR	1.07207710992159
21379	SCAT	2.24766407860313	0.30952380952381	0.915937803692906	mmu-miR-150-5p	FL vs. HGC in 3M	LAR	0.965550741837982
21381	Kidney	0.499689194638279	0.0952380952380952	1	mmu-miR-150-5p	FL vs. HGC in 3M	LAR	-1.13148400364593
21389	Liver	0.366092628459575	0.412698412698413	1	mmu-miR-150-5p	FL vs. HGC in 8M	LAR	-0.761993422670527
21391	SCAT	2.52407212808738	0.19047619047619	1	mmu-miR-150-5p	FL vs. HGC in 8M	LAR	1.04934020457798
21392	Diaphragm	2.43692879349364	0.0952380952380952	0.889203206034889	mmu-miR-150-5p	FL vs. HGC in 8M	LAR	1.12309996812818
21393	Kidney	2.55661891790744	0.420634920634921	1	mmu-miR-150-5p	FL vs. HGC in 8M	LAR	0.755025643361967
21395	GAT	3.32986411732544	0.150793650793651	0.446001754427234	mmu-miR-150-5p	FL vs. HGC in 8M	LAR	1.16321603122053
21397	Pancreas	2.23189363218619	0.392857142857143	0.821135831381733	mmu-miR-150-5p	FL vs. HGC in 8M	LAR	1.05047958595562
21414	Liver	0.370395749963788	0.222222222222222	1	mmu-miR-150-5p	FL vs. VGC in 8M	LAR	-0.952860141125783
21420	GAT	2.57724212628788	0.0952380952380952	0.504232804232804	mmu-miR-150-5p	FL vs. VGC in 8M	LAR	0.838543411390934
21428	Thymus	2.01303386277896	0.420634920634921	0.99775617053104	mmu-miR-150-5p	HGC vs. VGC in 3M	LAR	0.74612427856659
21429	SCAT	0.481452467233233	0.222222222222222	1	mmu-miR-150-5p	HGC vs. VGC in 3M	LAR	-1.09778707814164
21441	SCAT	0.392616970819136	0.150793650793651	0.990270526815377	mmu-miR-150-5p	HGC vs. VGC in 8M	LAR	-1.11545176964208
21443	Kidney	0.462467314267751	0.73015873015873	0.99877627028465	mmu-miR-150-5p	HGC vs. VGC in 8M	LAR	-0.589719223924674
21488	Brain	2.05485236399875	0.0571428571428571	0.632106038291605	mmu-miR-151-3p	HGC vs. VGC	LAR	1.84867082401598
21520	GAT	2.00545681906492	0.0185433761285154	0.146801727684081	mmu-miR-151-3p	FL vs. HGC	LAR	1.26336856776342
21545	GAT	3.09841551557576	0.0317460317460317	0.261145617667357	mmu-miR-151-3p	FL vs. HGC in 8M	LAR	1.93095281026003
21570	GAT	2.8452082083899	0.00793650793650794	0.315145502645503	mmu-miR-151-3p	FL vs. VGC in 8M	LAR	2.07506727001194
21577	Brain	2.05485236399875	0.0571428571428571	0.632106038291605	mmu-miR-151-3p	HGC vs. VGC in 3M	LAR	1.84867082401598
21609	Pancreas	2.42099134522925	0.0952380952380952	0.710445468509985	mmu-miR-151-5p	8M vs. 3M in FL	LAR	1.42106764134941
21630	Spleen	0.488735031741924	0.412698412698413	1	mmu-miR-151-5p	8M vs. 3M in VGC	LAR	-0.704956636468554
21657	GAT	2.83824810078359	0.000487128970101106	0.0723038571335785	mmu-miR-151-5p	FL vs. VGC	LAR	1.79018692900735
21670	GAT	2.24041327172259	0.0010500335577735	0.0783775048480931	mmu-miR-151-5p	FL vs. HGC	LAR	1.91441511940658
21695	GAT	2.57982114008741	0.0158730158730159	0.231013431013431	mmu-miR-151-5p	FL vs. HGC in 8M	LAR	2.44307987508171
21697	Pancreas	2.97903900979363	0.0714285714285714	0.55577699737357	mmu-miR-151-5p	FL vs. HGC in 8M	LAR	1.86143024760595
21708	GAT	2.93530149326875	0.0555555555555556	0.580070507348886	mmu-miR-151-5p	FL vs. VGC in 3M	LAR	1.3402045791559
21718	Kidney	2.22550468235246	0.19047619047619	0.965267800693428	mmu-miR-151-5p	FL vs. VGC in 8M	LAR	0.99289538954794
21720	GAT	2.74440370097414	0.00793650793650794	0.315145502645503	mmu-miR-151-5p	FL vs. VGC in 8M	LAR	2.99724193364981
21722	Pancreas	2.24600478214724	0.222222222222222	0.897435897435897	mmu-miR-151-5p	FL vs. VGC in 8M	LAR	1.26452637877347
21728	Thymus	0.498344696580861	0.222222222222222	0.946938775510204	mmu-miR-151-5p	HGC vs. VGC in 3M	LAR	-1.15099059904186
21754	Diaphragm	0.267711281223266	0.0158730158730159	0.473214285714286	mmu-miR-152-3p	8M vs. 3M in FL	LAR	-2.08225969641378
21765	SCAT	0.473138108580768	0.0555555555555556	0.631546132656541	mmu-miR-152-3p	8M vs. 3M in HGC	LAR	-1.28348184580514
21778	Diaphragm	3.88475592448184	0.00793650793650794	0.356958287190845	mmu-miR-152-3p	8M vs. 3M in VGC	LAR	2.12051607193374
21781	GAT	0.412603909184142	0.0952380952380952	0.835438538601782	mmu-miR-152-3p	8M vs. 3M in VGC	LAR	-1.26120259229651
21820	GAT	2.223201496261	0.0015046872632012	0.0827577994760657	mmu-miR-152-3p	FL vs. HGC	LAR	1.61623334692028
21830	Diaphragm	2.14180431229323	0.0952380952380952	0.898351648351648	mmu-miR-152-3p	FL vs. HGC in 3M	LAR	0.851632769252886
21834	Heart	0.416450416601712	0.1	0.808474576271187	mmu-miR-152-3p	FL vs. HGC in 3M	LAR	-2.32685054308696
21835	Pancreas	0.366991619599056	0.0555555555555556	1	mmu-miR-152-3p	FL vs. HGC in 3M	LAR	-1.27816942607903
21845	GAT	3.26808569700543	0.0317460317460317	0.261145617667357	mmu-miR-152-3p	FL vs. HGC in 8M	LAR	2.09893233360119
21850	BAT	2.13566691443747	0.0952380952380952	1	mmu-miR-152-3p	FL vs. HGC in 8M	LAR	1.35210131974759
21855	Diaphragm	3.61574003916481	0.00793650793650794	0.646164021164021	mmu-miR-152-3p	FL vs. VGC in 3M	LAR	2.02024310873531
21860	Pancreas	0.47177861847511	0.222222222222222	1	mmu-miR-152-3p	FL vs. VGC in 3M	LAR	-0.943457529223058
21861	MAT	0.386090814230674	0.111111111111111	1	mmu-miR-152-3p	FL vs. VGC in 3M	LAR	-0.856188874512654
21867	Diaphragm	0.249172513607579	0.00793650793650794	0.301269841269841	mmu-miR-152-3p	FL vs. VGC in 8M	LAR	-2.18262182286504
21870	GAT	2.50866357987705	0.150793650793651	0.559168673954666	mmu-miR-152-3p	FL vs. VGC in 8M	LAR	1.21756867623023
21892	Diaphragm	0.45216206423717	0.150793650793651	1	mmu-miR-152-3p	HGC vs. VGC in 8M	LAR	-1.04250709114388
22011	MAT	0.478849525910013	0.19047619047619	1	mmu-miR-152-5p	FL vs. VGC in 3M	LAR	-1.29532404565806
22054	Diaphragm	0.422580796985864	0.388629492740927	0.941985244802146	mmu-miR-153-3p	8M vs. 3M in FL	LAR	-0.864811781014491
22059	Pancreas	2.70025379321892	0.0555555555555556	0.611772486772487	mmu-miR-153-3p	8M vs. 3M in FL	LAR	1.11259459054243
22060	MAT	4.31743132495525	0.19047619047619	1	mmu-miR-153-3p	8M vs. 3M in FL	LAR	0.961238085254485
22070	Heart	0.466654377748687	0.2	1	mmu-miR-153-3p	8M vs. 3M in HGC	LAR	-1.9029064379164
22074	BAT	2.05367266074526	0.547619047619048	0.865702324885998	mmu-miR-153-3p	8M vs. 3M in HGC	LAR	0.666727533074296
22078	Diaphragm	2.91421179141916	0.388629492740927	0.95121289719766	mmu-miR-153-3p	8M vs. 3M in VGC	LAR	1.1048138514871
22084	MAT	0.277542508346901	0.19047619047619	1	mmu-miR-153-3p	8M vs. 3M in VGC	LAR	-0.820412771040199
22097	MAT	0.398702252225409	0.356232003290827	0.940475851343736	mmu-miR-153-3p	HGC vs. VGC	LAR	-0.615700381658164
22100	Liver	2.3131818717936	0.0630128385546342	0.598332916550884	mmu-miR-153-3p	FL vs. VGC	LAR	1.12000194492129
22113	Liver	2.70817171407708	0.010132282578103	0.709600596148084	mmu-miR-153-3p	FL vs. HGC	LAR	1.30953160556007
22126	Liver	2.40709551241108	0.0952380952380952	1	mmu-miR-153-3p	FL vs. HGC in 3M	LAR	1.2683839068713
22134	Heart	0.382492511853093	0.4	0.930731707317073	mmu-miR-153-3p	FL vs. HGC in 3M	LAR	-1.02783013446257
22135	Pancreas	0.368253244938999	0.0158730158730159	0.731829573934837	mmu-miR-153-3p	FL vs. HGC in 3M	LAR	-1.34896988514491
22139	Liver	3.0647749808734	0.111111111111111	1	mmu-miR-153-3p	FL vs. HGC in 8M	LAR	1.2191831608936
22148	MAT	2.52753622193644	0.420634920634921	1	mmu-miR-153-3p	FL vs. HGC in 8M	LAR	0.608533774693733
22151	Liver	2.10629316442051	0.30952380952381	0.865951004679329	mmu-miR-153-3p	FL vs. VGC in 3M	LAR	1.03810573366371
22155	Diaphragm	2.16331911064045	0.666430033928618	1	mmu-miR-153-3p	FL vs. VGC in 3M	LAR	0.769893621716414
22160	Pancreas	0.309062812189435	0.0555555555555556	1	mmu-miR-153-3p	FL vs. VGC in 3M	LAR	-1.37162849171286
22161	MAT	0.134817764985052	0.19047619047619	1	mmu-miR-153-3p	FL vs. VGC in 3M	LAR	-1.19795257313218
22164	Liver	2.54039203202118	0.222222222222222	1	mmu-miR-153-3p	FL vs. VGC in 8M	LAR	1.08718702755022
22167	Diaphragm	0.313696182480961	0.388629492740927	0.884167081707728	mmu-miR-153-3p	FL vs. VGC in 8M	LAR	-1.20555498453443
22173	MAT	2.09721546862793	0.555555555555556	1	mmu-miR-153-3p	FL vs. VGC in 8M	LAR	0.529223768570317
22186	MAT	0.220904208861465	0.222222222222222	1	mmu-miR-153-3p	HGC vs. VGC in 3M	LAR	-0.989110803346479
22192	Diaphragm	0.354463843495853	0.525808953452939	1	mmu-miR-153-3p	HGC vs. VGC in 8M	LAR	-1.06668639099479
22401	Brain	2.39566227754527	0.0285714285714286	0.526984126984127	mmu-miR-154-3p	FL vs. VGC	LAR	1.63569994392657
22452	Brain	2.39566227754527	0.0285714285714286	0.526984126984127	mmu-miR-154-3p	FL vs. VGC in 3M	LAR	1.63569994392657
22515	SCAT	0.421881659105499	0.00793650793650794	0.561224489795918	mmu-miR-154-5p	8M vs. 3M in HGC	LAR	-3.10175829940828
22557	GAT	2.15201848488851	0.00893069778518695	0.186634331226049	mmu-miR-154-5p	FL vs. VGC	LAR	1.24785346815011
22579	SCAT	0.405761845398737	0.0317460317460317	0.685579196217494	mmu-miR-154-5p	FL vs. HGC in 3M	LAR	-2.52102332230609
22593	Kidney	2.25389650888385	0.0555555555555556	0.974285714285714	mmu-miR-154-5p	FL vs. HGC in 8M	LAR	0.995336223555291
22597	Pancreas	2.67841286348669	0.25	0.7470703125	mmu-miR-154-5p	FL vs. HGC in 8M	LAR	0.910037517136831
22608	GAT	2.12018942176771	0.0555555555555556	0.580070507348886	mmu-miR-154-5p	FL vs. VGC in 3M	LAR	1.46823956190781
22615	Thymus	2.10130707414638	0.0555555555555556	0.753968253968254	mmu-miR-154-5p	FL vs. VGC in 8M	LAR	1.70080899980616
22620	GAT	2.18432537760734	0.0952380952380952	0.504232804232804	mmu-miR-154-5p	FL vs. VGC in 8M	LAR	1.25777841492068
22622	Pancreas	2.52868517638271	0.30952380952381	0.925266903914591	mmu-miR-154-5p	FL vs. VGC in 8M	LAR	0.945500130981422
22625	BAT	0.457340238803884	0.0952380952380952	1	mmu-miR-154-5p	FL vs. VGC in 8M	LAR	-1.16368320017191
22629	SCAT	2.132242292674	0.0555555555555556	1	mmu-miR-154-5p	HGC vs. VGC in 3M	LAR	1.69606698367506
22649	Lung	0.484074467649197	0.0952380952380952	0.742570712495525	mmu-miR-154-5p	HGC vs. VGC in 8M	LAR	-1.2263137536247
22655	Kidney	2.50931602754335	0.00793650793650794	0.967619047619048	mmu-miR-155-5p	8M vs. 3M in FL	LAR	1.96690611534364
22663	Liver	2.03790993172924	1	1	mmu-miR-155-5p	8M vs. 3M in HGC	LAR	0.622553804516083
22668	Spleen	0.332947126071263	0.4	1	mmu-miR-155-5p	8M vs. 3M in HGC	LAR	-1.11157784260941
22671	Pancreas	0.438413901282619	0.142857142857143	1	mmu-miR-155-5p	8M vs. 3M in HGC	LAR	-1.03918708744198
22683	Pancreas	0.48094178207563	0.0952380952380952	1	mmu-miR-155-5p	8M vs. 3M in VGC	LAR	-1.06911399317161
22701	Brain	0.405593141631013	0.485714285714286	0.864827911362565	mmu-miR-155-5p	FL vs. VGC	LAR	-0.830968036584797
22716	SCAT	2.14699781773288	0.00413518370174717	0.186736387271104	mmu-miR-155-5p	FL vs. HGC	LAR	1.73214827819783
22729	SCAT	2.55824892435848	0.0952380952380952	0.767195767195767	mmu-miR-155-5p	FL vs. HGC in 3M	LAR	1.75131307060798
22739	Liver	0.462522217480613	0.555555555555556	1	mmu-miR-155-5p	FL vs. HGC in 8M	LAR	-0.622786184230371
22743	Kidney	2.06517213991932	0.0555555555555556	0.974285714285714	mmu-miR-155-5p	FL vs. HGC in 8M	LAR	1.51676802888253
22752	Brain	0.405593141631013	0.485714285714286	0.864827911362565	mmu-miR-155-5p	FL vs. VGC in 3M	LAR	-0.830968036584797
22754	SCAT	2.25620633671591	0.150793650793651	0.975329007661571	mmu-miR-155-5p	FL vs. VGC in 3M	LAR	1.16233750559401
22764	Liver	0.400539560303127	0.30952380952381	1	mmu-miR-155-5p	FL vs. VGC in 8M	LAR	-0.746767492459515
22788	BAT	0.44288098879676	0.0317460317460317	0.477591036414566	mmu-miR-155-5p	HGC vs. VGC in 3M	LAR	-1.66616671290689
22796	Heart	0.483173298940329	0.0357142857142857	1	mmu-miR-155-5p	HGC vs. VGC in 8M	LAR	-2.11363564211539
22953	SCAT	0.489595390402553	0.19047619047619	0.832298136645963	mmu-miR-15a-5p	8M vs. 3M in FL	LAR	-1.19724516658496
22954	Diaphragm	0.367344363793284	0.0317460317460317	0.560846560846561	mmu-miR-15a-5p	8M vs. 3M in FL	LAR	-1.82114275315511
22959	Pancreas	2.14156096129799	0.0317460317460317	0.533910533910534	mmu-miR-15a-5p	8M vs. 3M in FL	LAR	1.59852883101467
22968	Spleen	0.477847538562408	0.4	1	mmu-miR-15a-5p	8M vs. 3M in HGC	LAR	-1.05055827531063
22978	Diaphragm	2.00522427805273	0.0158730158730159	0.356958287190845	mmu-miR-15a-5p	8M vs. 3M in VGC	LAR	2.08199053137152
23021	Heart	0.355355695381811	0.00865800865800866	0.516424751718869	mmu-miR-15a-5p	FL vs. HGC	LAR	-1.76675530363456
23030	Diaphragm	2.19445084225073	0.0317460317460317	0.798534798534798	mmu-miR-15a-5p	FL vs. HGC in 3M	LAR	1.57812900001184
23034	Heart	0.385384298813649	0.1	0.808474576271187	mmu-miR-15a-5p	FL vs. HGC in 3M	LAR	-1.95825733673319
23045	GAT	2.10992334132061	0.0555555555555556	0.316599732262383	mmu-miR-15a-5p	FL vs. HGC in 8M	LAR	1.20938691855311
23046	Heart	0.327666878565158	0.2	0.854954954954955	mmu-miR-15a-5p	FL vs. HGC in 8M	LAR	-1.65308890869362
23050	BAT	2.1969997765287	0.0158730158730159	1	mmu-miR-15a-5p	FL vs. HGC in 8M	LAR	1.85869211068818
23055	Diaphragm	2.40114670858958	0.0555555555555556	0.704906204906205	mmu-miR-15a-5p	FL vs. VGC in 3M	LAR	1.70667706424655
23067	Diaphragm	0.439874840782266	0.0317460317460317	0.449656479507226	mmu-miR-15a-5p	FL vs. VGC in 8M	LAR	-2.11592877336843
23103	SCAT	0.413899592536732	0.111111111111111	0.832298136645963	mmu-miR-15b-3p	8M vs. 3M in FL	LAR	-1.55823662290805
23118	Spleen	0.388316107006562	0.4	1	mmu-miR-15b-3p	8M vs. 3M in HGC	LAR	-0.942258242821613
23120	Heart	2.41672701579056	0.4	1	mmu-miR-15b-3p	8M vs. 3M in HGC	LAR	0.828547576504629
23171	Heart	0.292015477600231	0.0151515151515152	0.54074719621256	mmu-miR-15b-3p	FL vs. HGC	LAR	-1.53103459396911
23179	SCAT	2.11298470395612	0.222222222222222	0.915937803692906	mmu-miR-15b-3p	FL vs. HGC in 3M	LAR	1.33359560467942
23184	Heart	0.393848240917987	0.2	0.85945945945946	mmu-miR-15b-3p	FL vs. HGC in 3M	LAR	-1.53664192679095
23193	Kidney	2.35723666836812	0.0317460317460317	0.974285714285714	mmu-miR-15b-3p	FL vs. HGC in 8M	LAR	2.0074389924351
23196	Heart	0.216512428643417	0.2	0.854954954954955	mmu-miR-15b-3p	FL vs. HGC in 8M	LAR	-1.59000884135806
23204	SCAT	2.22603261164037	0.222222222222222	0.975329007661571	mmu-miR-15b-3p	FL vs. VGC in 3M	LAR	1.39046555689646
23218	Kidney	2.1027985613994	0.19047619047619	0.965267800693428	mmu-miR-15b-3p	FL vs. VGC in 8M	LAR	1.37346061345382
23246	Heart	2.41739180350111	0.25	1	mmu-miR-15b-3p	HGC vs. VGC in 8M	LAR	0.972061740841928
23253	SCAT	0.496176715108427	0.0634920634920635	0.832298136645963	mmu-miR-15b-5p	8M vs. 3M in FL	LAR	-1.30798949625495
23268	Spleen	0.412127929794383	0.1	1	mmu-miR-15b-5p	8M vs. 3M in HGC	LAR	-1.65249189559497
23270	Heart	3.21478925819492	0.2	1	mmu-miR-15b-5p	8M vs. 3M in HGC	LAR	1.34210242096571
23271	Pancreas	0.456148667808127	0.0357142857142857	1	mmu-miR-15b-5p	8M vs. 3M in HGC	LAR	-1.09223293578212
23286	BAT	0.438445586538275	0.0952380952380952	0.946990116801438	mmu-miR-15b-5p	8M vs. 3M in VGC	LAR	-1.13068388837347
23299	BAT	0.454041221859917	0.0354629890233605	0.648770540604906	mmu-miR-15b-5p	HGC vs. VGC	LAR	-1.23883311582324
23321	Heart	0.431704504013528	0.0930735930735931	0.601124989660021	mmu-miR-15b-5p	FL vs. HGC	LAR	-1.08673369519166
23325	BAT	2.06621937462135	0.00287947346770876	0.445084327437269	mmu-miR-15b-5p	FL vs. HGC	LAR	1.49339454170695
23329	SCAT	2.15543200258767	0.0317460317460317	0.685579196217494	mmu-miR-15b-5p	FL vs. HGC in 3M	LAR	1.68115110964473
23338	BAT	2.04052032906027	0.00793650793650794	1	mmu-miR-15b-5p	FL vs. HGC in 3M	LAR	1.6608664679389
23339	Liver	0.483082494032609	0.0317460317460317	1	mmu-miR-15b-5p	FL vs. HGC in 8M	LAR	-1.39733623186167
23346	Heart	0.28248993613669	0.2	0.854954954954955	mmu-miR-15b-5p	FL vs. HGC in 8M	LAR	-1.40249069231539
23347	Pancreas	2.59807169896761	0.0714285714285714	0.55577699737357	mmu-miR-15b-5p	FL vs. HGC in 8M	LAR	1.18994429955541
23350	BAT	2.09224208318805	0.0952380952380952	1	mmu-miR-15b-5p	FL vs. HGC in 8M	LAR	1.5014077702639
23361	MAT	2.091927388997	0.412698412698413	1	mmu-miR-15b-5p	FL vs. VGC in 3M	LAR	0.782879398180698
23388	BAT	0.371370688024524	0.150793650793651	0.562999652415711	mmu-miR-15b-5p	HGC vs. VGC in 3M	LAR	-1.60578188953277
23396	Heart	2.9879684638699	0.0714285714285714	1	mmu-miR-15b-5p	HGC vs. VGC in 8M	LAR	1.59798548035931
23771	Heart	0.481256756560177	0.0411255411255411	0.54074719621256	mmu-miR-16-5p	FL vs. HGC	LAR	-1.53535555293273
23784	Heart	0.462735522066258	0.1	0.808474576271187	mmu-miR-16-5p	FL vs. HGC in 3M	LAR	-2.00992419889941
23800	BAT	2.07994157860017	0.0952380952380952	1	mmu-miR-16-5p	FL vs. HGC in 8M	LAR	1.4350194203895
23854	Diaphragm	0.471657542734174	0.0952380952380952	0.738675958188153	mmu-miR-17-3p	8M vs. 3M in FL	LAR	-1.20505291517058
23950	BAT	2.35604094548645	0.0555555555555556	1	mmu-miR-17-3p	FL vs. HGC in 8M	LAR	1.91346863303
23955	Diaphragm	2.51413602285361	0.0317460317460317	0.704906204906205	mmu-miR-17-3p	FL vs. VGC in 3M	LAR	1.65357597701339
23970	GAT	2.1614435408051	0.0555555555555556	0.464424951267056	mmu-miR-17-3p	FL vs. VGC in 8M	LAR	1.27673656025453
23996	Heart	2.16271609098221	0.142857142857143	1	mmu-miR-17-3p	HGC vs. VGC in 8M	LAR	1.4078940075708
24004	Diaphragm	0.427375358274422	0.150793650793651	0.799206349206349	mmu-miR-17-5p	8M vs. 3M in FL	LAR	-1.30642312054467
24016	Diaphragm	2.12617837185165	0.0952380952380952	1	mmu-miR-17-5p	8M vs. 3M in HGC	LAR	1.29832218398464
24018	Spleen	0.399220340702962	0.2	1	mmu-miR-17-5p	8M vs. 3M in HGC	LAR	-1.31618970863861
24019	GAT	0.437967149467255	0.150793650793651	0.703220390720391	mmu-miR-17-5p	8M vs. 3M in HGC	LAR	-1.10495042792352
24020	Heart	2.04862147229239	0.2	1	mmu-miR-17-5p	8M vs. 3M in HGC	LAR	1.09167308612862
24021	Pancreas	0.477786229564862	0.0714285714285714	1	mmu-miR-17-5p	8M vs. 3M in HGC	LAR	-1.39841783547893
24028	Diaphragm	2.83376929627027	0.0317460317460317	0.495135688684076	mmu-miR-17-5p	8M vs. 3M in VGC	LAR	2.26273673221193
24057	GAT	2.18899907138845	0.0232306393297105	0.229872707272088	mmu-miR-17-5p	FL vs. VGC	LAR	1.15209129895242
24070	GAT	2.20225940363041	0.0146896447206045	0.141113490104828	mmu-miR-17-5p	FL vs. HGC	LAR	1.12419072826501
24071	Heart	0.374393757995112	0.0151515151515152	0.54074719621256	mmu-miR-17-5p	FL vs. HGC	LAR	-1.80523976561605
24075	BAT	2.15928995677915	0.0015046872632012	0.407017904695923	mmu-miR-17-5p	FL vs. HGC	LAR	1.53853114440031
24080	Diaphragm	2.87815255969224	0.0317460317460317	0.798534798534798	mmu-miR-17-5p	FL vs. HGC in 3M	LAR	1.81110626243423
24084	Heart	0.482822545451577	0.1	0.808474576271187	mmu-miR-17-5p	FL vs. HGC in 3M	LAR	-2.15332295284729
24095	GAT	3.83496892154891	0.0317460317460317	0.261145617667357	mmu-miR-17-5p	FL vs. HGC in 8M	LAR	2.27027968602893
24096	Heart	0.290315121665668	0.2	0.854954954954955	mmu-miR-17-5p	FL vs. HGC in 8M	LAR	-1.91541416082896
24097	Pancreas	2.05234499975996	0.142857142857143	0.600470957613815	mmu-miR-17-5p	FL vs. HGC in 8M	LAR	1.10567130219824
24100	BAT	2.55617654153901	0.0158730158730159	1	mmu-miR-17-5p	FL vs. HGC in 8M	LAR	2.24238684471514
24105	Diaphragm	3.25198064749204	0.0317460317460317	0.704906204906205	mmu-miR-17-5p	FL vs. VGC in 3M	LAR	1.92618396944603
24117	Diaphragm	0.490447968418825	0.150793650793651	0.678214097645377	mmu-miR-17-5p	FL vs. VGC in 8M	LAR	-1.39587480395649
24120	GAT	3.29619307266348	0.0952380952380952	0.504232804232804	mmu-miR-17-5p	FL vs. VGC in 8M	LAR	1.34408491856206
24146	Heart	2.11865356221035	0.392857142857143	1	mmu-miR-17-5p	HGC vs. VGC in 8M	LAR	1.26399109195547
24159	Pancreas	2.82909557107222	0.0555555555555556	0.611772486772487	mmu-miR-181a-1-3p	8M vs. 3M in FL	LAR	1.11402733907037
24168	Spleen	0.443386682489363	0.2	1	mmu-miR-181a-1-3p	8M vs. 3M in HGC	LAR	-1.55644718668868
24169	GAT	0.415804584449695	0.420634920634921	0.855379188712522	mmu-miR-181a-1-3p	8M vs. 3M in HGC	LAR	-0.800184943494051
24171	Pancreas	0.428149155604472	0.25	1	mmu-miR-181a-1-3p	8M vs. 3M in HGC	LAR	-0.895246875405234
24186	BAT	0.475301375925333	0.30952380952381	0.9668182180745	mmu-miR-181a-1-3p	8M vs. 3M in VGC	LAR	-0.794883130656707
24199	BAT	0.477364110906366	0.165493948775683	0.744722769490571	mmu-miR-181a-1-3p	HGC vs. VGC	LAR	-0.856064255638874
24207	GAT	2.0495609438975	0.00519604234774513	0.154248228551634	mmu-miR-181a-1-3p	FL vs. VGC	LAR	1.51671832011403
24245	GAT	2.02294167218498	0.0555555555555556	0.316599732262383	mmu-miR-181a-1-3p	FL vs. HGC in 8M	LAR	1.51214708685254
24247	Pancreas	3.87971360269118	0.0714285714285714	0.55577699737357	mmu-miR-181a-1-3p	FL vs. HGC in 8M	LAR	1.26611253136721
24259	Heart	0.452294819298312	0.392857142857143	1	mmu-miR-181a-1-3p	FL vs. VGC in 3M	LAR	-0.813594337395933
24264	Liver	0.359806064142333	1	1	mmu-miR-181a-1-3p	FL vs. VGC in 8M	LAR	-0.662634510313537
24265	Thymus	0.423657020910955	0.0952380952380952	0.753968253968254	mmu-miR-181a-1-3p	FL vs. VGC in 8M	LAR	-1.09393218554605
24267	Diaphragm	0.436766603369296	0.150793650793651	0.678214097645377	mmu-miR-181a-1-3p	FL vs. VGC in 8M	LAR	-1.1527879152265
24268	Kidney	2.38794553595336	0.19047619047619	0.965267800693428	mmu-miR-181a-1-3p	FL vs. VGC in 8M	LAR	1.0584487282099
24270	GAT	2.42324647874026	0.00793650793650794	0.315145502645503	mmu-miR-181a-1-3p	FL vs. VGC in 8M	LAR	2.2485798286475
24272	Pancreas	2.70830087895251	0.150793650793651	0.897435897435897	mmu-miR-181a-1-3p	FL vs. VGC in 8M	LAR	1.04834701523845
24288	BAT	0.395154877442542	0.0952380952380952	0.510097232610322	mmu-miR-181a-1-3p	HGC vs. VGC in 3M	LAR	-1.16462626499068
24304	Diaphragm	2.39905998902761	0.150793650793651	0.799206349206349	mmu-miR-181a-2-3p	8M vs. 3M in FL	LAR	1.30578655570247
24316	Diaphragm	0.425508414152254	0.222222222222222	1	mmu-miR-181a-2-3p	8M vs. 3M in HGC	LAR	-1.0467583046308
24380	Diaphragm	0.371323274333121	0.150793650793651	0.906072886553379	mmu-miR-181a-2-3p	FL vs. HGC in 3M	LAR	-1.0747971167993
24392	Diaphragm	2.09355862497365	0.0952380952380952	0.889203206034889	mmu-miR-181a-2-3p	FL vs. HGC in 8M	LAR	1.43299921496269
24405	Diaphragm	0.389325529421606	0.222222222222222	0.838266838266838	mmu-miR-181a-2-3p	FL vs. VGC in 3M	LAR	-1.35674530549512
24459	Pancreas	2.79924322250431	0.0952380952380952	0.710445468509985	mmu-miR-181a-5p	8M vs. 3M in FL	LAR	1.21091399848622
24468	Spleen	0.454393174655827	0.4	1	mmu-miR-181a-5p	8M vs. 3M in HGC	LAR	-1.13396406016883
24469	GAT	0.442891191811022	0.222222222222222	0.753690753690754	mmu-miR-181a-5p	8M vs. 3M in HGC	LAR	-0.930124132890454
24471	Pancreas	0.451429399747171	0.392857142857143	1	mmu-miR-181a-5p	8M vs. 3M in HGC	LAR	-0.932446727463517
24480	Spleen	0.426564717723795	0.19047619047619	1	mmu-miR-181a-5p	8M vs. 3M in VGC	LAR	-0.924975944649771
24500	Liver	0.436327161550809	0.19031587607439	0.751820350141197	mmu-miR-181a-5p	FL vs. VGC	LAR	-0.733448907650147
24507	GAT	2.78549290621898	4.33003528978761e-05	0.0449890666608933	mmu-miR-181a-5p	FL vs. VGC	LAR	2.75996905012755
24535	Pancreas	0.493056640334863	0.222222222222222	1	mmu-miR-181a-5p	FL vs. HGC in 3M	LAR	-0.967240230639831
24545	GAT	3.00293933404909	0.00793650793650794	0.231013431013431	mmu-miR-181a-5p	FL vs. HGC in 8M	LAR	2.8900601462463
24546	Heart	0.401350323451374	0.1	0.832456140350877	mmu-miR-181a-5p	FL vs. HGC in 8M	LAR	-1.45142557947948
24547	Pancreas	3.05736724179042	0.142857142857143	0.600470957613815	mmu-miR-181a-5p	FL vs. HGC in 8M	LAR	1.12984415924596
24558	GAT	2.52481995130621	0.0158730158730159	0.474747474747475	mmu-miR-181a-5p	FL vs. VGC in 3M	LAR	2.31925932888849
24564	Liver	0.32019239333702	0.547619047619048	1	mmu-miR-181a-5p	FL vs. VGC in 8M	LAR	-0.771778079997197
24568	Kidney	2.39871033777284	0.285714285714286	0.965267800693428	mmu-miR-181a-5p	FL vs. VGC in 8M	LAR	0.956010996443112
24570	GAT	3.07307882551473	0.00793650793650794	0.315145502645503	mmu-miR-181a-5p	FL vs. VGC in 8M	LAR	2.98601062658731
24572	Pancreas	2.58626418271743	0.222222222222222	0.897435897435897	mmu-miR-181a-5p	FL vs. VGC in 8M	LAR	1.09191548058815
24589	Liver	0.442502168143493	1	1	mmu-miR-181a-5p	HGC vs. VGC in 8M	LAR	-0.50612750370719
24909	Pancreas	2.75491633744655	0.0555555555555556	0.611772486772487	mmu-miR-181b-5p	8M vs. 3M in FL	LAR	1.2211432127646
24918	Spleen	0.470356105940308	0.1	1	mmu-miR-181b-5p	8M vs. 3M in HGC	LAR	-1.51065194134986
24919	GAT	0.359374216691799	0.150793650793651	0.703220390720391	mmu-miR-181b-5p	8M vs. 3M in HGC	LAR	-1.02007679086772
24921	Pancreas	0.461398851788531	0.392857142857143	1	mmu-miR-181b-5p	8M vs. 3M in HGC	LAR	-0.815458998066464
24922	MAT	0.489236786527419	0.150793650793651	1	mmu-miR-181b-5p	8M vs. 3M in HGC	LAR	-1.05862830823256
24929	Kidney	0.378897371688829	0.285714285714286	1	mmu-miR-181b-5p	8M vs. 3M in VGC	LAR	-0.938573373683054
24950	Liver	0.471355808689484	0.143140141592154	0.702132922027864	mmu-miR-181b-5p	FL vs. VGC	LAR	-0.671435762975818
24957	GAT	2.51072941491588	0.000487128970101106	0.0723038571335785	mmu-miR-181b-5p	FL vs. VGC	LAR	1.86985379358681
24970	GAT	2.02593026931637	0.00684145575786443	0.125426688894181	mmu-miR-181b-5p	FL vs. HGC	LAR	0.851038700205178
24990	Thymus	0.497736456309018	0.222222222222222	1	mmu-miR-181b-5p	FL vs. HGC in 8M	LAR	-0.753726827948077
24995	GAT	3.48029289502894	0.0317460317460317	0.261145617667357	mmu-miR-181b-5p	FL vs. HGC in 8M	LAR	2.31169012147844
24997	Pancreas	3.16507454109542	0.0714285714285714	0.55577699737357	mmu-miR-181b-5p	FL vs. HGC in 8M	LAR	1.19127169937113
24998	MAT	2.80975387865848	0.0952380952380952	1	mmu-miR-181b-5p	FL vs. HGC in 8M	LAR	1.40450938372676
25008	GAT	2.27874927194206	0.0158730158730159	0.474747474747475	mmu-miR-181b-5p	FL vs. VGC in 3M	LAR	1.92246652632327
25014	Liver	0.34546999762335	0.30952380952381	1	mmu-miR-181b-5p	FL vs. VGC in 8M	LAR	-0.712574604131308
25015	Thymus	0.401263688444591	0.0317460317460317	0.753968253968254	mmu-miR-181b-5p	FL vs. VGC in 8M	LAR	-1.18645715296051
25018	Kidney	2.8156392045975	0.19047619047619	0.965267800693428	mmu-miR-181b-5p	FL vs. VGC in 8M	LAR	1.05864592814212
25020	GAT	2.76632548939948	0.0555555555555556	0.464424951267056	mmu-miR-181b-5p	FL vs. VGC in 8M	LAR	1.70769248468418
25022	Pancreas	2.38551057881082	0.150793650793651	0.897435897435897	mmu-miR-181b-5p	FL vs. VGC in 8M	LAR	1.04554645185304
25218	Spleen	0.405969763183546	0.2	1	mmu-miR-181c-5p	8M vs. 3M in HGC	LAR	-1.48742143986498
25221	Pancreas	0.415348988579801	0.142857142857143	1	mmu-miR-181c-5p	8M vs. 3M in HGC	LAR	-1.14833208473943
25227	SCAT	0.456788913277083	0.150793650793651	0.997976968565204	mmu-miR-181c-5p	8M vs. 3M in VGC	LAR	-1.0088268450428
25257	GAT	2.46929684128615	0.000487128970101106	0.0723038571335785	mmu-miR-181c-5p	FL vs. VGC	LAR	1.75667180662299
25270	GAT	2.12434110590811	0.00287947346770876	0.0940328054298643	mmu-miR-181c-5p	FL vs. HGC	LAR	1.24036276581296
25280	Diaphragm	2.04415913357035	0.0555555555555556	0.898351648351648	mmu-miR-181c-5p	FL vs. HGC in 3M	LAR	1.34130988504348
25295	GAT	2.3143272337929	0.0158730158730159	0.231013431013431	mmu-miR-181c-5p	FL vs. HGC in 8M	LAR	1.82163873809343
25297	Pancreas	3.6313457470231	0.142857142857143	0.600470957613815	mmu-miR-181c-5p	FL vs. HGC in 8M	LAR	1.31811603627059
25308	GAT	2.50058714021743	0.00793650793650794	0.391666666666667	mmu-miR-181c-5p	FL vs. VGC in 3M	LAR	1.75232402917087
25320	GAT	2.43839808352194	0.0317460317460317	0.420194003527337	mmu-miR-181c-5p	FL vs. VGC in 8M	LAR	1.71304037497165
25322	Pancreas	2.87579249618737	0.222222222222222	0.897435897435897	mmu-miR-181c-5p	FL vs. VGC in 8M	LAR	1.20271817341887
25341	SCAT	2.22944745843976	0.150793650793651	0.990270526815377	mmu-miR-181c-5p	HGC vs. VGC in 8M	LAR	0.947922620583429
25365	SCAT	0.458513633762765	0.0952380952380952	0.650246305418719	mmu-miR-181d-5p	8M vs. 3M in HGC	LAR	-1.0604651572095
25368	Spleen	0.343439653536187	0.1	1	mmu-miR-181d-5p	8M vs. 3M in HGC	LAR	-2.66467097382569
25369	GAT	0.496793502327447	0.222222222222222	0.753690753690754	mmu-miR-181d-5p	8M vs. 3M in HGC	LAR	-0.9294444833802
25371	Pancreas	0.473040457470805	0.392857142857143	1	mmu-miR-181d-5p	8M vs. 3M in HGC	LAR	-0.823218053550527
25372	MAT	0.416554013210142	0.150793650793651	1	mmu-miR-181d-5p	8M vs. 3M in HGC	LAR	-1.44249675790606
25377	SCAT	0.458266852472847	0.222222222222222	0.997976968565204	mmu-miR-181d-5p	8M vs. 3M in VGC	LAR	-1.12655100022926
25379	Kidney	0.392870161404707	0.111111111111111	1	mmu-miR-181d-5p	8M vs. 3M in VGC	LAR	-1.16905078353224
25403	SCAT	2.02306666936987	0.02201822944857	0.770435962386427	mmu-miR-181d-5p	FL vs. VGC	LAR	1.10092936164016
25445	GAT	2.25756407135874	0.0555555555555556	0.316599732262383	mmu-miR-181d-5p	FL vs. HGC in 8M	LAR	1.50498872308008
25447	Pancreas	2.99381419120022	0.25	0.7470703125	mmu-miR-181d-5p	FL vs. HGC in 8M	LAR	1.00800559017741
25448	MAT	2.00838442843497	0.150793650793651	1	mmu-miR-181d-5p	FL vs. HGC in 8M	LAR	1.0263438537274
25458	GAT	2.0048251738974	0.150793650793651	0.83147113594041	mmu-miR-181d-5p	FL vs. VGC in 3M	LAR	1.09940001940349
25466	SCAT	2.56357240888491	0.19047619047619	1	mmu-miR-181d-5p	FL vs. VGC in 8M	LAR	1.13256982397319
25472	Pancreas	2.29742150318568	0.547619047619048	0.985010706638116	mmu-miR-181d-5p	FL vs. VGC in 8M	LAR	0.882266594611049
25654	Diaphragm	0.0683370837121072	0.150793650793651	0.799206349206349	mmu-miR-182-5p	8M vs. 3M in FL	LAR	-1.69173279595817
25657	GAT	0.319930235403173	0.222222222222222	0.85978835978836	mmu-miR-182-5p	8M vs. 3M in FL	LAR	-0.942265624577072
25659	Pancreas	3.59834216834566	0.0952380952380952	0.710445468509985	mmu-miR-182-5p	8M vs. 3M in FL	LAR	1.09332541243582
25660	MAT	5.77470359353087	0.0634920634920635	1	mmu-miR-182-5p	8M vs. 3M in FL	LAR	1.33796059257289
25664	Thymus	2.84264278062642	0.30952380952381	0.863982449348303	mmu-miR-182-5p	8M vs. 3M in HGC	LAR	0.873739867470297
25665	SCAT	0.306023779596511	0.222222222222222	0.750853242320819	mmu-miR-182-5p	8M vs. 3M in HGC	LAR	-0.930074724146508
25670	Heart	2.8277148830853	0.7	1	mmu-miR-182-5p	8M vs. 3M in HGC	LAR	0.675558572709372
25677	SCAT	0.374144647568506	0.420634920634921	0.997976968565204	mmu-miR-182-5p	8M vs. 3M in VGC	LAR	-1.00968827651906
25679	Kidney	0.37753427504962	0.555555555555556	1	mmu-miR-182-5p	8M vs. 3M in VGC	LAR	-0.510226209092855
25681	GAT	0.179010933524943	0.00793650793650794	0.835438538601782	mmu-miR-182-5p	8M vs. 3M in VGC	LAR	-2.29246299421875
25687	Liver	0.409154367362521	0.053475935828877	1	mmu-miR-182-5p	HGC vs. VGC	LAR	-1.14060278928662
25692	Kidney	2.40911666370713	0.603780120807985	0.964467790551382	mmu-miR-182-5p	HGC vs. VGC	LAR	0.636550305506912
25703	SCAT	2.2620276836122	0.0652536318170993	0.79075354248129	mmu-miR-182-5p	FL vs. VGC	LAR	0.938805461638518
25705	Kidney	2.78207488862848	0.315378120331681	1	mmu-miR-182-5p	FL vs. VGC	LAR	0.749393507025531
25708	Heart	0.316140828888609	0.21978021978022	0.815855830916072	mmu-miR-182-5p	FL vs. VGC	LAR	-0.80797154303286
25719	Spleen	0.41395563453133	0.937229437229437	1	mmu-miR-182-5p	FL vs. HGC	LAR	-0.549805425338222
25721	Heart	0.434024010820786	0.24025974025974	0.702084658856993	mmu-miR-182-5p	FL vs. HGC	LAR	-0.776475954317489
25728	Thymus	2.43820847139576	0.150793650793651	0.720382395382395	mmu-miR-182-5p	FL vs. HGC in 3M	LAR	0.752315817719775
25730	Diaphragm	2.99625617414595	0.547619047619048	0.989344909234412	mmu-miR-182-5p	FL vs. HGC in 3M	LAR	0.574190583579146
25732	Spleen	0.452197217132522	0.7	1	mmu-miR-182-5p	FL vs. HGC in 3M	LAR	-1.1368377519179
25735	Pancreas	0.281709977844124	0.0317460317460317	0.897081413210445	mmu-miR-182-5p	FL vs. HGC in 3M	LAR	-1.09120876014593
25736	MAT	0.29579326704197	0.285714285714286	1	mmu-miR-182-5p	FL vs. HGC in 3M	LAR	-0.906673801467941
25738	BAT	0.42864607543477	0.841269841269841	1	mmu-miR-182-5p	FL vs. HGC in 3M	LAR	-0.523415319035801
25739	Liver	2.21628279760961	0.412698412698413	1	mmu-miR-182-5p	FL vs. HGC in 8M	LAR	0.826745891898064
25741	SCAT	3.08651712728144	0.412698412698413	1	mmu-miR-182-5p	FL vs. HGC in 8M	LAR	0.794646845151188
25742	Diaphragm	0.135614158043077	0.0952380952380952	0.889203206034889	mmu-miR-182-5p	FL vs. HGC in 8M	LAR	-1.32419944949327
25746	Heart	0.274473776524805	0.4	0.953768844221106	mmu-miR-182-5p	FL vs. HGC in 8M	LAR	-0.866881997319952
25748	MAT	2.34705711030742	0.0952380952380952	1	mmu-miR-182-5p	FL vs. HGC in 8M	LAR	0.719378353642487
25755	Diaphragm	4.00226595708085	0.30952380952381	0.886817483591677	mmu-miR-182-5p	FL vs. VGC in 3M	LAR	0.825990137228239
25756	Kidney	2.13533812184609	0.547619047619048	1	mmu-miR-182-5p	FL vs. VGC in 3M	LAR	0.587813676868666
25757	Spleen	0.47275323283362	0.4	1	mmu-miR-182-5p	FL vs. VGC in 3M	LAR	-0.561150626033058
25759	Heart	0.214303452875399	0.25	1	mmu-miR-182-5p	FL vs. VGC in 3M	LAR	-0.915165258837375
25760	Pancreas	0.303354513938622	0.30952380952381	1	mmu-miR-182-5p	FL vs. VGC in 3M	LAR	-0.977173240734056
25761	MAT	0.182657325339643	0.0634920634920635	1	mmu-miR-182-5p	FL vs. VGC in 3M	LAR	-1.04152777643257
25766	SCAT	3.92835904809004	0.19047619047619	1	mmu-miR-182-5p	FL vs. VGC in 8M	LAR	1.20751315745128
25767	Diaphragm	0.143787399433445	0.00793650793650794	0.301269841269841	mmu-miR-182-5p	FL vs. VGC in 8M	LAR	-1.62080368400564
25768	Kidney	4.03901833862553	0.412698412698413	0.965267800693428	mmu-miR-182-5p	FL vs. VGC in 8M	LAR	0.924093463902527
25771	Heart	0.466371504282234	0.571428571428571	1	mmu-miR-182-5p	FL vs. VGC in 8M	LAR	-0.580847955942248
25776	Liver	0.423730755104833	0.0952380952380952	0.997237120104014	mmu-miR-182-5p	HGC vs. VGC in 3M	LAR	-1.22778635634464
25784	Heart	0.312250048457167	0.785714285714286	1	mmu-miR-182-5p	HGC vs. VGC in 3M	LAR	-0.67758212274488
25788	BAT	2.14608955129372	0.150793650793651	0.562999652415711	mmu-miR-182-5p	HGC vs. VGC in 3M	LAR	1.26631564312908
25789	Liver	0.371316124533363	0.19047619047619	1	mmu-miR-182-5p	HGC vs. VGC in 8M	LAR	-1.13045834346603
25793	Kidney	4.80469821581647	0.412698412698413	0.99877627028465	mmu-miR-182-5p	HGC vs. VGC in 8M	LAR	1.14098076188929
25794	Spleen	4.26317797033261	0.571428571428571	1	mmu-miR-182-5p	HGC vs. VGC in 8M	LAR	0.72091384035386
25795	GAT	2.1989365068133	0.0317460317460317	1	mmu-miR-182-5p	HGC vs. VGC in 8M	LAR	1.5463932325102
25804	Diaphragm	0.486834060476151	0.0906883661712042	0.738675958188153	mmu-miR-183-3p	8M vs. 3M in FL	LAR	-1.49889596741186
25885	Pancreas	0.453668555046149	0.0158730158730159	0.731829573934837	mmu-miR-183-3p	FL vs. HGC in 3M	LAR	-2.21869400377171
25954	Diaphragm	0.0981957908120738	0.0952380952380952	0.738675958188153	mmu-miR-183-5p	8M vs. 3M in FL	LAR	-2.01869111954805
25957	GAT	0.419473747100519	0.30952380952381	0.85978835978836	mmu-miR-183-5p	8M vs. 3M in FL	LAR	-0.769086935719709
25959	Pancreas	2.2315724861489	0.0317460317460317	0.533910533910534	mmu-miR-183-5p	8M vs. 3M in FL	LAR	0.960339785965332
25960	MAT	4.84755855951889	0.0634920634920635	1	mmu-miR-183-5p	8M vs. 3M in FL	LAR	1.66256153717283
25961	Lung	2.17471118537936	1	1	mmu-miR-183-5p	8M vs. 3M in FL	LAR	0.588604259336299
25964	Thymus	2.37120873748938	0.30952380952381	0.863982449348303	mmu-miR-183-5p	8M vs. 3M in HGC	LAR	0.836827600723157
25965	SCAT	0.304477083138472	0.0555555555555556	0.631546132656541	mmu-miR-183-5p	8M vs. 3M in HGC	LAR	-1.14730642754579
25970	Heart	3.3373842963059	0.7	1	mmu-miR-183-5p	8M vs. 3M in HGC	LAR	0.766759070213985
25977	SCAT	0.324315289316088	0.547619047619048	1	mmu-miR-183-5p	8M vs. 3M in VGC	LAR	-1.06253915672076
25979	Kidney	0.383232431761213	0.73015873015873	1	mmu-miR-183-5p	8M vs. 3M in VGC	LAR	-0.50539663852655
25981	GAT	0.251176262263432	0.0555555555555556	0.835438538601782	mmu-miR-183-5p	8M vs. 3M in VGC	LAR	-1.56646031208043
25987	Liver	0.455762196599314	0.0652536318170993	1	mmu-miR-183-5p	HGC vs. VGC	LAR	-0.995743073134682
25992	Kidney	2.48988006525181	0.446967892788326	0.964467790551382	mmu-miR-183-5p	HGC vs. VGC	LAR	0.629253207075739
26003	SCAT	2.42902615951173	0.094719521964104	0.802503517102694	mmu-miR-183-5p	FL vs. VGC	LAR	0.972867118648766
26005	Kidney	2.74552779832163	0.400181861482171	1	mmu-miR-183-5p	FL vs. VGC	LAR	0.75612475990714
26008	Heart	0.30526466541989	0.562187812187812	0.952145160702984	mmu-miR-183-5p	FL vs. VGC	LAR	-0.804961717265184
26019	Spleen	0.470090616104787	1	1	mmu-miR-183-5p	FL vs. HGC	LAR	-0.561509605286287
26021	Heart	0.472493910575466	0.30952380952381	0.740229110512129	mmu-miR-183-5p	FL vs. HGC	LAR	-0.675394436560156
26022	Pancreas	0.450713191151111	0.00621600621600622	1	mmu-miR-183-5p	FL vs. HGC	LAR	-1.06336030774788
26030	Diaphragm	2.5374963656556	0.30952380952381	0.967015468607825	mmu-miR-183-5p	FL vs. HGC in 3M	LAR	0.622137728631041
26032	Spleen	0.480963779807101	0.7	1	mmu-miR-183-5p	FL vs. HGC in 3M	LAR	-1.10566131379079
26035	Pancreas	0.307288061142228	0.0555555555555556	1	mmu-miR-183-5p	FL vs. HGC in 3M	LAR	-1.26668156498976
26036	MAT	0.3067139481568	0.0634920634920635	1	mmu-miR-183-5p	FL vs. HGC in 3M	LAR	-1.06789131728911
26037	Lung	0.447274176676589	1	1	mmu-miR-183-5p	FL vs. HGC in 3M	LAR	-0.62745625371236
26038	BAT	0.494570488569606	0.841269841269841	1	mmu-miR-183-5p	FL vs. HGC in 3M	LAR	-0.543606427611682
26039	Liver	2.09377411028887	0.111111111111111	1	mmu-miR-183-5p	FL vs. HGC in 8M	LAR	0.834194717186912
26041	SCAT	2.57577222814611	0.412698412698413	1	mmu-miR-183-5p	FL vs. HGC in 8M	LAR	0.861053805037461
26042	Diaphragm	0.243226665150008	0.547619047619048	0.996920389777533	mmu-miR-183-5p	FL vs. HGC in 8M	LAR	-1.05837156828841
26046	Heart	0.25945202573886	0.7	0.992974588938714	mmu-miR-183-5p	FL vs. HGC in 8M	LAR	-0.863343098949531
26048	MAT	2.42812503492044	0.0952380952380952	1	mmu-miR-183-5p	FL vs. HGC in 8M	LAR	1.03020381363772
26055	Diaphragm	2.87134810656937	0.222222222222222	0.838266838266838	mmu-miR-183-5p	FL vs. VGC in 3M	LAR	0.847830127737504
26056	Kidney	2.01682583086846	0.841269841269841	1	mmu-miR-183-5p	FL vs. VGC in 3M	LAR	0.564597600882413
26057	Spleen	0.446984036300019	0.857142857142857	1	mmu-miR-183-5p	FL vs. VGC in 3M	LAR	-0.558843805959314
26059	Heart	0.226774713121033	0.785714285714286	1	mmu-miR-183-5p	FL vs. VGC in 3M	LAR	-0.833447956542638
26060	Pancreas	0.353190558758269	0.0952380952380952	1	mmu-miR-183-5p	FL vs. VGC in 3M	LAR	-1.07738189017974
26061	MAT	0.20576844633855	0.0634920634920635	1	mmu-miR-183-5p	FL vs. VGC in 3M	LAR	-1.24855396306275
26062	Lung	0.483681001465463	1	1	mmu-miR-183-5p	FL vs. VGC in 3M	LAR	-0.548986314874652
26066	SCAT	3.77448329064949	0.285714285714286	1	mmu-miR-183-5p	FL vs. VGC in 8M	LAR	1.14999034647869
26067	Diaphragm	0.263460004241733	0.420634920634921	0.884167081707728	mmu-miR-183-5p	FL vs. VGC in 8M	LAR	-1.32262306108015
26068	Kidney	4.15781601017316	0.555555555555556	0.965267800693428	mmu-miR-183-5p	FL vs. VGC in 8M	LAR	0.94858725290305
26071	Heart	0.41092110611196	0.785714285714286	1	mmu-miR-183-5p	FL vs. VGC in 8M	LAR	-0.671053344530473
26075	BAT	0.459597076049375	0.69047619047619	1	mmu-miR-183-5p	FL vs. VGC in 8M	LAR	-0.534321662445911
26076	Liver	0.464172768210059	0.150793650793651	0.997237120104014	mmu-miR-183-5p	HGC vs. VGC in 3M	LAR	-1.04352320688387
26084	Heart	0.263547718295918	1	1	mmu-miR-183-5p	HGC vs. VGC in 3M	LAR	-0.745467353655078
26089	Liver	0.423219143588454	0.412698412698413	1	mmu-miR-183-5p	HGC vs. VGC in 8M	LAR	-0.99015754464672
26093	Kidney	5.41958126067995	0.412698412698413	0.99877627028465	mmu-miR-183-5p	HGC vs. VGC in 8M	LAR	1.18085160744119
26094	Spleen	2.71322101603225	0.785714285714286	1	mmu-miR-183-5p	HGC vs. VGC in 8M	LAR	0.55407039070145
26185	Pancreas	0.463713927498118	0.0158730158730159	0.731829573934837	mmu-miR-1839-3p	FL vs. HGC in 3M	LAR	-1.69072315287415
26248	MAT	0.415213535665209	0.0317460317460317	0.99685534591195	mmu-miR-1839-3p	HGC vs. VGC in 8M	LAR	-1.75433068802719
26410	MAT	2.05364673350745	0.0634920634920635	1	mmu-miR-184-3p	8M vs. 3M in FL	LAR	1.65613292326994
26420	Heart	0.44138239235408	0.1	0.996969696969697	mmu-miR-184-3p	8M vs. 3M in HGC	LAR	-5.90830061905897
26424	BAT	2.8046630788638	0.0317460317460317	0.74842066146414	mmu-miR-184-3p	8M vs. 3M in HGC	LAR	1.66508723147616
26427	SCAT	0.260260826366474	0.0952380952380952	0.997976968565204	mmu-miR-184-3p	8M vs. 3M in VGC	LAR	-1.56284881606494
26498	MAT	2.09491718762953	0.0952380952380952	1	mmu-miR-184-3p	FL vs. HGC in 8M	LAR	1.42965678466466
26500	BAT	0.495106221592917	0.30952380952381	1	mmu-miR-184-3p	FL vs. HGC in 8M	LAR	-1.00993933633509
26504	SCAT	0.43312630226291	0.0317460317460317	0.975329007661571	mmu-miR-184-3p	FL vs. VGC in 3M	LAR	-1.7490285322011
26516	SCAT	2.70191310359103	0.285714285714286	1	mmu-miR-184-3p	FL vs. VGC in 8M	LAR	0.909968036564509
26548	MAT	0.418409711371548	0.0634920634920635	0.99685534591195	mmu-miR-184-3p	HGC vs. VGC in 8M	LAR	-1.48823087561193
26559	Pancreas	2.20914729939976	0.0317460317460317	0.533910533910534	mmu-miR-1843a-3p	8M vs. 3M in FL	LAR	1.92575127148556
26564	Thymus	2.54977020279504	0.0158730158730159	0.454144620811287	mmu-miR-1843a-3p	8M vs. 3M in HGC	LAR	2.39070242097072
26580	Spleen	0.494469370494661	0.285714285714286	1	mmu-miR-1843a-3p	8M vs. 3M in VGC	LAR	-0.880506210584304
26628	Thymus	2.38143711865066	0.0158730158730159	0.617871840094062	mmu-miR-1843a-3p	FL vs. HGC in 3M	LAR	1.94160629409389
26647	Pancreas	2.24974550735197	0.142857142857143	0.600470957613815	mmu-miR-1843a-3p	FL vs. HGC in 8M	LAR	1.74994664646372
26658	GAT	2.07401944062573	0.30952380952381	0.895894428152493	mmu-miR-1843a-3p	FL vs. VGC in 3M	LAR	0.776327542388174
26668	Kidney	2.84566384105197	0.111111111111111	0.965267800693428	mmu-miR-1843a-3p	FL vs. VGC in 8M	LAR	1.45917244809381
26751	Brain	2.25211079563272	0.0285714285714286	0.526984126984127	mmu-miR-1843a-5p	FL vs. VGC	LAR	1.94037139779815
26802	Brain	2.25211079563272	0.0285714285714286	0.526984126984127	mmu-miR-1843a-5p	FL vs. VGC in 3M	LAR	1.94037139779815
26811	MAT	0.44929886974358	0.0158730158730159	1	mmu-miR-1843a-5p	FL vs. VGC in 3M	LAR	-2.21578144491118
26859	Pancreas	2.13507287938229	0.0317460317460317	0.533910533910534	mmu-miR-1843b-3p	8M vs. 3M in FL	LAR	1.86286622333427
26907	GAT	2.39412484770693	0.0185433761285154	0.224029858110785	mmu-miR-1843b-3p	FL vs. VGC	LAR	1.205210843935
26920	GAT	2.33737567902443	0.00388620667258438	0.109759080347316	mmu-miR-1843b-3p	FL vs. HGC	LAR	1.69871785032083
26933	GAT	2.15289283616189	0.0555555555555556	0.800738477209065	mmu-miR-1843b-3p	FL vs. HGC in 3M	LAR	1.89523389932995
26945	GAT	2.53766698143451	0.0555555555555556	0.316599732262383	mmu-miR-1843b-3p	FL vs. HGC in 8M	LAR	1.51168856396874
26947	Pancreas	2.29959606584713	0.0357142857142857	0.55577699737357	mmu-miR-1843b-3p	FL vs. HGC in 8M	LAR	2.36176124416098
26958	GAT	2.1548838379405	0.30952380952381	0.895894428152493	mmu-miR-1843b-3p	FL vs. VGC in 3M	LAR	0.803171357329854
26968	Kidney	2.64163542752131	0.0634920634920635	0.965267800693428	mmu-miR-1843b-3p	FL vs. VGC in 8M	LAR	1.60810606097122
26970	GAT	2.65992703898409	0.0555555555555556	0.464424951267056	mmu-miR-1843b-3p	FL vs. VGC in 8M	LAR	1.95895418716309
26972	Pancreas	2.17127712492757	0.0317460317460317	0.897435897435897	mmu-miR-1843b-3p	FL vs. VGC in 8M	LAR	1.90876423443242
27051	Brain	2.40558397136339	0.0285714285714286	0.526984126984127	mmu-miR-1843b-5p	FL vs. VGC	LAR	2.10858950525747
27102	Brain	2.40558397136339	0.0285714285714286	0.526984126984127	mmu-miR-1843b-5p	FL vs. VGC in 3M	LAR	2.10858950525747
27309	Pancreas	2.15112831299318	0.0555555555555556	0.611772486772487	mmu-miR-185-5p	8M vs. 3M in FL	LAR	1.46604958674082
27318	Spleen	0.307733174583003	0.1	1	mmu-miR-185-5p	8M vs. 3M in HGC	LAR	-2.92554484263405
27319	GAT	0.460113879015592	0.222222222222222	0.753690753690754	mmu-miR-185-5p	8M vs. 3M in HGC	LAR	-1.0497062242725
27381	Kidney	2.11275746500717	0.222222222222222	1	mmu-miR-185-5p	FL vs. HGC in 3M	LAR	0.76282213613966
27395	GAT	2.3465085866433	0.222222222222222	0.541809851088202	mmu-miR-185-5p	FL vs. HGC in 8M	LAR	0.879225550910768
27397	Pancreas	2.36427006958211	0.142857142857143	0.600470957613815	mmu-miR-185-5p	FL vs. HGC in 8M	LAR	1.58920361977559
27400	BAT	2.29123238612648	0.0555555555555556	1	mmu-miR-185-5p	FL vs. HGC in 8M	LAR	1.39403638270191
27441	SCAT	2.05030011469355	0.0555555555555556	0.990270526815377	mmu-miR-185-5p	HGC vs. VGC in 8M	LAR	1.75502505672356
27624	BAT	0.483415786964718	0.0555555555555556	0.74842066146414	mmu-miR-186-5p	8M vs. 3M in HGC	LAR	-1.42440939652048
27638	Brain	2.02887175782743	0.0571428571428571	0.632106038291605	mmu-miR-186-5p	HGC vs. VGC	LAR	1.68328527262448
27727	Brain	2.02887175782743	0.0571428571428571	0.632106038291605	mmu-miR-186-5p	HGC vs. VGC in 3M	LAR	1.68328527262448
27755	Kidney	0.473614820521794	0.547619047619048	1	mmu-miR-187-3p	8M vs. 3M in FL	LAR	-0.719108087501014
27757	GAT	2.02616076635557	0.420634920634921	0.903345919865744	mmu-miR-187-3p	8M vs. 3M in FL	LAR	0.770934479083791
27759	Pancreas	2.15476271467739	0.69047619047619	1	mmu-miR-187-3p	8M vs. 3M in FL	LAR	0.777027761682358
27760	MAT	0.466346453524527	0.19047619047619	1	mmu-miR-187-3p	8M vs. 3M in FL	LAR	-0.816288636060201
27762	BAT	2.00478193788258	0.30952380952381	1	mmu-miR-187-3p	8M vs. 3M in FL	LAR	0.681708481033321
27768	Spleen	0.309550733555611	0.2	1	mmu-miR-187-3p	8M vs. 3M in HGC	LAR	-1.81574491183799
27769	GAT	0.434594141500876	0.0952380952380952	0.679271708683473	mmu-miR-187-3p	8M vs. 3M in HGC	LAR	-1.34039254498398
27772	MAT	0.386834245942565	0.841269841269841	1	mmu-miR-187-3p	8M vs. 3M in HGC	LAR	-0.714415333824058
27775	Liver	0.458325200617302	0.222222222222222	0.897063016823496	mmu-miR-187-3p	8M vs. 3M in VGC	LAR	-0.922623487951149
27776	Thymus	0.253497012020023	0.0158730158730159	0.5002405002405	mmu-miR-187-3p	8M vs. 3M in VGC	LAR	-1.48979139152191
27778	Diaphragm	2.17484994340711	0.30952380952381	0.882918949290631	mmu-miR-187-3p	8M vs. 3M in VGC	LAR	1.06089122756122
27780	Spleen	0.413880255401308	0.111111111111111	1	mmu-miR-187-3p	8M vs. 3M in VGC	LAR	-1.32416067274821
27799	BAT	0.434864848131682	0.0432570525449782	0.648770540604906	mmu-miR-187-3p	HGC vs. VGC	LAR	-1.02126325253346
27807	GAT	3.24974787986049	0.0015046872632012	0.0822826350771601	mmu-miR-187-3p	FL vs. VGC	LAR	1.49719484382773
27808	Heart	0.424657220685135	0.0224775224775225	0.64377413631145	mmu-miR-187-3p	FL vs. VGC	LAR	-1.1078367951143
27820	GAT	2.34372024567971	0.0146896447206045	0.141113490104828	mmu-miR-187-3p	FL vs. HGC	LAR	1.01055999119567
27831	Kidney	2.01647923228351	0.547619047619048	1	mmu-miR-187-3p	FL vs. HGC in 3M	LAR	0.648034866711214
27840	Thymus	2.03757715242295	0.30952380952381	1	mmu-miR-187-3p	FL vs. HGC in 8M	LAR	1.00766095381432
27845	GAT	5.06058575446825	0.0158730158730159	0.231013431013431	mmu-miR-187-3p	FL vs. HGC in 8M	LAR	1.85134423333131
27846	Heart	0.487871566306904	0.1	0.832456140350877	mmu-miR-187-3p	FL vs. HGC in 8M	LAR	-1.55930625563684
27847	Pancreas	3.28050055920594	0.142857142857143	0.600470957613815	mmu-miR-187-3p	FL vs. HGC in 8M	LAR	1.04859750412257
27850	BAT	3.27387185606839	0.30952380952381	1	mmu-miR-187-3p	FL vs. HGC in 8M	LAR	0.850285606627931
27851	Liver	0.462153810582053	0.222222222222222	0.85024154589372	mmu-miR-187-3p	FL vs. VGC in 3M	LAR	-0.884317113849673
27853	Thymus	0.468405011808137	0.0952380952380952	1	mmu-miR-187-3p	FL vs. VGC in 3M	LAR	-0.627303805925262
27858	GAT	2.50755934858982	0.0317460317460317	0.55952380952381	mmu-miR-187-3p	FL vs. VGC in 3M	LAR	1.89962166493881
27859	Heart	0.324602814561848	0.25	1	mmu-miR-187-3p	FL vs. VGC in 3M	LAR	-1.1169731456004
27861	MAT	2.18426749840305	0.285714285714286	1	mmu-miR-187-3p	FL vs. VGC in 3M	LAR	0.944823500865858
27863	BAT	0.427929315898326	0.0952380952380952	0.994285714285714	mmu-miR-187-3p	FL vs. VGC in 3M	LAR	-1.50922037445993
27865	Thymus	2.03289486838218	0.0952380952380952	0.753968253968254	mmu-miR-187-3p	FL vs. VGC in 8M	LAR	1.41686235283743
27870	GAT	4.21160970271624	0.0317460317460317	0.420194003527337	mmu-miR-187-3p	FL vs. VGC in 8M	LAR	1.44273691219268
27872	Pancreas	2.4014190316012	0.547619047619048	0.985010706638116	mmu-miR-187-3p	FL vs. VGC in 8M	LAR	0.892204187830333
27878	Thymus	0.277296828566603	0.0555555555555556	0.743589743589744	mmu-miR-187-3p	HGC vs. VGC in 3M	LAR	-1.43766448398592
27883	GAT	2.31015152217563	0.0952380952380952	1	mmu-miR-187-3p	HGC vs. VGC in 3M	LAR	1.27613753319533
27884	Heart	0.478831937506338	0.25	1	mmu-miR-187-3p	HGC vs. VGC in 3M	LAR	-0.785105646881185
27886	MAT	2.24501750247984	0.69047619047619	1	mmu-miR-187-3p	HGC vs. VGC in 3M	LAR	0.606398727446416
27888	BAT	0.361501966906384	0.0158730158730159	0.451058201058201	mmu-miR-187-3p	HGC vs. VGC in 3M	LAR	-2.55285908100223
27893	Kidney	2.16857366604895	0.555555555555556	0.99877627028465	mmu-miR-187-3p	HGC vs. VGC in 8M	LAR	0.873488678875607
28043	Kidney	2.00434734439792	0.412698412698413	0.99877627028465	mmu-miR-187-5p	HGC vs. VGC in 8M	LAR	1.01360097921809
28204	Diaphragm	0.329016857802907	0.00793650793650794	0.473214285714286	mmu-miR-188-5p	8M vs. 3M in FL	LAR	-2.45103210391189
28216	Diaphragm	2.17096646661688	0.150793650793651	1	mmu-miR-188-5p	8M vs. 3M in HGC	LAR	1.30704745273957
28228	Diaphragm	2.89116102397388	0.00793650793650794	0.356958287190845	mmu-miR-188-5p	8M vs. 3M in VGC	LAR	2.74085781081087
28270	GAT	2.33976855749262	0.00287947346770876	0.0940328054298643	mmu-miR-188-5p	FL vs. HGC	LAR	1.55701988354587
28280	Diaphragm	2.49460520399419	0.00793650793650794	0.707792207792208	mmu-miR-188-5p	FL vs. HGC in 3M	LAR	2.619570081878
28292	Diaphragm	0.37806533555352	0.0317460317460317	0.889203206034889	mmu-miR-188-5p	FL vs. HGC in 8M	LAR	-1.47366922368405
28295	GAT	4.16287509382916	0.0158730158730159	0.231013431013431	mmu-miR-188-5p	FL vs. HGC in 8M	LAR	2.45997607957898
28305	Diaphragm	3.10967682027714	0.00793650793650794	0.646164021164021	mmu-miR-188-5p	FL vs. VGC in 3M	LAR	3.17635121780529
28317	Diaphragm	0.353884162004863	0.00793650793650794	0.301269841269841	mmu-miR-188-5p	FL vs. VGC in 8M	LAR	-2.17472687845046
28320	GAT	3.58804169507521	0.0555555555555556	0.464424951267056	mmu-miR-188-5p	FL vs. VGC in 8M	LAR	1.63346249917674
28354	Diaphragm	3.97958025082091	0.0952380952380952	0.738675958188153	mmu-miR-1895	8M vs. 3M in FL	LAR	1.51701082778873
28355	Kidney	2.24023297833028	0.0952380952380952	0.967619047619048	mmu-miR-1895	8M vs. 3M in FL	LAR	1.1970660480142
28358	Heart	2.02094821015861	0.2	1	mmu-miR-1895	8M vs. 3M in FL	LAR	1.10167745552786
28359	Pancreas	2.6389562501466	0.0158730158730159	0.533910533910534	mmu-miR-1895	8M vs. 3M in FL	LAR	2.52411030926922
28364	Thymus	4.90540737709342	0.00793650793650794	0.389266817838246	mmu-miR-1895	8M vs. 3M in HGC	LAR	3.54721654768933
28376	Thymus	2.56761138989012	0.0158730158730159	0.5002405002405	mmu-miR-1895	8M vs. 3M in VGC	LAR	1.28497435744802
28382	Heart	2.97961609901047	0.0317460317460317	1	mmu-miR-1895	8M vs. 3M in VGC	LAR	1.69245558137511
28388	Brain	0.387710707618822	0.342857142857143	0.897282229965157	mmu-miR-1895	HGC vs. VGC	LAR	-0.71948284231545
28397	MAT	0.390888424650656	0.24280672887484	0.928691430149025	mmu-miR-1895	HGC vs. VGC	LAR	-0.788590408042096
28401	Brain	0.322423365621718	0.2	0.698381877022654	mmu-miR-1895	FL vs. VGC	LAR	-0.779255499220092
28406	Spleen	0.499308655699224	0.528671328671329	1	mmu-miR-1895	FL vs. VGC	LAR	-0.686708077840005
28419	Spleen	0.466551510089964	0.588744588744589	1	mmu-miR-1895	FL vs. HGC	LAR	-0.735436217422457
28421	Heart	2.1049108815857	0.0411255411255411	0.54074719621256	mmu-miR-1895	FL vs. HGC	LAR	1.38943423618725
28423	MAT	2.50238544207042	0.24280672887484	1	mmu-miR-1895	FL vs. HGC	LAR	0.695034602926092
28428	Thymus	2.10160857658556	0.150793650793651	0.720382395382395	mmu-miR-1895	FL vs. HGC in 3M	LAR	0.99574030640638
28431	Kidney	0.46750061857294	0.0952380952380952	1	mmu-miR-1895	FL vs. HGC in 3M	LAR	-1.15702542610223
28432	Spleen	0.361184036993242	0.7	1	mmu-miR-1895	FL vs. HGC in 3M	LAR	-0.654906231317812
28442	Diaphragm	2.90025912370575	0.69047619047619	1	mmu-miR-1895	FL vs. HGC in 8M	LAR	0.890701961259442
28446	Heart	2.35299123705741	0.1	0.832456140350877	mmu-miR-1895	FL vs. HGC in 8M	LAR	2.07597218450087
28448	MAT	3.35734225466628	0.30952380952381	1	mmu-miR-1895	FL vs. HGC in 8M	LAR	0.752332369659174
28452	Brain	0.322423365621718	0.2	0.698381877022654	mmu-miR-1895	FL vs. VGC in 3M	LAR	-0.779255499220092
28457	Spleen	0.432095738258064	0.228571428571429	1	mmu-miR-1895	FL vs. VGC in 3M	LAR	-1.18088823067567
28467	Diaphragm	2.89019757319776	0.150793650793651	0.678214097645377	mmu-miR-1895	FL vs. VGC in 8M	LAR	0.850872365137989
28477	Brain	0.387710707618822	0.342857142857143	0.897282229965157	mmu-miR-1895	HGC vs. VGC in 3M	LAR	-0.71948284231545
28486	MAT	0.305452696360731	0.69047619047619	1	mmu-miR-1895	HGC vs. VGC in 3M	LAR	-0.787744690456933
28496	Heart	0.41785174671578	0.0357142857142857	1	mmu-miR-1895	HGC vs. VGC in 8M	LAR	-1.65412866517229
28653	SCAT	0.444641932198386	0.0634920634920635	0.832298136645963	mmu-miR-18a-5p	8M vs. 3M in FL	LAR	-1.45314355549702
28654	Diaphragm	0.404063075406875	0.150793650793651	0.799206349206349	mmu-miR-18a-5p	8M vs. 3M in FL	LAR	-1.32410531075609
28664	Thymus	0.496112315868795	0.30952380952381	0.863982449348303	mmu-miR-18a-5p	8M vs. 3M in HGC	LAR	-0.967380291216136
28668	Spleen	0.204020229410862	0.1	1	mmu-miR-18a-5p	8M vs. 3M in HGC	LAR	-1.75231337596198
28669	GAT	0.485730159542569	0.150793650793651	0.703220390720391	mmu-miR-18a-5p	8M vs. 3M in HGC	LAR	-0.819356813789131
28678	Diaphragm	2.46900412249586	0.0158730158730159	0.356958287190845	mmu-miR-18a-5p	8M vs. 3M in VGC	LAR	1.94668376083779
28699	BAT	0.483497490991596	0.0288055597653121	0.648770540604906	mmu-miR-18a-5p	HGC vs. VGC	LAR	-1.1025295596868
28721	Heart	0.456916738999949	0.0930735930735931	0.601124989660021	mmu-miR-18a-5p	FL vs. HGC	LAR	-1.26151458456195
28725	BAT	2.06763260775768	0.0146896447206045	0.611315214911309	mmu-miR-18a-5p	FL vs. HGC	LAR	1.21982192213996
28728	Thymus	0.434775222048693	0.0158730158730159	0.617871840094062	mmu-miR-18a-5p	FL vs. HGC in 3M	LAR	-1.85828992810329
28730	Diaphragm	2.5963906786649	0.0555555555555556	0.898351648351648	mmu-miR-18a-5p	FL vs. HGC in 3M	LAR	1.62045115838643
28744	Spleen	2.19069097340764	0.2	1	mmu-miR-18a-5p	FL vs. HGC in 8M	LAR	1.15790355676734
28745	GAT	2.19840498243141	0.0952380952380952	0.363287250384025	mmu-miR-18a-5p	FL vs. HGC in 8M	LAR	1.30712867059554
28746	Heart	0.394848622848254	0.4	0.953768844221106	mmu-miR-18a-5p	FL vs. HGC in 8M	LAR	-1.30373124468701
28750	BAT	2.43367063585564	0.0317460317460317	1	mmu-miR-18a-5p	FL vs. HGC in 8M	LAR	1.88906785375814
28754	SCAT	2.09111226755399	0.0952380952380952	0.975329007661571	mmu-miR-18a-5p	FL vs. VGC in 3M	LAR	1.37713003503197
28755	Diaphragm	2.65696139863404	0.00793650793650794	0.646164021164021	mmu-miR-18a-5p	FL vs. VGC in 3M	LAR	1.74522387086975
28767	Diaphragm	0.434823086842061	0.150793650793651	0.678214097645377	mmu-miR-18a-5p	FL vs. VGC in 8M	LAR	-1.36836449726941
28782	Spleen	2.95341793070157	0.228571428571429	1	mmu-miR-18a-5p	HGC vs. VGC in 3M	LAR	1.36293266107158
28788	BAT	0.471615932341892	0.150793650793651	0.562999652415711	mmu-miR-18a-5p	HGC vs. VGC in 3M	LAR	-0.995271593699351
28794	Spleen	0.392218822975311	0.392857142857143	1	mmu-miR-18a-5p	HGC vs. VGC in 8M	LAR	-1.25846487684334
28800	BAT	0.495678385236783	0.0555555555555556	1	mmu-miR-18a-5p	HGC vs. VGC in 8M	LAR	-1.59179799602723
28818	Spleen	0.42960773649052	0.1	1	mmu-miR-18b-5p	8M vs. 3M in HGC	LAR	-1.89702761357239
28852	Thymus	0.497567261085677	0.0185433761285154	0.994434172638507	mmu-miR-18b-5p	FL vs. VGC	LAR	-1.10015562001109
28865	Thymus	0.497826897046708	0.105122431747819	0.739614931565396	mmu-miR-18b-5p	FL vs. HGC	LAR	-1.03939968736175
28878	Thymus	0.380716001254912	0.0952380952380952	0.641636141636142	mmu-miR-18b-5p	FL vs. HGC in 3M	LAR	-1.35323466269616
28903	Thymus	0.488705887222328	0.30952380952381	1	mmu-miR-18b-5p	FL vs. VGC in 3M	LAR	-0.840638022738287
28979	Kidney	0.434410042765094	0.412698412698413	1	mmu-miR-190a-3p	8M vs. 3M in VGC	LAR	-0.702506787699624
29068	Kidney	2.88303663024303	0.412698412698413	0.965267800693428	mmu-miR-190a-3p	FL vs. VGC in 8M	LAR	0.884240046974761
29093	Kidney	2.29194083486636	0.412698412698413	0.99877627028465	mmu-miR-190a-3p	HGC vs. VGC in 8M	LAR	0.768875293449286
29107	GAT	2.26443927568679	0.0952380952380952	0.85978835978836	mmu-miR-190a-5p	8M vs. 3M in FL	LAR	1.06076702325891
29118	Spleen	0.481726332082266	0.4	1	mmu-miR-190a-5p	8M vs. 3M in HGC	LAR	-0.798872125622746
29120	Heart	0.488247413473094	0.1	0.996969696969697	mmu-miR-190a-5p	8M vs. 3M in HGC	LAR	-1.55649850175118
29125	Liver	0.389989226829069	0.150793650793651	0.897063016823496	mmu-miR-190a-5p	8M vs. 3M in VGC	LAR	-1.06689143491952
29126	Thymus	0.429828060703643	0.222222222222222	0.84040404040404	mmu-miR-190a-5p	8M vs. 3M in VGC	LAR	-0.824603413307656
[truncated: 10,785 more rows]
