# Supplementary material for: MiRNAs shape mouse age-independent tissue adaptation to spaceflight via ECM and developmental pathways
Source: Nat Commun. 2026 Feb 5;17:1387. doi: 10.1038/s41467-026-68737-1 (PMC12876965; doi:10.1038/s41467-026-68737-1)
Supplement: Supplementary file 5 — Supplementary Data 3 [file 41467_2026_68737_MOESM5_ESM.xlsx]

## Sheet: Figure 2F
Category	Subcategory	Enrichment	P.value	P.adjusted	Q.value	Expected	Observed	miRNAs.precursors	ID
Annotations derived over miRTarBase (Gene Ontology)	negative regulation of endothelial cell differentiation GO0045602	over-represented	2.36e-07	0.0011586	0.0011586	0.546624	7	mmu-miR-206-3p; mmu-miR-141-3p; mmu-miR-200a-3p; mmu-miR-200b-3p; mmu-miR-20b-5p; mmu-miR-34b-5p; mmu-miR-34c-5p	GO0045602
Annotations derived over miRTarBase (Gene Ontology)	purine nucleotide binding GO0017076	over-represented	3.37e-06	0.0082872	0.0082872	0.0482315	3	mmu-miR-206-3p; mmu-miR-133a-3p; mmu-miR-1a-3p	GO0017076
Annotations derived over miRTarBase (Gene Ontology)	DNA biosynthetic process GO0071897	over-represented	1.34e-05	0.0129734	0.0129734	0.0643087	3	mmu-miR-206-3p; mmu-miR-133a-3p; mmu-miR-1a-3p	GO0071897
Annotations derived over miRTarBase (Gene Ontology)	DNA strand elongation involved in DNA replication GO0006271	over-represented	3.31e-05	0.0129734	0.0129734	0.0803859	3	mmu-miR-206-3p; mmu-miR-133a-3p; mmu-miR-1a-3p	GO0006271
Annotations derived over miRTarBase (Gene Ontology)	atrioventricular valve morphogenesis GO0003181	over-represented	3.25e-05	0.0129734	0.0129734	1.09325	7	mmu-miR-141-3p; mmu-miR-196a-5p; mmu-miR-196b-5p; mmu-miR-1a-3p; mmu-miR-200a-3p; mmu-miR-200b-3p; mmu-miR-34c-5p	GO0003181
Annotations derived over miRTarBase (Gene Ontology)	cartilage development GO0051216	over-represented	3.3e-05	0.0129734	0.0129734	2.66881	10	mmu-miR-206-3p; mmu-miR-141-3p; mmu-miR-196a-5p; mmu-miR-196b-5p; mmu-miR-1a-3p; mmu-miR-200a-3p; mmu-miR-200b-3p; mmu-miR-20b-5p; mmu-miR-34b-5p; mmu-miR-34c-5p	GO0051216
Annotations derived over miRTarBase (Gene Ontology)	cellular response to vascular endothelial growth factor stimulus GO0035924	over-represented	3.59e-05	0.0129734	0.0129734	1.10932	7	mmu-miR-141-3p; mmu-miR-142a-3p; mmu-miR-200a-3p; mmu-miR-200b-3p; mmu-miR-20b-5p; mmu-miR-34b-5p; mmu-miR-34c-5p	GO0035924
Annotations derived over miRTarBase (Gene Ontology)	epithelial cell-cell adhesion GO0090136	over-represented	2.86e-05	0.0129734	0.0129734	0.209003	4	mmu-miR-133a-3p; mmu-miR-1a-3p; mmu-miR-34b-5p; mmu-miR-34c-5p	GO0090136
Annotations derived over miRTarBase (Gene Ontology)	lagging strand elongation GO0006273	over-represented	3.31e-05	0.0129734	0.0129734	0.0803859	3	mmu-miR-206-3p; mmu-miR-133a-3p; mmu-miR-1a-3p	GO0006273
Annotations derived over miRTarBase (Gene Ontology)	leading strand elongation GO0006272	over-represented	1.34e-05	0.0129734	0.0129734	0.0643087	3	mmu-miR-206-3p; mmu-miR-133a-3p; mmu-miR-1a-3p	GO0006272
Annotations derived over miRTarBase (Gene Ontology)	mitotic DNA replication initiation GO1902975	over-represented	1.34e-05	0.0129734	0.0129734	0.0643087	3	mmu-miR-206-3p; mmu-miR-133a-3p; mmu-miR-1a-3p	GO1902975
Annotations derived over miRTarBase (Gene Ontology)	neural crest cell migration GO0001755	over-represented	3.66e-05	0.0129734	0.0129734	2.09003	9	mmu-miR-206-3p; mmu-miR-141-3p; mmu-miR-142a-3p; mmu-miR-1a-3p; mmu-miR-200a-3p; mmu-miR-200b-3p; mmu-miR-20b-5p; mmu-miR-34b-5p; mmu-miR-34c-5p	GO0001755
Annotations derived over miRTarBase (Gene Ontology)	positive regulation of smooth muscle cell proliferation GO0048661	over-represented	2.09e-05	0.0129734	0.0129734	3.21543	11	mmu-miR-206-3p; mmu-miR-133a-3p; mmu-miR-142a-3p; mmu-miR-196a-5p; mmu-miR-196b-5p; mmu-miR-1a-3p; mmu-miR-200a-3p; mmu-miR-200b-3p; mmu-miR-20b-5p; mmu-miR-34b-5p; mmu-miR-802-5p	GO0048661
Annotations derived over miRTarBase (Gene Ontology)	receptor ligand activity GO0048018	over-represented	3.9e-05	0.0129734	0.0129734	2.10611	9	mmu-miR-133a-3p; mmu-miR-141-3p; mmu-miR-142a-3p; mmu-miR-1a-3p; mmu-miR-200a-3p; mmu-miR-200b-3p; mmu-miR-20b-5p; mmu-miR-34b-5p; mmu-miR-34c-5p	GO0048018
Annotations derived over miRTarBase (Gene Ontology)	regulation of smooth muscle cell differentiation GO0051150	over-represented	3.96e-05	0.0129734	0.0129734	0.22508	4	mmu-miR-141-3p; mmu-miR-1a-3p; mmu-miR-200a-3p; mmu-miR-200b-3p	GO0051150
Annotations derived over miRTarBase (Gene Ontology)	animal organ development GO0048513	over-represented	6.82e-05	0.0167616	0.0167616	0.819936	6	mmu-miR-206-3p; mmu-miR-133a-3p; mmu-miR-141-3p; mmu-miR-1a-3p; mmu-miR-200a-3p; mmu-miR-200b-3p	GO0048513
Annotations derived over miRTarBase (Gene Ontology)	branching morphogenesis of an epithelial tube GO0048754	over-represented	6.29e-05	0.0167616	0.0167616	1.20579	7	mmu-miR-133a-3p; mmu-miR-1a-3p; mmu-miR-200a-3p; mmu-miR-200b-3p; mmu-miR-34b-5p; mmu-miR-34c-5p; mmu-miR-802-5p	GO0048754
Annotations derived over miRTarBase (Gene Ontology)	left-handed Z-DNA binding GO0003692	over-represented	6.55e-05	0.0167616	0.0167616	0.096463	3	mmu-miR-206-3p; mmu-miR-1a-3p; mmu-miR-34b-5p	GO0003692
Annotations derived over miRTarBase (Gene Ontology)	negative regulation of post-transcriptional gene silencing by RNA GO1900369	over-represented	6.55e-05	0.0167616	0.0167616	0.096463	3	mmu-miR-206-3p; mmu-miR-1a-3p; mmu-miR-34b-5p	GO1900369
Annotations derived over miRTarBase (Gene Ontology)	somatic diversification of immune receptors via somatic mutation GO0002566	over-represented	6.55e-05	0.0167616	0.0167616	0.096463	3	mmu-miR-206-3p; mmu-miR-1a-3p; mmu-miR-34b-5p	GO0002566
Annotations derived over miRTarBase (Gene Ontology)	L-ascorbic acid metabolic process GO0019852	over-represented	0.000114	0.0199273	0.0199273	0.11254	3	mmu-miR-141-3p; mmu-miR-200a-3p; mmu-miR-34b-5p	GO0019852
Annotations derived over miRTarBase (Gene Ontology)	alpha DNA polymeraseprimase complex GO0005658	over-represented	0.000114	0.0199273	0.0199273	0.11254	3	mmu-miR-206-3p; mmu-miR-133a-3p; mmu-miR-1a-3p	GO0005658
Annotations derived over miRTarBase (Gene Ontology)	embryonic eye morphogenesis GO0048048	over-represented	0.000114	0.0199273	0.0199273	0.11254	3	mmu-miR-133b-3p; mmu-miR-206-3p; mmu-miR-1a-3p	GO0048048
Annotations derived over miRTarBase (Gene Ontology)	in utero embryonic development GO0001701	over-represented	8.73e-05	0.0199273	0.0199273	5.49839	13	mmu-miR-133b-3p; mmu-miR-206-3p; mmu-miR-133a-3p; mmu-miR-141-3p; mmu-miR-142a-3p; mmu-miR-196a-5p; mmu-miR-196b-5p; mmu-miR-1a-3p; mmu-miR-200a-3p; mmu-miR-200b-3p; mmu-miR-20b-5p; mmu-miR-34b-5p; mmu-miR-34c-5p	GO0001701
Annotations derived over miRTarBase (Gene Ontology)	mast cell cytokine production GO0032762	over-represented	9.15e-05	0.0199273	0.0199273	0.273312	4	mmu-miR-141-3p; mmu-miR-200a-3p; mmu-miR-34b-5p; mmu-miR-34c-5p	GO0032762
Annotations derived over miRTarBase (Gene Ontology)	positive regulation of phosphatidylinositol 3-kinase activity GO0043552	over-represented	0.00011	0.0199273	0.0199273	0.546624	5	mmu-miR-133a-3p; mmu-miR-1a-3p; mmu-miR-200a-3p; mmu-miR-200b-3p; mmu-miR-34b-5p	GO0043552
Annotations derived over miRTarBase (Gene Ontology)	positive regulation of substrate-dependent cell migration, cell attachment to substrate GO1904237	over-represented	0.000114	0.0199273	0.0199273	0.11254	3	mmu-miR-206-3p; mmu-miR-1a-3p; mmu-miR-34b-5p	GO1904237
Annotations derived over miRTarBase (Gene Ontology)	supraspliceosomal complex GO0044530	over-represented	0.000114	0.0199273	0.0199273	0.11254	3	mmu-miR-206-3p; mmu-miR-1a-3p; mmu-miR-34b-5p	GO0044530
Annotations derived over miRTarBase (Gene Ontology)	cardiac left ventricle morphogenesis GO0003214	over-represented	0.000127	0.0208507	0.0208507	0.562701	5	mmu-miR-141-3p; mmu-miR-196a-5p; mmu-miR-196b-5p; mmu-miR-200a-3p; mmu-miR-34c-5p	GO0003214
Annotations derived over miRTarBase (Gene Ontology)	negative regulation of collagen biosynthetic process GO0032966	over-represented	0.000127	0.0208507	0.0208507	0.562701	5	mmu-miR-206-3p; mmu-miR-133a-3p; mmu-miR-142a-3p; mmu-miR-1a-3p; mmu-miR-34c-5p	GO0032966
Annotations derived over miRTarBase (Gene Ontology)	actomyosin GO0042641	over-represented	0.000146	0.0211695	0.0211695	0.578778	5	mmu-miR-206-3p; mmu-miR-133a-3p; mmu-miR-141-3p; mmu-miR-1a-3p; mmu-miR-200a-3p	GO0042641
Annotations derived over miRTarBase (Gene Ontology)	myoblast proliferation GO0051450	over-represented	0.000146	0.0211695	0.0211695	0.578778	5	mmu-miR-206-3p; mmu-miR-133a-3p; mmu-miR-1a-3p; mmu-miR-200a-3p; mmu-miR-34b-5p	GO0051450
Annotations derived over miRTarBase (Gene Ontology)	negative regulation of myotube differentiation GO0010832	over-represented	0.000146	0.0211695	0.0211695	0.578778	5	mmu-miR-206-3p; mmu-miR-133a-3p; mmu-miR-1a-3p; mmu-miR-34b-5p; mmu-miR-34c-5p	GO0010832
Annotations derived over miRTarBase (Gene Ontology)	regulation of type B pancreatic cell development GO2000074	over-represented	0.000146	0.0211695	0.0211695	0.305466	4	mmu-miR-142a-3p; mmu-miR-1a-3p; mmu-miR-34b-5p; mmu-miR-34c-5p	GO2000074
Annotations derived over miRTarBase (Gene Ontology)	fascia adherens GO0005916	over-represented	0.000168	0.0211739	0.0211739	0.594855	5	mmu-miR-206-3p; mmu-miR-1a-3p; mmu-miR-200a-3p; mmu-miR-34b-5p; mmu-miR-34c-5p	GO0005916
Annotations derived over miRTarBase (Gene Ontology)	growth plate cartilage development GO0003417	over-represented	0.000181	0.0211739	0.0211739	0.321543	4	mmu-miR-206-3p; mmu-miR-196a-5p; mmu-miR-196b-5p; mmu-miR-1a-3p	GO0003417
Annotations derived over miRTarBase (Gene Ontology)	lens development in camera-type eye GO0002088	over-represented	0.000159	0.0211739	0.0211739	0.948553	6	mmu-miR-133b-3p; mmu-miR-206-3p; mmu-miR-196a-5p; mmu-miR-196b-5p; mmu-miR-1a-3p; mmu-miR-34b-5p	GO0002088
Annotations derived over miRTarBase (Gene Ontology)	positive regulation of Ras protein signal transduction GO0046579	over-represented	0.000175	0.0211739	0.0211739	0.96463	6	mmu-miR-133a-3p; mmu-miR-141-3p; mmu-miR-1a-3p; mmu-miR-200a-3p; mmu-miR-34b-5p; mmu-miR-34c-5p	GO0046579
Annotations derived over miRTarBase (Gene Ontology)	pulmonary artery morphogenesis GO0061156	over-represented	0.00018	0.0211739	0.0211739	0.128617	3	mmu-miR-200b-3p; mmu-miR-34b-5p; mmu-miR-34c-5p	GO0061156
Annotations derived over miRTarBase (Gene Ontology)	regulation of mesenchymal cell proliferation GO0010464	over-represented	0.00018	0.0211739	0.0211739	0.128617	3	mmu-miR-141-3p; mmu-miR-200a-3p; mmu-miR-200b-3p	GO0010464
Annotations derived over miRTarBase (Gene Ontology)	storage vacuole GO0000322	over-represented	0.00018	0.0211739	0.0211739	0.128617	3	mmu-miR-133a-3p; mmu-miR-1a-3p; mmu-miR-34c-5p	GO0000322
Annotations derived over miRTarBase (Gene Ontology)	ventricular septum morphogenesis GO0060412	over-represented	0.000177	0.0211739	0.0211739	1.92926	8	mmu-miR-141-3p; mmu-miR-196a-5p; mmu-miR-196b-5p; mmu-miR-1a-3p; mmu-miR-200a-3p; mmu-miR-200b-3p; mmu-miR-34b-5p; mmu-miR-34c-5p	GO0060412
Annotations derived over miRTarBase (Gene Ontology)	apoptotic process GO0006915	over-represented	0.000192	0.0219471	0.0219471	4.87138	12	mmu-miR-206-3p; mmu-miR-133a-3p; mmu-miR-141-3p; mmu-miR-142a-3p; mmu-miR-196a-5p; mmu-miR-196b-5p; mmu-miR-1a-3p; mmu-miR-200b-3p; mmu-miR-20b-5p; mmu-miR-34b-5p; mmu-miR-34c-5p; mmu-miR-802-5p	GO0006915
Annotations derived over miRTarBase (Gene Ontology)	neuromuscular junction GO0031594	over-represented	0.000215	0.0240642	0.0240642	2.58842	9	mmu-miR-206-3p; mmu-miR-133a-3p; mmu-miR-141-3p; mmu-miR-142a-3p; mmu-miR-1a-3p; mmu-miR-200a-3p; mmu-miR-200b-3p; mmu-miR-34b-5p; mmu-miR-872-5p	GO0031594
Annotations derived over miRTarBase (Gene Ontology)	RISC complex assembly GO0070922	over-represented	0.000246	0.0242163	0.0242163	0.643087	5	mmu-miR-206-3p; mmu-miR-1a-3p; mmu-miR-20b-5p; mmu-miR-34b-5p; mmu-miR-802-5p	GO0070922
Annotations derived over miRTarBase (Gene Ontology)	artery morphogenesis GO0048844	over-represented	0.000225	0.0242163	0.0242163	1.46302	7	mmu-miR-206-3p; mmu-miR-196a-5p; mmu-miR-196b-5p; mmu-miR-1a-3p; mmu-miR-200a-3p; mmu-miR-20b-5p; mmu-miR-34b-5p	GO0048844
Annotations derived over miRTarBase (Gene Ontology)	lung morphogenesis GO0060425	over-represented	0.000232	0.0242163	0.0242163	1.01286	6	mmu-miR-206-3p; mmu-miR-133a-3p; mmu-miR-196a-5p; mmu-miR-196b-5p; mmu-miR-1a-3p; mmu-miR-20b-5p	GO0060425
Annotations derived over miRTarBase (Gene Ontology)	positive regulation of neuron differentiation GO0045666	over-represented	0.000238	0.0242163	0.0242163	3.3119	10	mmu-miR-206-3p; mmu-miR-133a-3p; mmu-miR-141-3p; mmu-miR-142a-3p; mmu-miR-1a-3p; mmu-miR-200a-3p; mmu-miR-200b-3p; mmu-miR-20b-5p; mmu-miR-34b-5p; mmu-miR-34c-5p	GO0045666
Annotations derived over miRTarBase (Gene Ontology)	sialyltransferase activity GO0008373	over-represented	0.000232	0.0242163	0.0242163	1.01286	6	mmu-miR-200a-3p; mmu-miR-200b-3p; mmu-miR-20b-5p; mmu-miR-34b-5p; mmu-miR-34c-5p; mmu-miR-872-5p	GO0008373
Annotations derived over miRTarBase (Gene Ontology)	vascular endothelial growth factor receptor signaling pathway GO0048010	over-represented	0.000246	0.0242163	0.0242163	0.643087	5	mmu-miR-141-3p; mmu-miR-200a-3p; mmu-miR-200b-3p; mmu-miR-20b-5p; mmu-miR-34b-5p	GO0048010
Annotations derived over miRTarBase (Gene Ontology)	histone H3 deacetylation GO0070932	over-represented	0.000268	0.0242609	0.0242609	0.353698	4	mmu-miR-206-3p; mmu-miR-133a-3p; mmu-miR-1a-3p; mmu-miR-200a-3p	GO0070932
Annotations derived over miRTarBase (Gene Ontology)	neuropilin signaling pathway GO0038189	over-represented	0.000267	0.0242609	0.0242609	0.144695	3	mmu-miR-133a-3p; mmu-miR-1a-3p; mmu-miR-200a-3p	GO0038189
Annotations derived over miRTarBase (Gene Ontology)	nucleotide binding GO0000166	over-represented	0.000267	0.0242609	0.0242609	0.144695	3	mmu-miR-206-3p; mmu-miR-133a-3p; mmu-miR-1a-3p	GO0000166
Annotations derived over miRTarBase (Gene Ontology)	protein localization to early endosome GO1902946	over-represented	0.000267	0.0242609	0.0242609	0.144695	3	mmu-miR-200a-3p; mmu-miR-200b-3p; mmu-miR-34b-5p	GO1902946
Annotations derived over miRTarBase (Gene Ontology)	response to xenobiotic stimulus GO0009410	over-represented	0.000271	0.0242609	0.0242609	3.36013	10	mmu-miR-206-3p; mmu-miR-133a-3p; mmu-miR-141-3p; mmu-miR-196a-5p; mmu-miR-196b-5p; mmu-miR-1a-3p; mmu-miR-200a-3p; mmu-miR-200b-3p; mmu-miR-34b-5p; mmu-miR-34c-5p	GO0009410
Annotations derived over miRTarBase (Gene Ontology)	osteoblast differentiation GO0001649	over-represented	0.000335	0.0293662	0.0293662	2.73312	9	mmu-miR-206-3p; mmu-miR-133a-3p; mmu-miR-141-3p; mmu-miR-1a-3p; mmu-miR-200a-3p; mmu-miR-200b-3p; mmu-miR-20b-5p; mmu-miR-34b-5p; mmu-miR-34c-5p	GO0001649
Annotations derived over miRTarBase (Gene Ontology)	E-box binding GO0070888	over-represented	0.0005	0.0301212	0.0301212	1.65595	7	mmu-miR-141-3p; mmu-miR-142a-3p; mmu-miR-1a-3p; mmu-miR-200a-3p; mmu-miR-200b-3p; mmu-miR-20b-5p; mmu-miR-34b-5p	GO0070888
Annotations derived over miRTarBase (Gene Ontology)	adult locomotory behavior GO0008344	over-represented	0.000462	0.0301212	0.0301212	2.20257	8	mmu-miR-206-3p; mmu-miR-133a-3p; mmu-miR-196a-5p; mmu-miR-1a-3p; mmu-miR-200a-3p; mmu-miR-200b-3p; mmu-miR-34b-5p; mmu-miR-34c-5p	GO0008344
Annotations derived over miRTarBase (Gene Ontology)	apical junction assembly GO0043297	over-represented	0.000515	0.0301212	0.0301212	0.176849	3	mmu-miR-133a-3p; mmu-miR-34b-5p; mmu-miR-34c-5p	GO0043297
Annotations derived over miRTarBase (Gene Ontology)	ascending aorta morphogenesis GO0035910	over-represented	0.000527	0.0301212	0.0301212	0.418006	4	mmu-miR-141-3p; mmu-miR-1a-3p; mmu-miR-200a-3p; mmu-miR-34b-5p	GO0035910
Annotations derived over miRTarBase (Gene Ontology)	branching involved in blood vessel morphogenesis GO0001569	over-represented	0.000394	0.0301212	0.0301212	2.15434	8	mmu-miR-133a-3p; mmu-miR-196a-5p; mmu-miR-196b-5p; mmu-miR-1a-3p; mmu-miR-200a-3p; mmu-miR-200b-3p; mmu-miR-20b-5p; mmu-miR-34b-5p	GO0001569
Annotations derived over miRTarBase (Gene Ontology)	calcium channel complex GO0034704	over-represented	0.000527	0.0301212	0.0301212	0.418006	4	mmu-miR-1a-3p; mmu-miR-200a-3p; mmu-miR-200b-3p; mmu-miR-34b-5p	GO0034704
Annotations derived over miRTarBase (Gene Ontology)	cardiac myofibril assembly GO0055003	over-represented	0.00045	0.0301212	0.0301212	0.401929	4	mmu-miR-133a-3p; mmu-miR-141-3p; mmu-miR-1a-3p; mmu-miR-200a-3p	GO0055003
Annotations derived over miRTarBase (Gene Ontology)	cell maturation GO0048469	over-represented	0.000493	0.0301212	0.0301212	1.15756	6	mmu-miR-206-3p; mmu-miR-133a-3p; mmu-miR-1a-3p; mmu-miR-200a-3p; mmu-miR-34b-5p; mmu-miR-34c-5p	GO0048469
Annotations derived over miRTarBase (Gene Ontology)	collateral sprouting GO0048668	over-represented	0.000456	0.0301212	0.0301212	1.14148	6	mmu-miR-206-3p; mmu-miR-141-3p; mmu-miR-1a-3p; mmu-miR-200a-3p; mmu-miR-200b-3p; mmu-miR-34b-5p	GO0048668
Annotations derived over miRTarBase (Gene Ontology)	endochondral ossification GO0001958	over-represented	0.000493	0.0301212	0.0301212	1.15756	6	mmu-miR-133a-3p; mmu-miR-141-3p; mmu-miR-200a-3p; mmu-miR-20b-5p; mmu-miR-34b-5p; mmu-miR-34c-5p	GO0001958
Annotations derived over miRTarBase (Gene Ontology)	glycosylceramide metabolic process GO0006677	over-represented	0.000515	0.0301212	0.0301212	0.176849	3	mmu-miR-34b-5p; mmu-miR-34c-5p; mmu-miR-872-5p	GO0006677
Annotations derived over miRTarBase (Gene Ontology)	histone H4 deacetylation GO0070933	over-represented	0.000378	0.0301212	0.0301212	0.160772	3	mmu-miR-206-3p; mmu-miR-133a-3p; mmu-miR-1a-3p	GO0070933
Annotations derived over miRTarBase (Gene Ontology)	integrin binding GO0005178	over-represented	0.000523	0.0301212	0.0301212	3.61736	10	mmu-miR-206-3p; mmu-miR-133a-3p; mmu-miR-141-3p; mmu-miR-142a-3p; mmu-miR-1a-3p; mmu-miR-200a-3p; mmu-miR-200b-3p; mmu-miR-20b-5p; mmu-miR-34b-5p; mmu-miR-802-5p	GO0005178
Annotations derived over miRTarBase (Gene Ontology)	lung development GO0030324	over-represented	0.000429	0.0301212	0.0301212	3.53698	10	mmu-miR-133a-3p; mmu-miR-142a-3p; mmu-miR-196a-5p; mmu-miR-196b-5p; mmu-miR-1a-3p; mmu-miR-200a-3p; mmu-miR-200b-3p; mmu-miR-20b-5p; mmu-miR-34b-5p; mmu-miR-34c-5p	GO0030324
Annotations derived over miRTarBase (Gene Ontology)	negative regulation of cell differentiation GO0045596	over-represented	0.000364	0.0301212	0.0301212	1.57556	7	mmu-miR-206-3p; mmu-miR-142a-3p; mmu-miR-1a-3p; mmu-miR-200a-3p; mmu-miR-200b-3p; mmu-miR-34b-5p; mmu-miR-34c-5p	GO0045596
Annotations derived over miRTarBase (Gene Ontology)	outflow tract morphogenesis GO0003151	over-represented	0.000368	0.0301212	0.0301212	2.76527	9	mmu-miR-141-3p; mmu-miR-196a-5p; mmu-miR-196b-5p; mmu-miR-1a-3p; mmu-miR-200a-3p; mmu-miR-200b-3p; mmu-miR-20b-5p; mmu-miR-34b-5p; mmu-miR-34c-5p	GO0003151
Annotations derived over miRTarBase (Gene Ontology)	oxidative stress-induced premature senescence GO0090403	over-represented	0.000515	0.0301212	0.0301212	0.176849	3	mmu-miR-142a-3p; mmu-miR-196a-5p; mmu-miR-196b-5p	GO0090403
Annotations derived over miRTarBase (Gene Ontology)	peptidyl-lysine deacetylation GO0034983	over-represented	0.000382	0.0301212	0.0301212	0.385852	4	mmu-miR-206-3p; mmu-miR-133a-3p; mmu-miR-1a-3p; mmu-miR-200a-3p	GO0034983
Annotations derived over miRTarBase (Gene Ontology)	positive regulation of brown fat cell differentiation GO0090336	over-represented	0.000527	0.0301212	0.0301212	0.418006	4	mmu-miR-206-3p; mmu-miR-133a-3p; mmu-miR-141-3p; mmu-miR-200b-3p	GO0090336
Annotations derived over miRTarBase (Gene Ontology)	positive regulation of cell migration GO0030335	over-represented	0.000485	0.0301212	0.0301212	5.30547	12	mmu-miR-206-3p; mmu-miR-133a-3p; mmu-miR-141-3p; mmu-miR-142a-3p; mmu-miR-1a-3p; mmu-miR-200a-3p; mmu-miR-200b-3p; mmu-miR-20b-5p; mmu-miR-34b-5p; mmu-miR-34c-5p; mmu-miR-802-5p; mmu-miR-872-5p	GO0030335
Annotations derived over miRTarBase (Gene Ontology)	positive regulation of collateral sprouting GO0048672	over-represented	0.000486	0.0301212	0.0301212	0.73955	5	mmu-miR-206-3p; mmu-miR-1a-3p; mmu-miR-200a-3p; mmu-miR-200b-3p; mmu-miR-34b-5p	GO0048672
Annotations derived over miRTarBase (Gene Ontology)	positive regulation of phosphorylation GO0042327	over-represented	0.000421	0.0301212	0.0301212	1.1254	6	mmu-miR-206-3p; mmu-miR-1a-3p; mmu-miR-200a-3p; mmu-miR-200b-3p; mmu-miR-20b-5p; mmu-miR-34b-5p	GO0042327
Annotations derived over miRTarBase (Gene Ontology)	protein autophosphorylation GO0046777	over-represented	0.000428	0.0301212	0.0301212	4.34084	11	mmu-miR-206-3p; mmu-miR-133a-3p; mmu-miR-141-3p; mmu-miR-142a-3p; mmu-miR-196a-5p; mmu-miR-196b-5p; mmu-miR-1a-3p; mmu-miR-200a-3p; mmu-miR-200b-3p; mmu-miR-34b-5p; mmu-miR-872-5p	GO0046777
Annotations derived over miRTarBase (Gene Ontology)	regulation of collateral sprouting GO0048670	over-represented	0.000515	0.0301212	0.0301212	0.176849	3	mmu-miR-206-3p; mmu-miR-1a-3p; mmu-miR-34b-5p	GO0048670
Annotations derived over miRTarBase (Gene Ontology)	regulation of gene expression GO0010468	over-represented	0.000426	0.0301212	0.0301212	6.2701	13	mmu-miR-133b-3p; mmu-miR-206-3p; mmu-miR-133a-3p; mmu-miR-141-3p; mmu-miR-142a-3p; mmu-miR-196a-5p; mmu-miR-196b-5p; mmu-miR-1a-3p; mmu-miR-200a-3p; mmu-miR-200b-3p; mmu-miR-20b-5p; mmu-miR-34b-5p; mmu-miR-34c-5p	GO0010468
Annotations derived over miRTarBase (Gene Ontology)	regulation of type I interferon production GO0032479	over-represented	0.000515	0.0301212	0.0301212	0.176849	3	mmu-miR-206-3p; mmu-miR-133a-3p; mmu-miR-1a-3p	GO0032479
Annotations derived over miRTarBase (Gene Ontology)	retrograde trans-synaptic signaling by neuropeptide, modulating synaptic transmission GO0099083	over-represented	0.000515	0.0301212	0.0301212	0.176849	3	mmu-miR-206-3p; mmu-miR-1a-3p; mmu-miR-34b-5p	GO0099083
Annotations derived over miRTarBase (Gene Ontology)	roof of mouth development GO0060021	over-represented	0.000385	0.0301212	0.0301212	2.78135	9	mmu-miR-206-3p; mmu-miR-133a-3p; mmu-miR-141-3p; mmu-miR-196a-5p; mmu-miR-196b-5p; mmu-miR-1a-3p; mmu-miR-200a-3p; mmu-miR-20b-5p; mmu-miR-34b-5p	GO0060021
Annotations derived over miRTarBase (Gene Ontology)	somatic stem cell division GO0048103	over-represented	0.000421	0.0301212	0.0301212	1.1254	6	mmu-miR-206-3p; mmu-miR-141-3p; mmu-miR-1a-3p; mmu-miR-200a-3p; mmu-miR-200b-3p; mmu-miR-34c-5p	GO0048103
Annotations derived over miRTarBase (Gene Ontology)	type III transforming growth factor beta receptor binding GO0034714	over-represented	0.00045	0.0301212	0.0301212	0.401929	4	mmu-miR-141-3p; mmu-miR-196a-5p; mmu-miR-196b-5p; mmu-miR-200a-3p	GO0034714
Annotations derived over miRTarBase (Gene Ontology)	epithelial cell proliferation GO0050673	over-represented	0.00054	0.0304807	0.0304807	2.2508	8	mmu-miR-133a-3p; mmu-miR-141-3p; mmu-miR-200a-3p; mmu-miR-200b-3p; mmu-miR-20b-5p; mmu-miR-34b-5p; mmu-miR-34c-5p; mmu-miR-802-5p	GO0050673
Annotations derived over miRTarBase (Gene Ontology)	male gonad development GO0008584	over-represented	0.000577	0.0315238	0.0315238	2.92605	9	mmu-miR-206-3p; mmu-miR-141-3p; mmu-miR-196a-5p; mmu-miR-1a-3p; mmu-miR-200a-3p; mmu-miR-200b-3p; mmu-miR-20b-5p; mmu-miR-34b-5p; mmu-miR-802-5p	GO0008584
Annotations derived over miRTarBase (Gene Ontology)	nuclear migration GO0007097	over-represented	0.000574	0.0315238	0.0315238	1.18971	6	mmu-miR-133a-3p; mmu-miR-141-3p; mmu-miR-1a-3p; mmu-miR-200a-3p; mmu-miR-200b-3p; mmu-miR-34b-5p	GO0007097
Annotations derived over miRTarBase (Gene Ontology)	positive regulation of DNA replication GO0045740	over-represented	0.000574	0.0315238	0.0315238	1.18971	6	mmu-miR-133a-3p; mmu-miR-142a-3p; mmu-miR-1a-3p; mmu-miR-200b-3p; mmu-miR-34b-5p; mmu-miR-34c-5p	GO0045740
Annotations derived over miRTarBase (Gene Ontology)	2,3-cyclic-nucleotide 2-phosphodiesterase activity GO0008663	over-represented	0.000718	0.0319076	0.0319076	0.0482315	2	mmu-miR-141-3p; mmu-miR-200a-3p	GO0008663
Annotations derived over miRTarBase (Gene Ontology)	CDP-glycerol diphosphatase activity GO0047734	over-represented	0.000718	0.0319076	0.0319076	0.0482315	2	mmu-miR-141-3p; mmu-miR-200a-3p	GO0047734
Annotations derived over miRTarBase (Gene Ontology)	SMAD binding GO0046332	over-represented	0.000727	0.0319076	0.0319076	2.34727	8	mmu-miR-133a-3p; mmu-miR-141-3p; mmu-miR-196a-5p; mmu-miR-196b-5p; mmu-miR-1a-3p; mmu-miR-200a-3p; mmu-miR-200b-3p; mmu-miR-34b-5p	GO0046332
Annotations derived over miRTarBase (Gene Ontology)	aorta morphogenesis GO0035909	over-represented	0.000595	0.0319076	0.0319076	0.771704	5	mmu-miR-196a-5p; mmu-miR-196b-5p; mmu-miR-1a-3p; mmu-miR-34b-5p; mmu-miR-34c-5p	GO0035909
Annotations derived over miRTarBase (Gene Ontology)	cardiac right ventricle morphogenesis GO0003215	over-represented	0.000723	0.0319076	0.0319076	0.803859	5	mmu-miR-141-3p; mmu-miR-1a-3p; mmu-miR-200a-3p; mmu-miR-34b-5p; mmu-miR-34c-5p	GO0003215
Annotations derived over miRTarBase (Gene Ontology)	cellular response to acid chemical GO0071229	over-represented	0.00068	0.0319076	0.0319076	0.192926	3	mmu-miR-206-3p; mmu-miR-1a-3p; mmu-miR-34b-5p	GO0071229
Annotations derived over miRTarBase (Gene Ontology)	developmental pigmentation GO0048066	over-represented	0.000675	0.0319076	0.0319076	1.73633	7	mmu-miR-206-3p; mmu-miR-141-3p; mmu-miR-1a-3p; mmu-miR-200a-3p; mmu-miR-200b-3p; mmu-miR-34b-5p; mmu-miR-34c-5p	GO0048066
Annotations derived over miRTarBase (Gene Ontology)	heart looping GO0001947	over-represented	0.000659	0.0319076	0.0319076	2.31511	8	mmu-miR-206-3p; mmu-miR-133a-3p; mmu-miR-196a-5p; mmu-miR-196b-5p; mmu-miR-1a-3p; mmu-miR-200b-3p; mmu-miR-20b-5p; mmu-miR-34c-5p	GO0001947
Annotations derived over miRTarBase (Gene Ontology)	insulin-like growth factor receptor binding GO0005159	over-represented	0.000666	0.0319076	0.0319076	1.22186	6	mmu-miR-133a-3p; mmu-miR-141-3p; mmu-miR-1a-3p; mmu-miR-200a-3p; mmu-miR-34b-5p; mmu-miR-34c-5p	GO0005159
Annotations derived over miRTarBase (Gene Ontology)	interneuron axon guidance GO0097376	over-represented	0.000718	0.0319076	0.0319076	0.0482315	2	mmu-miR-141-3p; mmu-miR-200a-3p	GO0097376
Annotations derived over miRTarBase (Gene Ontology)	mitochondrial electron transport, NADH to ubiquinone GO0006120	over-represented	0.00068	0.0319076	0.0319076	0.192926	3	mmu-miR-206-3p; mmu-miR-1a-3p; mmu-miR-34b-5p	GO0006120
Annotations derived over miRTarBase (Gene Ontology)	negative regulation of neuron death GO1901215	over-represented	0.000657	0.0319076	0.0319076	2.97428	9	mmu-miR-206-3p; mmu-miR-133a-3p; mmu-miR-141-3p; mmu-miR-142a-3p; mmu-miR-1a-3p; mmu-miR-200a-3p; mmu-miR-200b-3p; mmu-miR-20b-5p; mmu-miR-34b-5p	GO1901215
Annotations derived over miRTarBase (Gene Ontology)	olfactory pit development GO0060166	over-represented	0.000718	0.0319076	0.0319076	0.0482315	2	mmu-miR-141-3p; mmu-miR-200a-3p	GO0060166
Annotations derived over miRTarBase (Gene Ontology)	positive regulation of epithelial to mesenchymal transition involved in endocardial cushion formation GO1905007	over-represented	0.000708	0.0319076	0.0319076	0.450161	4	mmu-miR-141-3p; mmu-miR-196a-5p; mmu-miR-196b-5p; mmu-miR-200a-3p	GO1905007
Annotations derived over miRTarBase (Gene Ontology)	positive regulation of male mating behavior GO1902437	over-represented	0.00068	0.0319076	0.0319076	0.192926	3	mmu-miR-206-3p; mmu-miR-133a-3p; mmu-miR-1a-3p	GO1902437
Annotations derived over miRTarBase (Gene Ontology)	positive regulation of myeloid cell differentiation GO0045639	over-represented	0.00068	0.0319076	0.0319076	0.192926	3	mmu-miR-142a-3p; mmu-miR-34b-5p; mmu-miR-34c-5p	GO0045639
Annotations derived over miRTarBase (Gene Ontology)	positive regulation of pseudohyphal growth by positive regulation of transcription from RNA polymerase II promoter GO1900461	over-represented	0.000718	0.0319076	0.0319076	0.0482315	2	mmu-miR-206-3p; mmu-miR-1a-3p	GO1900461
Annotations derived over miRTarBase (Gene Ontology)	pyrimidine nucleotide binding GO0019103	over-represented	0.00068	0.0319076	0.0319076	0.192926	3	mmu-miR-206-3p; mmu-miR-133a-3p; mmu-miR-1a-3p	GO0019103
Annotations derived over miRTarBase (Gene Ontology)	regulation of cell fate commitment GO0010453	over-represented	0.000708	0.0319076	0.0319076	0.450161	4	mmu-miR-133b-3p; mmu-miR-206-3p; mmu-miR-133a-3p; mmu-miR-1a-3p	GO0010453
Annotations derived over miRTarBase (Gene Ontology)	single stranded viral RNA replication via double stranded DNA intermediate GO0039692	over-represented	0.000718	0.0319076	0.0319076	0.0482315	2	mmu-miR-206-3p; mmu-miR-1a-3p	GO0039692
Annotations derived over miRTarBase (Gene Ontology)	skeletal muscle satellite cell commitment GO0014813	over-represented	0.000718	0.0319076	0.0319076	0.0482315	2	mmu-miR-206-3p; mmu-miR-1a-3p	GO0014813
Annotations derived over miRTarBase (Gene Ontology)	spindle midzone GO0051233	over-represented	0.000723	0.0319076	0.0319076	0.803859	5	mmu-miR-133a-3p; mmu-miR-1a-3p; mmu-miR-200b-3p; mmu-miR-34b-5p; mmu-miR-34c-5p	GO0051233
Annotations derived over miRTarBase (Gene Ontology)	peptidyl-serine phosphorylation GO0018105	over-represented	0.000775	0.0333977	0.0333977	4.61415	11	mmu-miR-206-3p; mmu-miR-133a-3p; mmu-miR-141-3p; mmu-miR-196a-5p; mmu-miR-196b-5p; mmu-miR-1a-3p; mmu-miR-200a-3p; mmu-miR-200b-3p; mmu-miR-20b-5p; mmu-miR-34b-5p; mmu-miR-34c-5p	GO0018105
Annotations derived over miRTarBase (Gene Ontology)	sprouting angiogenesis GO0002040	over-represented	0.000768	0.0333977	0.0333977	1.25402	6	mmu-miR-133a-3p; mmu-miR-1a-3p; mmu-miR-200a-3p; mmu-miR-200b-3p; mmu-miR-20b-5p; mmu-miR-34c-5p	GO0002040
Annotations derived over miRTarBase (Gene Ontology)	exocrine pancreas development GO0031017	over-represented	0.000794	0.0336616	0.0336616	0.819936	5	mmu-miR-133a-3p; mmu-miR-141-3p; mmu-miR-1a-3p; mmu-miR-200a-3p; mmu-miR-34b-5p	GO0031017
Annotations derived over miRTarBase (Gene Ontology)	growth cone GO0030426	over-represented	0.000794	0.0336616	0.0336616	3.79421	10	mmu-miR-133b-3p; mmu-miR-206-3p; mmu-miR-133a-3p; mmu-miR-141-3p; mmu-miR-1a-3p; mmu-miR-200a-3p; mmu-miR-200b-3p; mmu-miR-20b-5p; mmu-miR-34b-5p; mmu-miR-802-5p	GO0030426
Annotations derived over miRTarBase (Gene Ontology)	positive regulation of DNA binding GO0043388	over-represented	0.000802	0.033706	0.033706	1.78457	7	mmu-miR-133a-3p; mmu-miR-141-3p; mmu-miR-142a-3p; mmu-miR-1a-3p; mmu-miR-200a-3p; mmu-miR-20b-5p; mmu-miR-34b-5p	GO0043388
Annotations derived over miRTarBase (Gene Ontology)	DNA synthesis involved in DNA repair GO0000731	over-represented	0.000813	0.0338837	0.0338837	0.466238	4	mmu-miR-206-3p; mmu-miR-133a-3p; mmu-miR-1a-3p; mmu-miR-200a-3p	GO0000731
Annotations derived over miRTarBase (Gene Ontology)	SMAD protein signal transduction GO0060395	over-represented	0.00088	0.0343239	0.0343239	2.41158	8	mmu-miR-133b-3p; mmu-miR-133a-3p; mmu-miR-141-3p; mmu-miR-1a-3p; mmu-miR-200a-3p; mmu-miR-200b-3p; mmu-miR-34b-5p; mmu-miR-34c-5p	GO0060395
Annotations derived over miRTarBase (Gene Ontology)	phagocytic vesicle GO0045335	over-represented	0.00088	0.0343239	0.0343239	2.41158	8	mmu-miR-206-3p; mmu-miR-133a-3p; mmu-miR-141-3p; mmu-miR-1a-3p; mmu-miR-200a-3p; mmu-miR-34b-5p; mmu-miR-34c-5p; mmu-miR-802-5p	GO0045335
Annotations derived over miRTarBase (Gene Ontology)	positive regulation of cardiac muscle cell proliferation GO0060045	over-represented	0.000849	0.0343239	0.0343239	1.80064	7	mmu-miR-206-3p; mmu-miR-133a-3p; mmu-miR-141-3p; mmu-miR-1a-3p; mmu-miR-200b-3p; mmu-miR-20b-5p; mmu-miR-34c-5p	GO0060045
Annotations derived over miRTarBase (Gene Ontology)	positive regulation of cell population proliferation GO0008284	over-represented	0.000842	0.0343239	0.0343239	6.63987	13	mmu-miR-206-3p; mmu-miR-133a-3p; mmu-miR-141-3p; mmu-miR-142a-3p; mmu-miR-196a-5p; mmu-miR-1a-3p; mmu-miR-200a-3p; mmu-miR-200b-3p; mmu-miR-20b-5p; mmu-miR-34b-5p; mmu-miR-34c-5p; mmu-miR-802-5p; mmu-miR-872-5p	GO0008284
Annotations derived over miRTarBase (Gene Ontology)	regulation of retinal cell programmed cell death GO0046668	over-represented	0.000875	0.0343239	0.0343239	0.209003	3	mmu-miR-206-3p; mmu-miR-1a-3p; mmu-miR-34b-5p	GO0046668
Annotations derived over miRTarBase (Gene Ontology)	response to denervation involved in regulation of muscle adaptation GO0014894	over-represented	0.000875	0.0343239	0.0343239	0.209003	3	mmu-miR-206-3p; mmu-miR-133a-3p; mmu-miR-1a-3p	GO0014894
Annotations derived over miRTarBase (Gene Ontology)	thioesterase binding GO0031996	over-represented	0.000875	0.0343239	0.0343239	0.209003	3	mmu-miR-133a-3p; mmu-miR-1a-3p; mmu-miR-34b-5p	GO0031996
Annotations derived over miRTarBase (Gene Ontology)	voltage-gated chloride channel activity GO0005247	over-represented	0.000875	0.0343239	0.0343239	0.209003	3	mmu-miR-206-3p; mmu-miR-1a-3p; mmu-miR-34b-5p	GO0005247
Annotations derived over miRTarBase (Gene Ontology)	positive regulation of angiogenesis GO0045766	over-represented	0.00092	0.0355867	0.0355867	3.85852	10	mmu-miR-133a-3p; mmu-miR-141-3p; mmu-miR-196a-5p; mmu-miR-196b-5p; mmu-miR-1a-3p; mmu-miR-200a-3p; mmu-miR-200b-3p; mmu-miR-20b-5p; mmu-miR-34b-5p; mmu-miR-802-5p	GO0045766
Annotations derived over miRTarBase (Gene Ontology)	cell-cell contact zone GO0044291	over-represented	0.00093	0.0356966	0.0356966	0.482315	4	mmu-miR-206-3p; mmu-miR-1a-3p; mmu-miR-34b-5p; mmu-miR-34c-5p	GO0044291
Annotations derived over miRTarBase (Gene Ontology)	positive regulation of neuron apoptotic process GO0043525	over-represented	0.000955	0.0363798	0.0363798	3.11897	9	mmu-miR-133b-3p; mmu-miR-206-3p; mmu-miR-133a-3p; mmu-miR-141-3p; mmu-miR-1a-3p; mmu-miR-200a-3p; mmu-miR-200b-3p; mmu-miR-34b-5p; mmu-miR-34c-5p	GO0043525
Annotations derived over miRTarBase (Gene Ontology)	positive regulation of epithelial cell proliferation GO0050679	over-represented	0.000994	0.0375809	0.0375809	3.13505	9	mmu-miR-206-3p; mmu-miR-133a-3p; mmu-miR-141-3p; mmu-miR-142a-3p; mmu-miR-1a-3p; mmu-miR-200a-3p; mmu-miR-20b-5p; mmu-miR-34b-5p; mmu-miR-34c-5p	GO0050679
Annotations derived over miRTarBase (Gene Ontology)	establishment of epithelial cell polarity GO0090162	over-represented	0.0010399	0.0390165	0.0390165	0.868167	5	mmu-miR-206-3p; mmu-miR-1a-3p; mmu-miR-200a-3p; mmu-miR-200b-3p; mmu-miR-34b-5p	GO0090162
Annotations derived over miRTarBase (Gene Ontology)	eye development GO0001654	over-represented	0.0010567	0.0393457	0.0393457	1.86495	7	mmu-miR-133b-3p; mmu-miR-133a-3p; mmu-miR-141-3p; mmu-miR-142a-3p; mmu-miR-200a-3p; mmu-miR-34b-5p; mmu-miR-34c-5p	GO0001654
Annotations derived over miRTarBase (Gene Ontology)	DNA replication, synthesis of RNA primer GO0006269	over-represented	0.0011028	0.0401515	0.0401515	0.22508	3	mmu-miR-206-3p; mmu-miR-133a-3p; mmu-miR-1a-3p	GO0006269
Annotations derived over miRTarBase (Gene Ontology)	negative regulation of transforming growth factor beta production GO0071635	over-represented	0.0011028	0.0401515	0.0401515	0.22508	3	mmu-miR-206-3p; mmu-miR-1a-3p; mmu-miR-34b-5p	GO0071635
Annotations derived over miRTarBase (Gene Ontology)	regulation of fibroblast growth factor receptor signaling pathway GO0040036	over-represented	0.0011028	0.0401515	0.0401515	0.22508	3	mmu-miR-206-3p; mmu-miR-133a-3p; mmu-miR-34c-5p	GO0040036
Annotations derived over miRTarBase (Gene Ontology)	positive regulation of Notch signaling pathway GO0045747	over-represented	0.0011146	0.0402817	0.0402817	1.88103	7	mmu-miR-206-3p; mmu-miR-141-3p; mmu-miR-142a-3p; mmu-miR-1a-3p; mmu-miR-200a-3p; mmu-miR-34b-5p; mmu-miR-34c-5p	GO0045747
Annotations derived over miRTarBase (Gene Ontology)	negative regulation of oligodendrocyte differentiation GO0048715	over-represented	0.0011333	0.0406578	0.0406578	0.884244	5	mmu-miR-206-3p; mmu-miR-1a-3p; mmu-miR-200a-3p; mmu-miR-34b-5p; mmu-miR-34c-5p	GO0048715
Annotations derived over miRTarBase (Gene Ontology)	skeletal system development GO0001501	over-represented	0.0011645	0.0414741	0.0414741	3.19936	9	mmu-miR-133b-3p; mmu-miR-206-3p; mmu-miR-133a-3p; mmu-miR-141-3p; mmu-miR-1a-3p; mmu-miR-200a-3p; mmu-miR-200b-3p; mmu-miR-34b-5p; mmu-miR-34c-5p	GO0001501
Annotations derived over miRTarBase (Gene Ontology)	axon extension GO0048675	over-represented	0.0011751	0.0415498	0.0415498	1.89711	7	mmu-miR-206-3p; mmu-miR-133a-3p; mmu-miR-1a-3p; mmu-miR-200a-3p; mmu-miR-200b-3p; mmu-miR-34b-5p; mmu-miR-34c-5p	GO0048675
Annotations derived over miRTarBase (Gene Ontology)	inhibitory postsynaptic potential GO0060080	over-represented	0.0011966	0.0417095	0.0417095	0.514469	4	mmu-miR-206-3p; mmu-miR-133a-3p; mmu-miR-1a-3p; mmu-miR-34b-5p	GO0060080
Annotations derived over miRTarBase (Gene Ontology)	positive regulation of cardiac epithelial to mesenchymal transition GO0062043	over-represented	0.0011966	0.0417095	0.0417095	0.514469	4	mmu-miR-141-3p; mmu-miR-200a-3p; mmu-miR-34b-5p; mmu-miR-34c-5p	GO0062043
Annotations derived over miRTarBase (Gene Ontology)	positive regulation of transcription from RNA polymerase II promoter involved in cellular response to chemical stimulus GO1901522	over-represented	0.0012329	0.0426726	0.0426726	0.900322	5	mmu-miR-133a-3p; mmu-miR-141-3p; mmu-miR-200a-3p; mmu-miR-200b-3p; mmu-miR-34c-5p	GO1901522
Annotations derived over miRTarBase (Gene Ontology)	DNA-directed DNA polymerase activity GO0003887	over-represented	0.0013652	0.0435214	0.0435214	0.241158	3	mmu-miR-206-3p; mmu-miR-133a-3p; mmu-miR-1a-3p	GO0003887
Annotations derived over miRTarBase (Gene Ontology)	HMG box domain binding GO0071837	over-represented	0.0013101	0.0435214	0.0435214	1.38264	6	mmu-miR-206-3p; mmu-miR-141-3p; mmu-miR-1a-3p; mmu-miR-200a-3p; mmu-miR-200b-3p; mmu-miR-20b-5p	GO0071837
Annotations derived over miRTarBase (Gene Ontology)	axon target recognition GO0007412	over-represented	0.0013652	0.0435214	0.0435214	0.241158	3	mmu-miR-206-3p; mmu-miR-1a-3p; mmu-miR-34b-5p	GO0007412
Annotations derived over miRTarBase (Gene Ontology)	cellular response to virus GO0098586	over-represented	0.0013724	0.0435214	0.0435214	1.94534	7	mmu-miR-206-3p; mmu-miR-141-3p; mmu-miR-142a-3p; mmu-miR-1a-3p; mmu-miR-200b-3p; mmu-miR-20b-5p; mmu-miR-34b-5p	GO0098586
Annotations derived over miRTarBase (Gene Ontology)	endocardium development GO0003157	over-represented	0.0013652	0.0435214	0.0435214	0.241158	3	mmu-miR-141-3p; mmu-miR-34b-5p; mmu-miR-34c-5p	GO0003157
Annotations derived over miRTarBase (Gene Ontology)	lung lobe morphogenesis GO0060463	over-represented	0.0013485	0.0435214	0.0435214	0.530547	4	mmu-miR-133a-3p; mmu-miR-196a-5p; mmu-miR-196b-5p; mmu-miR-1a-3p	GO0060463
Annotations derived over miRTarBase (Gene Ontology)	membranous septum morphogenesis GO0003149	over-represented	0.0013389	0.0435214	0.0435214	0.916399	5	mmu-miR-206-3p; mmu-miR-141-3p; mmu-miR-196a-5p; mmu-miR-196b-5p; mmu-miR-200a-3p	GO0003149
Annotations derived over miRTarBase (Gene Ontology)	negative regulation of cartilage development GO0061037	over-represented	0.0013485	0.0435214	0.0435214	0.530547	4	mmu-miR-206-3p; mmu-miR-141-3p; mmu-miR-1a-3p; mmu-miR-200a-3p	GO0061037
Annotations derived over miRTarBase (Gene Ontology)	neuron recognition GO0008038	over-represented	0.0013652	0.0435214	0.0435214	0.241158	3	mmu-miR-206-3p; mmu-miR-1a-3p; mmu-miR-34b-5p	GO0008038
Annotations derived over miRTarBase (Gene Ontology)	neuronal signal transduction GO0023041	over-represented	0.0013652	0.0435214	0.0435214	0.241158	3	mmu-miR-141-3p; mmu-miR-200a-3p; mmu-miR-34b-5p	GO0023041
Annotations derived over miRTarBase (Gene Ontology)	positive regulation of osteoblast differentiation GO0045669	over-represented	0.0013813	0.0435214	0.0435214	2.57235	8	mmu-miR-133a-3p; mmu-miR-141-3p; mmu-miR-142a-3p; mmu-miR-1a-3p; mmu-miR-200a-3p; mmu-miR-20b-5p; mmu-miR-34b-5p; mmu-miR-34c-5p	GO0045669
Annotations derived over miRTarBase (Gene Ontology)	protein lysine deacetylase activity GO0033558	over-represented	0.0013485	0.0435214	0.0435214	0.530547	4	mmu-miR-206-3p; mmu-miR-133a-3p; mmu-miR-1a-3p; mmu-miR-200a-3p	GO0033558
Annotations derived over miRTarBase (Gene Ontology)	regulation of synaptic plasticity GO0048167	over-represented	0.0013813	0.0435214	0.0435214	2.57235	8	mmu-miR-206-3p; mmu-miR-133a-3p; mmu-miR-141-3p; mmu-miR-1a-3p; mmu-miR-200a-3p; mmu-miR-20b-5p; mmu-miR-34b-5p; mmu-miR-34c-5p	GO0048167
Annotations derived over miRTarBase (Gene Ontology)	transcription repressor complex GO0017053	over-represented	0.0013225	0.0435214	0.0435214	2.55627	8	mmu-miR-206-3p; mmu-miR-133a-3p; mmu-miR-141-3p; mmu-miR-142a-3p; mmu-miR-1a-3p; mmu-miR-200a-3p; mmu-miR-200b-3p; mmu-miR-34b-5p	GO0017053
Annotations derived over miRTarBase (Gene Ontology)	atrial septum primum morphogenesis GO0003289	over-represented	0.0015136	0.043969	0.043969	0.546624	4	mmu-miR-141-3p; mmu-miR-1a-3p; mmu-miR-200a-3p; mmu-miR-34b-5p	GO0003289
Annotations derived over miRTarBase (Gene Ontology)	coronary artery morphogenesis GO0060982	over-represented	0.0014516	0.043969	0.043969	0.932476	5	mmu-miR-1a-3p; mmu-miR-200a-3p; mmu-miR-20b-5p; mmu-miR-34b-5p; mmu-miR-34c-5p	GO0060982
Annotations derived over miRTarBase (Gene Ontology)	endocardial cushion fusion GO0003274	over-represented	0.0015136	0.043969	0.043969	0.546624	4	mmu-miR-141-3p; mmu-miR-196a-5p; mmu-miR-196b-5p; mmu-miR-200a-3p	GO0003274
Annotations derived over miRTarBase (Gene Ontology)	fear response GO0042596	over-represented	0.0015136	0.043969	0.043969	0.546624	4	mmu-miR-206-3p; mmu-miR-133a-3p; mmu-miR-1a-3p; mmu-miR-34b-5p	GO0042596
Annotations derived over miRTarBase (Gene Ontology)	leukocyte differentiation GO0002521	over-represented	0.0015136	0.043969	0.043969	0.546624	4	mmu-miR-206-3p; mmu-miR-133a-3p; mmu-miR-1a-3p; mmu-miR-200b-3p	GO0002521
Annotations derived over miRTarBase (Gene Ontology)	negative regulation of cell migration involved in sprouting angiogenesis GO0090051	over-represented	0.0015136	0.043969	0.043969	0.546624	4	mmu-miR-206-3p; mmu-miR-133a-3p; mmu-miR-1a-3p; mmu-miR-34c-5p	GO0090051
Annotations derived over miRTarBase (Gene Ontology)	negative regulation of cell population proliferation GO0008285	over-represented	0.0015001	0.043969	0.043969	5.90032	12	mmu-miR-206-3p; mmu-miR-133a-3p; mmu-miR-141-3p; mmu-miR-142a-3p; mmu-miR-196a-5p; mmu-miR-196b-5p; mmu-miR-1a-3p; mmu-miR-200a-3p; mmu-miR-200b-3p; mmu-miR-20b-5p; mmu-miR-34b-5p; mmu-miR-34c-5p	GO0008285
Annotations derived over miRTarBase (Gene Ontology)	negative regulation of neuron projection development GO0010977	over-represented	0.0014423	0.043969	0.043969	2.58842	8	mmu-miR-133a-3p; mmu-miR-1a-3p; mmu-miR-200a-3p; mmu-miR-200b-3p; mmu-miR-20b-5p; mmu-miR-34b-5p; mmu-miR-802-5p; mmu-miR-872-5p	GO0010977
Annotations derived over miRTarBase (Gene Ontology)	podosome ring GO0061826	over-represented	0.0014222	0.043969	0.043969	0.0643087	2	mmu-miR-34b-5p; mmu-miR-34c-5p	GO0061826
Annotations derived over miRTarBase (Gene Ontology)	positive regulation of epithelial to mesenchymal transition GO0010718	over-represented	0.0015182	0.043969	0.043969	1.97749	7	mmu-miR-141-3p; mmu-miR-142a-3p; mmu-miR-196a-5p; mmu-miR-196b-5p; mmu-miR-1a-3p; mmu-miR-200a-3p; mmu-miR-34c-5p	GO0010718
Annotations derived over miRTarBase (Gene Ontology)	primitive streak formation GO0090009	over-represented	0.0015136	0.043969	0.043969	0.546624	4	mmu-miR-133b-3p; mmu-miR-133a-3p; mmu-miR-1a-3p; mmu-miR-34b-5p	GO0090009
Annotations derived over miRTarBase (Gene Ontology)	regulation of cell population proliferation GO0042127	over-represented	0.0015208	0.043969	0.043969	4.95177	11	mmu-miR-133a-3p; mmu-miR-141-3p; mmu-miR-142a-3p; mmu-miR-196a-5p; mmu-miR-196b-5p; mmu-miR-1a-3p; mmu-miR-200a-3p; mmu-miR-200b-3p; mmu-miR-20b-5p; mmu-miR-34b-5p; mmu-miR-34c-5p	GO0042127
Annotations derived over miRTarBase (Gene Ontology)	regulation of protein localization to adherens junction GO1904702	over-represented	0.0014222	0.043969	0.043969	0.0643087	2	mmu-miR-34b-5p; mmu-miR-34c-5p	GO1904702
Annotations derived over miRTarBase (Gene Ontology)	secretory granule GO0030141	over-represented	0.0014423	0.043969	0.043969	2.58842	8	mmu-miR-206-3p; mmu-miR-133a-3p; mmu-miR-141-3p; mmu-miR-1a-3p; mmu-miR-200a-3p; mmu-miR-20b-5p; mmu-miR-34b-5p; mmu-miR-34c-5p	GO0030141
Annotations derived over miRTarBase (Gene Ontology)	extracellular matrix organization GO0030198	over-represented	0.0015798	0.0448822	0.0448822	3.32797	9	mmu-miR-206-3p; mmu-miR-141-3p; mmu-miR-142a-3p; mmu-miR-196a-5p; mmu-miR-196b-5p; mmu-miR-1a-3p; mmu-miR-200a-3p; mmu-miR-200b-3p; mmu-miR-34b-5p	GO0030198
Annotations derived over miRTarBase (Gene Ontology)	glial cell migration GO0008347	over-represented	0.0015712	0.0448822	0.0448822	0.948553	5	mmu-miR-206-3p; mmu-miR-141-3p; mmu-miR-1a-3p; mmu-miR-200a-3p; mmu-miR-872-5p	GO0008347
Annotations derived over miRTarBase (Gene Ontology)	regulation of axon extension GO0030516	over-represented	0.0015712	0.0448822	0.0448822	0.948553	5	mmu-miR-206-3p; mmu-miR-141-3p; mmu-miR-1a-3p; mmu-miR-200a-3p; mmu-miR-34b-5p	GO0030516
Annotations derived over miRTarBase (Gene Ontology)	protein phosphorylation GO0006468	over-represented	0.001633	0.0461281	0.0461281	7.02572	13	mmu-miR-206-3p; mmu-miR-133a-3p; mmu-miR-141-3p; mmu-miR-142a-3p; mmu-miR-196a-5p; mmu-miR-196b-5p; mmu-miR-1a-3p; mmu-miR-200a-3p; mmu-miR-200b-3p; mmu-miR-20b-5p; mmu-miR-34b-5p; mmu-miR-34c-5p; mmu-miR-872-5p	GO0006468
Annotations derived over miRTarBase (Gene Ontology)	cardiac neural crest cell migration involved in outflow tract morphogenesis GO0003253	over-represented	0.0016639	0.0463678	0.0463678	0.257235	3	mmu-miR-133a-3p; mmu-miR-1a-3p; mmu-miR-200a-3p	GO0003253
Annotations derived over miRTarBase (Gene Ontology)	miRNA processing GO0035196	over-represented	0.0016981	0.0463678	0.0463678	0.96463	5	mmu-miR-206-3p; mmu-miR-1a-3p; mmu-miR-20b-5p; mmu-miR-34b-5p; mmu-miR-802-5p	GO0035196
Annotations derived over miRTarBase (Gene Ontology)	positive regulation of natural killer cell activation GO0032816	over-represented	0.0016925	0.0463678	0.0463678	0.562701	4	mmu-miR-141-3p; mmu-miR-200a-3p; mmu-miR-34b-5p; mmu-miR-34c-5p	GO0032816
Annotations derived over miRTarBase (Gene Ontology)	pre-miRNA processing GO0031054	over-represented	0.0016981	0.0463678	0.0463678	0.96463	5	mmu-miR-206-3p; mmu-miR-1a-3p; mmu-miR-20b-5p; mmu-miR-34b-5p; mmu-miR-802-5p	GO0031054
Annotations derived over miRTarBase (Gene Ontology)	transcription cis-regulatory region binding GO0000976	over-represented	0.0016804	0.0463678	0.0463678	5.96463	12	mmu-miR-206-3p; mmu-miR-133a-3p; mmu-miR-141-3p; mmu-miR-142a-3p; mmu-miR-196a-5p; mmu-miR-1a-3p; mmu-miR-200a-3p; mmu-miR-200b-3p; mmu-miR-20b-5p; mmu-miR-34b-5p; mmu-miR-34c-5p; mmu-miR-802-5p	GO0000976
Annotations derived over miRTarBase (Gene Ontology)	transcription corepressor activity GO0003714	over-represented	0.0016571	0.0463678	0.0463678	4.13183	10	mmu-miR-206-3p; mmu-miR-133a-3p; mmu-miR-141-3p; mmu-miR-142a-3p; mmu-miR-196a-5p; mmu-miR-1a-3p; mmu-miR-200a-3p; mmu-miR-200b-3p; mmu-miR-20b-5p; mmu-miR-34b-5p	GO0003714
Annotations derived over miRTarBase (Gene Ontology)	negative regulation of Ras protein signal transduction GO0046580	over-represented	0.0017766	0.0482422	0.0482422	1.46302	6	mmu-miR-206-3p; mmu-miR-133a-3p; mmu-miR-141-3p; mmu-miR-200a-3p; mmu-miR-20b-5p; mmu-miR-34b-5p	GO0046580

## Sheet: Figure 3
ONTOLOGY	ID	Description	GeneRatio	BgRatio	pvalue	p.adjust	qvalue	geneID	Count	tissue
BP	GO:0007411	axon guidance	15/160	259/28943	1.77752e-11	2.25951e-08	1.77765e-08	Ank3/Bcl11b/Bdnf/Crmp1/Efnb2/Epha4/Etv1/Foxp1/Lhx1/Nfib/Nrcam/Plxna4/Plxnc1/Ptprm/Vegfa	15	Spleen
BP	GO:0097485	neuron projection guidance	15/160	260/28943	1.87745e-11	2.25951e-08	1.77765e-08	Ank3/Bcl11b/Bdnf/Crmp1/Efnb2/Epha4/Etv1/Foxp1/Lhx1/Nfib/Nrcam/Plxna4/Plxnc1/Ptprm/Vegfa	15	Spleen
BP	GO:0007409	axonogenesis	19/160	493/28943	3.9321e-11	3.15485e-08	2.48205e-08	Ank3/Bcl11b/Bdnf/Crmp1/Cttn/Efnb2/Epha4/Etv1/Foxp1/Lhx1/Nfib/Nrcam/Nrn1/Plxna4/Plxnc1/Ptprm/Tnr/Vegfa/Xk	19	Spleen
BP	GO:0072001	renal system development	14/160	348/28943	9.63436e-09	5.79748e-06	4.56111e-06	Acvr2b/Bdnf/Calb1/Ctnnd1/Efnb2/Epha4/Gdf11/Hoxb7/Klf15/Lhx1/Mecom/Pbx1/Pcsk5/Vegfa	14	Spleen
BP	GO:0001654	eye development	15/160	424/28943	1.55808e-08	5.82166e-06	4.58013e-06	Acvr2b/Arhgef15/Bcl11b/Bdnf/Calb1/Fgf9/Gdf11/Gpm6a/Lhx1/Mab21l2/Meis2/Pbx1/Ptprm/Sh3pxd2b/Vegfa	15	Spleen
BP	GO:0072073	kidney epithelium development	10/160	155/28943	1.65698e-08	5.82166e-06	4.58013e-06	Bdnf/Calb1/Efnb2/Epha4/Gdf11/Hoxb7/Klf15/Lhx1/Pbx1/Vegfa	10	Spleen
BP	GO:0150063	visual system development	15/160	427/28943	1.71052e-08	5.82166e-06	4.58013e-06	Acvr2b/Arhgef15/Bcl11b/Bdnf/Calb1/Fgf9/Gdf11/Gpm6a/Lhx1/Mab21l2/Meis2/Pbx1/Ptprm/Sh3pxd2b/Vegfa	15	Spleen
BP	GO:0048880	sensory system development	15/160	431/28943	1.93491e-08	5.82166e-06	4.58013e-06	Acvr2b/Arhgef15/Bcl11b/Bdnf/Calb1/Fgf9/Gdf11/Gpm6a/Lhx1/Mab21l2/Meis2/Pbx1/Ptprm/Sh3pxd2b/Vegfa	15	Spleen
BP	GO:0001655	urogenital system development	14/160	391/28943	4.13565e-08	1.10606e-05	8.7018e-06	Acvr2b/Bdnf/Calb1/Ctnnd1/Efnb2/Epha4/Gdf11/Hoxb7/Klf15/Lhx1/Mecom/Pbx1/Pcsk5/Vegfa	14	Spleen
BP	GO:0001822	kidney development	13/160	334/28943	4.88588e-08	1.17603e-05	9.25231e-06	Acvr2b/Bdnf/Calb1/Ctnnd1/Efnb2/Epha4/Gdf11/Hoxb7/Klf15/Lhx1/Pbx1/Pcsk5/Vegfa	13	Spleen
BP	GO:0007162	negative regulation of cell adhesion	12/160	313/28943	1.9181e-07	4.19715e-05	3.30207e-05	Abat/Acer2/Col1a1/Epha4/Jam2/Pag1/Plxna4/Plxnc1/Podxl/Spry4/Tnr/Vegfa	12	Spleen
BP	GO:0002070	epithelial cell maturation	5/160	26/28943	2.90379e-07	5.82452e-05	4.58239e-05	Cebpa/Epas1/Gdf11/Tfcp2l1/Vegfa	5	Spleen
BP	GO:0048706	embryonic skeletal system development	8/160	147/28943	1.70102e-06	0.000308537	0.000242739	Col1a1/Fgf9/Hoxb6/Hoxb7/Lhx1/Pax5/Pbx1/Pcsk5	8	Spleen
BP	GO:0051148	negative regulation of muscle cell differentiation	6/160	66/28943	1.79457e-06	0.000308537	0.000242739	Bdnf/Fgf9/Foxp1/Pdcd4/Rbpms2/Sox6	6	Spleen
BP	GO:0001657	ureteric bud development	7/160	107/28943	2.26913e-06	0.000364119	0.000286467	Bdnf/Calb1/Gdf11/Hoxb7/Lhx1/Pbx1/Vegfa	7	Spleen
BP	GO:0072163	mesonephric epithelium development	7/160	110/28943	2.73105e-06	0.000386684	0.00030422	Bdnf/Calb1/Gdf11/Hoxb7/Lhx1/Pbx1/Vegfa	7	Spleen
BP	GO:0072164	mesonephric tubule development	7/160	110/28943	2.73105e-06	0.000386684	0.00030422	Bdnf/Calb1/Gdf11/Hoxb7/Lhx1/Pbx1/Vegfa	7	Spleen
BP	GO:0008360	regulation of cell shape	8/160	159/28943	3.0586e-06	0.000409003	0.000321779	Arhgef18/Bambi/Lpar1/Plxna4/Plxnc1/Rnd3/Sh3kbp1/Vegfa	8	Spleen
BP	GO:0001823	mesonephros development	7/160	113/28943	3.26895e-06	0.000414124	0.000325808	Bdnf/Calb1/Gdf11/Hoxb7/Lhx1/Pbx1/Vegfa	7	Spleen
BP	GO:0048469	cell maturation	9/160	221/28943	4.16627e-06	0.00048003	0.000377659	Ank3/Cebpa/Epas1/Gdf11/Nrcam/Pde3a/Plcb1/Tfcp2l1/Vegfa	9	Spleen
BP	GO:0050808	synapse organization	13/160	496/28943	4.18804e-06	0.00048003	0.000377659	Ank3/Arhgef15/Bdnf/Cabp1/Cacna2d2/Cttn/Efnb2/Epha4/Erc2/Gpm6a/Nrcam/Pcdh17/Tnr	13	Spleen
BP	GO:0030323	respiratory tube development	9/160	239/28943	7.84563e-06	0.000858384	0.000675325	Acvr2b/Cebpa/Epas1/Fgf9/Foxp1/Igfbp5/Nfib/Pcsk5/Vegfa	9	Spleen
BP	GO:0048638	regulation of developmental growth	11/160	402/28943	1.58159e-05	0.00153804	0.00121004	Bdnf/Cacna2d2/Cttn/Fgf9/Foxp1/Plcb1/Plxna4/Sh3pxd2b/Tnr/Vegfa/Wwc1	11	Spleen
BP	GO:0048705	skeletal system morphogenesis	9/160	261/28943	1.58381e-05	0.00153804	0.00121004	Acvr2b/Col1a1/Hoxb6/Hoxb7/Lhx1/Pax5/Sh3pxd2b/Sox6/Vegfa	9	Spleen
BP	GO:0010717	regulation of epithelial to mesenchymal transition	6/160	96/28943	1.59747e-05	0.00153804	0.00121004	Bambi/Col1a1/Epha4/Glipr2/Phldb1/Vegfa	6	Spleen
BP	GO:0022604	regulation of cell morphogenesis	10/160	338/28943	2.00049e-05	0.001852	0.00145704	Arhgef18/Bambi/Epha4/Lpar1/Plxna4/Plxnc1/Rnd3/Sh3kbp1/Spry4/Vegfa	10	Spleen
BP	GO:0060537	muscle tissue development	12/160	494/28943	2.10528e-05	0.00187682	0.00147657	Adamts9/Bdnf/Efnb2/Fgf9/Foxp1/Hlf/Igfbp5/Mylk/Pax5/Sox6/Vegfa/Xk	12	Spleen
BP	GO:0001837	epithelial to mesenchymal transition	7/160	155/28943	2.59256e-05	0.00222867	0.00175339	Bambi/Col1a1/Epha4/Glipr2/Pdcd4/Phldb1/Vegfa	7	Spleen
BP	GO:0051147	regulation of muscle cell differentiation	7/160	157/28943	2.81499e-05	0.00227985	0.00179365	Bdnf/Efnb2/Fgf9/Foxp1/Pdcd4/Rbpms2/Sox6	7	Spleen
BP	GO:0014911	positive regulation of smooth muscle cell migration	5/160	64/28943	2.84153e-05	0.00227985	0.00179365	Fgf9/Igfbp5/Lpar1/Pcsk5/Plau	5	Spleen
BP	GO:0021700	developmental maturation	10/160	355/28943	3.03637e-05	0.00235759	0.00185481	Ank3/Arhgef15/Cebpa/Epas1/Gdf11/Nrcam/Pde3a/Plcb1/Tfcp2l1/Vegfa	10	Spleen
BP	GO:0010977	negative regulation of neuron projection development	7/160	160/28943	3.1779e-05	0.00239038	0.00188061	Crmp1/Efemp1/Efnb2/Epha4/Lpar1/Ptprg/Tnr	7	Spleen
BP	GO:0072006	nephron development	7/160	161/28943	3.3071e-05	0.00241218	0.00189776	Calb1/Ctnnd1/Hoxb7/Klf15/Lhx1/Pbx1/Vegfa	7	Spleen
BP	GO:2000243	positive regulation of reproductive process	6/160	110/28943	3.46345e-05	0.00245192	0.00192902	Fgf9/Lhfpl2/Pde3a/Plau/Plcb1/Vegfa	6	Spleen
BP	GO:0001649	osteoblast differentiation	8/160	225/28943	3.81513e-05	0.0025517	0.00200753	Acvr2b/Bambi/Cebpa/Col1a1/Fgf9/Igfbp5/Sh3pxd2b/Vegfa	8	Spleen
BP	GO:0019933	cAMP-mediated signaling	5/160	68/28943	3.81642e-05	0.0025517	0.00200753	Lpar1/Pde10a/Pde3a/Pde7a/Pde7b	5	Spleen
BP	GO:0042692	muscle cell differentiation	11/160	449/28943	4.33843e-05	0.0027774	0.00218509	Bdnf/Cacna2d2/Efnb2/Fgf9/Foxp1/Igfbp5/Pdcd4/Rbpms2/Sox6/Vegfa/Xk	11	Spleen
BP	GO:0031589	cell-substrate adhesion	10/160	371/28943	4.40109e-05	0.0027774	0.00218509	Acer2/Adamts9/Bcam/Cd34/Col1a1/Cttn/Pcsk5/Plau/Spry4/Vegfa	10	Spleen
BP	GO:0071695	anatomical structure maturation	9/160	299/28943	4.58692e-05	0.0027774	0.00218509	Ank3/Cebpa/Epas1/Gdf11/Nrcam/Pde3a/Plcb1/Tfcp2l1/Vegfa	9	Spleen
BP	GO:0008045	motor neuron axon guidance	4/160	36/28943	4.61554e-05	0.0027774	0.00218509	Epha4/Foxp1/Lhx1/Plxna4	4	Spleen
BP	GO:0007160	cell-matrix adhesion	8/160	233/28943	4.88263e-05	0.00282119	0.00221955	Acer2/Adamts9/Bcam/Cd34/Cttn/Pcsk5/Plau/Vegfa	8	Spleen
BP	GO:0043010	camera-type eye development	10/160	376/28943	4.92273e-05	0.00282119	0.00221955	Acvr2b/Arhgef15/Bcl11b/Calb1/Gdf11/Gpm6a/Lhx1/Mab21l2/Ptprm/Vegfa	10	Spleen
BP	GO:0060485	mesenchyme development	9/160	304/28943	5.21271e-05	0.0029179	0.00229563	Bambi/Bnc2/Col1a1/Epha4/Fgf9/Glipr2/Pdcd4/Phldb1/Vegfa	9	Spleen
BP	GO:0030324	lung development	8/160	236/28943	5.34231e-05	0.00292249	0.00229924	Acvr2b/Cebpa/Epas1/Fgf9/Foxp1/Igfbp5/Nfib/Vegfa	8	Spleen
BP	GO:0072009	nephron epithelium development	6/160	120/28943	5.64462e-05	0.00301925	0.00237536	Calb1/Hoxb7/Klf15/Lhx1/Pbx1/Vegfa	6	Spleen
BP	GO:0072178	nephric duct morphogenesis	3/160	14/28943	5.77081e-05	0.00301964	0.00237567	Efnb2/Epha4/Lhx1	3	Spleen
BP	GO:1903034	regulation of response to wounding	7/160	177/28943	6.03624e-05	0.00309133	0.00243207	Abat/Cd34/Epha4/Hbegf/Mylk/Plau/Tnr	7	Spleen
BP	GO:0002064	epithelial cell development	8/160	245/28943	6.94297e-05	0.00341321	0.00268531	Bcl11b/Ccdc88c/Cebpa/Epas1/Gdf11/Plcb1/Tfcp2l1/Vegfa	8	Spleen
BP	GO:0050770	regulation of axonogenesis	7/160	181/28943	6.94838e-05	0.00341321	0.00268531	Bdnf/Epha4/Plxna4/Plxnc1/Tnr/Vegfa/Xk	7	Spleen
BP	GO:0072176	nephric duct development	3/160	15/28943	7.18424e-05	0.00345849	0.00272094	Efnb2/Epha4/Lhx1	3	Spleen
BP	GO:0060041	retina development in camera-type eye	7/160	183/28943	7.44495e-05	0.00349839	0.00275232	Acvr2b/Arhgef15/Calb1/Gdf11/Gpm6a/Lhx1/Ptprm	7	Spleen
BP	GO:0010632	regulation of epithelial cell migration	8/160	248/28943	7.55779e-05	0.00349839	0.00275232	Adamts9/Epb41l4b/Foxp1/Glipr2/Hbegf/Ptprg/Ptprm/Vegfa	8	Spleen
BP	GO:0043951	negative regulation of cAMP-mediated signaling	3/160	16/28943	8.80627e-05	0.00392532	0.0030882	Lpar1/Pde10a/Pde3a	3	Spleen
BP	GO:0051151	negative regulation of smooth muscle cell differentiation	3/160	16/28943	8.80627e-05	0.00392532	0.0030882	Fgf9/Pdcd4/Rbpms2	3	Spleen
BP	GO:0010631	epithelial cell migration	9/160	328/28943	9.31478e-05	0.00407649	0.00320714	Adamts9/Efnb2/Epb41l4b/Foxp1/Glipr2/Hbegf/Ptprg/Ptprm/Vegfa	9	Spleen
BP	GO:0030900	forebrain development	10/160	407/28943	9.48514e-05	0.00407691	0.00320747	Bcl11b/Btbd3/Lhx1/Mecom/Nfib/Pax5/Plcb1/Plxna4/Tnr/Tox	10	Spleen
BP	GO:0090132	epithelium migration	9/160	330/28943	9.75368e-05	0.00411879	0.00324042	Adamts9/Efnb2/Epb41l4b/Foxp1/Glipr2/Hbegf/Ptprg/Ptprm/Vegfa	9	Spleen
BP	GO:0090130	tissue migration	9/160	332/28943	0.000102098	0.00423707	0.00333348	Adamts9/Efnb2/Epb41l4b/Foxp1/Glipr2/Hbegf/Ptprg/Ptprm/Vegfa	9	Spleen
BP	GO:0009791	post-embryonic development	6/160	135/28943	0.000108451	0.00442444	0.00348089	Acvr2b/Bcl11b/Lhx1/Mecom/Sox6/Vegfa	6	Spleen
BP	GO:0003407	neural retina development	5/160	87/28943	0.000124334	0.00496922	0.00390949	Calb1/Gdf11/Gpm6a/Lhx1/Ptprm	5	Spleen
BP	GO:0060541	respiratory system development	8/160	267/28943	0.000125934	0.00496922	0.00390949	Acvr2b/Cebpa/Epas1/Fgf9/Foxp1/Igfbp5/Nfib/Vegfa	8	Spleen
BP	GO:0021537	telencephalon development	8/160	268/28943	0.000129208	0.00501619	0.00394644	Bcl11b/Btbd3/Lhx1/Nfib/Pax5/Plcb1/Plxna4/Tnr	8	Spleen
BP	GO:0001503	ossification	10/160	426/28943	0.000137602	0.00525727	0.00413611	Acvr2b/Aspn/Bambi/Cebpa/Col1a1/Fgf9/Igfbp5/Pbx1/Sh3pxd2b/Vegfa	10	Spleen
BP	GO:0034332	adherens junction organization	4/160	50/28943	0.00016992	0.00633655	0.00498522	Cdh24/Efnb2/Epha4/Vegfa	4	Spleen
BP	GO:0072089	stem cell proliferation	6/160	147/28943	0.000172816	0.00633655	0.00498522	Cd34/Cebpa/Fgf9/Mecom/Nfib/Pbx1	6	Spleen
BP	GO:0060841	venous blood vessel development	3/160	20/28943	0.000176381	0.00633655	0.00498522	Acvr2b/Efnb2/Vegfa	3	Spleen
BP	GO:1904754	positive regulation of vascular associated smooth muscle cell migration	3/160	20/28943	0.000176381	0.00633655	0.00498522	Fgf9/Igfbp5/Pcsk5	3	Spleen
BP	GO:1903035	negative regulation of response to wounding	5/160	94/28943	0.000179061	0.00633822	0.00498654	Abat/Cd34/Epha4/Plau/Tnr	5	Spleen
BP	GO:0031345	negative regulation of cell projection organization	7/160	213/28943	0.000190853	0.00665771	0.00523789	Crmp1/Efemp1/Efnb2/Epha4/Lpar1/Ptprg/Tnr	7	Spleen
BP	GO:0043117	positive regulation of vascular permeability	3/160	21/28943	0.000204944	0.00704715	0.00554428	Ocln/Pde3a/Vegfa	3	Spleen
BP	GO:0019935	cyclic-nucleotide-mediated signaling	5/160	99/28943	0.000228204	0.00773645	0.00608658	Lpar1/Pde10a/Pde3a/Pde7a/Pde7b	5	Spleen
BP	GO:0031290	retinal ganglion cell axon guidance	3/160	22/28943	0.000236342	0.00788552	0.00620385	Nrcam/Ptprm/Vegfa	3	Spleen
BP	GO:0014910	regulation of smooth muscle cell migration	5/160	100/28943	0.000239154	0.00788552	0.00620385	Fgf9/Igfbp5/Lpar1/Pcsk5/Plau	5	Spleen
BP	GO:0001558	regulation of cell growth	10/160	459/28943	0.000250466	0.00814691	0.0064095	Bdnf/Cttn/Fhl1/Foxp1/Hbegf/Igfbp5/Plxna4/Sh3bp4/Tnr/Vegfa	10	Spleen
BP	GO:0038083	peptidyl-tyrosine autophosphorylation	3/160	23/28943	0.000270693	0.00857314	0.00674483	Aatk/Ctnnd1/Vegfa	3	Spleen
BP	GO:0090190	positive regulation of branching involved in ureteric bud morphogenesis	3/160	23/28943	0.000270693	0.00857314	0.00674483	Hoxb7/Lhx1/Vegfa	3	Spleen
BP	GO:0072080	nephron tubule development	5/160	105/28943	0.000300012	0.00937831	0.00737829	Calb1/Hoxb7/Lhx1/Pbx1/Vegfa	5	Spleen
BP	GO:0001667	ameboidal-type cell migration	10/160	471/28943	0.000307248	0.00938764	0.00738564	Adamts9/Amotl2/Efnb2/Epb41l4b/Foxp1/Glipr2/Hbegf/Ptprg/Ptprm/Vegfa	10	Spleen
BP	GO:0010842	retina layer formation	3/160	24/28943	0.000308111	0.00938764	0.00738564	Calb1/Lhx1/Ptprm	3	Spleen
BP	GO:0072091	regulation of stem cell proliferation	5/160	106/28943	0.000313474	0.00943164	0.00742025	Cebpa/Fgf9/Mecom/Nfib/Pbx1	5	Spleen
BP	GO:0060993	kidney morphogenesis	5/160	107/28943	0.000327388	0.00972868	0.00765394	Calb1/Hoxb7/Lhx1/Pbx1/Vegfa	5	Spleen
BP	GO:0090189	regulation of branching involved in ureteric bud morphogenesis	3/160	25/28943	0.000348709	0.0100985	0.00794488	Hoxb7/Lhx1/Vegfa	3	Spleen
BP	GO:0009952	anterior/posterior pattern specification	7/160	236/28943	0.000355528	0.0100985	0.00794488	Acvr2b/Gdf11/Hoxb6/Hoxb7/Lhx1/Pbx1/Pcsk5	7	Spleen
BP	GO:0030516	regulation of axon extension	5/160	109/28943	0.000356614	0.0100985	0.00794488	Bdnf/Cttn/Plxna4/Tnr/Vegfa	5	Spleen
BP	GO:0048661	positive regulation of smooth muscle cell proliferation	5/160	109/28943	0.000356614	0.0100985	0.00794488	Fgf9/Foxp1/Hbegf/Igfbp5/Vegfa	5	Spleen
BP	GO:0030336	negative regulation of cell migration	8/160	312/28943	0.000360927	0.0101018	0.00794746	Adamts9/Epha4/Igfbp5/Nav3/Plcb1/Ptprg/Ptprm/Srgap1	8	Spleen
BP	GO:0048732	gland development	10/160	483/28943	0.000374422	0.010359	0.00814985	Bcl11b/Cebpa/Ctnnd1/Igfbp5/Myb/Nfib/Pbx1/Plau/Tfcp2l1/Vegfa	10	Spleen
BP	GO:0014909	smooth muscle cell migration	5/160	111/28943	0.000387772	0.0104873	0.00825076	Fgf9/Igfbp5/Lpar1/Pcsk5/Plau	5	Spleen
BP	GO:0061326	renal tubule development	5/160	111/28943	0.000387772	0.0104873	0.00825076	Calb1/Hoxb7/Lhx1/Pbx1/Vegfa	5	Spleen
BP	GO:0090596	sensory organ morphogenesis	8/160	321/28943	0.000435757	0.0115935	0.00912111	Bdnf/Calb1/Clic5/Fgf9/Gdf11/Lhx1/Ptprm/Vegfa	8	Spleen
BP	GO:0007156	homophilic cell adhesion via plasma membrane adhesion molecules	5/160	114/28943	0.00043831	0.0115935	0.00912111	Cdh24/Nrcam/Pcdh1/Pcdh19/Ptprm	5	Spleen
BP	GO:0048762	mesenchymal cell differentiation	7/160	245/28943	0.000444827	0.011638	0.00915612	Bambi/Col1a1/Epha4/Glipr2/Pdcd4/Phldb1/Vegfa	7	Spleen
BP	GO:0045927	positive regulation of growth	8/160	324/28943	0.000463332	0.0119918	0.00943447	Bdnf/Cacna2d2/Fgf9/Hbegf/Plcb1/Sh3pxd2b/Tfcp2l1/Vegfa	8	Spleen
BP	GO:2000146	negative regulation of cell motility	8/160	325/28943	0.000472833	0.0120263	0.00946161	Adamts9/Epha4/Igfbp5/Nav3/Plcb1/Ptprg/Ptprm/Srgap1	8	Spleen
BP	GO:0060840	artery development	5/160	116/28943	0.000474658	0.0120263	0.00946161	Acvr2b/Adamts9/Efnb2/Mylk/Vegfa	5	Spleen
BP	GO:1902905	positive regulation of supramolecular fiber organization	6/160	180/28943	0.000511512	0.0128251	0.01009	Arhgef15/Cttn/Lpar1/Nav3/Sh3pxd2b/Slain1	6	Spleen
BP	GO:0001658	branching involved in ureteric bud morphogenesis	4/160	67/28943	0.000525792	0.0130472	0.0102648	Hoxb7/Lhx1/Pbx1/Vegfa	4	Spleen
BP	GO:0048660	regulation of smooth muscle cell proliferation	6/160	185/28943	0.000590815	0.0145111	0.0114165	Fgf9/Foxp1/Hbegf/Igfbp5/Pdcd4/Vegfa	6	Spleen
BP	GO:0048592	eye morphogenesis	6/160	187/28943	0.000625081	0.0151977	0.0119566	Bdnf/Calb1/Gdf11/Lhx1/Ptprm/Vegfa	6	Spleen
BP	GO:0061387	regulation of extent of cell growth	5/160	124/28943	0.000643168	0.015481	0.0121796	Bdnf/Cttn/Plxna4/Tnr/Vegfa	5	Spleen
BP	GO:2000177	regulation of neural precursor cell proliferation	5/160	125/28943	0.000667014	0.0158961	0.0125061	Bdnf/Lhx1/Slc16a2/Tox/Vegfa	5	Spleen
BP	GO:0014812	muscle cell migration	5/160	126/28943	0.000691516	0.0162912	0.0128169	Fgf9/Igfbp5/Lpar1/Pcsk5/Plau	5	Spleen
BP	GO:0045444	fat cell differentiation	7/160	265/28943	0.000707704	0.0162912	0.0128169	Cebpa/Creb5/Mecom/Plcb1/Runx1t1/Sh3pxd2b/Vegfa	7	Spleen
BP	GO:0048659	smooth muscle cell proliferation	6/160	192/28943	0.000717508	0.0162912	0.0128169	Fgf9/Foxp1/Hbegf/Igfbp5/Pdcd4/Vegfa	6	Spleen
BP	GO:1905330	regulation of morphogenesis of an epithelium	4/160	73/28943	0.000727728	0.0162912	0.0128169	Foxp1/Hoxb7/Lhx1/Vegfa	4	Spleen
BP	GO:0001945	lymph vessel development	3/160	32/28943	0.00073097	0.0162912	0.0128169	Acvr2b/Efnb2/Vegfa	3	Spleen
BP	GO:0051150	regulation of smooth muscle cell differentiation	3/160	32/28943	0.00073097	0.0162912	0.0128169	Fgf9/Pdcd4/Rbpms2	3	Spleen
BP	GO:1904752	regulation of vascular associated smooth muscle cell migration	3/160	32/28943	0.00073097	0.0162912	0.0128169	Fgf9/Igfbp5/Pcsk5	3	Spleen
BP	GO:0060675	ureteric bud morphogenesis	4/160	74/28943	0.000766031	0.0168287	0.0132398	Hoxb7/Lhx1/Pbx1/Vegfa	4	Spleen
BP	GO:0042476	odontogenesis	5/160	129/28943	0.000769071	0.0168287	0.0132398	Acvr2b/Aspn/Bcl11b/Cd34/Col1a1	5	Spleen
BP	GO:0021952	central nervous system projection neuron axonogenesis	3/160	33/28943	0.000800819	0.0172105	0.0135402	Epha4/Nfib/Plxna4	3	Spleen
BP	GO:0048566	embryonic digestive tract development	3/160	33/28943	0.000800819	0.0172105	0.0135402	Fgf9/Myb/Pcsk5	3	Spleen
BP	GO:0031346	positive regulation of cell projection organization	9/160	441/28943	0.000812381	0.0173044	0.0136141	Bdnf/Efemp1/Epha4/Fnbp1l/Gpm6a/Plxna4/Plxnc1/Tox/Vegfa	9	Spleen
BP	GO:0048588	developmental cell growth	7/160	273/28943	0.000842182	0.0177819	0.0139897	Bdnf/Cttn/Foxp1/Nrn1/Plxna4/Tnr/Vegfa	7	Spleen
BP	GO:0030099	myeloid cell differentiation	9/160	445/28943	0.000865545	0.0179601	0.0141299	Cebpa/Epas1/Foxp1/Hoxb7/Meis2/Myb/Plcb1/Sox6/Vegfa	9	Spleen
BP	GO:0034329	cell junction assembly	9/160	445/28943	0.000865545	0.0179601	0.0141299	Bdnf/Cdh24/Ctnnd1/Cttn/Efnb2/Gpm6a/Ocln/Pcdh17/Vegfa	9	Spleen
BP	GO:0099563	modification of synaptic structure	3/160	34/28943	0.000874771	0.0179964	0.0141585	Cabp1/Cttn/Epha4	3	Spleen
BP	GO:1990138	neuron projection extension	6/160	200/28943	0.000886998	0.0180933	0.0142347	Bdnf/Cttn/Nrn1/Plxna4/Tnr/Vegfa	6	Spleen
BP	GO:0040013	negative regulation of locomotion	8/160	360/28943	0.00091938	0.0184664	0.0145282	Adamts9/Epha4/Igfbp5/Nav3/Plcb1/Ptprg/Ptprm/Srgap1	8	Spleen
BP	GO:0072171	mesonephric tubule morphogenesis	4/160	78/28943	0.000933552	0.0184664	0.0145282	Hoxb7/Lhx1/Pbx1/Vegfa	4	Spleen
BP	GO:0051495	positive regulation of cytoskeleton organization	6/160	202/28943	0.000933827	0.0184664	0.0145282	Arhgef15/Cttn/Lpar1/Nav3/Sh3pxd2b/Slain1	6	Spleen
BP	GO:0060560	developmental growth involved in morphogenesis	7/160	278/28943	0.000935978	0.0184664	0.0145282	Bdnf/Cttn/Lhx1/Nrn1/Plxna4/Tnr/Vegfa	7	Spleen
BP	GO:0061041	regulation of wound healing	5/160	137/28943	0.00100763	0.0197185	0.0155133	Abat/Cd34/Hbegf/Mylk/Plau	5	Spleen
BP	GO:0002262	myeloid cell homeostasis	6/160	206/28943	0.00103318	0.0198848	0.0156441	Epas1/Hoxb6/Mecom/Plcb1/Sox6/Vegfa	6	Spleen
BP	GO:0090183	regulation of kidney development	3/160	36/28943	0.00103535	0.0198848	0.0156441	Hoxb7/Lhx1/Vegfa	3	Spleen
BP	GO:0048675	axon extension	5/160	138/28943	0.00104091	0.0198848	0.0156441	Bdnf/Cttn/Plxna4/Tnr/Vegfa	5	Spleen
BP	GO:0048844	artery morphogenesis	4/160	81/28943	0.00107501	0.0202152	0.0159041	Adamts9/Efnb2/Mylk/Vegfa	4	Spleen
BP	GO:0051145	smooth muscle cell differentiation	4/160	81/28943	0.00107501	0.0202152	0.0159041	Fgf9/Pdcd4/Rbpms2/Vegfa	4	Spleen
BP	GO:0007517	muscle organ development	8/160	371/28943	0.00111436	0.0206186	0.0162215	Bdnf/Etv1/Fhl1/Foxp1/Hlf/Mylk/Pax5/Xk	8	Spleen
BP	GO:0035909	aorta morphogenesis	3/160	37/28943	0.00112216	0.0206186	0.0162215	Adamts9/Efnb2/Mylk	3	Spleen
BP	GO:1904738	vascular associated smooth muscle cell migration	3/160	37/28943	0.00112216	0.0206186	0.0162215	Fgf9/Igfbp5/Pcsk5	3	Spleen
BP	GO:0021953	central nervous system neuron differentiation	6/160	210/28943	0.00114046	0.0207961	0.0163611	Bcl11b/Epha4/Lhx1/Nfib/Plxna4/Tox	6	Spleen
BP	GO:0008361	regulation of cell size	6/160	211/28943	0.00116856	0.0211484	0.0166383	Bdnf/Cttn/Plxna4/Tnr/Vegfa/Xk	6	Spleen
BP	GO:0014706	striated muscle tissue development	7/160	291/28943	0.00121871	0.0218912	0.0172227	Adamts9/Bdnf/Efnb2/Fgf9/Foxp1/Sox6/Vegfa	7	Spleen
BP	GO:0042060	wound healing	8/160	380/28943	0.00129734	0.0231311	0.0181982	Abat/Cd34/Col1a1/Epb41l4b/Hbegf/Mylk/Plau/Vegfa	8	Spleen
BP	GO:0032927	positive regulation of activin receptor signaling pathway	2/160	10/28943	0.00132742	0.0233219	0.0183483	Acvr2b/Fgf9	2	Spleen
BP	GO:0071362	cellular response to ether	2/160	10/28943	0.00132742	0.0233219	0.0183483	Foxp1/Plcb1	2	Spleen
BP	GO:0072078	nephron tubule morphogenesis	4/160	86/28943	0.00134315	0.0233518	0.0183718	Hoxb7/Lhx1/Pbx1/Vegfa	4	Spleen
BP	GO:0098742	cell-cell adhesion via plasma-membrane adhesion molecules	6/160	217/28943	0.00134852	0.0233518	0.0183718	Cdh24/Nrcam/Pcdh1/Pcdh17/Pcdh19/Ptprm	6	Spleen
BP	GO:0035265	organ growth	6/160	218/28943	0.00138046	0.0234555	0.0184534	Acvr2b/Bnc2/Cacna2d2/Fgf9/Foxp1/Wwc1	6	Spleen
BP	GO:0048639	positive regulation of developmental growth	6/160	218/28943	0.00138046	0.0234555	0.0184534	Bdnf/Cacna2d2/Fgf9/Plcb1/Sh3pxd2b/Vegfa	6	Spleen
BP	GO:0071425	hematopoietic stem cell proliferation	3/160	40/28943	0.00140969	0.0234555	0.0184534	Cd34/Cebpa/Mecom	3	Spleen
BP	GO:1905332	positive regulation of morphogenesis of an epithelium	3/160	40/28943	0.00140969	0.0234555	0.0184534	Hoxb7/Lhx1/Vegfa	3	Spleen
BP	GO:0001666	response to hypoxia	6/160	219/28943	0.00141298	0.0234555	0.0184534	Abat/Cd34/Epas1/Epha4/Plau/Vegfa	6	Spleen
BP	GO:0045216	cell-cell junction organization	6/160	219/28943	0.00141298	0.0234555	0.0184534	Cdh24/Ctnnd1/Efnb2/Epha4/Ocln/Vegfa	6	Spleen
BP	GO:0072088	nephron epithelium morphogenesis	4/160	88/28943	0.00146239	0.0241094	0.0189678	Hoxb7/Lhx1/Pbx1/Vegfa	4	Spleen
BP	GO:0003002	regionalization	8/160	389/28943	0.0015035	0.0241474	0.0189977	Acvr2b/Gdf11/Hoxb6/Hoxb7/Lhx1/Pbx1/Pcsk5/Tll1	8	Spleen
BP	GO:0061448	connective tissue development	7/160	302/28943	0.00150677	0.0241474	0.0189977	Col1a1/Creb5/Efemp1/Fgf9/Nfib/Sh3pxd2b/Sox6	7	Spleen
BP	GO:0045598	regulation of fat cell differentiation	5/160	150/28943	0.00150689	0.0241474	0.0189977	Cebpa/Mecom/Runx1t1/Sh3pxd2b/Vegfa	5	Spleen
BP	GO:0007431	salivary gland development	3/160	41/28943	0.00151485	0.0241474	0.0189977	Ctnnd1/Nfib/Tfcp2l1	3	Spleen
BP	GO:0051154	negative regulation of striated muscle cell differentiation	3/160	41/28943	0.00151485	0.0241474	0.0189977	Bdnf/Foxp1/Sox6	3	Spleen
BP	GO:0045995	regulation of embryonic development	4/160	90/28943	0.00158882	0.0247526	0.0194739	Lhx1/Phldb1/Plcb1/Rps6ka6	4	Spleen
BP	GO:0072028	nephron morphogenesis	4/160	90/28943	0.00158882	0.0247526	0.0194739	Hoxb7/Lhx1/Pbx1/Vegfa	4	Spleen
BP	GO:0031077	post-embryonic camera-type eye development	2/160	11/28943	0.00161652	0.0247526	0.0194739	Bcl11b/Vegfa	2	Spleen
BP	GO:0035701	hematopoietic stem cell migration	2/160	11/28943	0.00161652	0.0247526	0.0194739	Bcl11b/Jam2	2	Spleen
BP	GO:0010810	regulation of cell-substrate adhesion	6/160	225/28943	0.00162052	0.0247526	0.0194739	Acer2/Col1a1/Pcsk5/Plau/Spry4/Vegfa	6	Spleen
BP	GO:2000241	regulation of reproductive process	6/160	225/28943	0.00162052	0.0247526	0.0194739	Fgf9/Lhfpl2/Pde3a/Plau/Plcb1/Vegfa	6	Spleen
BP	GO:0010464	regulation of mesenchymal cell proliferation	3/160	42/28943	0.00162481	0.0247526	0.0194739	Fgf9/Foxp1/Nfib	3	Spleen
BP	GO:0019932	second-messenger-mediated signaling	7/160	309/28943	0.00171607	0.0259153	0.0203886	Lpar1/Pde10a/Pde3a/Pde7a/Pde7b/Rasd1/Vegfa	7	Spleen
BP	GO:0061333	renal tubule morphogenesis	4/160	92/28943	0.00172267	0.0259153	0.0203886	Hoxb7/Lhx1/Pbx1/Vegfa	4	Spleen
BP	GO:0007389	pattern specification process	9/160	493/28943	0.00175471	0.0262335	0.0206389	Acvr2b/Gdf11/Hoxb6/Hoxb7/Lhx1/Meis2/Pbx1/Pcsk5/Tll1	9	Spleen
BP	GO:0048593	camera-type eye morphogenesis	5/160	157/28943	0.00184103	0.027354	0.0215205	Calb1/Gdf11/Lhx1/Ptprm/Vegfa	5	Spleen
BP	GO:0035886	vascular associated smooth muscle cell differentiation	3/160	44/28943	0.0018594	0.0274575	0.0216019	Fgf9/Pdcd4/Vegfa	3	Spleen
BP	GO:0010649	regulation of cell communication by electrical coupling	2/160	12/28943	0.00193279	0.0280254	0.0220487	Ank3/Cabp1	2	Spleen
BP	GO:0048845	venous blood vessel morphogenesis	2/160	12/28943	0.00193279	0.0280254	0.0220487	Efnb2/Vegfa	2	Spleen
BP	GO:0071679	commissural neuron axon guidance	2/160	12/28943	0.00193279	0.0280254	0.0220487	Nfib/Vegfa	2	Spleen
BP	GO:0010634	positive regulation of epithelial cell migration	5/160	160/28943	0.00199968	0.0288217	0.0226752	Epb41l4b/Foxp1/Glipr2/Hbegf/Vegfa	5	Spleen
BP	GO:0030111	regulation of Wnt signaling pathway	7/160	319/28943	0.00205351	0.0292645	0.0230235	Bambi/Ccdc88c/Col1a1/Ctnnd1/Dkk2/Fgf9/Klf15	7	Spleen
BP	GO:0045667	regulation of osteoblast differentiation	5/160	161/28943	0.00205471	0.0292645	0.0230235	Acvr2b/Bambi/Cebpa/Igfbp5/Vegfa	5	Spleen
BP	GO:0034101	erythrocyte homeostasis	5/160	162/28943	0.00211085	0.0295848	0.0232756	Epas1/Hoxb6/Plcb1/Sox6/Vegfa	5	Spleen
BP	GO:0021955	central nervous system neuron axonogenesis	3/160	46/28943	0.00211408	0.0295848	0.0232756	Epha4/Nfib/Plxna4	3	Spleen
BP	GO:0030225	macrophage differentiation	3/160	46/28943	0.00211408	0.0295848	0.0232756	Cebpa/Plcb1/Vegfa	3	Spleen
BP	GO:0007611	learning or memory	7/160	321/28943	0.00212677	0.0295903	0.0232799	Bdnf/Cacna1e/Calb1/Camk2n1/Meis2/Plcb1/Tnr	7	Spleen
BP	GO:0050772	positive regulation of axonogenesis	4/160	98/28943	0.00217087	0.0300304	0.0236261	Bdnf/Plxna4/Plxnc1/Vegfa	4	Spleen
BP	GO:0010559	regulation of glycoprotein biosynthetic process	3/160	47/28943	0.00224913	0.0300674	0.0236552	Acer2/Hbegf/Plcb1	3	Spleen
BP	GO:0043114	regulation of vascular permeability	3/160	47/28943	0.00224913	0.0300674	0.0236552	Ocln/Pde3a/Vegfa	3	Spleen
BP	GO:0019226	transmission of nerve impulse	4/160	99/28943	0.00225267	0.0300674	0.0236552	Ank3/Cacna1e/Nrcam/Tnr	4	Spleen
BP	GO:0051492	regulation of stress fiber assembly	4/160	99/28943	0.00225267	0.0300674	0.0236552	Arhgef15/Arhgef18/Lpar1/Sh3pxd2b	4	Spleen
BP	GO:0032060	bleb assembly	2/160	13/28943	0.00227593	0.0300674	0.0236552	Lpar1/Mylk	2	Spleen
BP	GO:0033240	positive regulation of cellular amine metabolic process	2/160	13/28943	0.00227593	0.0300674	0.0236552	Abat/Epas1	2	Spleen
BP	GO:0045472	response to ether	2/160	13/28943	0.00227593	0.0300674	0.0236552	Foxp1/Plcb1	2	Spleen
BP	GO:0051549	positive regulation of keratinocyte migration	2/160	13/28943	0.00227593	0.0300674	0.0236552	Epb41l4b/Hbegf	2	Spleen
BP	GO:1990845	adaptive thermogenesis	5/160	165/28943	0.00228597	0.0300674	0.0236552	Acvr2b/Clic5/Epas1/Esrrg/Vegfa	5	Spleen
BP	GO:0043949	regulation of cAMP-mediated signaling	3/160	48/28943	0.00238942	0.0312572	0.0245913	Lpar1/Pde10a/Pde3a	3	Spleen
BP	GO:0036293	response to decreased oxygen levels	6/160	246/28943	0.00253349	0.0324562	0.0255346	Abat/Cd34/Epas1/Epha4/Plau/Vegfa	6	Spleen
BP	GO:0010718	positive regulation of epithelial to mesenchymal transition	3/160	49/28943	0.00253501	0.0324562	0.0255346	Bambi/Col1a1/Glipr2	3	Spleen
BP	GO:0033628	regulation of cell adhesion mediated by integrin	3/160	49/28943	0.00253501	0.0324562	0.0255346	Acer2/Plau/Podxl	3	Spleen
BP	GO:0071526	semaphorin-plexin signaling pathway	3/160	49/28943	0.00253501	0.0324562	0.0255346	Crmp1/Plxna4/Plxnc1	3	Spleen
BP	GO:0021510	spinal cord development	4/160	103/28943	0.00260112	0.0325814	0.0256331	Foxp1/Gdf11/Lhx1/Sox6	4	Spleen
BP	GO:0045161	neuronal ion channel clustering	2/160	14/28943	0.00264563	0.0325814	0.0256331	Ank3/Nrcam	2	Spleen
BP	GO:0060346	bone trabecula formation	2/160	14/28943	0.00264563	0.0325814	0.0256331	Col1a1/Vegfa	2	Spleen
BP	GO:0061140	lung secretory cell differentiation	2/160	14/28943	0.00264563	0.0325814	0.0256331	Foxp1/Nfib	2	Spleen
BP	GO:0098917	retrograde trans-synaptic signaling	2/160	14/28943	0.00264563	0.0325814	0.0256331	Bdnf/Plcb1	2	Spleen
BP	GO:1900038	negative regulation of cellular response to hypoxia	2/160	14/28943	0.00264563	0.0325814	0.0256331	Cd34/Epha4	2	Spleen
BP	GO:1905063	regulation of vascular associated smooth muscle cell differentiation	2/160	14/28943	0.00264563	0.0325814	0.0256331	Fgf9/Pdcd4	2	Spleen
BP	GO:0051146	striated muscle cell differentiation	7/160	334/28943	0.00265347	0.0325814	0.0256331	Bdnf/Efnb2/Foxp1/Igfbp5/Sox6/Vegfa/Xk	7	Spleen
BP	GO:1903018	regulation of glycoprotein metabolic process	3/160	50/28943	0.00268597	0.0325814	0.0256331	Acer2/Hbegf/Plcb1	3	Spleen
BP	GO:0060828	regulation of canonical Wnt signaling pathway	6/160	249/28943	0.00269019	0.0325814	0.0256331	Bambi/Ccdc88c/Col1a1/Ctnnd1/Dkk2/Fgf9	6	Spleen
BP	GO:0051153	regulation of striated muscle cell differentiation	4/160	104/28943	0.00269369	0.0325814	0.0256331	Bdnf/Efnb2/Foxp1/Sox6	4	Spleen
BP	GO:0008038	neuron recognition	3/160	51/28943	0.00284237	0.0340378	0.0267789	Bdnf/Epha4/Nrcam	3	Spleen
BP	GO:0030195	negative regulation of blood coagulation	3/160	51/28943	0.00284237	0.0340378	0.0267789	Abat/Cd34/Plau	3	Spleen
BP	GO:0035107	appendage morphogenesis	5/160	175/28943	0.00294643	0.0346973	0.0272978	Aff3/Fgf9/Mecom/Pbx1/Pcsk5	5	Spleen
BP	GO:0035108	limb morphogenesis	5/160	175/28943	0.00294643	0.0346973	0.0272978	Aff3/Fgf9/Mecom/Pbx1/Pcsk5	5	Spleen
BP	GO:0007264	small GTPase mediated signal transduction	8/160	434/28943	0.00295593	0.0346973	0.0272978	Arhgef18/Ccdc88c/Lpar1/Rab30/Ralgps2/Rnd3/Spry4/Srgap1	8	Spleen
BP	GO:1900047	negative regulation of hemostasis	3/160	52/28943	0.00300427	0.0346973	0.0272978	Abat/Cd34/Plau	3	Spleen
BP	GO:0010172	embryonic body morphogenesis	2/160	15/28943	0.0030416	0.0346973	0.0272978	Mab21l2/Phldb1	2	Spleen
BP	GO:0010561	negative regulation of glycoprotein biosynthetic process	2/160	15/28943	0.0030416	0.0346973	0.0272978	Acer2/Hbegf	2	Spleen
BP	GO:0010960	magnesium ion homeostasis	2/160	15/28943	0.0030416	0.0346973	0.0272978	Ank3/Xk	2	Spleen
BP	GO:0048681	negative regulation of axon regeneration	2/160	15/28943	0.0030416	0.0346973	0.0272978	Epha4/Tnr	2	Spleen
BP	GO:0051547	regulation of keratinocyte migration	2/160	15/28943	0.0030416	0.0346973	0.0272978	Epb41l4b/Hbegf	2	Spleen
BP	GO:0097475	motor neuron migration	2/160	15/28943	0.0030416	0.0346973	0.0272978	Lhx1/Vegfa	2	Spleen
BP	GO:0090263	positive regulation of canonical Wnt signaling pathway	4/160	108/28943	0.00308655	0.035044	0.0275705	Bambi/Col1a1/Dkk2/Fgf9	4	Spleen
BP	GO:0050819	negative regulation of coagulation	3/160	53/28943	0.00317173	0.035842	0.0281984	Abat/Cd34/Plau	3	Spleen
BP	GO:0048704	embryonic skeletal system morphogenesis	4/160	109/28943	0.00319055	0.0358862	0.0282331	Hoxb6/Hoxb7/Lhx1/Pax5	4	Spleen
BP	GO:0071456	cellular response to hypoxia	4/160	110/28943	0.00329691	0.0367884	0.0289429	Cd34/Epas1/Epha4/Vegfa	4	Spleen
BP	GO:0050678	regulation of epithelial cell proliferation	8/160	442/28943	0.00330133	0.0367884	0.0289429	Bcl11b/Efnb2/Fgf9/Foxp1/Nfib/Plau/Ptprm/Vegfa	8	Spleen
BP	GO:0035272	exocrine system development	3/160	54/28943	0.00334481	0.0371012	0.029189	Ctnnd1/Nfib/Tfcp2l1	3	Spleen
BP	GO:0045926	negative regulation of growth	6/160	261/28943	0.00339067	0.0374312	0.0294486	Fhl1/Foxp1/Igfbp5/Sh3bp4/Tnr/Wwc1	6	Spleen
BP	GO:0110020	regulation of actomyosin structure organization	4/160	111/28943	0.00340566	0.0374312	0.0294486	Arhgef15/Arhgef18/Lpar1/Sh3pxd2b	4	Spleen
BP	GO:0098885	modification of postsynaptic actin cytoskeleton	2/160	16/28943	0.00346353	0.0377227	0.029678	Cabp1/Cttn	2	Spleen
BP	GO:1902287	semaphorin-plexin signaling pathway involved in axon guidance	2/160	16/28943	0.00346353	0.0377227	0.029678	Plxna4/Plxnc1	2	Spleen
BP	GO:0001974	blood vessel remodeling	3/160	55/28943	0.00352357	0.0382038	0.0300564	Acvr2b/Epas1/Vegfa	3	Spleen
BP	GO:0010463	mesenchymal cell proliferation	3/160	56/28943	0.00370807	0.0398662	0.0313643	Fgf9/Foxp1/Nfib	3	Spleen
BP	GO:0033002	muscle cell proliferation	6/160	266/28943	0.00371946	0.0398662	0.0313643	Fgf9/Foxp1/Hbegf/Igfbp5/Pdcd4/Vegfa	6	Spleen
BP	GO:0016055	Wnt signaling pathway	8/160	451/28943	0.00372658	0.0398662	0.0313643	Amotl2/Bambi/Ccdc88c/Col1a1/Ctnnd1/Dkk2/Fgf9/Klf15	8	Spleen
BP	GO:0035051	cardiocyte differentiation	5/160	186/28943	0.00382126	0.0402312	0.0316515	Efnb2/Foxp1/Pdcd4/Sox6/Vegfa	5	Spleen
BP	GO:0198738	cell-cell signaling by wnt	8/160	453/28943	0.0038266	0.0402312	0.0316515	Amotl2/Bambi/Ccdc88c/Col1a1/Ctnnd1/Dkk2/Fgf9/Klf15	8	Spleen
BP	GO:0032231	regulation of actin filament bundle assembly	4/160	115/28943	0.00386509	0.0402312	0.0316515	Arhgef15/Arhgef18/Lpar1/Sh3pxd2b	4	Spleen
BP	GO:0050890	cognition	7/160	358/28943	0.00388337	0.0402312	0.0316515	Bdnf/Cacna1e/Calb1/Camk2n1/Meis2/Plcb1/Tnr	7	Spleen
BP	GO:0048538	thymus development	3/160	57/28943	0.00389836	0.0402312	0.0316515	Bcl11b/Myb/Pbx1	3	Spleen
BP	GO:0070571	negative regulation of neuron projection regeneration	2/160	17/28943	0.00391114	0.0402312	0.0316515	Epha4/Tnr	2	Spleen
BP	GO:1902033	regulation of hematopoietic stem cell proliferation	2/160	17/28943	0.00391114	0.0402312	0.0316515	Cebpa/Mecom	2	Spleen
BP	GO:1902285	semaphorin-plexin signaling pathway involved in neuron projection guidance	2/160	17/28943	0.00391114	0.0402312	0.0316515	Plxna4/Plxnc1	2	Spleen
BP	GO:1903019	negative regulation of glycoprotein metabolic process	2/160	17/28943	0.00391114	0.0402312	0.0316515	Acer2/Hbegf	2	Spleen
BP	GO:0030038	contractile actin filament bundle assembly	4/160	116/28943	0.00398618	0.0406556	0.0319854	Arhgef15/Arhgef18/Lpar1/Sh3pxd2b	4	Spleen
BP	GO:0043149	stress fiber assembly	4/160	116/28943	0.00398618	0.0406556	0.0319854	Arhgef15/Arhgef18/Lpar1/Sh3pxd2b	4	Spleen
BP	GO:0048738	cardiac muscle tissue development	6/160	271/28943	0.00407138	0.0410644	0.032307	Adamts9/Efnb2/Fgf9/Foxp1/Sox6/Vegfa	6	Spleen
BP	GO:0001659	temperature homeostasis	5/160	189/28943	0.004089	0.0410644	0.032307	Abat/Acvr2b/Epas1/Esrrg/Vegfa	5	Spleen
BP	GO:0030534	adult behavior	5/160	189/28943	0.004089	0.0410644	0.032307	Abat/Bdnf/Epha4/Pax5/Pcdh17	5	Spleen
BP	GO:0051496	positive regulation of stress fiber assembly	3/160	58/28943	0.0040945	0.0410644	0.032307	Arhgef15/Lpar1/Sh3pxd2b	3	Spleen
BP	GO:2000649	regulation of sodium ion transmembrane transporter activity	3/160	59/28943	0.00429654	0.0428966	0.0337485	Ank3/Hecw2/Plcb1	3	Spleen
BP	GO:0010470	regulation of gastrulation	2/160	18/28943	0.00438412	0.0428966	0.0337485	Lhx1/Phldb1	2	Spleen
BP	GO:0010644	cell communication by electrical coupling	2/160	18/28943	0.00438412	0.0428966	0.0337485	Ank3/Cabp1	2	Spleen
BP	GO:0035633	maintenance of blood-brain barrier	2/160	18/28943	0.00438412	0.0428966	0.0337485	Ocln/Vegfa	2	Spleen
BP	GO:0061430	bone trabecula morphogenesis	2/160	18/28943	0.00438412	0.0428966	0.0337485	Col1a1/Vegfa	2	Spleen
BP	GO:0080154	regulation of fertilization	2/160	18/28943	0.00438412	0.0428966	0.0337485	Lhfpl2/Plcb1	2	Spleen
BP	GO:0002062	chondrocyte differentiation	4/160	120/28943	0.00449619	0.0436384	0.0343321	Efemp1/Fgf9/Nfib/Sox6	4	Spleen
BP	GO:0008306	associative learning	4/160	120/28943	0.00449619	0.0436384	0.0343321	Bdnf/Cacna1e/Meis2/Tnr	4	Spleen
BP	GO:0010812	negative regulation of cell-substrate adhesion	3/160	61/28943	0.00471853	0.0456124	0.0358851	Acer2/Col1a1/Spry4	3	Spleen
BP	GO:0007498	mesoderm development	4/160	122/28943	0.00476694	0.0458961	0.0361083	Acvr2b/Lhx1/Rps6ka6/Vegfa	4	Spleen
BP	GO:1900037	regulation of cellular response to hypoxia	2/160	19/28943	0.00488219	0.046084	0.0362562	Cd34/Epha4	2	Spleen
BP	GO:1901550	regulation of endothelial cell development	2/160	19/28943	0.00488219	0.046084	0.0362562	Plcb1/Vegfa	2	Spleen
BP	GO:1901862	negative regulation of muscle tissue development	2/160	19/28943	0.00488219	0.046084	0.0362562	Bdnf/Igfbp5	2	Spleen
BP	GO:1903140	regulation of establishment of endothelial barrier	2/160	19/28943	0.00488219	0.046084	0.0362562	Plcb1/Vegfa	2	Spleen
BP	GO:2000651	positive regulation of sodium ion transmembrane transporter activity	2/160	19/28943	0.00488219	0.046084	0.0362562	Ank3/Plcb1	2	Spleen
BP	GO:0090303	positive regulation of wound healing	3/160	62/28943	0.00493857	0.0464341	0.0365316	Hbegf/Mylk/Plau	3	Spleen
BP	GO:0048872	homeostasis of number of cells	7/160	375/28943	0.00498747	0.0467114	0.0367497	Epas1/Hoxb6/Mecom/Myb/Plcb1/Sox6/Vegfa	7	Spleen
BP	GO:0046620	regulation of organ growth	4/160	124/28943	0.00504844	0.0470992	0.0370548	Cacna2d2/Fgf9/Foxp1/Wwc1	4	Spleen
BP	GO:0010171	body morphogenesis	3/160	63/28943	0.00516472	0.047998	0.0377619	Col1a1/Mab21l2/Phldb1	3	Spleen
BP	GO:0034284	response to monosaccharide	5/160	200/28943	0.00518588	0.0480093	0.0377709	Acvr2b/Cacna1e/Camk2n1/Nnat/Plcb1	5	Spleen
BP	GO:0033151	V(D)J recombination	2/160	20/28943	0.00540505	0.0490942	0.0386244	Bcl11b/Foxp1	2	Spleen
BP	GO:0043116	negative regulation of vascular permeability	2/160	20/28943	0.00540505	0.0490942	0.0386244	Pde3a/Vegfa	2	Spleen
BP	GO:0048148	behavioral response to cocaine	2/160	20/28943	0.00540505	0.0490942	0.0386244	Abat/Bdnf	2	Spleen
BP	GO:0072189	ureter development	2/160	20/28943	0.00540505	0.0490942	0.0386244	Lhx1/Mecom	2	Spleen
BP	GO:2000725	regulation of cardiac muscle cell differentiation	2/160	20/28943	0.00540505	0.0490942	0.0386244	Efnb2/Sox6	2	Spleen
BP	GO:0031334	positive regulation of protein-containing complex assembly	5/160	203/28943	0.00551796	0.0499313	0.039283	Cttn/Nav3/Pcsk5/Slain1/Vegfa	5	Spleen
CC	GO:0005923	bicellular tight junction	7/160	142/28804	1.51778e-05	0.00284012	0.00213365	Amotl2/Ank3/Ctnnd1/Epb41l4b/Igsf5/Jam2/Ocln	7	Spleen
CC	GO:0070160	tight junction	7/160	152/28804	2.35694e-05	0.00284012	0.00213365	Amotl2/Ank3/Ctnnd1/Epb41l4b/Igsf5/Jam2/Ocln	7	Spleen
CC	GO:0043296	apical junction complex	7/160	167/28804	4.30398e-05	0.00345753	0.00259749	Amotl2/Ank3/Ctnnd1/Epb41l4b/Igsf5/Jam2/Ocln	7	Spleen
CC	GO:0098984	neuron to neuron synapse	10/160	437/28804	0.000175708	0.0105864	0.00795308	Cabp1/Calb1/Camk2n1/Ctnnd1/Efnb2/Epha4/Erc2/Il1r1/Nrcam/Tnr	10	Spleen
CC	GO:0098982	GABA-ergic synapse	5/160	109/28804	0.000364491	0.0175685	0.0131984	Cacna1e/Calb1/Erc2/Pcdh17/Plcb1	5	Spleen
CC	GO:0099056	integral component of presynaptic membrane	5/160	116/28804	0.00048507	0.0194837	0.0146372	Cacna1e/Efnb2/Epha4/Gpm6a/Pcdh17	5	Spleen
CC	GO:0098889	intrinsic component of presynaptic membrane	5/160	129/28804	0.000785726	0.025629	0.0192539	Cacna1e/Efnb2/Epha4/Gpm6a/Pcdh17	5	Spleen
CC	GO:0042734	presynaptic membrane	6/160	201/28804	0.000932883	0.025629	0.0192539	Cacna1e/Efnb2/Epha4/Erc2/Gpm6a/Pcdh17	6	Spleen
CC	GO:0030426	growth cone	6/160	202/28804	0.000957099	0.025629	0.0192539	Crmp1/Ctnnd1/Cttn/Epha4/Erc2/Gpm6a	6	Spleen
CC	GO:0030427	site of polarized growth	6/160	209/28804	0.00114043	0.0264109	0.0198414	Crmp1/Ctnnd1/Cttn/Epha4/Erc2/Gpm6a	6	Spleen
CC	GO:0043204	perikaryon	5/160	143/28804	0.00124574	0.0264109	0.0198414	Bdnf/Cacna1e/Epha4/Pcsk5/Pde10a	5	Spleen
CC	GO:0150034	distal axon	8/160	379/28804	0.00131507	0.0264109	0.0198414	Bdnf/Calb1/Crmp1/Ctnnd1/Cttn/Epha4/Erc2/Gpm6a	8	Spleen
CC	GO:0005938	cell cortex	7/160	306/28804	0.00166838	0.0287174	0.0215741	Calb1/Ctnnd1/Cttn/Erc2/Phldb1/Rnd3/Stxbp6	7	Spleen
CC	GO:0099699	integral component of synaptic membrane	6/160	227/28804	0.00173592	0.0287174	0.0215741	Cacna1e/Efnb2/Epha4/Gpm6a/Nrcam/Pcdh17	6	Spleen
CC	GO:0014069	postsynaptic density	8/160	398/28804	0.00178739	0.0287174	0.0215741	Cabp1/Camk2n1/Ctnnd1/Efnb2/Epha4/Erc2/Il1r1/Nrcam	8	Spleen
CC	GO:0032279	asymmetric synapse	8/160	406/28804	0.00202249	0.0292559	0.0219787	Cabp1/Camk2n1/Ctnnd1/Efnb2/Epha4/Erc2/Il1r1/Nrcam	8	Spleen
CC	GO:0045171	intercellular bridge	4/160	97/28804	0.00212773	0.0292559	0.0219787	Cd34/Gstm5/Phldb1/Tubb6	4	Spleen
CC	GO:0099738	cell cortex region	3/160	47/28804	0.00227989	0.0292559	0.0219787	Ctnnd1/Erc2/Phldb1	3	Spleen
CC	GO:0098686	hippocampal mossy fiber to CA3 synapse	3/160	49/28804	0.00256958	0.0292559	0.0219787	Calb1/Ctnnd1/Tnr	3	Spleen
CC	GO:0099240	intrinsic component of synaptic membrane	6/160	247/28804	0.00264682	0.0292559	0.0219787	Cacna1e/Efnb2/Epha4/Gpm6a/Nrcam/Pcdh17	6	Spleen
CC	GO:0099055	integral component of postsynaptic membrane	5/160	170/28804	0.00265506	0.0292559	0.0219787	Cacna1e/Efnb2/Epha4/Nrcam/Pcdh17	5	Spleen
CC	GO:0098637	protein complex involved in cell-matrix adhesion	2/160	14/28804	0.00267066	0.0292559	0.0219787	Plau/Tnr	2	Spleen
CC	GO:0030027	lamellipodium	5/160	175/28804	0.00300734	0.031009	0.0232957	Ctnnd1/Cttn/Mylk/Podxl/Ptprm	5	Spleen
CC	GO:0030173	integral component of Golgi membrane	3/160	53/28804	0.00321474	0.031009	0.0232957	Acer2/B4galnt1/Pcsk5	3	Spleen
CC	GO:0099572	postsynaptic specialization	8/160	438/28804	0.0032167	0.031009	0.0232957	Cabp1/Camk2n1/Ctnnd1/Efnb2/Epha4/Erc2/Il1r1/Nrcam	8	Spleen
CC	GO:0098936	intrinsic component of postsynaptic membrane	5/160	180/28804	0.0033922	0.0314431	0.0236218	Cacna1e/Efnb2/Epha4/Nrcam/Pcdh17	5	Spleen
CC	GO:0031228	intrinsic component of Golgi membrane	3/160	55/28804	0.00357121	0.0318764	0.0239473	Acer2/B4galnt1/Pcsk5	3	Spleen
CC	GO:0098636	protein complex involved in cell adhesion	3/160	56/28804	0.00375813	0.0323468	0.0243007	Jam2/Plau/Tnr	3	Spleen
CC	GO:0098685	Schaffer collateral - CA1 synapse	4/160	115/28804	0.00393127	0.0326702	0.0245437	Ctnnd1/Efnb2/Epha4/Tnr	4	Spleen
CC	GO:0097060	synaptic membrane	8/160	469/28804	0.0048384	0.0388685	0.0292002	Ank3/Cacna1e/Efnb2/Epha4/Erc2/Gpm6a/Nrcam/Pcdh17	8	Spleen
CC	GO:0000139	Golgi membrane	6/160	284/28804	0.00521948	0.0398426	0.029932	Acer2/B3gnt7/B4galnt1/Cabp1/Glipr2/Pcsk5	6	Spleen
CC	GO:0033268	node of Ranvier	2/160	20/28804	0.00545563	0.0398426	0.029932	Ank3/Nrcam	2	Spleen
CC	GO:0098831	presynaptic active zone cytoplasmic component	2/160	20/28804	0.00545563	0.0398426	0.029932	Ctnnd1/Erc2	2	Spleen
CC	GO:0045177	apical part of cell	8/160	488/28804	0.00610462	0.0418584	0.0314463	Amotl2/Arhgef18/Cd34/Epb41l4b/Ocln/Osmr/Podxl/Slc16a2	8	Spleen
CC	GO:0016328	lateral plasma membrane	3/160	67/28804	0.00621266	0.0418584	0.0314463	Ank3/Ocln/Vangl1	3	Spleen
CC	GO:0034702	ion channel complex	6/160	295/28804	0.0062527	0.0418584	0.0314463	Cacna1e/Cacna2d2/Clic5/Cttn/Kcnq5/Nrn1	6	Spleen
MF	GO:0050839	cell adhesion molecule binding	10/156	308/28404	8.44092e-06	0.00110376	0.000948708	Ank3/Bcam/Cdh24/Ctnnd1/Jam2/Nrcam/Ptprm/Tln2/Tnr/Tspan4	10	Spleen
MF	GO:0004114	3',5'-cyclic-nucleotide phosphodiesterase activity	4/156	24/28404	8.53877e-06	0.00110376	0.000948708	Pde10a/Pde3a/Pde7a/Pde7b	4	Spleen
MF	GO:0004112	cyclic-nucleotide phosphodiesterase activity	4/156	26/28404	1.19111e-05	0.00110376	0.000948708	Pde10a/Pde3a/Pde7a/Pde7b	4	Spleen
MF	GO:0004115	3',5'-cyclic-AMP phosphodiesterase activity	3/156	15/28404	7.04409e-05	0.00489564	0.00420792	Pde3a/Pde7a/Pde7b	3	Spleen
MF	GO:0008081	phosphoric diester hydrolase activity	5/156	86/28404	0.000114048	0.00634108	0.0054503	Pde10a/Pde3a/Pde7a/Pde7b/Plcb1	5	Spleen
MF	GO:0042578	phosphoric ester hydrolase activity	9/156	353/28404	0.000153613	0.00694143	0.00596632	Ctdspl/Dusp18/Pde10a/Pde3a/Pde7a/Pde7b/Plcb1/Ptprg/Ptprm	9	Spleen
MF	GO:0008083	growth factor activity	6/156	149/28404	0.000179274	0.00694143	0.00596632	Bdnf/Efemp1/Fgf9/Gdf11/Hbegf/Vegfa	6	Spleen
MF	GO:0019838	growth factor binding	6/156	152/28404	0.000199754	0.00694143	0.00596632	Acvr2b/Col1a1/Igfbp5/Il1r1/Osmr/Vegfa	6	Spleen
MF	GO:0045296	cadherin binding	4/156	69/28404	0.000573426	0.0177125	0.0152243	Ank3/Cdh24/Ctnnd1/Ptprm	4	Spleen
MF	GO:0070851	growth factor receptor binding	5/156	153/28404	0.00159633	0.0443779	0.0381438	Efemp1/Fgf9/Hbegf/Il1r1/Vegfa	5	Spleen
MF	GO:0017154	semaphorin receptor activity	2/156	12/28404	0.00190792	0.0482183	0.0414447	Plxna4/Plxnc1	2	Spleen
BP	GO:0050808	synapse organization	30/428	496/28943	9.52058e-11	3.78253e-07	2.68981e-07	Als2/Atp2b2/Cask/Cdh2/Cdh9/Chd4/Cnksr2/Col4a1/Dmpk/Dnm3/Erc1/Flrt2/Gdnf/Gpc6/Lmx1a/Lrrc4/Lrrtm2/Myh10/Nfasc/Nptx1/Nrcam/Nrg2/Pcdh17/Pcdhgc3/Pcdhgc5/Ppfia2/Ppp1r9a/Rock2/Utrn/Wasf1	30	BAT
BP	GO:0030111	regulation of Wnt signaling pathway	23/428	319/28943	5.41233e-10	1.07516e-06	7.64563e-07	Apc/Arntl/Axin2/Cdh2/Chd8/Egfr/Egr1/Fgf10/Hmga2/Lmx1a/Macf1/Mcc/Prdm15/Rbpj/Sema5a/Sfrp4/Sfrp5/Snai2/Tnks/Tnks2/Trabd2b/Tsku/Ubr5	23	BAT
BP	GO:0016055	Wnt signaling pathway	27/428	451/28943	1.05609e-09	1.15464e-06	8.21079e-07	Apc/Arntl/Axin2/Bcl9/Calcoco1/Cdh2/Chd8/Egfr/Egr1/Fgf10/Fzd3/Hmga2/Lmx1a/Macf1/Mcc/Prdm15/Prkaa2/Rbpj/Sema5a/Sfrp4/Sfrp5/Snai2/Tnks/Tnks2/Trabd2b/Tsku/Ubr5	27	BAT
BP	GO:0198738	cell-cell signaling by wnt	27/428	453/28943	1.16248e-09	1.15464e-06	8.21079e-07	Apc/Arntl/Axin2/Bcl9/Calcoco1/Cdh2/Chd8/Egfr/Egr1/Fgf10/Fzd3/Hmga2/Lmx1a/Macf1/Mcc/Prdm15/Prkaa2/Rbpj/Sema5a/Sfrp4/Sfrp5/Snai2/Tnks/Tnks2/Trabd2b/Tsku/Ubr5	27	BAT
BP	GO:0010631	epithelial cell migration	22/428	328/28943	4.90769e-09	3.0414e-06	2.16279e-06	Akt3/Amot/Apc/Bmpr2/Egr3/Epb41l4b/Fbxw7/Fgf10/Fgf16/Has2/Itga2/Kit/Macf1/Mcc/Mia3/Nr4a1/Pik3c2a/Robo1/Rock2/Sema3a/Sema5a/Snai2	22	BAT
BP	GO:0060070	canonical Wnt signaling pathway	21/428	300/28943	5.19462e-09	3.0414e-06	2.16279e-06	Apc/Arntl/Axin2/Bcl9/Cdh2/Chd8/Egfr/Egr1/Fgf10/Fzd3/Lmx1a/Mcc/Prdm15/Rbpj/Sema5a/Sfrp4/Sfrp5/Snai2/Tnks/Tnks2/Ubr5	21	BAT
BP	GO:0090132	epithelium migration	22/428	330/28943	5.48464e-09	3.0414e-06	2.16279e-06	Akt3/Amot/Apc/Bmpr2/Egr3/Epb41l4b/Fbxw7/Fgf10/Fgf16/Has2/Itga2/Kit/Macf1/Mcc/Mia3/Nr4a1/Pik3c2a/Robo1/Rock2/Sema3a/Sema5a/Snai2	22	BAT
BP	GO:0090130	tissue migration	22/428	332/28943	6.12413e-09	3.0414e-06	2.16279e-06	Akt3/Amot/Apc/Bmpr2/Egr3/Epb41l4b/Fbxw7/Fgf10/Fgf16/Has2/Itga2/Kit/Macf1/Mcc/Mia3/Nr4a1/Pik3c2a/Robo1/Rock2/Sema3a/Sema5a/Snai2	22	BAT
BP	GO:0060828	regulation of canonical Wnt signaling pathway	19/428	249/28943	6.93758e-09	3.06256e-06	2.17783e-06	Apc/Arntl/Axin2/Cdh2/Chd8/Egfr/Egr1/Fgf10/Lmx1a/Mcc/Prdm15/Rbpj/Sema5a/Sfrp4/Sfrp5/Snai2/Tnks/Tnks2/Ubr5	19	BAT
BP	GO:0001667	ameboidal-type cell migration	26/428	471/28943	1.15374e-08	4.58382e-06	3.25962e-06	Akt3/Amot/Apc/Bmpr2/Cdh2/Egr3/Epb41l4b/Fbxw7/Fgf10/Fgf16/Gdnf/Has2/Itga11/Itga2/Kit/Macf1/Mcc/Mia3/Nr4a1/Pik3c2a/Robo1/Rock2/Sema3a/Sema5a/Smurf2/Snai2	26	BAT
BP	GO:0002062	chondrocyte differentiation	13/428	120/28943	2.82235e-08	8.97917e-06	6.38523e-06	Axin2/Bmpr1a/Bmpr2/Hmga2/Maf/Mia3/Rarb/Rb1/Smpd3/Snai2/Thrb/Trip11/Zbtb16	13	BAT
BP	GO:0007409	axonogenesis	26/428	493/28943	2.89818e-08	8.97917e-06	6.38523e-06	Als2/Apc/Bmpr2/Cdh2/Cdh4/Flrt2/Fzd3/Gdnf/Golga4/Lmx1a/Macf1/Map1a/Matn2/Myh10/Nefm/Nfasc/Ngfr/Nptx1/Nrcam/Nrn1/Plxna2/Robo1/Sema3a/Sema5a/Tsku/Usp33	26	BAT
BP	GO:0098742	cell-cell adhesion via plasma-membrane adhesion molecules	17/428	217/28943	2.93806e-08	8.97917e-06	6.38523e-06	Cdh2/Cdh4/Cdh9/Cxadr/Fat4/Gpc6/Hmcn1/Kifap3/Lrrc4/Nrcam/Pcdh10/Pcdh17/Pcdh18/Pcdhga4/Pcdhgc3/Robo1/Tenm4	17	BAT
BP	GO:0019827	stem cell population maintenance	16/428	208/28943	9.66257e-08	2.64682e-05	1.8822e-05	Apc/Bcl9/Bmpr1a/Cdh2/Fancd2/Fgf10/Hmga2/Kat6a/Kit/Ldb2/Nipbl/Prrx1/Rbpj/Setd1a/Stag2/Tet1	16	BAT
BP	GO:0051056	regulation of small GTPase mediated signal transduction	17/428	236/28943	9.99304e-08	2.64682e-05	1.8822e-05	Abca1/Amot/Arfgef2/Arhgap19/Arhgap26/Arhgap28/Arhgef10/Cdc42bpa/Cdh2/Cdon/Fgf10/Garnl3/Ngfr/Plce1/Rasgrp1/Robo1/Syde2	17	BAT
BP	GO:0001654	eye development	23/428	424/28943	1.11585e-07	2.77081e-05	1.97036e-05	Apc/Bmpr2/Cdon/Col4a1/Crybg3/Egfr/Fat1/Fgf10/Kmt2c/Maf/Man2a1/Meis1/Meis2/Myh10/Nipbl/Pdgfra/Ppp1r13l/Rarb/Rorb/Rpgrip1l/Spred2/Thrb/Tsku	23	BAT
BP	GO:0150063	visual system development	23/428	427/28943	1.2656e-07	2.95778e-05	2.10333e-05	Apc/Bmpr2/Cdon/Col4a1/Crybg3/Egfr/Fat1/Fgf10/Kmt2c/Maf/Man2a1/Meis1/Meis2/Myh10/Nipbl/Pdgfra/Ppp1r13l/Rarb/Rorb/Rpgrip1l/Spred2/Thrb/Tsku	23	BAT
BP	GO:0098727	maintenance of cell number	16/428	213/28943	1.34018e-07	2.95807e-05	2.10353e-05	Apc/Bcl9/Bmpr1a/Cdh2/Fancd2/Fgf10/Hmga2/Kat6a/Kit/Ldb2/Nipbl/Prrx1/Rbpj/Setd1a/Stag2/Tet1	16	BAT
BP	GO:0048880	sensory system development	23/428	431/28943	1.4942e-07	3.05206e-05	2.17036e-05	Apc/Bmpr2/Cdon/Col4a1/Crybg3/Egfr/Fat1/Fgf10/Kmt2c/Maf/Man2a1/Meis1/Meis2/Myh10/Nipbl/Pdgfra/Ppp1r13l/Rarb/Rorb/Rpgrip1l/Spred2/Thrb/Tsku	23	BAT
BP	GO:0060840	artery development	12/428	116/28943	1.61374e-07	3.05206e-05	2.17036e-05	Akt3/Ap2b1/Bmpr1a/Bmpr2/Kat6a/Myh10/Mylk/Ngfr/Nprl3/Prrx1/Rbpj/Robo1	12	BAT
BP	GO:0051216	cartilage development	16/428	216/28943	1.62336e-07	3.05206e-05	2.17036e-05	Axin2/Bmpr1a/Bmpr2/Hmga2/Itgb8/Maf/Mia3/Prrx1/Rarb/Rb1/Smad9/Smpd3/Snai2/Thrb/Trip11/Zbtb16	16	BAT
BP	GO:0007264	small GTPase mediated signal transduction	23/428	434/28943	1.69004e-07	3.05206e-05	2.17036e-05	Abca1/Als2/Amot/Arfgef2/Arhgap19/Arhgap26/Arhgap28/Arhgap32/Arhgef10/Cdc42bpa/Cdh2/Cdon/Dock9/Fgf10/Garnl3/Ngfr/Plce1/Rapgef2/Rasgrp1/Robo1/Rock2/Syde2/Wasf1	23	BAT
BP	GO:0010632	regulation of epithelial cell migration	17/428	248/28943	2.03435e-07	3.51412e-05	2.49895e-05	Akt3/Amot/Apc/Bmpr2/Epb41l4b/Fbxw7/Fgf10/Fgf16/Has2/Itga2/Macf1/Mcc/Pik3c2a/Rock2/Sema3a/Sema5a/Snai2	17	BAT
BP	GO:0099504	synaptic vesicle cycle	16/428	230/28943	3.80662e-07	6.30155e-05	4.48113e-05	Adra2a/Ap2b1/Ap3d1/Cask/Cdh2/Dnm3/Erc1/Nr3c2/Nrn1/Pcdh17/Ppfia2/Slc18a2/Slc2a4/Ston2/Syn3/Vamp1	16	BAT
BP	GO:0090263	positive regulation of canonical Wnt signaling pathway	11/428	108/28943	6.20588e-07	9.86239e-05	7.0133e-05	Arntl/Egfr/Fgf10/Lmx1a/Prdm15/Rbpj/Sema5a/Sfrp4/Tnks/Tnks2/Ubr5	11	BAT
BP	GO:0061448	connective tissue development	18/428	302/28943	7.03839e-07	0.000107049	7.61241e-05	Axin2/Bmpr1a/Bmpr2/Egr1/Hmga2/Itgb8/Maf/Mia3/Ppargc1a/Prrx1/Rarb/Rb1/Smad9/Smpd3/Snai2/Thrb/Trip11/Zbtb16	18	BAT
BP	GO:0035019	somatic stem cell population maintenance	10/428	88/28943	7.2749e-07	0.000107049	7.61241e-05	Apc/Bcl9/Bmpr1a/Fgf10/Hmga2/Kat6a/Kit/Ldb2/Nipbl/Rbpj	10	BAT
BP	GO:0031346	positive regulation of cell projection organization	22/428	441/28943	8.65349e-07	0.000119405	8.49109e-05	Apc/Bmpr2/Cask/Ccp110/Cdh4/Cep135/Clip1/Dnm3/Fnbp1l/Golga4/Itga2/Kit/Macf1/Ngfr/Pias2/Plce1/Plxna2/Ppp1r9a/Rapgef2/Robo1/Sema5a/Vldlr	22	BAT
BP	GO:0007178	transmembrane receptor protein serine/threonine kinase signaling pathway	21/428	407/28943	8.96823e-07	0.000119405	8.49109e-05	Acvr2a/Bmpr1a/Bmpr2/Crim1/Ctdspl2/Egr1/Fgf10/Gdnf/Hivep1/Itgb8/Peg10/Ppara/Rbpj/Sfrp4/Sfrp5/Smad9/Smpd3/Smurf2/Spred2/Tet1/Tsku	21	BAT
BP	GO:0035904	aorta development	9/428	70/28943	9.11159e-07	0.000119405	8.49109e-05	Ap2b1/Bmpr1a/Kat6a/Myh10/Mylk/Ngfr/Nprl3/Rbpj/Robo1	9	BAT
BP	GO:0042303	molting cycle	12/428	137/28943	9.86911e-07	0.000119405	8.49109e-05	Apc/Arntl/Egfr/Fgf10/Fzd3/Lamc1/Ldb2/Ngfr/Nipbl/Ppp1r13l/Rbpj/Tsku	12	BAT
BP	GO:0042633	hair cycle	12/428	137/28943	9.86911e-07	0.000119405	8.49109e-05	Apc/Arntl/Egfr/Fgf10/Fzd3/Lamc1/Ldb2/Ngfr/Nipbl/Ppp1r13l/Rbpj/Tsku	12	BAT
BP	GO:0034329	cell junction assembly	22/428	445/28943	1.00484e-06	0.000119405	8.49109e-05	Cdh2/Cdh9/Dnm3/Epb41l3/Flrt2/Gpc6/Itga2/Lamc1/Lrrc4/Lrrtm2/Macf1/Nfasc/Nptx1/Nrg2/Pcdh17/Peak1/Ppp1r9a/Rapgef2/Rock2/Snai2/Tjp1/Tln1	22	BAT
BP	GO:0043010	camera-type eye development	20/428	376/28943	1.02184e-06	0.000119405	8.49109e-05	Apc/Bmpr2/Cdon/Col4a1/Crybg3/Egfr/Fat1/Fgf10/Kmt2c/Maf/Man2a1/Meis1/Myh10/Pdgfra/Ppp1r13l/Rorb/Rpgrip1l/Spred2/Thrb/Tsku	20	BAT
BP	GO:0007156	homophilic cell adhesion via plasma membrane adhesion molecules	11/428	114/28943	1.06934e-06	0.000121386	8.63193e-05	Cdh2/Cdh4/Cdh9/Fat4/Hmcn1/Nrcam/Pcdh10/Pcdh18/Pcdhga4/Pcdhgc3/Robo1	11	BAT
BP	GO:0030177	positive regulation of Wnt signaling pathway	12/428	140/28943	1.24347e-06	0.000135307	9.6219e-05	Arntl/Egfr/Fgf10/Lmx1a/Macf1/Prdm15/Rbpj/Sema5a/Sfrp4/Tnks/Tnks2/Ubr5	12	BAT
BP	GO:0016358	dendrite development	18/428	315/28943	1.28931e-06	0.000135307	9.6219e-05	Acsl4/Camsap2/Cask/Clip1/Dnm3/Map1a/Matn2/Ngfr/Pias2/Ppfia2/Ppp1r9a/Rapgef2/Robo1/Rock2/Sema3a/Spire1/Tet1/Vldlr	18	BAT
BP	GO:0072001	renal system development	19/428	348/28943	1.29415e-06	0.000135307	9.6219e-05	Ap2b1/Apc/Col4a1/Egr1/Emx2/Fat4/Fgf10/Gdnf/Hells/Hs3st3b1/Nup160/Pdgfra/Plce1/Rarb/Robo1/Rpgrip1l/Smad9/Vcan/Zbtb16	19	BAT
BP	GO:0006936	muscle contraction	18/428	317/28943	1.41099e-06	0.00014374	0.000102216	Adra2a/Akap6/Akap9/Cacna1d/Cert1/Dmpk/Gdnf/Itga2/Kcna1/Kit/Irag1/Mylk/Nr4a1/Pde5a/Ppp1r13l/Rock2/Smpd3/Tmod2	18	BAT
BP	GO:0090287	regulation of cellular response to growth factor stimulus	18/428	318/28943	1.47565e-06	0.000146569	0.000104228	Bmpr2/Cask/Crim1/Ctdspl2/Fgf10/Fgf16/Ngfr/Peg10/Ppara/Rbpj/Robo1/Sfrp4/Sfrp5/Smurf2/Spred2/Tet1/Tsku/Wasf1	18	BAT
BP	GO:0060537	muscle tissue development	23/428	494/28943	1.58756e-06	0.000153838	0.000109397	Akap6/Apc/Arntl/Bcl9/Bmpr1a/Cdon/Cxadr/Ddx17/Egr1/Meis1/Myh10/Mylk/Nr4a1/Pdgfra/Ppara/Ppargc1a/Ppp1r13l/Nprl3/Rarb/Rb1/Rbpj/Sik1/Tenm4	23	BAT
BP	GO:0007411	axon guidance	16/428	259/28943	1.83295e-06	0.000166444	0.000118361	Bmpr2/Cdh4/Flrt2/Fzd3/Gdnf/Lmx1a/Matn2/Myh10/Nfasc/Ngfr/Nrcam/Plxna2/Robo1/Sema3a/Sema5a/Usp33	16	BAT
BP	GO:0001655	urogenital system development	20/428	391/28943	1.86201e-06	0.000166444	0.000118361	Ap2b1/Apc/Col4a1/Egr1/Emx2/Fat4/Fgf10/Gdnf/Hells/Hs3st3b1/Nup160/Pdgfra/Plag1/Plce1/Rarb/Robo1/Rpgrip1l/Smad9/Vcan/Zbtb16	20	BAT
BP	GO:0050767	regulation of neurogenesis	22/428	463/28943	1.92473e-06	0.000166444	0.000118361	Arntl/Bmpr1a/Bmpr2/Cask/Cdh4/Fzd3/Golga4/Hmga2/Kifap3/Kit/Macf1/Man2a1/Pias2/Plag1/Plxna2/Rapgef2/Rb1/Robo1/Sema3a/Sema5a/Spen/Tenm4	22	BAT
BP	GO:0097485	neuron projection guidance	16/428	260/28943	1.92712e-06	0.000166444	0.000118361	Bmpr2/Cdh4/Flrt2/Fzd3/Gdnf/Lmx1a/Matn2/Myh10/Nfasc/Ngfr/Nrcam/Plxna2/Robo1/Sema3a/Sema5a/Usp33	16	BAT
BP	GO:0099003	vesicle-mediated transport in synapse	16/428	260/28943	1.92712e-06	0.000166444	0.000118361	Adra2a/Ap2b1/Ap3d1/Cask/Cdh2/Dnm3/Erc1/Nr3c2/Nrn1/Pcdh17/Ppfia2/Slc18a2/Slc2a4/Ston2/Syn3/Vamp1	16	BAT
BP	GO:0060562	epithelial tube morphogenesis	20/428	397/28943	2.3464e-06	0.000198346	0.000141047	Brpf1/Ccdc39/Cecr2/Col4a1/Fat4/Fgf10/Fzd3/Gatad2a/Gdnf/Hmga2/Hs3st3b1/Pdgfra/Rbpj/Robo1/Rock2/Sema5a/Setd2/Sfrp5/Specc1l/Tmtc3	20	BAT
BP	GO:0030509	BMP signaling pathway	13/428	176/28943	2.42242e-06	0.000200506	0.000142583	Acvr2a/Bmpr1a/Bmpr2/Crim1/Ctdspl2/Egr1/Hivep1/Rbpj/Sfrp4/Sfrp5/Smad9/Smpd3/Smurf2	13	BAT
BP	GO:0050678	regulation of epithelial cell proliferation	21/428	442/28943	3.29747e-06	0.000263133	0.000187118	Agap2/Akt3/Apc/Bmpr1a/Bmpr2/Cask/Cdc25a/Cxadr/Egfr/Egr3/Fgf10/Has2/Hmga2/Mcc/Ngfr/Nr4a1/Rb1/Rbpj/Robo1/Sema5a/Snai2	21	BAT
BP	GO:0048565	digestive tract development	11/428	128/28943	3.36196e-06	0.000263133	0.000187118	Ccdc39/Chd8/Egfr/Fat4/Fgf10/Kit/Nipbl/Pdgfra/Rarb/Rb1/Sfrp5	11	BAT
BP	GO:0030900	forebrain development	20/428	407/28943	3.41335e-06	0.000263133	0.000187118	Bmpr1a/Cdh2/Cdon/Egfr/Emx2/Fat4/Fgf10/Hmga2/Kcna1/Lmx1a/Myh10/Rapgef2/Rarb/Rbpj/Robo1/Rpgrip1l/Sema3a/Sema5a/Setd2/Tsku	20	BAT
BP	GO:0016570	histone modification	22/428	480/28943	3.44398e-06	0.000263133	0.000187118	Bend3/Brpf1/Chd4/Epc2/Ezh1/Gatad2a/Kat6a/Kat6b/Kdm3b/Kmt2a/Kmt2c/Lcor/Nipbl/Paxbp1/Rps6ka4/Setd1a/Setd2/Smarca5/Snai2/Tet1/Ubr2/Ubr5	22	BAT
BP	GO:0045778	positive regulation of ossification	8/428	62/28943	3.60306e-06	0.000270094	0.000192068	Acvr2a/Ano6/Bmpr1a/Bmpr2/Mia3/Nipbl/Thrb/Zbtb16	8	BAT
BP	GO:1990778	protein localization to cell periphery	19/428	377/28943	4.16633e-06	0.000303756	0.000216005	Cask/Cdh2/Clip1/Cnst/Dlg2/Egfr/Epb41/Epb41l2/Epb41l3/Golga4/Gpc6/Macf1/Nfasc/Nptx1/Plk1/Ptpn9/Rapgef2/Rock2/Ypel4	19	BAT
BP	GO:0042692	muscle cell differentiation	21/428	449/28943	4.20502e-06	0.000303756	0.000216005	Akap6/Ankrd23/Bcl9/Bmpr1a/Bmpr2/Cdh2/Cdon/Cxadr/Dmpk/Fgf10/Kit/Lamc1/Myh10/Pdgfra/Ppara/Rarb/Rb1/Rbpj/Sik1/Tmod2/Tmtc3	21	BAT
BP	GO:0031032	actomyosin structure organization	14/428	215/28943	4.3948e-06	0.000311795	0.000221722	Ankrd23/Arhgap28/Arhgef10/Cdc42bpa/Epb41/Epb41l2/Epb41l3/Epb41l4b/Myh10/Pdgfra/Ppp1r9a/Rock2/Tjp1/Tmod2	14	BAT
BP	GO:0071772	response to BMP	13/428	187/28943	4.72995e-06	0.000324002	0.000230403	Acvr2a/Bmpr1a/Bmpr2/Crim1/Ctdspl2/Egr1/Hivep1/Rbpj/Sfrp4/Sfrp5/Smad9/Smpd3/Smurf2	13	BAT
BP	GO:0071773	cellular response to BMP stimulus	13/428	187/28943	4.72995e-06	0.000324002	0.000230403	Acvr2a/Bmpr1a/Bmpr2/Crim1/Ctdspl2/Egr1/Hivep1/Rbpj/Sfrp4/Sfrp5/Smad9/Smpd3/Smurf2	13	BAT
BP	GO:0010634	positive regulation of epithelial cell migration	12/428	160/28943	5.03979e-06	0.000335924	0.000238881	Akt3/Amot/Bmpr2/Epb41l4b/Fgf10/Fgf16/Has2/Itga2/Pik3c2a/Rock2/Sema5a/Snai2	12	BAT
BP	GO:0051656	establishment of organelle localization	21/428	455/28943	5.15735e-06	0.000335924	0.000238881	Ap3d1/Arhgap21/Atm/Cdc42bpa/Dnm3/Dync1i1/Fgf10/Fnbp1l/Kit/Map4/Myh10/Plk1/Ppfia2/Rasgrp1/Rps15/Slc2a4/Smpd3/Spire1/Steap3/Trip11/Wasf1	21	BAT
BP	GO:0035265	organ growth	14/428	218/28943	5.15765e-06	0.000335924	0.000238881	Akap6/Apc/Bmpr1a/Cxadr/Fgf10/Meis1/Myh10/Pdgfra/Plag1/Ppara/Rarb/Rbpj/Smpd3/Tenm4	14	BAT
BP	GO:0001503	ossification	20/428	426/28943	6.72285e-06	0.000430805	0.000306352	Acvr2a/Ano6/Apc/Axin2/Bmpr1a/Bmpr2/Crim1/Fat4/Igsf10/Lrrc17/Mia3/Nipbl/Rbpj/Rorb/Smpd3/Snai2/Suco/Thrb/Zbtb16/Zhx3	20	BAT
BP	GO:0003012	muscle system process	20/428	432/28943	8.25436e-06	0.000511792	0.000363944	Adra2a/Akap6/Akap9/Cacna1d/Cert1/Dmpk/Gdnf/Itga2/Kcna1/Kit/Irag1/Mylk/Nr4a1/Pde5a/Ppara/Ppp1r13l/Rock2/Smpd3/Srl/Tmod2	20	BAT
BP	GO:0030178	negative regulation of Wnt signaling pathway	12/428	168/28943	8.3107e-06	0.000511792	0.000363944	Apc/Axin2/Cdh2/Chd8/Egr1/Hmga2/Mcc/Sfrp4/Sfrp5/Snai2/Trabd2b/Tsku	12	BAT
BP	GO:0060348	bone development	15/428	259/28943	8.37314e-06	0.000511792	0.000363944	Ankrd11/Ano6/Axin2/Fat4/Fbxw7/Has2/Kit/Lrrc17/Meis1/Rarb/Sfrp4/Smad9/Smpd3/Trip11/Zbtb16	15	BAT
BP	GO:0055123	digestive system development	11/428	141/28943	8.55946e-06	0.000515254	0.000366405	Ccdc39/Chd8/Egfr/Fat4/Fgf10/Kit/Nipbl/Pdgfra/Rarb/Rb1/Sfrp5	11	BAT
BP	GO:0045860	positive regulation of protein kinase activity	18/428	363/28943	9.27955e-06	0.000550264	0.000391301	Adra2a/Agap2/Akap6/Als2/Axin2/Clspn/Egfr/Egr1/Fbxw7/Hmga2/Kit/Pde5a/Ppp1r9a/Rapgef2/Rasgrp1/Robo1/Syap1/Vldlr	18	BAT
BP	GO:0006338	chromatin remodeling	17/428	330/28943	1.00106e-05	0.000584883	0.000415919	Bend3/Cecr2/Chd4/Chd8/Ezh1/Gatad2a/Hells/Hmga2/Kat6a/Kat6b/Nap1l5/Rb1/Setd1a/Setd2/Smarca5/Tet1/Ubr2	17	BAT
BP	GO:0050679	positive regulation of epithelial cell proliferation	14/428	232/28943	1.05009e-05	0.000604639	0.000429968	Agap2/Akt3/Bmpr1a/Bmpr2/Cdc25a/Cxadr/Egfr/Egr3/Fgf10/Has2/Hmga2/Nr4a1/Rbpj/Sema5a	14	BAT
BP	GO:0001822	kidney development	17/428	334/28943	1.17035e-05	0.000664257	0.000472363	Ap2b1/Apc/Egr1/Fat4/Fgf10/Gdnf/Hells/Hs3st3b1/Nup160/Pdgfra/Plce1/Rarb/Robo1/Rpgrip1l/Smad9/Vcan/Zbtb16	17	BAT
BP	GO:0002042	cell migration involved in sprouting angiogenesis	7/428	53/28943	1.26245e-05	0.000706437	0.000502359	Akt3/Egr3/Fbxw7/Mia3/Nr4a1/Pik3c2a/Robo1	7	BAT
BP	GO:0060485	mesenchyme development	16/428	304/28943	1.3974e-05	0.000771093	0.000548336	Axin2/Bmpr1a/Bmpr2/Cdh2/Ddx17/Fgf10/Gdnf/Has2/Hmga2/Rbpj/Robo1/Rock2/Sema3a/Sema5a/Snai2/Spred2	16	BAT
BP	GO:0030705	cytoskeleton-dependent intracellular transport	13/428	207/28943	1.41709e-05	0.000771247	0.000548446	Ap3d1/Arhgap21/Dlg2/Dync1i1/Fnbp1l/Kif3b/Map1a/Myo10/Nefm/Ppfia2/Rasgrp1/Ttc26/Wasf1	13	BAT
BP	GO:0099173	postsynapse organization	13/428	208/28943	1.49163e-05	0.000800842	0.000569491	Cask/Cdh2/Cnksr2/Dnm3/Gdnf/Lrrc4/Lrrtm2/Myh10/Nptx1/Nrcam/Ppfia2/Ppp1r9a/Rock2	13	BAT
BP	GO:0090092	regulation of transmembrane receptor protein serine/threonine kinase signaling pathway	15/428	273/28943	1.56299e-05	0.000827966	0.00058878	Acvr2a/Bmpr1a/Bmpr2/Crim1/Ctdspl2/Fgf10/Peg10/Ppara/Rbpj/Sfrp4/Sfrp5/Smurf2/Spred2/Tet1/Tsku	15	BAT
BP	GO:0007062	sister chromatid cohesion	7/428	55/28943	1.62031e-05	0.00084704	0.000602343	Axin2/Fbxw7/Nipbl/Rb1/Stag1/Stag2/Tnks	7	BAT
BP	GO:0051648	vesicle localization	13/428	211/28943	1.73629e-05	0.000895881	0.000637075	Ap3d1/Cdh2/Dnm3/Dync1i1/Fnbp1l/Pcdh17/Ppfia2/Rasgrp1/Slc2a4/Smpd3/Steap3/Syn3/Trip11	13	BAT
BP	GO:0002040	sprouting angiogenesis	10/428	125/28943	1.76031e-05	0.000896632	0.000637609	Akt3/Egr3/Fbxw7/Mia3/Ngfr/Nr4a1/Pik3c2a/Robo1/Sema5a/Tjp1	10	BAT
BP	GO:0048762	mesenchymal cell differentiation	14/428	245/28943	1.93596e-05	0.000973619	0.000692356	Axin2/Bmpr1a/Cdh2/Ddx17/Fgf10/Gdnf/Has2/Hmga2/Rbpj/Rock2/Sema3a/Sema5a/Snai2/Spred2	14	BAT
BP	GO:0010720	positive regulation of cell development	18/428	384/28943	1.97209e-05	0.000979392	0.000696461	Akap11/Bmpr2/Cask/Cdh4/Fzd3/Golga4/Has2/Kit/Macf1/Man2a1/Pde5a/Pias2/Plag1/Plxna2/Robo1/Sema5a/Spen/Tenm4	18	BAT
BP	GO:0030866	cortical actin cytoskeleton organization	6/428	39/28943	2.17936e-05	0.00106896	0.000760156	Akap11/Epb41/Epb41l2/Epb41l3/Rock2/Tln1	6	BAT
BP	GO:0042476	odontogenesis	10/428	129/28943	2.3162e-05	0.00112	0.000796453	Acvr2a/Ankrd11/Apc/Axin2/Bmpr1a/Fgf10/Ngfr/Pdgfra/Ppara/Smpd3	10	BAT
BP	GO:1902903	regulation of supramolecular fiber organization	18/428	389/28943	2.3398e-05	0.00112	0.000796453	Akap9/Ankrd23/Apc/Arhgap28/Arhgef10/Camsap2/Clip1/Map1a/Nav3/Ppp1r9a/Rb1/Rock2/Sema5a/Specc1l/Synpo2/Tjp1/Tmod2/Wasf1	18	BAT
BP	GO:0008360	regulation of cell shape	11/428	159/28943	2.65248e-05	0.00125456	0.000892138	Brwd3/Epb41/Epb41l2/Epb41l3/Gas7/Itga7/Kit/Myh10/Myo10/Plxna2/Ypel4	11	BAT
BP	GO:0048844	artery morphogenesis	8/428	81/28943	2.68417e-05	0.00125461	0.000892173	Akt3/Bmpr1a/Bmpr2/Kat6a/Mylk/Nprl3/Prrx1/Rbpj	8	BAT
BP	GO:0090596	sensory organ morphogenesis	16/428	321/28943	2.71634e-05	0.00125488	0.000892368	Atp2b2/Cdon/Eya4/Fat1/Fgf10/Fzd3/Man2a1/Meis1/Nipbl/Prrx1/Rarb/Rorb/Rpgrip1l/Sobp/Thrb/Tsku	16	BAT
BP	GO:0043583	ear development	14/428	254/28943	2.88492e-05	0.00131745	0.000936858	Atp2b2/Cecr2/Eya4/Fat4/Fgf10/Fzd3/Maf/Nipbl/Prrx1/Rbpj/Rpgrip1l/Sobp/Trip11/Tsku	14	BAT
BP	GO:0001505	regulation of neurotransmitter levels	14/428	255/28943	3.01215e-05	0.0013465	0.00095752	Adra2a/Cask/Dagla/Erc1/Gdnf/Nr3c2/Nr4a1/Nrn1/Ppfia2/Ppp1r9a/Slc18a2/Sncaip/Syn3/Vamp1	14	BAT
BP	GO:2000027	regulation of animal organ morphogenesis	10/428	133/28943	3.01633e-05	0.0013465	0.00095752	Apc/Bmpr1a/Fgf10/Fzd3/Gdnf/Ngfr/Rbpj/Robo1/Sfrp5/Snai2	10	BAT
BP	GO:1903706	regulation of hemopoiesis	19/428	435/28943	3.08037e-05	0.00135981	0.000966985	Acvr2a/Ap3d1/Apc/Brpf1/Egr3/Fancd2/Fbxw7/Kat6a/Kat6b/Lrrc17/Meis1/Meis2/Rasgrp1/Rb1/Setd1a/Snai2/Sox12/Ypel4/Zbtb16	19	BAT
BP	GO:0014706	striated muscle tissue development	15/428	291/28943	3.28271e-05	0.00143321	0.00101918	Akap6/Apc/Bmpr1a/Cdon/Cxadr/Meis1/Myh10/Pdgfra/Ppara/Ppp1r13l/Nprl3/Rarb/Rbpj/Sik1/Tenm4	15	BAT
BP	GO:0009755	hormone-mediated signaling pathway	11/428	163/28943	3.33706e-05	0.0014411	0.00102479	Arntl/Calcoco1/Ddx17/Hmga2/Nr3c2/Pias2/Ppara/Rarb/Thrb/Tmf1/Ubr5	11	BAT
BP	GO:0033674	positive regulation of kinase activity	19/428	440/28943	3.59502e-05	0.00153581	0.00109214	Adra2a/Agap2/Akap6/Als2/Axin2/Clspn/Egfr/Egr1/Fbxw7/Hmga2/Kit/Pde5a/Pdgfra/Ppp1r9a/Rapgef2/Rasgrp1/Robo1/Syap1/Vldlr	19	BAT
BP	GO:0051962	positive regulation of nervous system development	17/428	366/28943	3.74438e-05	0.0015826	0.00112541	Bmpr2/Cask/Cdh4/Flrt2/Fzd3/Golga4/Kit/Lrrtm2/Macf1/Man2a1/Pias2/Plag1/Plxna2/Robo1/Sema5a/Spen/Tenm4	17	BAT
BP	GO:0014855	striated muscle cell proliferation	8/428	85/28943	3.81496e-05	0.00159546	0.00113456	Apc/Bmpr1a/Cxadr/Meis1/Myh10/Paxbp1/Rbpj/Tenm4	8	BAT
BP	GO:0010171	body morphogenesis	7/428	63/28943	3.99127e-05	0.0016518	0.00117462	Ankrd11/Cdon/Gatad2a/Kat6a/Nipbl/Pdgfra/Specc1l	7	BAT
BP	GO:0051146	striated muscle cell differentiation	16/428	334/28943	4.37367e-05	0.0017914	0.00127389	Akap6/Ankrd23/Bcl9/Bmpr1a/Cdh2/Cdon/Cxadr/Dmpk/Myh10/Pdgfra/Ppara/Rarb/Rb1/Rbpj/Sik1/Tmod2	16	BAT
BP	GO:0018205	peptidyl-lysine modification	18/428	410/28943	4.64233e-05	0.00188204	0.00133835	Ahrr/Bend3/Brpf1/Egr1/Epc2/Ezh1/Kat6a/Kat6b/Kmt2a/Kmt2c/Lcor/Pias2/Prkaa2/Rps6ka4/Setd1a/Setd2/Smarca5/Snai2	18	BAT
BP	GO:0055017	cardiac muscle tissue growth	9/428	113/28943	4.78368e-05	0.00191975	0.00136517	Akap6/Apc/Bmpr1a/Cxadr/Meis1/Myh10/Ppara/Rbpj/Tenm4	9	BAT
BP	GO:0060541	respiratory system development	14/428	267/28943	4.9699e-05	0.00197454	0.00140413	Bmpr1a/Bmpr2/Ccdc39/Fbxw7/Fgf10/Hmga2/Man2a1/Pdgfra/Rbpj/Rpgrip1l/Smpd3/Thrb/Tmtc3/Wwp1	14	BAT
BP	GO:0022604	regulation of cell morphogenesis	16/428	338/28943	5.03785e-05	0.00198172	0.00140923	Brwd3/Cask/Epb41/Epb41l2/Epb41l3/Gas7/Has2/Itga7/Kit/Macf1/Myh10/Myo10/Pias2/Plxna2/Sh3d19/Ypel4	16	BAT
BP	GO:0043542	endothelial cell migration	13/428	234/28943	5.101e-05	0.00198689	0.00141291	Akt3/Amot/Bmpr2/Egr3/Fbxw7/Fgf16/Mia3/Nr4a1/Pik3c2a/Robo1/Rock2/Sema5a/Snai2	13	BAT
BP	GO:0031507	heterochromatin formation	8/428	89/28943	5.31847e-05	0.00202718	0.00144156	Bend3/Ezh1/Hells/Hmga2/Rb1/Smarca5/Tet1/Ubr2	8	BAT
BP	GO:0007389	pattern specification process	20/428	493/28943	5.38783e-05	0.00202718	0.00144156	Acvr2a/Apc/Atm/Axin2/Bmpr1a/Bmpr2/Ccdc39/Cdon/Emx2/Fgf10/Gdnf/Kmt2a/Meis1/Meis2/Plxna2/Rbpj/Robo1/Rpgrip1l/Sema3a/Zbtb16	20	BAT
BP	GO:1903829	positive regulation of protein localization	20/428	493/28943	5.38783e-05	0.00202718	0.00144156	Acsl4/Ap2b1/Apc/Cacna1d/Cask/Cep135/Cnst/Ctdspl2/Egfr/Epb41/Epb41l2/Fbxw7/Map1a/Myh10/Ngfr/Prkaa2/Ptpn9/Rock2/Snx33/Ubr5	20	BAT
BP	GO:0060038	cardiac muscle cell proliferation	7/428	66/28943	5.40855e-05	0.00202718	0.00144156	Apc/Bmpr1a/Cxadr/Meis1/Myh10/Rbpj/Tenm4	7	BAT
BP	GO:0030324	lung development	13/428	236/28943	5.56501e-05	0.00206228	0.00146652	Bmpr1a/Bmpr2/Ccdc39/Fbxw7/Fgf10/Hmga2/Man2a1/Pdgfra/Rbpj/Smpd3/Thrb/Tmtc3/Wwp1	13	BAT
BP	GO:0050769	positive regulation of neurogenesis	15/428	305/28943	5.606e-05	0.00206228	0.00146652	Bmpr2/Cask/Cdh4/Fzd3/Golga4/Kit/Macf1/Man2a1/Pias2/Plag1/Plxna2/Robo1/Sema5a/Spen/Tenm4	15	BAT
BP	GO:0140694	non-membrane-bounded organelle assembly	17/428	379/28943	5.76923e-05	0.00209673	0.00149102	Ankrd23/Arhgef10/Atxn2/Ccp110/Cep135/Kif3b/Myh10/Patl1/Pdgfra/Plk1/Prkaa2/Prrc2c/Rps15/Stag1/Stag2/Tmod2/Tnks	17	BAT
BP	GO:0048738	cardiac muscle tissue development	14/428	271/28943	5.83336e-05	0.00209673	0.00149102	Akap6/Apc/Bmpr1a/Cxadr/Meis1/Myh10/Pdgfra/Ppara/Ppp1r13l/Nprl3/Rarb/Rbpj/Sik1/Tenm4	14	BAT
BP	GO:1904035	regulation of epithelial cell apoptotic process	9/428	116/28943	5.87576e-05	0.00209673	0.00149102	Agap2/Ano6/Apc/Ppara/Ppargc1a/Rb1/Sema5a/Sfrp4/Tmf1	9	BAT
BP	GO:0010639	negative regulation of organelle organization	17/428	380/28943	5.95905e-05	0.00209673	0.00149102	Apc/Arhgap28/Atm/Camsap2/Ccp110/Map1a/Map4/Nav3/Plk1/Ppargc1a/Ppp1r9a/Smarca5/Specc1l/Tjp1/Tmod2/Tnks/Tnks2	17	BAT
BP	GO:1901016	regulation of potassium ion transmembrane transporter activity	7/428	67/28943	5.96351e-05	0.00209673	0.00149102	Akap6/Akap9/Cacna1d/Kcna1/Lrrc55/Neto1/Nr3c2	7	BAT
BP	GO:0030323	respiratory tube development	13/428	239/28943	6.32974e-05	0.00220597	0.0015687	Bmpr1a/Bmpr2/Ccdc39/Fbxw7/Fgf10/Hmga2/Man2a1/Pdgfra/Rbpj/Smpd3/Thrb/Tmtc3/Wwp1	13	BAT
BP	GO:0007015	actin filament organization	19/428	460/28943	6.5054e-05	0.00224747	0.00159821	Arhgap28/Arhgef10/Fat1/Gas7/Hmcn1/Iqgap2/Jmy/Mprip/Myh10/Ppp1r9a/Rock2/Sema5a/Shroom4/Specc1l/Spire1/Synpo2/Tjp1/Tmod2/Wasf1	19	BAT
BP	GO:0006887	exocytosis	18/428	422/28943	6.71503e-05	0.0022999	0.00163549	Adra2a/Ap1g1/Arfgef2/Cask/Erc1/Kit/Mia3/Myh10/Nr3c2/Nrn1/Pex5l/Pik3c2a/Ppfia2/Rasgrp1/Septin2/Smpd3/Steap3/Vamp1	18	BAT
BP	GO:0006929	substrate-dependent cell migration	5/428	30/28943	7.25711e-05	0.00245305	0.0017444	Itga11/Itga2/Myh10/Robo1/Snai2	5	BAT
BP	GO:1901379	regulation of potassium ion transmembrane transport	8/428	93/28943	7.28567e-05	0.00245305	0.0017444	Akap6/Akap9/Cacna1d/Kcna1/Lrrc55/Neto1/Nr3c2/Rgs7	8	BAT
BP	GO:1904019	epithelial cell apoptotic process	10/428	148/28943	7.4839e-05	0.00246192	0.00175071	Agap2/Ano6/Apc/Bmpr2/Ppara/Ppargc1a/Rb1/Sema5a/Sfrp4/Tmf1	10	BAT
BP	GO:0006836	neurotransmitter transport	13/428	243/28943	7.49028e-05	0.00246192	0.00175071	Adra2a/Cask/Erc1/Gdnf/Nr3c2/Nr4a1/Nrn1/Ppfia2/Ppp1r9a/Slc18a2/Sncaip/Syn3/Vamp1	13	BAT
BP	GO:2001020	regulation of response to DNA damage stimulus	15/428	313/28943	7.49792e-05	0.00246192	0.00175071	Atm/Axin2/Egfr/Epc2/Eya4/Fgf10/Hmga2/Rmi2/Setd2/Smarca5/Snai2/Spire1/Spred2/Steap3/Ubr5	15	BAT
BP	GO:0042475	odontogenesis of dentin-containing tooth	8/428	94/28943	7.86196e-05	0.00256029	0.00182066	Acvr2a/Ankrd11/Bmpr1a/Fgf10/Ngfr/Pdgfra/Ppara/Smpd3	8	BAT
BP	GO:0003002	regionalization	17/428	389/28943	7.93141e-05	0.00256191	0.00182181	Acvr2a/Apc/Atm/Axin2/Bmpr1a/Bmpr2/Cdon/Emx2/Fgf10/Gdnf/Kmt2a/Plxna2/Rbpj/Robo1/Rpgrip1l/Sema3a/Zbtb16	17	BAT
BP	GO:0035767	endothelial cell chemotaxis	5/428	31/28943	8.54818e-05	0.00273887	0.00194765	Egr3/Fgf16/Nr4a1/Sema5a/Snai2	5	BAT
BP	GO:0042176	regulation of protein catabolic process	16/428	355/28943	8.95704e-05	0.0028469	0.00202448	Adra2a/Agap2/Ankib1/Apc/Arntl/Axin2/Egfr/Fbxw7/Map1a/Nfe2l1/Plk1/Sh3d19/Snx33/Tmf1/Tmtc3/Ubxn2a	16	BAT
BP	GO:0007157	heterophilic cell-cell adhesion via plasma membrane cell adhesion molecules	6/428	50/28943	9.25504e-05	0.00287538	0.00204473	Cdh2/Cdh4/Cxadr/Fat4/Hmcn1/Tenm4	6	BAT
BP	GO:0003007	heart morphogenesis	14/428	283/28943	9.2572e-05	0.00287538	0.00204473	Axin2/Bmpr1a/Bmpr2/Ccdc39/Cert1/Fat4/Flrt2/Has2/Kat6a/Nipbl/Ppp1r13l/Rbpj/Robo1/Snai2	14	BAT
BP	GO:0060419	heart growth	9/428	123/28943	9.26373e-05	0.00287538	0.00204473	Akap6/Apc/Bmpr1a/Cxadr/Meis1/Myh10/Ppara/Rbpj/Tenm4	9	BAT
BP	GO:0045814	negative regulation of gene expression, epigenetic	8/428	97/28943	9.82215e-05	0.0030018	0.00213463	Bend3/Ezh1/Hells/Hmga2/Rb1/Smarca5/Tet1/Ubr2	8	BAT
BP	GO:0070828	heterochromatin organization	8/428	97/28943	9.82215e-05	0.0030018	0.00213463	Bend3/Ezh1/Hells/Hmga2/Rb1/Smarca5/Tet1/Ubr2	8	BAT
BP	GO:1901099	negative regulation of signal transduction in absence of ligand	5/428	32/28943	0.000100088	0.00301251	0.00214224	Agap2/Eya4/Fgf10/Gdnf/Snai2	5	BAT
BP	GO:2001240	negative regulation of extrinsic apoptotic signaling pathway in absence of ligand	5/428	32/28943	0.000100088	0.00301251	0.00214224	Agap2/Eya4/Fgf10/Gdnf/Snai2	5	BAT
BP	GO:0031503	protein-containing complex localization	12/428	217/28943	0.00010292	0.00307042	0.00218343	Akap6/Akap9/Ap2b1/Ap3d1/Dlg2/Dnm3/Gpc6/Kif3b/Neto1/Nptx1/Rps15/Ttc26	12	BAT
BP	GO:0061035	regulation of cartilage development	7/428	73/28943	0.000103558	0.00307042	0.00218343	Axin2/Maf/Rarb/Smpd3/Snai2/Thrb/Zbtb16	7	BAT
BP	GO:0007269	neurotransmitter secretion	11/428	186/28943	0.000110073	0.00316897	0.00225351	Adra2a/Cask/Erc1/Nr3c2/Nr4a1/Nrn1/Ppfia2/Ppp1r9a/Sncaip/Syn3/Vamp1	11	BAT
BP	GO:0035051	cardiocyte differentiation	11/428	186/28943	0.000110073	0.00316897	0.00225351	Akap6/Bmpr1a/Cxadr/Egfr/Myh10/Pdgfra/Ppara/Rarb/Rbpj/Sik1/Tenm4	11	BAT
BP	GO:0048813	dendrite morphogenesis	11/428	186/28943	0.000110073	0.00316897	0.00225351	Cask/Dnm3/Pias2/Ppfia2/Ppp1r9a/Rapgef2/Robo1/Rock2/Sema3a/Tet1/Vldlr	11	BAT
BP	GO:0099643	signal release from synapse	11/428	186/28943	0.000110073	0.00316897	0.00225351	Adra2a/Cask/Erc1/Nr3c2/Nr4a1/Nrn1/Ppfia2/Ppp1r9a/Sncaip/Syn3/Vamp1	11	BAT
BP	GO:0000819	sister chromatid segregation	12/428	219/28943	0.000112231	0.00320786	0.00228116	Apc/Atm/Axin2/Fbxw7/Nipbl/Plk1/Rb1/Rmi2/Smarca5/Stag1/Stag2/Tnks	12	BAT
BP	GO:0048638	regulation of developmental growth	17/428	402/28943	0.000117901	0.00334587	0.0023793	Akap6/Apc/Atxn2/Bmpr1a/Bmpr2/Cdh4/Cxadr/Golga4/Hmga2/Macf1/Meis1/Nipbl/Ppara/Rbpj/Sema3a/Sema5a/Tnks2	17	BAT
BP	GO:0048839	inner ear development	12/428	221/28943	0.000122256	0.00344484	0.00244968	Atp2b2/Cecr2/Fat4/Fgf10/Fzd3/Maf/Prrx1/Rbpj/Rpgrip1l/Sobp/Trip11/Tsku	12	BAT
BP	GO:1901888	regulation of cell junction assembly	12/428	222/28943	0.00012755	0.0035687	0.00253776	Flrt2/Gpc6/Lrrtm2/Macf1/Nptx1/Nrg2/Peak1/Ppp1r9a/Rapgef2/Rock2/Snai2/Tjp1	12	BAT
BP	GO:0000910	cytokinesis	11/428	190/28943	0.000132849	0.00369096	0.0026247	Apc/Ccp110/Kif3b/Klhl13/Myh10/Plk1/Rock2/Septin2/Setd2/Snx33/Spire1	11	BAT
BP	GO:0016339	calcium-dependent cell-cell adhesion via plasma membrane cell adhesion molecules	5/428	34/28943	0.000134981	0.00372418	0.00264832	Cdh2/Cdh9/Kifap3/Pcdh18/Pcdhgc3	5	BAT
BP	GO:0090257	regulation of muscle system process	13/428	258/28943	0.000136401	0.0037374	0.00265772	Adra2a/Akap6/Akap9/Dmpk/Itga2/Kcna1/Kit/Irag1/Nr4a1/Pde5a/Ppara/Rock2/Srl	13	BAT
BP	GO:0035264	multicellular organism growth	12/428	224/28943	0.00013873	0.00377517	0.00268458	Ankrd11/Atm/Atxn2/Hmga2/Kmt2c/Nipbl/Plag1/Ppp1r13l/Rarb/Rbbp6/Smpd3/Tnks2	12	BAT
BP	GO:0045667	regulation of osteoblast differentiation	10/428	161/28943	0.000150418	0.00406537	0.00289095	Acvr2a/Apc/Axin2/Bmpr1a/Bmpr2/Crim1/Rorb/Snai2/Suco/Zhx3	10	BAT
BP	GO:0007019	microtubule depolymerization	6/428	55/28943	0.000158664	0.00422509	0.00300453	Apc/Camsap2/Map1a/Nav3/Nckap5/Specc1l	6	BAT
BP	GO:0032330	regulation of chondrocyte differentiation	6/428	55/28943	0.000158664	0.00422509	0.00300453	Axin2/Maf/Rarb/Snai2/Thrb/Zbtb16	6	BAT
BP	GO:0007416	synapse assembly	11/428	194/28943	0.000159518	0.00422509	0.00300453	Cdh2/Cdh9/Dnm3/Flrt2/Gpc6/Lrrc4/Lrrtm2/Nptx1/Nrg2/Pcdh17/Ppp1r9a	11	BAT
BP	GO:0050807	regulation of synapse organization	13/428	264/28943	0.000171091	0.00450163	0.00320118	Cask/Cdh2/Dmpk/Dnm3/Flrt2/Gpc6/Lrrtm2/Myh10/Nptx1/Nrcam/Nrg2/Ppfia2/Ppp1r9a	13	BAT
BP	GO:0007026	negative regulation of microtubule depolymerization	5/428	36/28943	0.000178494	0.00466549	0.00331771	Apc/Camsap2/Map1a/Nav3/Specc1l	5	BAT
BP	GO:0033002	muscle cell proliferation	13/428	266/28943	0.000184225	0.00478383	0.00340186	Apc/Bmpr1a/Bmpr2/Cxadr/Egr1/Itga2/Meis1/Myh10/Paxbp1/Ppargc1a/Rbpj/Smpd3/Tenm4	13	BAT
BP	GO:0062197	cellular response to chemical stress	15/428	340/28943	0.000186076	0.00480052	0.00341373	Arntl/Atm/Dapk1/Egfr/Fancd2/Fbxw7/Mylk/Nfe2l1/Ngfr/Pdgfra/Ppargc1a/Prkaa2/Scn2a/Slc2a4/Smpd3	15	BAT
BP	GO:0090090	negative regulation of canonical Wnt signaling pathway	9/428	135/28943	0.000188403	0.00482211	0.00342908	Apc/Axin2/Cdh2/Chd8/Egr1/Mcc/Sfrp4/Sfrp5/Snai2	9	BAT
BP	GO:0035268	protein mannosylation	4/428	20/28943	0.00018934	0.00482211	0.00342908	Dpy19l3/Dpy19l4/Tmtc1/Tmtc3	4	BAT
BP	GO:0042060	wound healing	16/428	380/28943	0.000194994	0.00493447	0.00350898	Adra2a/Ahnak/Ano6/Cask/Cxadr/Dcbld2/Epb41l4b/Fgf10/Macf1/Mia3/Myh10/Mylk/Pdgfra/Ppara/Snai2/Tsku	16	BAT
BP	GO:0021537	telencephalon development	13/428	268/28943	0.000198215	0.00498423	0.00354437	Cdh2/Cdon/Egfr/Emx2/Fat4/Kcna1/Lmx1a/Myh10/Rarb/Robo1/Rpgrip1l/Sema3a/Tsku	13	BAT
BP	GO:0006937	regulation of muscle contraction	10/428	167/28943	0.000202682	0.00506298	0.00360036	Adra2a/Akap6/Akap9/Dmpk/Itga2/Kcna1/Kit/Irag1/Nr4a1/Pde5a	10	BAT
BP	GO:0035909	aorta morphogenesis	5/428	37/28943	0.000203895	0.00506298	0.00360036	Bmpr1a/Kat6a/Mylk/Nprl3/Rbpj	5	BAT
BP	GO:0007265	Ras protein signal transduction	15/428	344/28943	0.000211043	0.0052079	0.00370342	Abca1/Als2/Arfgef2/Arhgap32/Arhgef10/Cdh2/Fgf10/Ngfr/Plce1/Rapgef2/Rasgrp1/Robo1/Rock2/Syde2/Wasf1	15	BAT
BP	GO:0009952	anterior/posterior pattern specification	12/428	236/28943	0.000225033	0.00544601	0.00387274	Acvr2a/Apc/Atm/Axin2/Bmpr1a/Bmpr2/Cdon/Emx2/Kmt2a/Plxna2/Rbpj/Zbtb16	12	BAT
BP	GO:0050803	regulation of synapse structure or activity	13/428	272/28943	0.000228947	0.00544601	0.00387274	Cask/Cdh2/Dmpk/Dnm3/Flrt2/Gpc6/Lrrtm2/Myh10/Nptx1/Nrcam/Nrg2/Ppfia2/Ppp1r9a	13	BAT
BP	GO:0140014	mitotic nuclear division	14/428	309/28943	0.000230732	0.00544601	0.00387274	Apc/Arhgef10/Atm/Cep85/Kif3b/Nfe2l1/Nipbl/Plk1/Rb1/Smarca5/Smpd3/Stag1/Stag2/Tnks	14	BAT
BP	GO:0097502	mannosylation	4/428	21/28943	0.00023117	0.00544601	0.00387274	Dpy19l3/Dpy19l4/Tmtc1/Tmtc3	4	BAT
BP	GO:0071900	regulation of protein serine/threonine kinase activity	15/428	347/28943	0.000231622	0.00544601	0.00387274	Adra2a/Akap6/Apc/Egfr/Hmga2/Kit/Pde5a/Plk1/Rapgef2/Rasgrp1/Rb1/Robo1/Sfrp5/Syap1/Synpo2	15	BAT
BP	GO:1903580	positive regulation of ATP metabolic process	5/428	38/28943	0.000231959	0.00544601	0.00387274	Bend3/Ppara/Ppargc1a/Prkaa2/Slc4a4	5	BAT
BP	GO:0055021	regulation of cardiac muscle tissue growth	7/428	83/28943	0.000232559	0.00544601	0.00387274	Akap6/Apc/Bmpr1a/Cxadr/Meis1/Ppara/Rbpj	7	BAT
BP	GO:0072175	epithelial tube formation	10/428	170/28943	0.000234062	0.00544601	0.00387274	Brpf1/Cecr2/Fgf10/Fzd3/Gatad2a/Gdnf/Rock2/Setd2/Sfrp5/Specc1l	10	BAT
BP	GO:0051588	regulation of neurotransmitter transport	9/428	139/28943	0.000234563	0.00544601	0.00387274	Adra2a/Cask/Gdnf/Nr3c2/Nrn1/Ppfia2/Ppp1r9a/Slc18a2/Sncaip	9	BAT
BP	GO:0097479	synaptic vesicle localization	6/428	59/28943	0.000234654	0.00544601	0.00387274	Ap3d1/Cdh2/Dnm3/Pcdh17/Slc2a4/Syn3	6	BAT
BP	GO:0010595	positive regulation of endothelial cell migration	8/428	110/28943	0.00023577	0.00544601	0.00387274	Akt3/Amot/Bmpr2/Fgf16/Pik3c2a/Rock2/Sema5a/Snai2	8	BAT
BP	GO:0030278	regulation of ossification	9/428	140/28943	0.000247463	0.00568307	0.00404132	Acvr2a/Ano6/Bmpr1a/Bmpr2/Mia3/Nipbl/Rbpj/Thrb/Zbtb16	9	BAT
BP	GO:0030518	intracellular steroid hormone receptor signaling pathway	8/428	111/28943	0.000250855	0.00569512	0.00404989	Arntl/Calcoco1/Ddx17/Hmga2/Nr3c2/Pias2/Tmf1/Ubr5	8	BAT
BP	GO:0099175	regulation of postsynapse organization	8/428	111/28943	0.000250855	0.00569512	0.00404989	Cask/Cdh2/Dnm3/Lrrtm2/Nptx1/Nrcam/Ppfia2/Ppp1r9a	8	BAT
BP	GO:0031114	regulation of microtubule depolymerization	5/428	39/28943	0.000262866	0.00593391	0.00421969	Apc/Camsap2/Map1a/Nav3/Specc1l	5	BAT
BP	GO:0061351	neural precursor cell proliferation	11/428	206/28943	0.000268358	0.00602366	0.00428352	Cdh2/Cdon/Dagla/Emx2/Fzd3/Hmga2/Kcna1/Kifap3/Ngfr/Rarb/Setd1a	11	BAT
BP	GO:0060606	tube closure	8/428	113/28943	0.000283397	0.00632549	0.00449816	Cecr2/Fgf10/Fzd3/Gatad2a/Rock2/Setd2/Sfrp5/Specc1l	8	BAT
BP	GO:0010970	transport along microtubule	10/428	175/28943	0.000295387	0.00655626	0.00466226	Ap3d1/Arhgap21/Dlg2/Dync1i1/Kif3b/Map1a/Nefm/Rasgrp1/Ttc26/Wasf1	10	BAT
BP	GO:0001708	cell fate specification	8/428	114/28943	0.000300917	0.0066052	0.00469706	Apc/Bmpr1a/Cdon/Chd4/Gatad2a/Mga/Rbpj/Tenm4	8	BAT
BP	GO:0043266	regulation of potassium ion transport	8/428	114/28943	0.000300917	0.0066052	0.00469706	Akap6/Akap9/Cacna1d/Kcna1/Lrrc55/Neto1/Nr3c2/Rgs7	8	BAT
BP	GO:0016571	histone methylation	10/428	176/28943	0.000309136	0.00674833	0.00479884	Bend3/Ezh1/Kmt2a/Kmt2c/Lcor/Paxbp1/Setd1a/Setd2/Smarca5/Tet1	10	BAT
BP	GO:0000280	nuclear division	18/428	478/28943	0.000311946	0.00677247	0.00481601	Apc/Arhgef10/Atm/Cep85/Fancd2/Kif3b/Mybl1/Nfe2l1/Nipbl/Plk1/Rb1/Smarca5/Smpd3/Spire1/Stag1/Stag2/Tnks/Ubr2	18	BAT
BP	GO:0050890	cognition	15/428	358/28943	0.000322625	0.00696625	0.00495381	Aff2/Egr1/Kit/Kmt2a/Lmx1a/Map1a/Meis2/Neto1/Nipbl/Pde5a/Scn2a/Shroom4/Slc2a4/Sobp/Tmod2	15	BAT
BP	GO:0003281	ventricular septum development	7/428	88/28943	0.000333846	0.00713335	0.00507264	Ap2b1/Bmpr1a/Bmpr2/Nprl3/Rbpj/Robo1/Trip11	7	BAT
BP	GO:0060325	face morphogenesis	5/428	41/28943	0.000333955	0.00713335	0.00507264	Ankrd11/Kat6a/Nipbl/Pdgfra/Specc1l	5	BAT
BP	GO:0001942	hair follicle development	8/428	116/28943	0.00033861	0.00719411	0.00511584	Apc/Egfr/Fgf10/Fzd3/Lamc1/Ldb2/Ngfr/Rbpj	8	BAT
BP	GO:0030198	extracellular matrix organization	14/428	322/28943	0.000350055	0.00735715	0.00523179	Adamtsl3/Thsd4/Col4a1/Flrt2/Has2/Hmcn1/Lamc1/Matn2/Mia3/Pdgfra/Rb1/Sema5a/Smpd3/Spock2	14	BAT
BP	GO:0048732	gland development	18/428	483/28943	0.000353046	0.00735715	0.00523179	Agap2/Apc/Atm/Atp2b2/Bmpr1a/Ccdc39/Egfr/Ezh1/Fgf10/Hmga2/Man2a1/Pdgfra/Plag1/Rbpj/Robo1/Rpgrip1l/Sema3a/Snai2	18	BAT
BP	GO:0016185	synaptic vesicle budding from presynaptic endocytic zone membrane	3/428	10/28943	0.000356681	0.00735715	0.00523179	Ap3d1/Dnm3/Slc2a4	3	BAT
BP	GO:0035907	dorsal aorta development	3/428	10/28943	0.000356681	0.00735715	0.00523179	Bmpr1a/Ngfr/Rbpj	3	BAT
BP	GO:0097067	cellular response to thyroid hormone stimulus	3/428	10/28943	0.000356681	0.00735715	0.00523179	Kit/Ppargc1a/Thrb	3	BAT
BP	GO:0006939	smooth muscle contraction	8/428	117/28943	0.00035885	0.00735715	0.00523179	Adra2a/Gdnf/Itga2/Kit/Irag1/Mylk/Rock2/Smpd3	8	BAT
BP	GO:0016050	vesicle organization	14/428	323/28943	0.000361098	0.00735715	0.00523179	Abca1/Als2/Ap1g1/Ap3d1/Arfgef2/Dnajc13/Dnm3/Eea1/Fnbp1l/Mia3/Slc2a4/Snx33/Tmf1/Vamp1	14	BAT
BP	GO:0043062	extracellular structure organization	14/428	323/28943	0.000361098	0.00735715	0.00523179	Adamtsl3/Thsd4/Col4a1/Flrt2/Has2/Hmcn1/Lamc1/Matn2/Mia3/Pdgfra/Rb1/Sema5a/Smpd3/Spock2	14	BAT
BP	GO:0001763	morphogenesis of a branching structure	12/428	249/28943	0.000366426	0.00736623	0.00523824	Col4a1/Fat4/Fgf10/Gdnf/Hmga2/Hs3st3b1/Pdgfra/Sema3a/Sema5a/Setd2/Snai2/Tmtc3	12	BAT
BP	GO:0030865	cortical cytoskeleton organization	6/428	64/28943	0.000366979	0.00736623	0.00523824	Akap11/Epb41/Epb41l2/Epb41l3/Rock2/Tln1	6	BAT
BP	GO:1902905	positive regulation of supramolecular fiber organization	10/428	180/28943	0.000369597	0.00736623	0.00523824	Akap9/Apc/Arhgef10/Clip1/Nav3/Rb1/Rock2/Sema5a/Synpo2/Wasf1	10	BAT
BP	GO:0045229	external encapsulating structure organization	14/428	324/28943	0.000372438	0.00736623	0.00523824	Adamtsl3/Thsd4/Col4a1/Flrt2/Has2/Hmcn1/Lamc1/Matn2/Mia3/Pdgfra/Rb1/Sema5a/Smpd3/Spock2	14	BAT
BP	GO:0010092	specification of animal organ identity	5/428	42/28943	0.000374523	0.00736623	0.00523824	Axin2/Fgf10/Gdnf/Rbpj/Robo1	5	BAT
BP	GO:0110110	positive regulation of animal organ morphogenesis	5/428	42/28943	0.000374523	0.00736623	0.00523824	Fgf10/Gdnf/Ngfr/Rbpj/Robo1	5	BAT
BP	GO:1901381	positive regulation of potassium ion transmembrane transport	5/428	42/28943	0.000374523	0.00736623	0.00523824	Akap6/Akap9/Kcna1/Lrrc55/Rgs7	5	BAT
BP	GO:0043401	steroid hormone mediated signaling pathway	8/428	118/28943	0.000380065	0.00743842	0.00528958	Arntl/Calcoco1/Ddx17/Hmga2/Nr3c2/Pias2/Tmf1/Ubr5	8	BAT
BP	GO:0050770	regulation of axonogenesis	10/428	181/28943	0.00038616	0.00752066	0.00534806	Bmpr2/Cdh2/Cdh4/Golga4/Macf1/Nefm/Plxna2/Robo1/Sema3a/Sema5a	10	BAT
BP	GO:0006479	protein methylation	11/428	216/28943	0.000401711	0.00764734	0.00543815	Bend3/Ezh1/Kmt2a/Kmt2c/Lcor/Mtr/Paxbp1/Setd1a/Setd2/Smarca5/Tet1	11	BAT
BP	GO:0008213	protein alkylation	11/428	216/28943	0.000401711	0.00764734	0.00543815	Bend3/Ezh1/Kmt2a/Kmt2c/Lcor/Mtr/Paxbp1/Setd1a/Setd2/Smarca5/Tet1	11	BAT
BP	GO:0099111	microtubule-based transport	11/428	216/28943	0.000401711	0.00764734	0.00543815	Ap3d1/Arhgap21/Ccdc39/Dlg2/Dync1i1/Kif3b/Map1a/Nefm/Rasgrp1/Ttc26/Wasf1	11	BAT
BP	GO:0022404	molting cycle process	8/428	119/28943	0.000402289	0.00764734	0.00543815	Apc/Egfr/Fgf10/Fzd3/Lamc1/Ldb2/Ngfr/Rbpj	8	BAT
BP	GO:0022405	hair cycle process	8/428	119/28943	0.000402289	0.00764734	0.00543815	Apc/Egfr/Fgf10/Fzd3/Lamc1/Ldb2/Ngfr/Rbpj	8	BAT
BP	GO:0060420	regulation of heart growth	7/428	91/28943	0.000409849	0.00775395	0.00551396	Akap6/Apc/Bmpr1a/Cxadr/Meis1/Ppara/Rbpj	7	BAT
BP	GO:0055007	cardiac muscle cell differentiation	9/428	150/28943	0.000412014	0.00775797	0.00551682	Akap6/Bmpr1a/Cxadr/Myh10/Pdgfra/Ppara/Rarb/Rbpj/Sik1	9	BAT
BP	GO:0045981	positive regulation of nucleotide metabolic process	5/428	43/28943	0.000418704	0.00780992	0.00555376	Bend3/Ppara/Ppargc1a/Prkaa2/Slc4a4	5	BAT
BP	GO:1900544	positive regulation of purine nucleotide metabolic process	5/428	43/28943	0.000418704	0.00780992	0.00555376	Bend3/Ppara/Ppargc1a/Prkaa2/Slc4a4	5	BAT
BP	GO:0060041	retina development in camera-type eye	10/428	183/28943	0.000421146	0.00781874	0.00556003	Apc/Bmpr2/Cdon/Col4a1/Man2a1/Myh10/Pdgfra/Rorb/Rpgrip1l/Thrb	10	BAT
BP	GO:0098773	skin epidermis development	8/428	120/28943	0.000425558	0.00786392	0.00559216	Apc/Egfr/Fgf10/Fzd3/Lamc1/Ldb2/Ngfr/Rbpj	8	BAT
BP	GO:0062012	regulation of small molecule metabolic process	15/428	368/28943	0.000430531	0.00791225	0.00562653	Acsl4/Apc/Bend3/Egr1/Kit/Nfe2l1/Ppara/Ppargc1a/Pptc7/Prkaa2/Sik1/Slc4a4/Snai2/Soga1/Thrb	15	BAT
BP	GO:0051402	neuron apoptotic process	14/428	329/28943	0.000433818	0.00791225	0.00562653	Agap2/Atm/Cntfr/Egr1/Fbxw7/Gdnf/Ngfr/Pcdhgc3/Pcdhgc5/Ppargc1a/Rb1/Scn2a/Thrb/Trim2	14	BAT
BP	GO:0030522	intracellular receptor signaling pathway	11/428	218/28943	0.000434148	0.00791225	0.00562653	Arntl/Calcoco1/Ddx17/Hmga2/Nr3c2/Pias2/Rarb/Snai2/Thrb/Tmf1/Ubr5	11	BAT
BP	GO:0031110	regulation of microtubule polymerization or depolymerization	7/428	92/28943	0.000438047	0.00794685	0.00565113	Akap9/Apc/Camsap2/Clip1/Map1a/Nav3/Specc1l	7	BAT
BP	GO:0035148	tube formation	10/428	185/28943	0.000458727	0.00828419	0.00589102	Brpf1/Cecr2/Fgf10/Fzd3/Gatad2a/Gdnf/Rock2/Setd2/Sfrp5/Specc1l	10	BAT
BP	GO:0043534	blood vessel endothelial cell migration	8/428	122/28943	0.000475377	0.00854603	0.00607722	Akt3/Amot/Egr3/Fbxw7/Mia3/Nr4a1/Pik3c2a/Robo1	8	BAT
BP	GO:0071481	cellular response to X-ray	3/428	11/28943	0.000485062	0.00868087	0.0061731	Atm/Hmga2/Nipbl	3	BAT
BP	GO:0048592	eye morphogenesis	10/428	187/28943	0.000499051	0.00885203	0.00629482	Cdon/Fat1/Man2a1/Meis1/Nipbl/Rarb/Rorb/Rpgrip1l/Thrb/Tsku	10	BAT
BP	GO:0035914	skeletal muscle cell differentiation	7/428	94/28943	0.000499083	0.00885203	0.00629482	Arntl/Bcl9/Cdon/Ddx17/Egr1/Nr4a1/Rb1	7	BAT
BP	GO:0007623	circadian rhythm	11/428	222/28943	0.000505637	0.00892842	0.00634914	Arntl/Egr1/Fbxw7/Kmt2a/Ngfr/Ppara/Ppargc1a/Prkaa2/Rock2/Rorb/Sik1	11	BAT
BP	GO:0032007	negative regulation of TOR signaling	5/428	45/28943	0.000518732	0.00906628	0.00644717	Arntl/Atm/Prkaa2/Nprl3/Ubr2	5	BAT
BP	GO:2001239	regulation of extrinsic apoptotic signaling pathway in absence of ligand	5/428	45/28943	0.000518732	0.00906628	0.00644717	Agap2/Eya4/Fgf10/Gdnf/Snai2	5	BAT
BP	GO:0016331	morphogenesis of embryonic epithelium	10/428	188/28943	0.00052029	0.00906628	0.00644717	Brpf1/Cecr2/Fgf10/Fzd3/Gatad2a/Gdnf/Rock2/Setd2/Sfrp5/Specc1l	10	BAT
BP	GO:0031058	positive regulation of histone modification	8/428	124/28943	0.000529823	0.00915212	0.00650822	Kmt2a/Lcor/Nipbl/Paxbp1/Rps6ka4/Smarca5/Snai2/Tet1	8	BAT
BP	GO:0048145	regulation of fibroblast proliferation	8/428	124/28943	0.000529823	0.00915212	0.00650822	Brpf1/Egfr/Fgf10/Hmga2/Kmt2a/Kmt2c/Ngfr/Pdgfra	8	BAT
BP	GO:0010959	regulation of metal ion transport	17/428	458/28943	0.000534266	0.00918891	0.00653438	Ahnak/Akap6/Akap9/Akt3/Atp2b2/Cacna1d/Cask/Dmpk/Epb41/Kcna1/Lrrc55/Mylk/Neto1/Nr3c2/Pik3c2a/Rgs7/Sik1	17	BAT
BP	GO:0031109	microtubule polymerization or depolymerization	8/428	125/28943	0.000558879	0.0095708	0.00680594	Akap9/Apc/Camsap2/Clip1/Map1a/Nav3/Nckap5/Specc1l	8	BAT
BP	GO:0044344	cellular response to fibroblast growth factor stimulus	7/428	96/28943	0.000566707	0.0096219	0.00684229	Egr3/Fat4/Fgf10/Fgf16/Flrt2/Ngfr/Nr4a1	7	BAT
BP	GO:1901879	regulation of protein depolymerization	7/428	96/28943	0.000566707	0.0096219	0.00684229	Apc/Camsap2/Map1a/Nav3/Sema5a/Specc1l/Tmod2	7	BAT
BP	GO:0030501	positive regulation of bone mineralization	5/428	46/28943	0.000574999	0.00967997	0.00688358	Acvr2a/Ano6/Bmpr1a/Bmpr2/Mia3	5	BAT
BP	GO:0060122	inner ear receptor cell stereocilium organization	5/428	46/28943	0.000574999	0.00967997	0.00688358	Atp2b2/Cecr2/Fat4/Trip11/Tsku	5	BAT
BP	GO:0010927	cellular component assembly involved in morphogenesis	8/428	126/28943	0.000589209	0.00983583	0.00699441	Ankrd23/Epb41l3/Myh10/Nfasc/Pdgfra/Tenm4/Tmf1/Tmod2	8	BAT
BP	GO:0051261	protein depolymerization	8/428	126/28943	0.000589209	0.00983583	0.00699441	Apc/Camsap2/Map1a/Nav3/Nckap5/Sema5a/Specc1l/Tmod2	8	BAT
BP	GO:1904036	negative regulation of epithelial cell apoptotic process	6/428	70/28943	0.000595817	0.00990453	0.00704327	Agap2/Apc/Ppara/Rb1/Sema5a/Tmf1	6	BAT
BP	GO:0001570	vasculogenesis	7/428	97/28943	0.000603144	0.00998455	0.00710017	Amot/Brpf1/Fbxw7/Has2/Itgb8/Rapgef2/Setd2	7	BAT
BP	GO:0051650	establishment of vesicle localization	10/428	192/28943	0.000612881	0.0100725	0.00716274	Ap3d1/Dnm3/Dync1i1/Fnbp1l/Ppfia2/Rasgrp1/Slc2a4/Smpd3/Steap3/Trip11	10	BAT
BP	GO:0001838	embryonic epithelial tube formation	9/428	159/28943	0.000628707	0.0100725	0.00716274	Brpf1/Cecr2/Fzd3/Gatad2a/Gdnf/Rock2/Setd2/Sfrp5/Specc1l	9	BAT
BP	GO:0003176	aortic valve development	4/428	27/28943	0.000631989	0.0100725	0.00716274	Bmpr2/Rb1/Rbpj/Robo1	4	BAT
BP	GO:1901018	positive regulation of potassium ion transmembrane transporter activity	4/428	27/28943	0.000631989	0.0100725	0.00716274	Akap6/Akap9/Kcna1/Lrrc55	4	BAT
BP	GO:2000647	negative regulation of stem cell proliferation	4/428	27/28943	0.000631989	0.0100725	0.00716274	Fgf10/Rarb/Rbpj/Snai2	4	BAT
BP	GO:0060323	head morphogenesis	5/428	47/28943	0.000635723	0.0100725	0.00716274	Ankrd11/Kat6a/Nipbl/Pdgfra/Specc1l	5	BAT
BP	GO:0120163	negative regulation of cold-induced thermogenesis	5/428	47/28943	0.000635723	0.0100725	0.00716274	Arntl/Nova1/Plcl2/Rb1/Rbpj	5	BAT
BP	GO:0034088	maintenance of mitotic sister chromatid cohesion	3/428	12/28943	0.000639667	0.0100725	0.00716274	Nipbl/Rb1/Tnks	3	BAT
BP	GO:0035864	response to potassium ion	3/428	12/28943	0.000639667	0.0100725	0.00716274	Dlg2/Mylk/Nptx1	3	BAT
BP	GO:0035865	cellular response to potassium ion	3/428	12/28943	0.000639667	0.0100725	0.00716274	Dlg2/Mylk/Nptx1	3	BAT
BP	GO:0072697	protein localization to cell cortex	3/428	12/28943	0.000639667	0.0100725	0.00716274	Epb41/Epb41l2/Plk1	3	BAT
BP	GO:0050772	positive regulation of axonogenesis	7/428	98/28943	0.000641418	0.0100725	0.00716274	Bmpr2/Cdh4/Golga4/Macf1/Plxna2/Robo1/Sema5a	7	BAT
BP	GO:0071774	response to fibroblast growth factor	7/428	98/28943	0.000641418	0.0100725	0.00716274	Egr3/Fat4/Fgf10/Fgf16/Flrt2/Ngfr/Nr4a1	7	BAT
BP	GO:0003279	cardiac septum development	8/428	128/28943	0.00065386	0.0101957	0.00725035	Ap2b1/Bmpr1a/Bmpr2/Myh10/Nprl3/Rbpj/Robo1/Trip11	8	BAT
BP	GO:0061138	morphogenesis of a branching epithelium	11/428	229/28943	0.000654396	0.0101957	0.00725035	Col4a1/Fat4/Fgf10/Gdnf/Hmga2/Hs3st3b1/Pdgfra/Sema3a/Sema5a/Snai2/Tmtc3	11	BAT
BP	GO:0048864	stem cell development	7/428	99/28943	0.000681592	0.0105434	0.00749757	Bmpr1a/Cdh2/Gdnf/Sema3a/Sema5a/Setd2/Snai2	7	BAT
BP	GO:0070507	regulation of microtubule cytoskeleton organization	9/428	161/28943	0.000687695	0.0105434	0.00749757	Akap9/Apc/Camsap2/Clip1/Map1a/Nav3/Plk1/Prkaa2/Specc1l	9	BAT
BP	GO:0006997	nucleus organization	8/428	129/28943	0.000688265	0.0105434	0.00749757	Aff2/Bend3/Dmpk/Nfe2l1/Plk1/Smarca5/Tmf1/Ubxn2a	8	BAT
BP	GO:0042752	regulation of circadian rhythm	8/428	129/28943	0.000688265	0.0105434	0.00749757	Arntl/Fbxw7/Ppara/Ppargc1a/Prkaa2/Rock2/Rorb/Sik1	8	BAT
BP	GO:0021536	diencephalon development	6/428	72/28943	0.000692631	0.0105434	0.00749757	Bmpr1a/Fgf10/Hmga2/Rbpj/Sema3a/Sema5a	6	BAT
BP	GO:0032922	circadian regulation of gene expression	6/428	72/28943	0.000692631	0.0105434	0.00749757	Arntl/Egr1/Kmt2a/Ngfr/Ppara/Ppargc1a	6	BAT
BP	GO:0048511	rhythmic process	13/428	306/28943	0.000698376	0.01055	0.00750227	Arntl/Egr1/Enox1/Fbxw7/Kmt2a/Ngfr/Pdgfra/Ppara/Ppargc1a/Prkaa2/Rock2/Rorb/Sik1	13	BAT
BP	GO:0098813	nuclear chromosome segregation	13/428	306/28943	0.000698376	0.01055	0.00750227	Apc/Atm/Axin2/Fancd2/Fbxw7/Nipbl/Plk1/Rb1/Rmi2/Smarca5/Stag1/Stag2/Tnks	13	BAT
BP	GO:0032886	regulation of microtubule-based process	12/428	268/28943	0.000703493	0.010587	0.00752861	Akap9/Apc/Camsap2/Ccdc39/Clip1/Macf1/Map1a/Nav3/Plk1/Prkaa2/Rock2/Specc1l	12	BAT
BP	GO:0003272	endocardial cushion formation	4/428	28/28943	0.000728774	0.0109261	0.00776973	Bmpr1a/Rbpj/Robo1/Snai2	4	BAT
BP	GO:0035637	multicellular organismal signaling	9/428	163/28943	0.000751124	0.0112189	0.00797791	Akap9/Cacna1d/Cxadr/Itga2/Kcna1/Nfasc/Nrcam/Scn2a/Scn7a	9	BAT
BP	GO:0061640	cytoskeleton-dependent cytokinesis	7/428	101/28943	0.000767912	0.0113936	0.00810217	Apc/Myh10/Plk1/Rock2/Septin2/Snx33/Spire1	7	BAT
BP	GO:0031331	positive regulation of cellular catabolic process	16/428	431/28943	0.000770286	0.0113936	0.00810217	Adra2a/Ankib1/Atm/Axin2/Dapk1/Fbxw7/Patl1/Pik3c2a/Plk1/Prkaa2/Nprl3/Rock2/Sh3d19/Slc4a4/Snx33/Tnrc6a	16	BAT
BP	GO:0031111	negative regulation of microtubule polymerization or depolymerization	5/428	49/28943	0.000771427	0.0113936	0.00810217	Apc/Camsap2/Map1a/Nav3/Specc1l	5	BAT
BP	GO:0006473	protein acetylation	11/428	234/28943	0.0007816	0.0115011	0.00817862	Arntl/Bend3/Brpf1/Epc2/Kat6a/Kat6b/Kmt2a/Prkaa2/Rps6ka4/Smarca5/Snai2	11	BAT
BP	GO:0006109	regulation of carbohydrate metabolic process	10/428	199/28943	0.000807558	0.0117542	0.00835859	Has2/Nfe2l1/Ppara/Ppargc1a/Ppp1r3b/Prkaa2/Sik1/Slc4a4/Smpd3/Soga1	10	BAT
BP	GO:0006892	post-Golgi vesicle-mediated transport	7/428	102/28943	0.000814194	0.0117542	0.00835859	Ap1g1/Ap3d1/Arfgef2/Ccdc93/Cnst/Golga4/Macf1	7	BAT
BP	GO:0021670	lateral ventricle development	3/428	13/28943	0.000822468	0.0117542	0.00835859	Myh10/Rpgrip1l/Tsku	3	BAT
BP	GO:0034086	maintenance of sister chromatid cohesion	3/428	13/28943	0.000822468	0.0117542	0.00835859	Nipbl/Rb1/Tnks	3	BAT
BP	GO:0051549	positive regulation of keratinocyte migration	3/428	13/28943	0.000822468	0.0117542	0.00835859	Epb41l4b/Fgf10/Has2	3	BAT
BP	GO:0070142	synaptic vesicle budding	3/428	13/28943	0.000822468	0.0117542	0.00835859	Ap3d1/Dnm3/Slc2a4	3	BAT
BP	GO:0097066	response to thyroid hormone	3/428	13/28943	0.000822468	0.0117542	0.00835859	Kit/Ppargc1a/Thrb	3	BAT
BP	GO:0098532	histone H3-K27 trimethylation	3/428	13/28943	0.000822468	0.0117542	0.00835859	Bend3/Ezh1/Lcor	3	BAT
BP	GO:0007018	microtubule-based movement	16/428	434/28943	0.000828657	0.0117802	0.00837711	Ap3d1/Arhgap21/Ccdc39/Dlg2/Dync1i1/Kif21a/Kif3b/Kifap3/Ktn1/Map1a/Map4/Nefm/Rasgrp1/Tmf1/Ttc26/Wasf1	16	BAT
BP	GO:0001759	organ induction	4/428	29/28943	0.000835584	0.0117802	0.00837711	Fgf10/Gdnf/Rbpj/Robo1	4	BAT
BP	GO:0060571	morphogenesis of an epithelial fold	4/428	29/28943	0.000835584	0.0117802	0.00837711	Cecr2/Egfr/Fgf10/Gatad2a	4	BAT
BP	GO:0001764	neuron migration	10/428	200/28943	0.000839115	0.0117802	0.00837711	Cep85l/Emx2/Flrt2/Fzd3/Igsf10/Matn2/Myh10/Nipbl/Rapgef2/Sema3a	10	BAT
BP	GO:0021915	neural tube development	10/428	200/28943	0.000839115	0.0117802	0.00837711	Brpf1/Cecr2/Fzd3/Gatad2a/Plxna2/Rock2/Rpgrip1l/Setd2/Sfrp5/Specc1l	10	BAT
BP	GO:0003197	endocardial cushion development	5/428	50/28943	0.000846858	0.0118471	0.00842463	Bmpr1a/Bmpr2/Rbpj/Robo1/Snai2	5	BAT
BP	GO:0048645	animal organ formation	6/428	75/28943	0.00086016	0.0119909	0.00852695	Axin2/Bmpr1a/Fgf10/Gdnf/Rbpj/Robo1	6	BAT
BP	GO:0051090	regulation of DNA-binding transcription factor activity	16/428	436/28943	0.000869628	0.0120805	0.00859066	Cacna1d/Erc1/Fancd2/Fosl1/Hmga2/Jmy/Kat6a/Kit/Med13/Pias2/Ppargc1a/Rb1/Sfrp4/Sfrp5/Sik1/Traf3	16	BAT
BP	GO:0001841	neural tube formation	8/428	134/28943	0.000882839	0.0122213	0.00869078	Brpf1/Cecr2/Fzd3/Gatad2a/Rock2/Setd2/Sfrp5/Specc1l	8	BAT
BP	GO:0021543	pallium development	9/428	167/28943	0.000892305	0.0123095	0.00875346	Cdh2/Cdon/Egfr/Emx2/Fat4/Kcna1/Lmx1a/Robo1/Tsku	9	BAT
BP	GO:0030510	regulation of BMP signaling pathway	7/428	104/28943	0.000913355	0.0125563	0.00892895	Bmpr2/Crim1/Ctdspl2/Rbpj/Sfrp4/Sfrp5/Smurf2	7	BAT
BP	GO:0030856	regulation of epithelial cell differentiation	9/428	168/28943	0.000930772	0.0127516	0.00906785	Akap11/Apc/Fat4/Fgf10/Gdnf/Nfe2l1/Rock2/Sfrp4/Spred2	9	BAT
BP	GO:0046578	regulation of Ras protein signal transduction	10/428	203/28943	0.000939922	0.0128327	0.00912552	Abca1/Arfgef2/Arhgef10/Cdh2/Fgf10/Ngfr/Plce1/Rasgrp1/Robo1/Syde2	10	BAT
BP	GO:0007548	sex differentiation	13/428	317/28943	0.000964939	0.0130514	0.00928104	Acvr2a/Akap9/Atm/Bmpr1a/Cntfr/Fgf10/Hmga2/Kit/Nipbl/Pdgfra/Sema3a/Smad9/Tmf1	13	BAT
BP	GO:0048193	Golgi vesicle transport	12/428	278/28943	0.000966465	0.0130514	0.00928104	Ap1g1/Ap3d1/Arfgef2/Ccdc93/Cnst/Gcc2/Golga4/Macf1/Mia3/Rab6b/Spire1/Trip11	12	BAT
BP	GO:0060560	developmental growth involved in morphogenesis	12/428	278/28943	0.000966465	0.0130514	0.00928104	Bmpr2/Cdh4/Fgf10/Golga4/Macf1/Nrn1/Robo1/Sema3a/Sema5a/Sfrp5/Tmtc3/Wasf1	12	BAT
BP	GO:0071383	cellular response to steroid hormone stimulus	9/428	169/28943	0.000970574	0.0130514	0.00928104	Arntl/Calcoco1/Ddx17/Gdnf/Hmga2/Nr3c2/Pias2/Tmf1/Ubr5	9	BAT
BP	GO:0018394	peptidyl-lysine acetylation	10/428	204/28943	0.000975651	0.0130514	0.00928104	Bend3/Brpf1/Epc2/Kat6a/Kat6b/Kmt2a/Prkaa2/Rps6ka4/Smarca5/Snai2	10	BAT
BP	GO:0071902	positive regulation of protein serine/threonine kinase activity	10/428	204/28943	0.000975651	0.0130514	0.00928104	Adra2a/Akap6/Egfr/Hmga2/Kit/Pde5a/Rapgef2/Rasgrp1/Robo1/Syap1	10	BAT
BP	GO:0048146	positive regulation of fibroblast proliferation	6/428	77/28943	0.000988094	0.0131735	0.00936787	Egfr/Fgf10/Hmga2/Kmt2c/Ngfr/Pdgfra	6	BAT
BP	GO:0043268	positive regulation of potassium ion transport	5/428	52/28943	0.00101403	0.0133845	0.00951794	Akap6/Akap9/Kcna1/Lrrc55/Rgs7	5	BAT
BP	GO:0045773	positive regulation of axon extension	5/428	52/28943	0.00101403	0.0133845	0.00951794	Bmpr2/Cdh4/Golga4/Macf1/Sema5a	5	BAT
BP	GO:0060043	regulation of cardiac muscle cell proliferation	5/428	52/28943	0.00101403	0.0133845	0.00951794	Apc/Bmpr1a/Cxadr/Meis1/Rbpj	5	BAT
BP	GO:0072091	regulation of stem cell proliferation	7/428	106/28943	0.00102179	0.0134423	0.00955904	Fgf10/Hmga2/Prrx1/Rarb/Rbpj/Setd1a/Snai2	7	BAT
BP	GO:0006002	fructose 6-phosphate metabolic process	3/428	14/28943	0.00103533	0.0135308	0.00962199	Gfpt2/Hk2/Nfe2l1	3	BAT
BP	GO:0045161	neuronal ion channel clustering	3/428	14/28943	0.00103533	0.0135308	0.00962199	Dlg2/Nfasc/Nrcam	3	BAT
BP	GO:0120032	regulation of plasma membrane bounded cell projection assembly	10/428	206/28943	0.00105045	0.0136444	0.00970272	Apc/Ccp110/Cep135/Dnm3/Fnbp1l/Kit/Map4/Myo10/Plce1/Ppp1r9a	10	BAT
BP	GO:0009267	cellular response to starvation	9/428	171/28943	0.00105432	0.0136444	0.00970272	Jmy/Pik3c2a/Ppara/Prkaa2/Nprl3/Sik1/Sik2/Tnrc6a/Usp33	9	BAT
BP	GO:0051017	actin filament bundle assembly	9/428	171/28943	0.00105432	0.0136444	0.00970272	Arhgap28/Arhgef10/Gas7/Myh10/Ppp1r9a/Rock2/Spire1/Synpo2/Tjp1	9	BAT
BP	GO:0008277	regulation of G protein-coupled receptor signaling pathway	8/428	138/28943	0.00106833	0.0137716	0.00979322	Pde4a/Pde5a/Plce1/Rgs7/Rock2/Rpgrip1l/Tmod2/Usp33	8	BAT
BP	GO:0030099	myeloid cell differentiation	16/428	445/28943	0.001076	0.0137716	0.00979322	Acvr2a/Apc/Fbxw7/Itgb8/Kat6a/Kit/Lrrc17/Meis1/Meis2/Nfe2l1/Rb1/Rbpj/Setd1a/Sh3pxd2a/Ypel4/Zbtb16	16	BAT
BP	GO:0031116	positive regulation of microtubule polymerization	4/428	31/28943	0.00108149	0.0137716	0.00979322	Akap9/Apc/Clip1/Nav3	4	BAT
BP	GO:0042634	regulation of hair cycle	4/428	31/28943	0.00108149	0.0137716	0.00979322	Arntl/Ngfr/Nipbl/Tsku	4	BAT
BP	GO:1901798	positive regulation of signal transduction by p53 class mediator	4/428	31/28943	0.00108149	0.0137716	0.00979322	Atm/Rps15/Spred2/Steap3	4	BAT
BP	GO:0048863	stem cell differentiation	12/428	282/28943	0.00109239	0.013853	0.00985107	Bmpr1a/Cdh2/Chd4/Gatad2a/Gdnf/Kit/Pdgfra/Sema3a/Sema5a/Setd1a/Setd2/Snai2	12	BAT
BP	GO:0046661	male sex differentiation	9/428	172/28943	0.00109834	0.013853	0.00985107	Acvr2a/Akap9/Bmpr1a/Fgf10/Hmga2/Pdgfra/Sema3a/Smad9/Tmf1	9	BAT
BP	GO:2001022	positive regulation of response to DNA damage stimulus	9/428	172/28943	0.00109834	0.013853	0.00985107	Atm/Egfr/Epc2/Eya4/Fgf10/Hmga2/Spire1/Spred2/Steap3	9	BAT
BP	GO:0031668	cellular response to extracellular stimulus	11/428	245/28943	0.00113468	0.0142661	0.0101448	Fosl1/Jmy/Pik3c2a/Ppara/Prkaa2/Nprl3/Sik1/Sik2/Snai2/Tnrc6a/Usp33	11	BAT
BP	GO:0060491	regulation of cell projection assembly	10/428	209/28943	0.0011714	0.0146478	0.0104163	Apc/Ccp110/Cep135/Dnm3/Fnbp1l/Kit/Map4/Myo10/Plce1/Ppp1r9a	10	BAT
BP	GO:0071559	response to transforming growth factor beta	11/428	246/28943	0.00117242	0.0146478	0.0104163	Gdnf/Itgb8/Peg10/Ppara/Ppargc1a/Rock2/Smad9/Smurf2/Spred2/Tet1/Tsku	11	BAT
BP	GO:0061572	actin filament bundle organization	9/428	174/28943	0.00119083	0.0148312	0.0105467	Arhgap28/Arhgef10/Gas7/Myh10/Ppp1r9a/Rock2/Spire1/Synpo2/Tjp1	9	BAT
BP	GO:0045912	negative regulation of carbohydrate metabolic process	5/428	54/28943	0.00120452	0.0149464	0.0106286	Ppara/Ppargc1a/Sik1/Smpd3/Soga1	5	BAT
BP	GO:0070997	neuron death	16/428	450/28943	0.0012076	0.0149464	0.0106286	Agap2/Ap2b1/Atm/Cntfr/Egr1/Fbxw7/Gdnf/Ngfr/Pcdhgc3/Pcdhgc5/Ppara/Ppargc1a/Rb1/Scn2a/Thrb/Trim2	16	BAT
BP	GO:0055022	negative regulation of cardiac muscle tissue growth	4/428	32/28943	0.00122169	0.0150271	0.010686	Apc/Cxadr/Meis1/Ppara	4	BAT
BP	GO:0061117	negative regulation of heart growth	4/428	32/28943	0.00122169	0.0150271	0.010686	Apc/Cxadr/Meis1/Ppara	4	BAT
BP	GO:0051547	regulation of keratinocyte migration	3/428	15/28943	0.00128002	0.0156961	0.0111617	Epb41l4b/Fgf10/Has2	3	BAT
BP	GO:0010594	regulation of endothelial cell migration	9/428	176/28943	0.00128951	0.0157637	0.0112098	Akt3/Amot/Bmpr2/Fbxw7/Fgf16/Pik3c2a/Rock2/Sema5a/Snai2	9	BAT
BP	GO:0031113	regulation of microtubule polymerization	5/428	55/28943	0.0013091	0.0159054	0.0113106	Akap9/Apc/Camsap2/Clip1/Nav3	5	BAT
BP	GO:0048546	digestive tract morphogenesis	5/428	55/28943	0.0013091	0.0159054	0.0113106	Egfr/Fgf10/Nipbl/Pdgfra/Sfrp5	5	BAT
BP	GO:0007059	chromosome segregation	14/428	369/28943	0.00131391	0.0159151	0.0113175	Apc/Atm/Axin2/Cep85/Fancd2/Fbxw7/Nipbl/Plk1/Rb1/Rmi2/Smarca5/Stag1/Stag2/Tnks	14	BAT
BP	GO:0040029	epigenetic regulation of gene expression	9/428	177/28943	0.00134126	0.016148	0.0114831	Bend3/Ezh1/Hells/Hmga2/Rb1/Setd1a/Smarca5/Tet1/Ubr2	9	BAT
BP	GO:0051494	negative regulation of cytoskeleton organization	9/428	177/28943	0.00134126	0.016148	0.0114831	Apc/Arhgap28/Camsap2/Map1a/Nav3/Ppp1r9a/Specc1l/Tjp1/Tmod2	9	BAT
BP	GO:0031669	cellular response to nutrient levels	10/428	213/28943	0.00135011	0.0162054	0.0115239	Jmy/Pik3c2a/Ppara/Prkaa2/Nprl3/Sik1/Sik2/Snai2/Tnrc6a/Usp33	10	BAT
BP	GO:1901880	negative regulation of protein depolymerization	6/428	82/28943	0.00137199	0.0162967	0.0115888	Apc/Camsap2/Map1a/Nav3/Specc1l/Tmod2	6	BAT
BP	GO:0048566	embryonic digestive tract development	4/428	33/28943	0.00137412	0.0162967	0.0115888	Fgf10/Nipbl/Pdgfra/Rarb	4	BAT
BP	GO:0060914	heart formation	4/428	33/28943	0.00137412	0.0162967	0.0115888	Axin2/Bmpr1a/Rbpj/Robo1	4	BAT
BP	GO:1905314	semi-lunar valve development	4/428	33/28943	0.00137412	0.0162967	0.0115888	Bmpr2/Rb1/Rbpj/Robo1	4	BAT
BP	GO:0006282	regulation of DNA repair	10/428	214/28943	0.00139809	0.0165315	0.0117558	Axin2/Egfr/Epc2/Eya4/Fgf10/Hmga2/Rmi2/Setd2/Spire1/Ubr5	10	BAT
BP	GO:0001843	neural tube closure	7/428	112/28943	0.00140879	0.0166086	0.0118107	Cecr2/Fzd3/Gatad2a/Rock2/Setd2/Sfrp5/Specc1l	7	BAT
BP	GO:0070169	positive regulation of biomineral tissue development	5/428	56/28943	0.00142024	0.0166941	0.0118714	Acvr2a/Ano6/Bmpr1a/Bmpr2/Mia3	5	BAT
BP	GO:0031214	biomineral tissue development	9/428	179/28943	0.00144979	0.0169412	0.0120472	Acvr2a/Ano6/Atp2b2/Axin2/Bmpr1a/Bmpr2/Mia3/Ppara/Smpd3	9	BAT
BP	GO:1902904	negative regulation of supramolecular fiber organization	9/428	179/28943	0.00144979	0.0169412	0.0120472	Apc/Arhgap28/Camsap2/Map1a/Nav3/Ppp1r9a/Specc1l/Tjp1/Tmod2	9	BAT
BP	GO:0048144	fibroblast proliferation	8/428	145/28943	0.00146686	0.0170904	0.0121533	Brpf1/Egfr/Fgf10/Hmga2/Kmt2a/Kmt2c/Ngfr/Pdgfra	8	BAT
BP	GO:0001823	mesonephros development	7/428	113/28943	0.00148311	0.017179	0.0122162	Fat4/Gdnf/Hs3st3b1/Rarb/Smad9/Vcan/Zbtb16	7	BAT
BP	GO:0031532	actin cytoskeleton reorganization	7/428	113/28943	0.00148311	0.017179	0.0122162	Cdc42bpa/Cxadr/Fgf10/Hmcn1/Iqgap2/Kit/Tjp1	7	BAT
BP	GO:0031023	microtubule organizing center organization	8/428	146/28943	0.00153231	0.0175238	0.0124614	Arhgef10/Ccp110/Cep135/Cep85/Gcc2/Plk1/Rock2/Usp33	8	BAT
BP	GO:0110151	positive regulation of biomineralization	5/428	57/28943	0.00153817	0.0175238	0.0124614	Acvr2a/Ano6/Bmpr1a/Bmpr2/Mia3	5	BAT
BP	GO:1901985	positive regulation of protein acetylation	5/428	57/28943	0.00153817	0.0175238	0.0124614	Arntl/Prkaa2/Rps6ka4/Smarca5/Snai2	5	BAT
BP	GO:2001222	regulation of neuron migration	5/428	57/28943	0.00153817	0.0175238	0.0124614	Flrt2/Igsf10/Nipbl/Rapgef2/Sema3a	5	BAT
BP	GO:0003156	regulation of animal organ formation	4/428	34/28943	0.00153934	0.0175238	0.0124614	Fgf10/Gdnf/Rbpj/Robo1	4	BAT
BP	GO:0099560	synaptic membrane adhesion	4/428	34/28943	0.00153934	0.0175238	0.0124614	Cdh9/Gpc6/Lrrc4/Pcdh17	4	BAT
BP	GO:0008088	axo-dendritic transport	6/428	84/28943	0.00155387	0.0175376	0.0124713	Ap3d1/Dlg2/Kif3b/Map1a/Nefm/Wasf1	6	BAT
BP	GO:0038065	collagen-activated signaling pathway	3/428	16/28943	0.00155821	0.0175376	0.0124713	Col4a1/Itga11/Itga2	3	BAT
BP	GO:0051044	positive regulation of membrane protein ectodomain proteolysis	3/428	16/28943	0.00155821	0.0175376	0.0124713	Adra2a/Sh3d19/Snx33	3	BAT
BP	GO:1903818	positive regulation of voltage-gated potassium channel activity	3/428	16/28943	0.00155821	0.0175376	0.0124713	Akap6/Kcna1/Lrrc55	3	BAT
BP	GO:0016573	histone acetylation	9/428	181/28943	0.00156527	0.0175673	0.0124924	Bend3/Brpf1/Epc2/Kat6a/Kat6b/Kmt2a/Rps6ka4/Smarca5/Snai2	9	BAT
BP	GO:0010469	regulation of signaling receptor activity	8/428	147/28943	0.00160005	0.0178016	0.012659	Adra2a/Akap9/Dapk1/Fbxw7/Neto1/Nptx1/Ppara/Ppargc1a	8	BAT
BP	GO:0072089	stem cell proliferation	8/428	147/28943	0.00160005	0.0178016	0.012659	Axin2/Fgf10/Hmga2/Prrx1/Rarb/Rbpj/Setd1a/Snai2	8	BAT
BP	GO:0090101	negative regulation of transmembrane receptor protein serine/threonine kinase signaling pathway	8/428	147/28943	0.00160005	0.0178016	0.012659	Crim1/Ctdspl2/Peg10/Ppara/Smurf2/Spred2/Tet1/Tsku	8	BAT
BP	GO:0048639	positive regulation of developmental growth	10/428	218/28943	0.00160407	0.0178016	0.012659	Akap6/Bmpr1a/Bmpr2/Cdh4/Golga4/Hmga2/Macf1/Nipbl/Rbpj/Sema5a	10	BAT
BP	GO:0018107	peptidyl-threonine phosphorylation	7/428	115/28943	0.00164089	0.018109	0.0128776	Akt3/Cdc42bpa/Plk1/Rock2/Sbk1/Spred2/Tnks	7	BAT
BP	GO:0120034	positive regulation of plasma membrane bounded cell projection assembly	7/428	115/28943	0.00164089	0.018109	0.0128776	Apc/Ccp110/Cep135/Dnm3/Fnbp1l/Kit/Plce1	7	BAT
BP	GO:0003170	heart valve development	5/428	58/28943	0.00166315	0.0183038	0.0130161	Bmpr1a/Bmpr2/Rb1/Rbpj/Robo1	5	BAT
BP	GO:0007369	gastrulation	9/428	183/28943	0.00168803	0.0185263	0.0131744	Acvr2a/Amot/Bmpr1a/Bmpr2/Dusp4/Hmga2/Macf1/Setd2/Tenm4	9	BAT
BP	GO:0002063	chondrocyte development	4/428	35/28943	0.00171789	0.0186991	0.0132972	Axin2/Bmpr2/Mia3/Smpd3	4	BAT
BP	GO:0031112	positive regulation of microtubule polymerization or depolymerization	4/428	35/28943	0.00171789	0.0186991	0.0132972	Akap9/Apc/Clip1/Nav3	4	BAT
BP	GO:0140718	facultative heterochromatin formation	4/428	35/28943	0.00171789	0.0186991	0.0132972	Bend3/Hells/Smarca5/Tet1	4	BAT
BP	GO:0045165	cell fate commitment	12/428	298/28943	0.00174031	0.0188914	0.0134339	Apc/Bmpr1a/Cdon/Chd4/Fgf10/Gatad2a/Mga/Nfe2l1/Prrx1/Rbpj/Sox12/Tenm4	12	BAT
BP	GO:0032259	methylation	14/428	382/28943	0.00181263	0.0196229	0.0139541	Bend3/Ezh1/Hells/Kmt2a/Kmt2c/Lcor/Mtr/Paxbp1/Prdm10/Prdm15/Setd1a/Setd2/Smarca5/Tet1	14	BAT
BP	GO:0042391	regulation of membrane potential	16/428	469/28943	0.00183865	0.0198504	0.0141159	Akap6/Akap9/Cacna1d/Cxadr/Dmpk/Kcna1/Neto1/Ngfr/Nr3c2/Nrcam/Pex5l/Ppp1r9a/Rgs7/Scn2a/Scn7a/Slc4a4	16	BAT
BP	GO:0060113	inner ear receptor cell differentiation	6/428	87/28943	0.00186038	0.0198552	0.0141194	Atp2b2/Cecr2/Fat4/Rbpj/Trip11/Tsku	6	BAT
BP	GO:0003413	chondrocyte differentiation involved in endochondral bone morphogenesis	3/428	17/28943	0.00187147	0.0198552	0.0141194	Axin2/Smpd3/Trip11	3	BAT
BP	GO:0010566	regulation of ketone biosynthetic process	3/428	17/28943	0.00187147	0.0198552	0.0141194	Egr1/Ppargc1a/Pptc7	3	BAT
BP	GO:0098974	postsynaptic actin cytoskeleton organization	3/428	17/28943	0.00187147	0.0198552	0.0141194	Myh10/Ppp1r9a/Rock2	3	BAT
BP	GO:0099188	postsynaptic cytoskeleton organization	3/428	17/28943	0.00187147	0.0198552	0.0141194	Myh10/Ppp1r9a/Rock2	3	BAT
BP	GO:2001028	positive regulation of endothelial cell chemotaxis	3/428	17/28943	0.00187147	0.0198552	0.0141194	Fgf16/Sema5a/Snai2	3	BAT
BP	GO:0048705	skeletal system morphogenesis	11/428	261/28943	0.00187408	0.0198552	0.0141194	Ankrd11/Axin2/Has2/Nipbl/Pdgfra/Prrx1/Rarb/Setd2/Sfrp4/Smpd3/Trip11	11	BAT
BP	GO:0043470	regulation of carbohydrate catabolic process	5/428	60/28943	0.00193522	0.0204485	0.0145413	Ppara/Ppargc1a/Ppp1r3b/Prkaa2/Slc4a4	5	BAT
BP	GO:0003231	cardiac ventricle development	8/428	152/28943	0.00197517	0.0208153	0.0148021	Ap2b1/Bmpr1a/Bmpr2/Ppp1r13l/Nprl3/Rbpj/Robo1/Trip11	8	BAT
BP	GO:0014020	primary neural tube formation	7/428	119/28943	0.00199541	0.0209729	0.0149142	Cecr2/Fzd3/Gatad2a/Rock2/Setd2/Sfrp5/Specc1l	7	BAT
BP	GO:0001649	osteoblast differentiation	10/428	225/28943	0.00202337	0.0212107	0.0150833	Acvr2a/Apc/Axin2/Bmpr1a/Bmpr2/Crim1/Rorb/Snai2/Suco/Zhx3	10	BAT
BP	GO:0110148	biomineralization	9/428	188/28943	0.00202887	0.0212124	0.0150845	Acvr2a/Ano6/Atp2b2/Axin2/Bmpr1a/Bmpr2/Mia3/Ppara/Smpd3	9	BAT
BP	GO:1902850	microtubule cytoskeleton organization involved in mitosis	8/428	153/28943	0.00205788	0.0214592	0.01526	Arhgef10/Fgf10/Kif3b/Map4/Plk1/Setd2/Stag1/Stag2	8	BAT
BP	GO:0014032	neural crest cell development	6/428	89/28943	0.00208877	0.0215127	0.015298	Bmpr1a/Cdh2/Gdnf/Sema3a/Sema5a/Snai2	6	BAT
BP	GO:0045637	regulation of myeloid cell differentiation	10/428	226/28943	0.00208988	0.0215127	0.015298	Acvr2a/Apc/Fbxw7/Lrrc17/Meis1/Meis2/Rb1/Setd1a/Ypel4/Zbtb16	10	BAT
BP	GO:0019216	regulation of lipid metabolic process	14/428	388/28943	0.00209096	0.0215127	0.015298	Acsl4/Adra2a/Asxl3/Egr1/Kit/Nfe2l1/Pdgfra/Ppara/Ppargc1a/Prkaa2/Sik1/Smpd3/Snai2/Thrb	14	BAT
BP	GO:0045444	fat cell differentiation	11/428	265/28943	0.00210999	0.0215127	0.015298	Arntl/Axin2/Fgf10/Hmga2/Nipbl/Nr4a1/Pdgfra/Slc2a4/Snai2/Syap1/Zbtb16	11	BAT
BP	GO:0003203	endocardial cushion morphogenesis	4/428	37/28943	0.00211715	0.0215127	0.015298	Bmpr1a/Rbpj/Robo1/Snai2	4	BAT
BP	GO:0007095	mitotic G2 DNA damage checkpoint signaling	4/428	37/28943	0.00211715	0.0215127	0.015298	Atm/Clspn/Hmga2/Plk1	4	BAT
BP	GO:0007435	salivary gland morphogenesis	4/428	37/28943	0.00211715	0.0215127	0.015298	Egfr/Fgf10/Sema3a/Snai2	4	BAT
BP	GO:0021591	ventricular system development	4/428	37/28943	0.00211715	0.0215127	0.015298	Myh10/Rapgef2/Rpgrip1l/Tsku	4	BAT
BP	GO:0060441	epithelial tube branching involved in lung morphogenesis	4/428	37/28943	0.00211715	0.0215127	0.015298	Fgf10/Hmga2/Pdgfra/Tmtc3	4	BAT
BP	GO:0071711	basement membrane organization	4/428	37/28943	0.00211715	0.0215127	0.015298	Col4a1/Flrt2/Hmcn1/Lamc1	4	BAT
BP	GO:0009314	response to radiation	15/428	432/28943	0.00213237	0.021612	0.0153686	Atm/Cdc25a/Egfr/Egr1/Fancd2/Fbxw7/Hmga2/Kit/Kmt2a/Meis2/Neto1/Nipbl/Sema5a/Sik1/Snai2	15	BAT
BP	GO:0002088	lens development in camera-type eye	6/428	90/28943	0.0022106	0.0222296	0.0158078	Cdon/Crybg3/Fat1/Maf/Meis1/Spred2	6	BAT
BP	GO:0061614	miRNA transcription	6/428	90/28943	0.0022106	0.0222296	0.0158078	Bmpr1a/Ddx17/Egr1/Fosl1/Ngfr/Ppara	6	BAT
BP	GO:0003128	heart field specification	3/428	18/28943	0.00222128	0.0222296	0.0158078	Axin2/Rbpj/Robo1	3	BAT
BP	GO:0060044	negative regulation of cardiac muscle cell proliferation	3/428	18/28943	0.00222128	0.0222296	0.0158078	Apc/Cxadr/Meis1	3	BAT
BP	GO:0097091	synaptic vesicle clustering	3/428	18/28943	0.00222128	0.0222296	0.0158078	Cdh2/Pcdh17/Syn3	3	BAT
BP	GO:0001837	epithelial to mesenchymal transition	8/428	155/28943	0.00223147	0.0222643	0.0158325	Axin2/Ddx17/Has2/Hmga2/Rbpj/Rock2/Snai2/Spred2	8	BAT
BP	GO:0031062	positive regulation of histone methylation	5/428	62/28943	0.00223847	0.0222643	0.0158325	Kmt2a/Lcor/Paxbp1/Smarca5/Tet1	5	BAT
BP	GO:0006475	internal protein amino acid acetylation	9/428	191/28943	0.00225837	0.0222643	0.0158325	Bend3/Brpf1/Epc2/Kat6a/Kat6b/Kmt2a/Rps6ka4/Smarca5/Snai2	9	BAT
BP	GO:0018393	internal peptidyl-lysine acetylation	9/428	191/28943	0.00225837	0.0222643	0.0158325	Bend3/Brpf1/Epc2/Kat6a/Kat6b/Kmt2a/Rps6ka4/Smarca5/Snai2	9	BAT
BP	GO:0042594	response to starvation	9/428	191/28943	0.00225837	0.0222643	0.0158325	Jmy/Pik3c2a/Ppara/Prkaa2/Nprl3/Sik1/Sik2/Tnrc6a/Usp33	9	BAT
BP	GO:0048754	branching morphogenesis of an epithelial tube	9/428	191/28943	0.00225837	0.0222643	0.0158325	Col4a1/Fat4/Fgf10/Gdnf/Hmga2/Hs3st3b1/Pdgfra/Sema5a/Tmtc3	9	BAT
BP	GO:0072659	protein localization to plasma membrane	12/428	308/28943	0.00228597	0.0224806	0.0159863	Cask/Cdh2/Cnst/Egfr/Epb41l3/Golga4/Macf1/Nfasc/Ptpn9/Rapgef2/Rock2/Ypel4	12	BAT
BP	GO:0046928	regulation of neurotransmitter secretion	7/428	122/28943	0.00229811	0.0225442	0.0160315	Adra2a/Cask/Nr3c2/Nrn1/Ppfia2/Ppp1r9a/Sncaip	7	BAT
BP	GO:0051053	negative regulation of DNA metabolic process	8/428	156/28943	0.00232246	0.022727	0.0161615	Atm/Bmpr2/Hmga2/Kmt2a/Rmi2/Tnks/Tnks2/Ubr5	8	BAT
BP	GO:0097106	postsynaptic density organization	4/428	38/28943	0.00233894	0.022832	0.0162362	Cdh2/Lrrc4/Lrrtm2/Nptx1	4	BAT
BP	GO:0043087	regulation of GTPase activity	13/428	351/28943	0.00237811	0.0231575	0.0164676	Agap2/Als2/Amot/Arhgap29/Arhgef10/Dock9/Garnl3/Iqgap2/Plxna2/Rapgef2/Rasgrp1/Rgs7/Tbc1d8b	13	BAT
BP	GO:0006893	Golgi to plasma membrane transport	5/428	63/28943	0.00240242	0.0231887	0.0164899	Arfgef2/Ccdc93/Cnst/Golga4/Macf1	5	BAT
BP	GO:0060324	face development	5/428	63/28943	0.00240242	0.0231887	0.0164899	Ankrd11/Kat6a/Nipbl/Pdgfra/Specc1l	5	BAT
BP	GO:0018210	peptidyl-threonine modification	7/428	123/28943	0.00240649	0.0231887	0.0164899	Akt3/Cdc42bpa/Plk1/Rock2/Sbk1/Spred2/Tnks	7	BAT
BP	GO:0050954	sensory perception of mechanical stimulus	12/428	310/28943	0.0024103	0.0231887	0.0164899	Atp2b2/Cacna1d/Eya4/Itga2/Kcna1/Kit/Map1a/Nipbl/Snai2/Sobp/Thrb/Tjp1	12	BAT
BP	GO:0048593	camera-type eye morphogenesis	8/428	157/28943	0.00241635	0.0231887	0.0164899	Cdon/Fat1/Man2a1/Meis1/Rorb/Rpgrip1l/Thrb/Tsku	8	BAT
BP	GO:0051147	regulation of muscle cell differentiation	8/428	157/28943	0.00241635	0.0231887	0.0164899	Akap6/Bmpr1a/Bmpr2/Dmpk/Kit/Lamc1/Ppara/Sik1	8	BAT
BP	GO:0043161	proteasome-mediated ubiquitin-dependent protein catabolic process	15/428	438/28943	0.00243074	0.0232707	0.0165481	Ankib1/Apc/Arntl/Ascc2/Axin2/Fbxw7/Herc2/Map1a/Plk1/Smurf2/Spsb1/Trim2/Ubr2/Ubxn2a/Wwp1	15	BAT
BP	GO:0050920	regulation of chemotaxis	10/428	231/28943	0.00244937	0.0233926	0.0166349	Ano6/Bmpr2/Fgf10/Fgf16/Itga2/Pdgfra/Robo1/Sema3a/Sema5a/Snai2	10	BAT
BP	GO:0043242	negative regulation of protein-containing complex disassembly	6/428	92/28943	0.00247025	0.0234792	0.0166964	Apc/Camsap2/Map1a/Nav3/Specc1l/Tmod2	6	BAT
BP	GO:0045638	negative regulation of myeloid cell differentiation	6/428	92/28943	0.00247025	0.0234792	0.0166964	Fbxw7/Lrrc17/Meis1/Meis2/Ypel4/Zbtb16	6	BAT
BP	GO:0046620	regulation of organ growth	7/428	124/28943	0.00251877	0.0238833	0.0169838	Akap6/Apc/Bmpr1a/Cxadr/Meis1/Ppara/Rbpj	7	BAT
BP	GO:0048545	response to steroid hormone	10/428	232/28943	0.00252689	0.0239031	0.0169979	Agl/Arntl/Calcoco1/Ddx17/Gdnf/Hmga2/Nr3c2/Pias2/Tmf1/Ubr5	10	BAT
BP	GO:0018209	peptidyl-serine modification	13/428	354/28943	0.00255872	0.0241468	0.0171712	Akap9/Akt3/Atm/Clspn/Dmpk/Egfr/Il11/Plk1/Rock2/Rps6ka4/Sbk1/Spock2/Tnks	13	BAT
BP	GO:0021983	pituitary gland development	4/428	39/28943	0.00257621	0.0242542	0.0172475	Bmpr1a/Fgf10/Hmga2/Rbpj	4	BAT
BP	GO:0030512	negative regulation of transforming growth factor beta receptor signaling pathway	6/428	93/28943	0.00260835	0.0244474	0.017385	Peg10/Ppara/Smurf2/Spred2/Tet1/Tsku	6	BAT
BP	GO:1905874	regulation of postsynaptic density organization	3/428	19/28943	0.00260904	0.0244474	0.017385	Cdh2/Lrrtm2/Nptx1	3	BAT
BP	GO:0032535	regulation of cellular component size	14/428	398/28943	0.00263302	0.0246141	0.0175035	Akt3/Ano6/Arhgap28/Atp2b2/Bmpr2/Cdh4/Golga4/Macf1/Nefm/Ppp1r9a/Sema3a/Sema5a/Specc1l/Tmod2	14	BAT
BP	GO:0034599	cellular response to oxidative stress	11/428	273/28943	0.00265425	0.0247543	0.0176032	Arntl/Dapk1/Egfr/Fancd2/Fbxw7/Nfe2l1/Ngfr/Pdgfra/Ppargc1a/Prkaa2/Smpd3	11	BAT
BP	GO:0016197	endosomal transport	10/428	234/28943	0.00268782	0.0250087	0.0177841	Abca1/Agap2/Als2/Ap3d1/Ccdc93/Erc1/Gcc2/Rab6b/Snx33/Srl	10	BAT
BP	GO:0051258	protein polymerization	11/428	274/28943	0.00272959	0.025338	0.0180183	Akap9/Apc/Arhgap28/Camsap2/Clip1/Gas7/Nav3/Ppp1r9a/Septin2/Spire1/Tmod2	11	BAT
BP	GO:0042490	mechanoreceptor differentiation	6/428	94/28943	0.00275216	0.0253482	0.0180255	Atp2b2/Cecr2/Fat4/Rbpj/Trip11/Tsku	6	BAT
BP	GO:2001251	negative regulation of chromosome organization	6/428	94/28943	0.00275216	0.0253482	0.0180255	Apc/Atm/Plk1/Smarca5/Tnks/Tnks2	6	BAT
BP	GO:0048640	negative regulation of developmental growth	7/428	126/28943	0.00275538	0.0253482	0.0180255	Apc/Atxn2/Cxadr/Meis1/Ppara/Sema3a/Sema5a	7	BAT
BP	GO:0060119	inner ear receptor cell development	5/428	65/28943	0.00275621	0.0253482	0.0180255	Atp2b2/Cecr2/Fat4/Trip11/Tsku	5	BAT
BP	GO:0007163	establishment or maintenance of cell polarity	10/428	235/28943	0.00277131	0.0254282	0.0180824	Amot/Apc/Dlg2/Fat1/Fgf10/Macf1/Map4/Plk1/Prickle2/Rpgrip1l	10	BAT
BP	GO:0007009	plasma membrane organization	8/428	161/28943	0.00282198	0.0258335	0.0183706	Ahnak/Ano6/Epb41l3/Fat4/Fnbp1l/Myh10/Snx33/Xkr4	8	BAT
BP	GO:0060351	cartilage development involved in endochondral bone morphogenesis	4/428	40/28943	0.00282947	0.0258425	0.018377	Axin2/Rarb/Smpd3/Trip11	4	BAT
BP	GO:0043543	protein acylation	11/428	276/28943	0.00288545	0.0262934	0.0186976	Arntl/Bend3/Brpf1/Epc2/Kat6a/Kat6b/Kmt2a/Prkaa2/Rps6ka4/Smarca5/Snai2	11	BAT
BP	GO:1901983	regulation of protein acetylation	6/428	95/28943	0.00290184	0.0263821	0.0187608	Arntl/Kmt2a/Prkaa2/Rps6ka4/Smarca5/Snai2	6	BAT
BP	GO:0048286	lung alveolus development	5/428	66/28943	0.00294657	0.0267277	0.0190065	Bmpr2/Fgf10/Man2a1/Smpd3/Tmtc3	5	BAT
BP	GO:0003205	cardiac chamber development	9/428	199/28943	0.00297241	0.0269006	0.0191295	Ap2b1/Bmpr1a/Bmpr2/Myh10/Ppp1r13l/Nprl3/Rbpj/Robo1/Trip11	9	BAT
BP	GO:0007063	regulation of sister chromatid cohesion	3/428	20/28943	0.00303605	0.0272285	0.0193626	Axin2/Rb1/Tnks	3	BAT
BP	GO:0036120	cellular response to platelet-derived growth factor stimulus	3/428	20/28943	0.00303605	0.0272285	0.0193626	Has2/Snai2/Syap1	3	BAT
BP	GO:0048557	embryonic digestive tract morphogenesis	3/428	20/28943	0.00303605	0.0272285	0.0193626	Fgf10/Nipbl/Pdgfra	3	BAT
BP	GO:0060155	platelet dense granule organization	3/428	20/28943	0.00303605	0.0272285	0.0193626	Abca1/Ap1g1/Ap3d1	3	BAT
BP	GO:0061053	somite development	6/428	96/28943	0.00305751	0.0273592	0.0194556	Atm/Axin2/Bmpr1a/Plxna2/Rbbp6/Rbpj	6	BAT
BP	GO:0045732	positive regulation of protein catabolic process	9/428	200/28943	0.00307293	0.0274354	0.0195097	Adra2a/Ankib1/Apc/Axin2/Fbxw7/Plk1/Sh3d19/Snx33/Tmtc3	9	BAT
BP	GO:0007431	salivary gland development	4/428	41/28943	0.00309926	0.0276084	0.0196328	Egfr/Fgf10/Sema3a/Snai2	4	BAT
BP	GO:0060996	dendritic spine development	7/428	129/28943	0.00314181	0.0279249	0.0198578	Acsl4/Cask/Dnm3/Ngfr/Ppfia2/Ppp1r9a/Spire1	7	BAT
BP	GO:0007611	learning or memory	12/428	321/28943	0.00319651	0.0283476	0.0201584	Aff2/Egr1/Kit/Kmt2a/Lmx1a/Map1a/Meis2/Neto1/Pde5a/Scn2a/Slc2a4/Tmod2	12	BAT
BP	GO:1901653	cellular response to peptide	12/428	322/28943	0.00327721	0.0288181	0.020493	Akt3/Apc/Ngfr/Nr3c2/Nr4a1/Rb1/Rock2/Sik2/Slc2a4/Smpd3/Soga1/Syap1	12	BAT
BP	GO:0007179	transforming growth factor beta receptor signaling pathway	9/428	202/28943	0.00328201	0.0288181	0.020493	Gdnf/Itgb8/Peg10/Ppara/Smad9/Smurf2/Spred2/Tet1/Tsku	9	BAT
BP	GO:0031056	regulation of histone modification	9/428	202/28943	0.00328201	0.0288181	0.020493	Kmt2a/Lcor/Nipbl/Paxbp1/Rps6ka4/Smarca5/Snai2/Tet1/Ubr5	9	BAT
BP	GO:0051495	positive regulation of cytoskeleton organization	9/428	202/28943	0.00328201	0.0288181	0.020493	Akap9/Apc/Arhgef10/Clip1/Nav3/Rock2/Sema5a/Synpo2/Wasf1	9	BAT
BP	GO:0051098	regulation of binding	14/428	408/28943	0.00328583	0.0288181	0.020493	Arhgap28/Btaf1/Cdon/Epb41/Fbxw7/Hmga2/Itga2/Plcl2/Plk1/Ppara/Rapgef2/Rb1/Tnks/Usp33	14	BAT
BP	GO:0071560	cellular response to transforming growth factor beta stimulus	10/428	242/28943	0.00341546	0.0297458	0.0211527	Gdnf/Itgb8/Peg10/Ppara/Ppargc1a/Smad9/Smurf2/Spred2/Tet1/Tsku	10	BAT
BP	GO:0007098	centrosome cycle	7/428	131/28943	0.00342155	0.0297458	0.0211527	Arhgef10/Ccp110/Cep135/Cep85/Plk1/Rock2/Usp33	7	BAT
BP	GO:0030282	bone mineralization	7/428	131/28943	0.00342155	0.0297458	0.0211527	Acvr2a/Ano6/Axin2/Bmpr1a/Bmpr2/Mia3/Smpd3	7	BAT
BP	GO:0031929	TOR signaling	7/428	131/28943	0.00342155	0.0297458	0.0211527	Akt3/Arntl/Atm/Prkaa2/Nprl3/Syap1/Ubr2	7	BAT
BP	GO:0045927	positive regulation of growth	12/428	324/28943	0.00344356	0.0298067	0.021196	Acsl4/Akap6/Bmpr1a/Bmpr2/Cdh4/Egfr/Golga4/Hmga2/Macf1/Nipbl/Rbpj/Sema5a	12	BAT
BP	GO:0048608	reproductive structure development	12/428	324/28943	0.00344356	0.0298067	0.021196	Acvr2a/Akap9/Apc/Atm/Fgf10/Hmga2/Kit/Nipbl/Pdgfra/Plag1/Sema3a/Tmf1	12	BAT
BP	GO:0003177	pulmonary valve development	3/428	21/28943	0.00350352	0.0301941	0.0214715	Bmpr2/Rbpj/Robo1	3	BAT
BP	GO:0051546	keratinocyte migration	3/428	21/28943	0.00350352	0.0301941	0.0214715	Epb41l4b/Fgf10/Has2	3	BAT
BP	GO:0019226	transmission of nerve impulse	6/428	99/28943	0.00356203	0.030607	0.0217651	Itga2/Kcna1/Nfasc/Nrcam/Scn2a/Scn7a	6	BAT
BP	GO:0090307	mitotic spindle assembly	5/428	69/28943	0.00357454	0.030607	0.0217651	Arhgef10/Kif3b/Plk1/Stag1/Stag2	5	BAT
BP	GO:1904377	positive regulation of protein localization to cell periphery	5/428	69/28943	0.00357454	0.030607	0.0217651	Cnst/Egfr/Epb41/Epb41l2/Ptpn9	5	BAT
BP	GO:0048736	appendage development	9/428	205/28943	0.00361644	0.0308329	0.0219257	Bmpr1a/Bmpr2/Fgf10/Nipbl/Plxna2/Prrx1/Rarb/Rpgrip1l/Zbtb16	9	BAT
BP	GO:0060173	limb development	9/428	205/28943	0.00361644	0.0308329	0.0219257	Bmpr1a/Bmpr2/Fgf10/Nipbl/Plxna2/Prrx1/Rarb/Rpgrip1l/Zbtb16	9	BAT
BP	GO:0043244	regulation of protein-containing complex disassembly	7/428	133/28943	0.00371987	0.0316468	0.0225045	Apc/Camsap2/Map1a/Nav3/Sema5a/Specc1l/Tmod2	7	BAT
BP	GO:0061458	reproductive system development	12/428	328/28943	0.00379672	0.0322217	0.0229134	Acvr2a/Akap9/Apc/Atm/Fgf10/Hmga2/Kit/Nipbl/Pdgfra/Plag1/Sema3a/Tmf1	12	BAT
BP	GO:0099601	regulation of neurotransmitter receptor activity	5/428	70/28943	0.00380367	0.0322217	0.0229134	Akap9/Dapk1/Neto1/Nptx1/Ppargc1a	5	BAT
BP	GO:0071805	potassium ion transmembrane transport	9/428	207/28943	0.00385386	0.0325774	0.0231663	Akap6/Akap9/Cacna1d/Kcna1/Kcnq5/Lrrc55/Neto1/Nr3c2/Rgs7	9	BAT
BP	GO:0032970	regulation of actin filament-based process	14/428	416/28943	0.00389861	0.0328857	0.0233855	Akap6/Akap9/Ankrd23/Arhgap28/Arhgef10/Iqgap2/Ppp1r9a/Rock2/Sema5a/Specc1l/Synpo2/Tjp1/Tmod2/Wasf1	14	BAT
BP	GO:0043433	negative regulation of DNA-binding transcription factor activity	8/428	170/28943	0.00392847	0.0329975	0.023465	Kat6a/Med13/Pias2/Rb1/Sfrp4/Sfrp5/Sik1/Traf3	8	BAT
BP	GO:0071248	cellular response to metal ion	8/428	170/28943	0.00392847	0.0329975	0.023465	Dlg2/Egfr/Kcna1/Mylk/Nfe2l1/Nptx1/Prkaa2/Smpd3	8	BAT
BP	GO:0050872	white fat cell differentiation	3/428	22/28943	0.00401262	0.0331451	0.02357	Fgf10/Pdgfra/Snai2	3	BAT
BP	GO:2000810	regulation of bicellular tight junction assembly	3/428	22/28943	0.00401262	0.0331451	0.02357	Rock2/Snai2/Tjp1	3	BAT
BP	GO:0031128	developmental induction	4/428	44/28943	0.00401279	0.0331451	0.02357	Fgf10/Gdnf/Rbpj/Robo1	4	BAT
BP	GO:0045747	positive regulation of Notch signaling pathway	4/428	44/28943	0.00401279	0.0331451	0.02357	Fgf10/Kit/Rbpj/Robo1	4	BAT
BP	GO:0046621	negative regulation of organ growth	4/428	44/28943	0.00401279	0.0331451	0.02357	Apc/Cxadr/Meis1/Ppara	4	BAT
BP	GO:0071168	protein localization to chromatin	4/428	44/28943	0.00401279	0.0331451	0.02357	Nipbl/Plk1/Rb1/Setd2	4	BAT
BP	GO:0099084	postsynaptic specialization organization	4/428	44/28943	0.00401279	0.0331451	0.02357	Cdh2/Lrrc4/Lrrtm2/Nptx1	4	BAT
BP	GO:2000772	regulation of cellular senescence	4/428	44/28943	0.00401279	0.0331451	0.02357	Akt3/Arntl/Bmpr1a/Hmga2	4	BAT
BP	GO:0048332	mesoderm morphogenesis	5/428	71/28943	0.00404313	0.0333264	0.023699	Bmpr1a/Bmpr2/Hmga2/Macf1/Setd2	5	BAT
BP	GO:0014033	neural crest cell differentiation	6/428	102/28943	0.00412592	0.0338684	0.0240843	Bmpr1a/Cdh2/Gdnf/Sema3a/Sema5a/Snai2	6	BAT
BP	GO:0060021	roof of mouth development	6/428	102/28943	0.00412592	0.0338684	0.0240843	Bmpr1a/Itgb8/Pdgfra/Nprl3/Prrx1/Snai2	6	BAT
BP	GO:0046879	hormone secretion	13/428	375/28943	0.00416235	0.0340969	0.0242468	Acsl4/Acvr2a/Adra2a/Arntl/Cacna1d/Cask/Hmga2/Il11/Ildr2/Pex5l/Slc18a2/Smpd3/Tmf1	13	BAT
BP	GO:0018105	peptidyl-serine phosphorylation	12/428	332/28943	0.00417847	0.0341586	0.0242907	Akap9/Akt3/Atm/Clspn/Dmpk/Egfr/Il11/Plk1/Rock2/Rps6ka4/Sbk1/Tnks	12	BAT
BP	GO:0043523	regulation of neuron apoptotic process	11/428	290/28943	0.00418825	0.0341682	0.0242975	Agap2/Atm/Cntfr/Egr1/Fbxw7/Gdnf/Ngfr/Pcdhgc3/Pcdhgc5/Ppargc1a/Trim2	11	BAT
BP	GO:0048562	embryonic organ morphogenesis	12/428	333/28943	0.00427857	0.0348335	0.0247706	Atp2b2/Ccdc39/Eya4/Fgf10/Fzd3/Nipbl/Pdgfra/Prrx1/Rarb/Rbpj/Setd2/Sobp	12	BAT
BP	GO:0045055	regulated exocytosis	11/428	291/28943	0.00429676	0.0349101	0.0248251	Adra2a/Ap1g1/Cask/Erc1/Kit/Nr3c2/Nrn1/Pex5l/Ppfia2/Rasgrp1/Vamp1	11	BAT
BP	GO:0001938	positive regulation of endothelial cell proliferation	6/428	103/28943	0.00432778	0.0350903	0.0249533	Akt3/Bmpr2/Egr3/Fgf10/Nr4a1/Sema5a	6	BAT
BP	GO:0008361	regulation of cell size	9/428	211/28943	0.0043652	0.035189	0.0250234	Akt3/Ano6/Atp2b2/Bmpr2/Cdh4/Golga4/Macf1/Sema3a/Sema5a	9	BAT
BP	GO:0016079	synaptic vesicle exocytosis	7/428	137/28943	0.00437537	0.035189	0.0250234	Adra2a/Cask/Erc1/Nr3c2/Nrn1/Ppfia2/Vamp1	7	BAT
BP	GO:0034968	histone lysine methylation	7/428	137/28943	0.00437537	0.035189	0.0250234	Bend3/Ezh1/Kmt2a/Kmt2c/Lcor/Setd1a/Setd2	7	BAT
BP	GO:0050773	regulation of dendrite development	7/428	137/28943	0.00437537	0.035189	0.0250234	Camsap2/Cask/Clip1/Pias2/Rapgef2/Robo1/Vldlr	7	BAT
BP	GO:0001936	regulation of endothelial cell proliferation	8/428	174/28943	0.00451624	0.0359808	0.0255865	Akt3/Apc/Bmpr2/Egr3/Fgf10/Ngfr/Nr4a1/Sema5a	8	BAT
BP	GO:0007229	integrin-mediated signaling pathway	6/428	104/28943	0.00453682	0.0359808	0.0255865	Itga11/Itga2/Itga7/Itgb8/Lamc1/Tln1	6	BAT
BP	GO:0055013	cardiac muscle cell development	6/428	104/28943	0.00453682	0.0359808	0.0255865	Akap6/Bmpr1a/Cxadr/Myh10/Pdgfra/Ppara	6	BAT
BP	GO:0090630	activation of GTPase activity	6/428	104/28943	0.00453682	0.0359808	0.0255865	Agap2/Arhgap29/Arhgef10/Garnl3/Rasgrp1/Tbc1d8b	6	BAT
BP	GO:0048168	regulation of neuronal synaptic plasticity	5/428	73/28943	0.00455403	0.0359808	0.0255865	Egr1/Kit/Kmt2a/Neto1/Syap1	5	BAT
BP	GO:0051298	centrosome duplication	5/428	73/28943	0.00455403	0.0359808	0.0255865	Arhgef10/Ccp110/Cep135/Rock2/Usp33	5	BAT
BP	GO:0036119	response to platelet-derived growth factor	3/428	23/28943	0.00456439	0.0359808	0.0255865	Has2/Snai2/Syap1	3	BAT
BP	GO:0051043	regulation of membrane protein ectodomain proteolysis	3/428	23/28943	0.00456439	0.0359808	0.0255865	Adra2a/Sh3d19/Snx33	3	BAT
BP	GO:2001026	regulation of endothelial cell chemotaxis	3/428	23/28943	0.00456439	0.0359808	0.0255865	Fgf16/Sema5a/Snai2	3	BAT
BP	GO:2001224	positive regulation of neuron migration	3/428	23/28943	0.00456439	0.0359808	0.0255865	Nipbl/Rapgef2/Sema3a	3	BAT
BP	GO:0031345	negative regulation of cell projection organization	9/428	213/28943	0.00463995	0.036504	0.0259586	Ccp110/Dnm3/Map4/Ngfr/Ptpn9/Rapgef2/Sema3a/Sema5a/Tsku	9	BAT
BP	GO:0035107	appendage morphogenesis	8/428	175/28943	0.00467322	0.0366207	0.0260415	Bmpr1a/Fgf10/Nipbl/Plxna2/Prrx1/Rarb/Rpgrip1l/Zbtb16	8	BAT
BP	GO:0035108	limb morphogenesis	8/428	175/28943	0.00467322	0.0366207	0.0260415	Bmpr1a/Fgf10/Nipbl/Plxna2/Prrx1/Rarb/Rpgrip1l/Zbtb16	8	BAT
BP	GO:2000758	positive regulation of peptidyl-lysine acetylation	4/428	46/28943	0.00471355	0.036864	0.0262146	Prkaa2/Rps6ka4/Smarca5/Snai2	4	BAT
BP	GO:0007266	Rho protein signal transduction	7/428	139/28943	0.00473413	0.0369523	0.0262773	Abca1/Arhgap32/Arhgef10/Cdh2/Ngfr/Robo1/Rock2	7	BAT
BP	GO:0043414	macromolecule methylation	12/428	338/28943	0.00480828	0.0373754	0.0265783	Bend3/Ezh1/Hells/Kmt2a/Kmt2c/Lcor/Mtr/Paxbp1/Setd1a/Setd2/Smarca5/Tet1	12	BAT
BP	GO:0048488	synaptic vesicle endocytosis	5/428	74/28943	0.00482598	0.0373754	0.0265783	Ap2b1/Ap3d1/Dnm3/Slc2a4/Ston2	5	BAT
BP	GO:0099518	vesicle cytoskeletal trafficking	5/428	74/28943	0.00482598	0.0373754	0.0265783	Ap3d1/Dync1i1/Fnbp1l/Ppfia2/Rasgrp1	5	BAT
BP	GO:0140238	presynaptic endocytosis	5/428	74/28943	0.00482598	0.0373754	0.0265783	Ap2b1/Ap3d1/Dnm3/Slc2a4/Ston2	5	BAT
BP	GO:0007030	Golgi organization	7/428	140/28943	0.00492161	0.0379819	0.0270096	Akap9/Arhgap21/Camsap2/Gcc2/Rab6b/Trip11/Ubxn2a	7	BAT
BP	GO:0000209	protein polyubiquitination	10/428	255/28943	0.00492341	0.0379819	0.0270096	Ankib1/G2e3/Nfe2l1/Smurf2/Tnks/Tnks2/Traf3/Trim2/Ubr5/Wwp1	10	BAT
BP	GO:0009914	hormone transport	13/428	383/28943	0.00495423	0.0381457	0.027126	Acsl4/Acvr2a/Adra2a/Arntl/Cacna1d/Cask/Hmga2/Il11/Ildr2/Pex5l/Slc18a2/Smpd3/Tmf1	13	BAT
BP	GO:0001704	formation of primary germ layer	6/428	106/28943	0.0049771	0.0382476	0.0271985	Bmpr1a/Bmpr2/Dusp4/Hmga2/Macf1/Setd2	6	BAT
BP	GO:0003179	heart valve morphogenesis	4/428	47/28943	0.00509288	0.0388535	0.0276293	Bmpr1a/Bmpr2/Rb1/Robo1	4	BAT
BP	GO:0050974	detection of mechanical stimulus involved in sensory perception	4/428	47/28943	0.00509288	0.0388535	0.0276293	Atp2b2/Itga2/Kcna1/Kit	4	BAT
BP	GO:0071479	cellular response to ionizing radiation	5/428	75/28943	0.00510925	0.0388535	0.0276293	Atm/Egr1/Hmga2/Nipbl/Snai2	5	BAT
BP	GO:0097120	receptor localization to synapse	5/428	75/28943	0.00510925	0.0388535	0.0276293	Dlg2/Gpc6/Kif3b/Neto1/Nptx1	5	BAT
BP	GO:1903578	regulation of ATP metabolic process	5/428	75/28943	0.00510925	0.0388535	0.0276293	Bend3/Ppara/Ppargc1a/Prkaa2/Slc4a4	5	BAT
BP	GO:1904375	regulation of protein localization to cell periphery	7/428	141/28943	0.00511462	0.0388535	0.0276293	Cnst/Egfr/Epb41/Epb41l2/Gpc6/Plk1/Ptpn9	7	BAT
BP	GO:0014850	response to muscle activity	3/428	24/28943	0.00515984	0.0389735	0.0277146	Ppargc1a/Prkaa2/Srl	3	BAT
BP	GO:0048485	sympathetic nervous system development	3/428	24/28943	0.00515984	0.0389735	0.0277146	Fzd3/Gdnf/Sema3a	3	BAT
BP	GO:0080182	histone H3-K4 trimethylation	3/428	24/28943	0.00515984	0.0389735	0.0277146	Bend3/Kmt2a/Setd1a	3	BAT
BP	GO:1901652	response to peptide	14/428	430/28943	0.00519301	0.0391189	0.027818	Akt3/Apc/Egr1/Ngfr/Nr3c2/Nr4a1/Ppara/Rb1/Rock2/Sik2/Slc2a4/Smpd3/Soga1/Syap1	14	BAT
BP	GO:0001657	ureteric bud development	6/428	107/28943	0.00520863	0.0391189	0.027818	Fat4/Gdnf/Hs3st3b1/Rarb/Smad9/Vcan	6	BAT
BP	GO:0032006	regulation of TOR signaling	6/428	107/28943	0.00520863	0.0391189	0.027818	Akt3/Arntl/Atm/Prkaa2/Nprl3/Ubr2	6	BAT
BP	GO:0002790	peptide secretion	11/428	299/28943	0.00524771	0.039338	0.0279739	Abca1/Acsl4/Adra2a/Arntl/Cacna1d/Cask/Hmga2/Ildr2/Pex5l/Slc18a2/Smpd3	11	BAT
BP	GO:0000281	mitotic cytokinesis	5/428	76/28943	0.0054041	0.0402069	0.0285917	Apc/Myh10/Plk1/Rock2/Snx33	5	BAT
BP	GO:0006305	DNA alkylation	5/428	76/28943	0.0054041	0.0402069	0.0285917	Bend3/Hells/Kmt2a/Smarca5/Tet1	5	BAT
BP	GO:0006306	DNA methylation	5/428	76/28943	0.0054041	0.0402069	0.0285917	Bend3/Hells/Kmt2a/Smarca5/Tet1	5	BAT
BP	GO:0006900	vesicle budding from membrane	5/428	76/28943	0.0054041	0.0402069	0.0285917	Ap3d1/Dnm3/Fnbp1l/Mia3/Slc2a4	5	BAT
BP	GO:0034502	protein localization to chromosome	6/428	108/28943	0.00544795	0.0404574	0.0287699	Nipbl/Plk1/Rb1/Setd2/Tnks/Tnks2	6	BAT
BP	GO:0035137	hindlimb morphogenesis	4/428	48/28943	0.00549213	0.0407094	0.0289491	Bmpr1a/Rarb/Rpgrip1l/Zbtb16	4	BAT
BP	GO:0035270	endocrine system development	7/428	143/28943	0.00551763	0.0408222	0.0290293	Arntl/Bmpr1a/Cdh2/Fgf10/Hmga2/Pdgfra/Rbpj	7	BAT
BP	GO:0045216	cell-cell junction organization	9/428	219/28943	0.00554552	0.0409523	0.0291219	Cdh2/Cdh9/Cxadr/Epb41l3/Nfasc/Rock2/Snai2/Specc1l/Tjp1	9	BAT
BP	GO:0030516	regulation of axon extension	6/428	109/28943	0.00569522	0.0418246	0.0297422	Bmpr2/Cdh4/Golga4/Macf1/Sema3a/Sema5a	6	BAT
BP	GO:0043255	regulation of carbohydrate biosynthetic process	6/428	109/28943	0.00569522	0.0418246	0.0297422	Has2/Ppara/Ppp1r3b/Sik1/Smpd3/Soga1	6	BAT
BP	GO:0060349	bone morphogenesis	6/428	109/28943	0.00569522	0.0418246	0.0297422	Axin2/Has2/Rarb/Sfrp4/Smpd3/Trip11	6	BAT
BP	GO:0001756	somitogenesis	5/428	77/28943	0.00571076	0.0418614	0.0297683	Atm/Axin2/Bmpr1a/Plxna2/Rbpj	5	BAT
BP	GO:0042471	ear morphogenesis	7/428	144/28943	0.00572783	0.0419091	0.0298023	Atp2b2/Eya4/Fgf10/Fzd3/Nipbl/Prrx1/Sobp	7	BAT
BP	GO:0043547	positive regulation of GTPase activity	10/428	261/28943	0.00577552	0.042049	0.0299017	Agap2/Als2/Arhgap29/Arhgef10/Dock9/Garnl3/Rapgef2/Rasgrp1/Rgs7/Tbc1d8b	10	BAT
BP	GO:0045926	negative regulation of growth	10/428	261/28943	0.00577552	0.042049	0.0299017	Apc/Atxn2/Bmpr2/Cxadr/Dcbld2/Meis1/Ppara/Rb1/Sema3a/Sema5a	10	BAT
BP	GO:0032288	myelin assembly	3/428	25/28943	0.00579987	0.042049	0.0299017	Epb41l3/Nfasc/Tenm4	3	BAT
BP	GO:0070734	histone H3-K27 methylation	3/428	25/28943	0.00579987	0.042049	0.0299017	Bend3/Ezh1/Lcor	3	BAT
BP	GO:0097150	neuronal stem cell population maintenance	3/428	25/28943	0.00579987	0.042049	0.0299017	Cdh2/Fancd2/Prrx1	3	BAT
BP	GO:0006110	regulation of glycolytic process	4/428	49/28943	0.00591175	0.042521	0.0302374	Ppara/Ppargc1a/Prkaa2/Slc4a4	4	BAT
BP	GO:0010677	negative regulation of cellular carbohydrate metabolic process	4/428	49/28943	0.00591175	0.042521	0.0302374	Ppara/Ppargc1a/Sik1/Soga1	4	BAT
BP	GO:0010837	regulation of keratinocyte proliferation	4/428	49/28943	0.00591175	0.042521	0.0302374	Cask/Fgf10/Has2/Snai2	4	BAT
BP	GO:0071526	semaphorin-plexin signaling pathway	4/428	49/28943	0.00591175	0.042521	0.0302374	Gdnf/Plxna2/Sema3a/Sema5a	4	BAT
BP	GO:0055006	cardiac cell development	6/428	110/28943	0.00595059	0.042521	0.0302374	Akap6/Bmpr1a/Cxadr/Myh10/Pdgfra/Ppara	6	BAT
BP	GO:0071456	cellular response to hypoxia	6/428	110/28943	0.00595059	0.042521	0.0302374	Egr1/Rbpj/Rock2/Scn2a/Slc2a4/Vldlr	6	BAT
BP	GO:0072163	mesonephric epithelium development	6/428	110/28943	0.00595059	0.042521	0.0302374	Fat4/Gdnf/Hs3st3b1/Rarb/Smad9/Vcan	6	BAT
BP	GO:0072164	mesonephric tubule development	6/428	110/28943	0.00595059	0.042521	0.0302374	Fat4/Gdnf/Hs3st3b1/Rarb/Smad9/Vcan	6	BAT
BP	GO:0038034	signal transduction in absence of ligand	5/428	78/28943	0.00602949	0.0429304	0.0305285	Agap2/Eya4/Fgf10/Gdnf/Snai2	5	BAT
BP	GO:0097192	extrinsic apoptotic signaling pathway in absence of ligand	5/428	78/28943	0.00602949	0.0429304	0.0305285	Agap2/Eya4/Fgf10/Gdnf/Snai2	5	BAT
BP	GO:0022411	cellular component disassembly	14/428	439/28943	0.00619411	0.0440236	0.0313059	Apc/Camsap2/Fbxw7/Hk2/Lamc1/Map1a/Nav3/Nckap5/Plk1/Prkaa2/Sema5a/Snai2/Specc1l/Tmod2	14	BAT
BP	GO:0110020	regulation of actomyosin structure organization	6/428	111/28943	0.0062142	0.0440875	0.0313513	Ankrd23/Arhgap28/Arhgef10/Ppp1r9a/Rock2/Tjp1	6	BAT
BP	GO:0090102	cochlea development	4/428	50/28943	0.00635217	0.0448852	0.0319186	Atp2b2/Cecr2/Rpgrip1l/Sobp	4	BAT
BP	GO:0045669	positive regulation of osteoblast differentiation	5/428	79/28943	0.00636053	0.0448852	0.0319186	Acvr2a/Bmpr1a/Bmpr2/Suco/Zhx3	5	BAT
BP	GO:0051057	positive regulation of small GTPase mediated signal transduction	5/428	79/28943	0.00636053	0.0448852	0.0319186	Cdon/Fgf10/Ngfr/Rasgrp1/Robo1	5	BAT
BP	GO:0006639	acylglycerol metabolic process	7/428	147/28943	0.00639444	0.0449648	0.0319752	Acsl4/Dagla/Dgke/Lipg/Plce1/Sik1/Thrb	7	BAT
BP	GO:0120161	regulation of cold-induced thermogenesis	7/428	147/28943	0.00639444	0.0449648	0.0319752	Apc/Arntl/Nova1/Plcl2/Ppargc1a/Rb1/Rbpj	7	BAT
BP	GO:0007219	Notch signaling pathway	8/428	185/28943	0.00648316	0.0452833	0.0322017	Fat4/Fbxw7/Fgf10/Kit/Rbpj/Robo1/Snai2/Spen	8	BAT
BP	GO:0007064	mitotic sister chromatid cohesion	3/428	26/28943	0.00648533	0.0452833	0.0322017	Nipbl/Rb1/Tnks	3	BAT
BP	GO:0018027	peptidyl-lysine dimethylation	3/428	26/28943	0.00648533	0.0452833	0.0322017	Kmt2a/Setd1a/Setd2	3	BAT
BP	GO:1904353	regulation of telomere capping	3/428	26/28943	0.00648533	0.0452833	0.0322017	Atm/Tnks/Tnks2	3	BAT
BP	GO:0071496	cellular response to external stimulus	11/428	308/28943	0.00650862	0.0453662	0.0322606	Fosl1/Jmy/Pik3c2a/Ppara/Prkaa2/Nprl3/Sik1/Sik2/Snai2/Tnrc6a/Usp33	11	BAT
BP	GO:0001508	action potential	7/428	148/28943	0.00662898	0.0461242	0.0327997	Akap9/Cacna1d/Cxadr/Kcna1/Nrcam/Scn2a/Scn7a	7	BAT
BP	GO:0061136	regulation of proteasomal protein catabolic process	8/428	186/28943	0.00668975	0.0464657	0.0330425	Ankib1/Axin2/Fbxw7/Map1a/Nfe2l1/Plk1/Tmf1/Tmtc3	8	BAT
BP	GO:0044773	mitotic DNA damage checkpoint signaling	5/428	80/28943	0.00670411	0.0464842	0.0330556	Atm/Clspn/Fancd2/Hmga2/Plk1	5	BAT
BP	GO:0042886	amide transport	12/428	353/28943	0.00671785	0.0464983	0.0330657	Abca1/Acsl4/Adra2a/Arntl/Cacna1d/Cask/Cert1/Hmga2/Ildr2/Pex5l/Slc18a2/Smpd3	12	BAT
BP	GO:0021987	cerebral cortex development	6/428	113/28943	0.00676675	0.0467553	0.0332484	Cdh2/Cdon/Egfr/Emx2/Fat4/Robo1	6	BAT
BP	GO:0008038	neuron recognition	4/428	51/28943	0.00681383	0.0469989	0.0334217	Nrcam/Robo1/Sema3a/Sema5a	4	BAT
BP	GO:0006638	neutral lipid metabolic process	7/428	149/28943	0.00686985	0.0472213	0.0335798	Acsl4/Dagla/Dgke/Lipg/Plce1/Sik1/Thrb	7	BAT
BP	GO:0106106	cold-induced thermogenesis	7/428	149/28943	0.00686985	0.0472213	0.0335798	Apc/Arntl/Nova1/Plcl2/Ppargc1a/Rb1/Rbpj	7	BAT
BP	GO:1901214	regulation of neuron death	13/428	399/28943	0.00689993	0.0473374	0.0336624	Agap2/Ap2b1/Atm/Cntfr/Egr1/Fbxw7/Gdnf/Ngfr/Pcdhgc3/Pcdhgc5/Ppara/Ppargc1a/Trim2	13	BAT
BP	GO:1903522	regulation of blood circulation	10/428	268/28943	0.00691057	0.0473374	0.0336624	Adra2a/Akap6/Akap9/Bmpr2/Cacna1d/Cxadr/Dmpk/Pde5a/Sema3a/Thrb	10	BAT
BP	GO:0009100	glycoprotein metabolic process	12/428	355/28943	0.00701221	0.047951	0.0340987	B3gnt9/Dpy19l3/Dpy19l4/Dsel/Gfpt2/Hs3st3b1/Man2a1/Spock2/Tet1/Tmtc1/Tmtc3/Trip11	12	BAT
BP	GO:0008543	fibroblast growth factor receptor signaling pathway	5/428	81/28943	0.00706047	0.0481154	0.0342156	Fat4/Fgf10/Fgf16/Flrt2/Ngfr	5	BAT
BP	GO:1901796	regulation of signal transduction by p53 class mediator	5/428	81/28943	0.00706047	0.0481154	0.0342156	Atm/Rps15/Snai2/Spred2/Steap3	5	BAT
BP	GO:0003148	outflow tract septum morphogenesis	3/428	27/28943	0.00721699	0.0489302	0.0347951	Bmpr1a/Bmpr2/Robo1	3	BAT
BP	GO:0010165	response to X-ray	3/428	27/28943	0.00721699	0.0489302	0.0347951	Atm/Hmga2/Nipbl	3	BAT
BP	GO:0051443	positive regulation of ubiquitin-protein transferase activity	3/428	27/28943	0.00721699	0.0489302	0.0347951	Dcun1d4/Fbxw7/Plk1	3	BAT
BP	GO:0061028	establishment of endothelial barrier	4/428	52/28943	0.00729715	0.0493014	0.035059	Akap11/Rapgef2/Rock2/Tjp1	4	BAT
BP	GO:0045862	positive regulation of proteolysis	12/428	357/28943	0.00731663	0.0493014	0.035059	Adra2a/Ankib1/Axin2/Dapk1/Fbxw7/Ngfr/Plk1/Robo1/Rock2/Sh3d19/Snx33/Tmtc3	12	BAT
BP	GO:0001659	temperature homeostasis	8/428	189/28943	0.00733947	0.0493014	0.035059	Apc/Arntl/Egr1/Nova1/Plcl2/Ppargc1a/Rb1/Rbpj	8	BAT
BP	GO:0055001	muscle cell development	9/428	229/28943	0.00735165	0.0493014	0.035059	Akap6/Ankrd23/Bmpr1a/Cxadr/Myh10/Pdgfra/Ppara/Tmod2/Tmtc3	9	BAT
BP	GO:0007088	regulation of mitotic nuclear division	6/428	115/28943	0.00735407	0.0493014	0.035059	Apc/Atm/Nfe2l1/Plk1/Rb1/Smpd3	6	BAT
BP	GO:0032231	regulation of actin filament bundle assembly	6/428	115/28943	0.00735407	0.0493014	0.035059	Arhgap28/Arhgef10/Ppp1r9a/Rock2/Synpo2/Tjp1	6	BAT
BP	GO:0018022	peptidyl-lysine methylation	7/428	151/28943	0.00737102	0.0493014	0.035059	Bend3/Ezh1/Kmt2a/Kmt2c/Lcor/Setd1a/Setd2	7	BAT
BP	GO:0050921	positive regulation of chemotaxis	7/428	151/28943	0.00737102	0.0493014	0.035059	Ano6/Bmpr2/Fgf10/Fgf16/Itga2/Sema5a/Snai2	7	BAT
CC	GO:0032279	asymmetric synapse	27/431	406/28804	1.34843e-10	3.23745e-08	2.06284e-08	Adra2a/Akap9/Als2/Arfgef2/Arhgap32/Atp2b2/Bmpr2/Cask/Cdh2/Cnksr2/Dagla/Dlg2/Dnm3/Epb41l3/Erc1/Lrrc4/Lrrtm2/Macf1/Map1a/Map4/Nefm/Neto1/Ngfr/Nr3c2/Nrcam/Ppp1r9a/Syn3	27	BAT
CC	GO:0098984	neuron to neuron synapse	28/431	437/28804	1.43568e-10	3.23745e-08	2.06284e-08	Adra2a/Akap9/Als2/Arfgef2/Arhgap32/Atp2b2/Bmpr2/Cask/Cdh2/Cdh9/Cnksr2/Dagla/Dlg2/Dnm3/Epb41l3/Erc1/Lrrc4/Lrrtm2/Macf1/Map1a/Map4/Nefm/Neto1/Ngfr/Nr3c2/Nrcam/Ppp1r9a/Syn3	28	BAT
CC	GO:0014069	postsynaptic density	26/431	398/28804	4.37474e-10	6.5767e-08	4.19054e-08	Adra2a/Akap9/Als2/Arhgap32/Atp2b2/Bmpr2/Cask/Cdh2/Cnksr2/Dagla/Dlg2/Dnm3/Epb41l3/Erc1/Lrrc4/Lrrtm2/Macf1/Map1a/Map4/Nefm/Neto1/Ngfr/Nr3c2/Nrcam/Ppp1r9a/Syn3	26	BAT
CC	GO:0099572	postsynaptic specialization	26/431	438/28804	3.29696e-09	3.3298e-07	2.12169e-07	Adra2a/Akap9/Als2/Arhgap32/Atp2b2/Bmpr2/Cask/Cdh2/Cnksr2/Dagla/Dlg2/Dnm3/Epb41l3/Erc1/Lrrc4/Lrrtm2/Macf1/Map1a/Map4/Nefm/Neto1/Ngfr/Nr3c2/Nrcam/Ppp1r9a/Syn3	26	BAT
CC	GO:0031252	cell leading edge	25/431	409/28804	3.69158e-09	3.3298e-07	2.12169e-07	Als2/Amot/Apc/Atp2b2/Cacna1d/Cdc42bpa/Cdh2/Dagla/Egfr/Epb41l3/Fat1/Gas7/Iqgap2/Jmy/Ldb2/Macf1/Myh10/Mylk/Myo10/Ngfr/Plce1/Ppp1r9a/Robo1/Tln1/Wasf1	25	BAT
CC	GO:0031594	neuromuscular junction	10/431	99/28804	2.41316e-06	0.000116596	7.4293e-05	Cxadr/Dlg2/Itga7/Lamc1/Myh10/Nefm/Ppp1r9a/Sync/Utrn/Vamp1	10	BAT
CC	GO:0098839	postsynaptic density membrane	10/431	99/28804	2.41316e-06	0.000116596	7.4293e-05	Adra2a/Akap9/Atp2b2/Cnksr2/Dagla/Dlg2/Lrrc4/Lrrtm2/Neto1/Nrcam	10	BAT
CC	GO:0043194	axon initial segment	6/431	27/28804	2.45854e-06	0.000116596	7.4293e-05	Dlg2/Kcna1/Map1a/Nfasc/Nrcam/Scn2a	6	BAT
CC	GO:0043235	receptor complex	21/431	430/28804	2.57809e-06	0.000116596	7.4293e-05	Acvr2a/Adra2a/Ahrr/Arntl/Bmpr1a/Bmpr2/Cntfr/Egfr/Gdnf/Itga11/Itga2/Itga7/Itgb8/Kit/Nr3c2/Nrn1/Pdgfra/Pex5l/Plxna2/Traf3/Vldlr	21	BAT
CC	GO:0030027	lamellipodium	13/431	175/28804	2.58529e-06	0.000116596	7.4293e-05	Als2/Amot/Apc/Cdc42bpa/Cdh2/Fat1/Iqgap2/Myh10/Mylk/Myo10/Plce1/Ppp1r9a/Wasf1	13	BAT
CC	GO:0044304	main axon	9/431	84/28804	4.72676e-06	0.000193797	0.000123484	Dagla/Dlg2/Epb41l3/Kcna1/Map1a/Nfasc/Nrcam/Robo1/Scn2a	9	BAT
CC	GO:0099634	postsynaptic specialization membrane	11/431	138/28804	7.77942e-06	0.000292377	0.000186297	Adra2a/Akap9/Atp2b2/Cdh2/Cnksr2/Dagla/Dlg2/Lrrc4/Lrrtm2/Neto1/Nrcam	11	BAT
CC	GO:0097060	synaptic membrane	21/431	469/28804	9.77004e-06	0.000338945	0.000215969	Adra2a/Akap9/Atp2b2/Cacna1d/Cask/Cdh2/Cdh9/Cnksr2/Dagla/Dlg2/Fosl1/Kcna1/Lrrc4/Lrrtm2/Neto1/Nrcam/Pcdh17/Rgs7/Scn2a/Syap1/Syde2	21	BAT
CC	GO:0005874	microtubule	20/431	441/28804	1.32074e-05	0.000425467	0.000271099	Apc/Arfgef2/Camsap2/Cep170/Clip1/Dnm3/Dync1i1/Fign/Iqgap2/Kif21a/Kif3b/Kifap3/Macf1/Map1a/Map4/Nav3/Nckap5/Plk1/Rpgrip1l/Septin2	20	BAT
CC	GO:0016528	sarcoplasm	9/431	98/28804	1.68076e-05	0.00049292	0.000314079	Agl/Akap6/Bcl9/Dmpk/Hk2/Irag1/Myh10/Slc2a4/Srl	9	BAT
CC	GO:0005938	cell cortex	16/431	306/28804	1.74872e-05	0.00049292	0.000314079	Apc/Arhgap32/Cdh2/Epb41/Epb41l2/Erc1/Hmcn1/Macf1/Myh10/Nr3c2/Ppp1r9a/Septin2/Shroom4/Spire1/Utrn/Zhx3	16	BAT
CC	GO:0098936	intrinsic component of postsynaptic membrane	12/431	180/28804	1.87248e-05	0.000496758	0.000316525	Adra2a/Atp2b2/Cdh2/Cdh9/Dagla/Dlg2/Kcna1/Lrrc4/Lrrtm2/Neto1/Nrcam/Pcdh17	12	BAT
CC	GO:0099240	intrinsic component of synaptic membrane	14/431	247/28804	2.41064e-05	0.000583544	0.000371823	Adra2a/Atp2b2/Cacna1d/Cdh2/Cdh9/Dagla/Dlg2/Kcna1/Lrrc4/Lrrtm2/Neto1/Nrcam/Pcdh17/Scn2a	14	BAT
CC	GO:0030055	cell-substrate junction	12/431	185/28804	2.45839e-05	0.000583544	0.000371823	Flrt2/Hmcn1/Itga11/Itga2/Itga7/Itgb8/Lmln/Peak1/Shroom4/Synpo2/Tln1/Usp33	12	BAT
CC	GO:0045211	postsynaptic membrane	16/431	326/28804	3.76543e-05	0.000849104	0.000541033	Adra2a/Akap9/Atp2b2/Cdh2/Cdh9/Cnksr2/Dagla/Dlg2/Kcna1/Lrrc4/Lrrtm2/Neto1/Nrcam/Pcdh17/Rgs7/Syap1	16	BAT
CC	GO:0099699	integral component of synaptic membrane	13/431	227/28804	4.20793e-05	0.000899359	0.000573054	Adra2a/Atp2b2/Cacna1d/Cdh2/Cdh9/Dagla/Kcna1/Lrrc4/Lrrtm2/Neto1/Nrcam/Pcdh17/Scn2a	13	BAT
CC	GO:0042383	sarcolemma	11/431	166/28804	4.38712e-05	0.000899359	0.000573054	Ahnak/Akap6/Cacna1d/Cdh2/Dtna/Itga7/Scn2a/Slc2a4/Slc38a2/Sync/Utrn	11	BAT
CC	GO:0099055	integral component of postsynaptic membrane	11/431	170/28804	5.44963e-05	0.0010686	0.000680892	Adra2a/Atp2b2/Cdh2/Cdh9/Dagla/Kcna1/Lrrc4/Lrrtm2/Neto1/Nrcam/Pcdh17	11	BAT
CC	GO:0036464	cytoplasmic ribonucleoprotein granule	13/431	235/28804	6.00174e-05	0.00112783	0.000718629	Arntl/Atxn2/Dync1i1/Igf2bp2/Mcc/Nynrin/Patl1/Prkaa2/Rock2/Sncaip/Tnrc6a/Xrn1/Zc3h12c	13	BAT
CC	GO:0033270	paranode region of axon	4/431	16/28804	7.80148e-05	0.00140739	0.00089676	Epb41l3/Kcna1/Nfasc/Scn2a	4	BAT
CC	GO:0048786	presynaptic active zone	8/431	99/28804	0.000122954	0.00210681	0.00134242	Adra2a/Atp2b2/Cacna1d/Cdh2/Erc1/Fzd3/Nr3c2/Ppfia2	8	BAT
CC	GO:0035770	ribonucleoprotein granule	13/431	253/28804	0.000126128	0.00210681	0.00134242	Arntl/Atxn2/Dync1i1/Igf2bp2/Mcc/Nynrin/Patl1/Prkaa2/Rock2/Sncaip/Tnrc6a/Xrn1/Zc3h12c	13	BAT
CC	GO:0016529	sarcoplasmic reticulum	7/431	76/28804	0.000143825	0.00223672	0.00142519	Agl/Akap6/Dmpk/Hk2/Irag1/Slc2a4/Srl	7	BAT
CC	GO:0035097	histone methyltransferase complex	7/431	76/28804	0.000143825	0.00223672	0.00142519	Cbx5/Chd8/Ezh1/Kmt2a/Kmt2c/Mga/Setd1a	7	BAT
CC	GO:0099146	intrinsic component of postsynaptic density membrane	7/431	80/28804	0.000198568	0.00298514	0.00190207	Adra2a/Atp2b2/Dlg2/Lrrc4/Lrrtm2/Neto1/Nrcam	7	BAT
CC	GO:0043296	apical junction complex	10/431	167/28804	0.000222662	0.00323937	0.00206406	Amot/Apc/Cxadr/Epb41l4b/Ildr2/Nfasc/Rapgef2/Rpgrip1l/Shroom4/Tjp1	10	BAT
CC	GO:0042734	presynaptic membrane	11/431	201/28804	0.000240131	0.00338434	0.00215644	Adra2a/Atp2b2/Cacna1d/Cask/Cdh2/Cdh9/Fosl1/Kcna1/Pcdh17/Scn2a/Syap1	11	BAT
CC	GO:0005925	focal adhesion	10/431	172/28804	0.000282301	0.00385811	0.00245831	Flrt2/Itga11/Itga2/Itgb8/Lmln/Peak1/Shroom4/Synpo2/Tln1/Usp33	10	BAT
CC	GO:0005912	adherens junction	9/431	142/28804	0.000299746	0.00397604	0.00253346	Apc/Bmpr2/Cdh2/Cdh9/Cxadr/Hmcn1/Shroom4/Tjp1/Tln1	9	BAT
CC	GO:0098948	intrinsic component of postsynaptic specialization membrane	8/431	114/28804	0.000325494	0.00419423	0.00267248	Adra2a/Atp2b2/Cdh2/Dlg2/Lrrc4/Lrrtm2/Neto1/Nrcam	8	BAT
CC	GO:0099056	integral component of presynaptic membrane	8/431	116/28804	0.000366156	0.00438193	0.00279208	Adra2a/Atp2b2/Cacna1d/Cdh2/Cdh9/Kcna1/Pcdh17/Scn2a	8	BAT
CC	GO:0044224	juxtaparanode region of axon	3/431	10/28804	0.000369209	0.00438193	0.00279208	Dlg2/Epb41l3/Kcna1	3	BAT
CC	GO:0070775	H3 histone acetyltransferase complex	3/431	10/28804	0.000369209	0.00438193	0.00279208	Brpf1/Kat6a/Kat6b	3	BAT
CC	GO:0005819	spindle	15/431	360/28804	0.000386873	0.00447384	0.00285064	Atm/Cep85/Dync1i1/Epb41/Kif3b/Kifap3/Map4/Myh10/Plk1/Rb1/Rock2/Septin2/Stag1/Stag2/Tnks	15	BAT
CC	GO:0044291	cell-cell contact zone	7/431	90/28804	0.000411035	0.00455746	0.00290393	Ahnak/Akap6/Ankrd23/Cdh2/Cxadr/Scn2a/Tjp1	7	BAT
CC	GO:0000242	pericentriolar material	4/431	24/28804	0.000414315	0.00455746	0.00290393	Akap9/Cep85/Cep85l/Tnks2	4	BAT
CC	GO:0016327	apicolateral plasma membrane	4/431	25/28804	0.000487438	0.00513245	0.0032703	Cdh2/Cxadr/Prickle2/Tjp1	4	BAT
CC	GO:0070160	tight junction	9/431	152/28804	0.000493883	0.00513245	0.0032703	Amot/Apc/Cxadr/Epb41l4b/Ildr2/Nfasc/Rapgef2/Rpgrip1l/Tjp1	9	BAT
CC	GO:0014704	intercalated disc	6/431	67/28804	0.000500727	0.00513245	0.0032703	Akap6/Ankrd23/Cdh2/Cxadr/Scn2a/Tjp1	6	BAT
CC	GO:0034702	ion channel complex	13/431	295/28804	0.00055426	0.00555491	0.00353948	Akap6/Akap9/Ano6/Cachd1/Cacna1d/Kcna1/Kcnq5/Lrrc55/Lrrc8b/Nrn1/Pex5l/Scn2a/Scn7a	13	BAT
CC	GO:0031256	leading edge membrane	9/431	156/28804	0.000596008	0.00576158	0.00367117	Apc/Atp2b2/Cacna1d/Dagla/Egfr/Epb41l3/Macf1/Ngfr/Robo1	9	BAT
CC	GO:0034703	cation channel complex	11/431	224/28804	0.000600431	0.00576158	0.00367117	Akap6/Akap9/Cachd1/Cacna1d/Kcna1/Kcnq5/Lrrc55/Nrn1/Pex5l/Scn2a/Scn7a	11	BAT
CC	GO:0042641	actomyosin	7/431	97/28804	0.000646418	0.00607363	0.00387	Amot/Cdc42bpa/Mprip/Myh10/Mylk/Shroom4/Synpo2	7	BAT
CC	GO:0032589	neuron projection membrane	6/431	71/28804	0.000683494	0.00629093	0.00400846	Atp2b2/Cacna1d/Dagla/Epb41l3/Ngfr/Robo1	6	BAT
CC	GO:0030175	filopodium	7/431	99/28804	0.000730277	0.00656869	0.00418544	Cxadr/Fat1/Fzd3/Iqgap2/Myo10/Ppp1r9a/Utrn	7	BAT
CC	GO:0098889	intrinsic component of presynaptic membrane	8/431	129/28804	0.000742801	0.00656869	0.00418544	Adra2a/Atp2b2/Cacna1d/Cdh2/Cdh9/Kcna1/Pcdh17/Scn2a	8	BAT
CC	GO:0099059	integral component of presynaptic active zone membrane	4/431	28/28804	0.000761508	0.00660461	0.00420833	Adra2a/Atp2b2/Cacna1d/Cdh2	4	BAT
CC	GO:0000792	heterochromatin	7/431	101/28804	0.000822518	0.00698245	0.00444908	Bend3/Cbx5/Ezh1/Hells/Hmga1/Hmga2/Smarca5	7	BAT
CC	GO:0098687	chromosomal region	14/431	348/28804	0.000841963	0.00698245	0.00444908	Apc/Atm/Cbx5/Chd4/Dync1i1/Ezh1/Hells/Nup160/Plk1/Septin2/Smarca5/Stag2/Tnks/Tnks2	14	BAT
CC	GO:0099061	integral component of postsynaptic density membrane	6/431	74/28804	0.000851518	0.00698245	0.00444908	Adra2a/Atp2b2/Lrrc4/Lrrtm2/Neto1/Nrcam	6	BAT
CC	GO:0005635	nuclear envelope	16/431	435/28804	0.000959996	0.0077314	0.0049263	Akap6/Apc/Clip1/Dmpk/Dpy19l3/Dpy19l4/Nav3/Ngfr/Nr4a1/Nup160/Nutf2/Osbpl6/Rgs7/Tnks/Tnks2/Tnrc18	16	BAT
CC	GO:0034708	methyltransferase complex	7/431	106/28804	0.00109364	0.00849079	0.00541017	Cbx5/Chd8/Ezh1/Kmt2a/Kmt2c/Mga/Setd1a	7	BAT
CC	GO:0044309	neuron spine	10/431	205/28804	0.00110584	0.00849079	0.00541017	Als2/Arfgef2/Atp2b2/Dagla/Dnm3/Eea1/Lrrc4/Myh10/Ppfia2/Ppp1r9a	10	BAT
CC	GO:0090575	RNA polymerase II transcription regulator complex	11/431	242/28804	0.00112897	0.00849079	0.00541017	Arntl/Ascc2/Bcl9/Chd4/Fosl1/Hmga1/Maf/Nfe2l1/Rb1/Smad9/Thrb	11	BAT
CC	GO:0016342	catenin complex	4/431	31/28804	0.00112959	0.00849079	0.00541017	Apc/Cdh2/Cdh4/Cdh9	4	BAT
CC	GO:0099060	integral component of postsynaptic specialization membrane	7/431	108/28804	0.00121991	0.00901932	0.00574694	Adra2a/Atp2b2/Cdh2/Lrrc4/Lrrtm2/Neto1/Nrcam	7	BAT
CC	GO:0098982	GABA-ergic synapse	7/431	109/28804	0.00128718	0.00936317	0.00596603	Adra2a/Atp2b2/Erc1/Lrrtm2/Nr3c2/Nrg2/Pcdh17	7	BAT
CC	GO:0005923	bicellular tight junction	8/431	142/28804	0.00138274	0.00989865	0.00630723	Amot/Apc/Cxadr/Epb41l4b/Ildr2/Rapgef2/Rpgrip1l/Tjp1	8	BAT
CC	GO:0098945	intrinsic component of presynaptic active zone membrane	4/431	33/28804	0.00143485	0.0101112	0.00644267	Adra2a/Atp2b2/Cacna1d/Cdh2	4	BAT
CC	GO:0098636	protein complex involved in cell adhesion	5/431	56/28804	0.00149571	0.0103779	0.00661263	Itga11/Itga2/Itga7/Itgb8/Lamc1	5	BAT
CC	GO:0008305	integrin complex	4/431	34/28804	0.00160715	0.0108183	0.0068932	Itga11/Itga2/Itga7/Itgb8	4	BAT
CC	GO:1990752	microtubule end	4/431	34/28804	0.00160715	0.0108183	0.0068932	Camsap2/Clip1/Nav3/Nckap5	4	BAT
CC	GO:0019898	extrinsic component of membrane	13/431	337/28804	0.00184892	0.0122627	0.00781355	Akap9/Apc/Cdh2/Cdh4/Cdh9/Cnksr2/Eea1/Golga3/Pde4a/Pik3c2a/Snx33/Syap1/Syn3	13	BAT
CC	GO:0150034	distal axon	14/431	379/28804	0.00187812	0.0122758	0.00782191	Adra2a/Als2/Ap3d1/Apc/Cxadr/Itga2/Kcna1/Myh10/Ppp1r9a/Slc18a2/Slc2a13/Syap1/Tmod2/Utrn	14	BAT
CC	GO:0030136	clathrin-coated vesicle	7/431	117/28804	0.00193567	0.0124712	0.00794643	Ap1g1/Ap2b1/Ngfr/Pik3c2a/Slc2a4/Ston2/Synrg	7	BAT
CC	GO:0045178	basal part of cell	12/431	300/28804	0.00202737	0.0127481	0.00812285	Abca1/Bmpr2/Cask/Cdh2/Cxadr/Dlg2/Egfr/Epb41/Itga2/Shroom4/Slc4a4/Tjp1	12	BAT
CC	GO:0001726	ruffle	8/431	151/28804	0.00203856	0.0127481	0.00812285	Als2/Amot/Apc/Egfr/Gas7/Macf1/Myo10/Tln1	8	BAT
CC	GO:0001725	stress fiber	6/431	88/28804	0.00209171	0.0127481	0.00812285	Amot/Mprip/Myh10/Mylk/Shroom4/Synpo2	6	BAT
CC	GO:0097517	contractile actin filament bundle	6/431	88/28804	0.00209171	0.0127481	0.00812285	Amot/Mprip/Myh10/Mylk/Shroom4/Synpo2	6	BAT
CC	GO:0030133	transport vesicle	13/431	346/28804	0.00232516	0.0139015	0.00885775	Ap1g1/Apc/Cnst/Dlg2/Dync1i1/Erc1/Septin2/Slc18a2/Slc2a4/Ston2/Syn3/Synrg/Vamp1	13	BAT
CC	GO:0030863	cortical cytoskeleton	7/431	121/28804	0.0023426	0.0139015	0.00885775	Cdh2/Epb41/Erc1/Ppp1r9a/Septin2/Shroom4/Utrn	7	BAT
CC	GO:0045121	membrane raft	14/431	394/28804	0.00267233	0.0152072	0.00968973	Abca1/Ahnak/Akap6/Atp2b2/Bmpr1a/Bmpr2/Cask/Cdh2/Cxadr/Egfr/Has2/Ngfr/Rgs7/Slc2a4	14	BAT
CC	GO:0097431	mitotic spindle pole	4/431	39/28804	0.00268785	0.0152072	0.00968973	Plk1/Stag1/Stag2/Tnks	4	BAT
CC	GO:0043083	synaptic cleft	3/431	19/28804	0.00269751	0.0152072	0.00968973	Dnm3/Lamc1/Nptx1	3	BAT
CC	GO:0099571	postsynaptic cytoskeleton	3/431	19/28804	0.00269751	0.0152072	0.00968973	Myh10/Nefm/Ppp1r9a	3	BAT
CC	GO:0098857	membrane microdomain	14/431	395/28804	0.00273384	0.0152218	0.00969901	Abca1/Ahnak/Akap6/Atp2b2/Bmpr1a/Bmpr2/Cask/Cdh2/Cxadr/Egfr/Has2/Ngfr/Rgs7/Slc2a4	14	BAT
CC	GO:0045177	apical part of cell	16/431	488/28804	0.00305652	0.0166739	0.0106243	Atp2b2/Bmpr2/Cacna1d/Cdh2/Cntfr/Epb41l4b/Fat1/Fat4/Fzd3/Kcna1/Prkaa2/Rapgef2/Shroom4/Slc2a13/Tjp1/Vldlr	16	BAT
CC	GO:0009925	basal plasma membrane	11/431	275/28804	0.0030686	0.0166739	0.0106243	Abca1/Bmpr2/Cask/Cdh2/Cxadr/Dlg2/Egfr/Epb41/Shroom4/Slc4a4/Tjp1	11	BAT
CC	GO:0033268	node of Ranvier	3/431	20/28804	0.00313859	0.0168512	0.0107373	Nfasc/Nrcam/Scn2a	3	BAT
CC	GO:0043197	dendritic spine	9/431	200/28804	0.0033199	0.017615	0.0112239	Als2/Arfgef2/Atp2b2/Dagla/Dnm3/Lrrc4/Myh10/Ppfia2/Ppp1r9a	9	BAT
CC	GO:0032432	actin filament bundle	6/431	97/28804	0.00341021	0.0177532	0.011312	Amot/Mprip/Myh10/Mylk/Shroom4/Synpo2	6	BAT
CC	GO:0031253	cell projection membrane	12/431	320/28804	0.00342468	0.0177532	0.011312	Apc/Atp2b2/Cacna1d/Cask/Dagla/Egfr/Epb41l3/Macf1/Ngfr/Robo1/Septin2/Utrn	12	BAT
CC	GO:0030426	growth cone	9/431	202/28804	0.00354472	0.0181667	0.0115755	Als2/Apc/Cxadr/Myh10/Ppp1r9a/Slc2a13/Syap1/Tmod2/Utrn	9	BAT
CC	GO:0030315	T-tubule	5/431	70/28804	0.00399791	0.0202591	0.0129087	Akap6/Cacna1d/Cdh2/Scn2a/Slc2a4	5	BAT
CC	GO:0016324	apical plasma membrane	13/431	370/28804	0.00410482	0.0205697	0.0131066	Atp2b2/Bmpr2/Cacna1d/Cdh2/Cntfr/Fat1/Fzd3/Kcna1/Prkaa2/Rapgef2/Shroom4/Slc2a13/Tjp1	13	BAT
CC	GO:1902495	transmembrane transporter complex	13/431	373/28804	0.00438912	0.0217027	0.0138285	Akap6/Akap9/Ano6/Cachd1/Cacna1d/Kcna1/Kcnq5/Lrrc55/Lrrc8b/Nrn1/Pex5l/Scn2a/Scn7a	13	BAT
CC	GO:0030427	site of polarized growth	9/431	209/28804	0.00442716	0.0217027	0.0138285	Als2/Apc/Cxadr/Myh10/Ppp1r9a/Slc2a13/Syap1/Tmod2/Utrn	9	BAT
CC	GO:0005801	cis-Golgi network	5/431	73/28804	0.00478458	0.0232026	0.0147843	Akap9/Bcl9/Man2a1/Trip11/Ubxn2a	5	BAT
CC	GO:0016605	PML body	5/431	76/28804	0.0056753	0.0269427	0.0171674	Cbx5/Kat6a/Pias2/Rb1/Zbtb16	5	BAT
CC	GO:0017053	transcription repressor complex	5/431	76/28804	0.0056753	0.0269427	0.0171674	Cbx5/Prdm10/Rbpj/Spen/Zbtb16	5	BAT
CC	GO:0000922	spindle pole	7/431	143/28804	0.00587379	0.0275946	0.0175827	Cep85/Dync1i1/Plk1/Rock2/Stag1/Stag2/Tnks	7	BAT
CC	GO:0030118	clathrin coat	4/431	49/28804	0.00615958	0.0283467	0.0180619	Ap1g1/Ap2b1/Kcnq5/Synrg	4	BAT
CC	GO:0048787	presynaptic active zone membrane	4/431	49/28804	0.00615958	0.0283467	0.0180619	Adra2a/Atp2b2/Cacna1d/Cdh2	4	BAT
CC	GO:0032590	dendrite membrane	4/431	50/28804	0.00661758	0.0301468	0.0192089	Atp2b2/Cacna1d/Dagla/Ngfr	4	BAT
CC	GO:0016607	nuclear speck	12/431	350/28804	0.00688383	0.0310461	0.019782	Aff2/Ddx17/Kat6a/Plag1/Prkaa2/Prpf4b/Rbbp6/Rmi2/Setd1a/Smurf2/Trip11/Zbtb16	12	BAT
CC	GO:1990351	transporter complex	13/431	395/28804	0.00699319	0.031227	0.0198973	Akap6/Akap9/Ano6/Cachd1/Cacna1d/Kcna1/Kcnq5/Lrrc55/Lrrc8b/Nrn1/Pex5l/Scn2a/Scn7a	13	BAT
CC	GO:0098791	Golgi apparatus subcompartment	11/431	311/28804	0.00758804	0.033551	0.0213781	Akap9/Ap1g1/Ap3d1/Arfgef2/Atxn2/Cnst/Gcc2/Man2a1/Pik3c2a/Slc2a4/Smpd3	11	BAT
CC	GO:0000118	histone deacetylase complex	5/431	82/28804	0.00779622	0.0336485	0.0214402	Cbx5/Chd4/Gatad2a/Kdm3b/Tet1	5	BAT
CC	GO:0030658	transport vesicle membrane	7/431	151/28804	0.00783778	0.0336485	0.0214402	Ap1g1/Apc/Dlg2/Slc18a2/Syn3/Synrg/Vamp1	7	BAT
CC	GO:0098858	actin-based cell projection	9/431	229/28804	0.00790852	0.0336485	0.0214402	Cxadr/Fat1/Fzd3/Iqgap2/Myo10/Nfasc/Pdgfra/Ppp1r9a/Utrn	9	BAT
CC	GO:0099568	cytoplasmic region	9/431	229/28804	0.00790852	0.0336485	0.0214402	Arfgef2/Ccdc39/Dync1i1/Erc1/Kifap3/Map4/Nr3c2/Rpgrip1l/Septin2	9	BAT
CC	GO:0019897	extrinsic component of plasma membrane	8/431	190/28804	0.00809255	0.0341097	0.0217341	Akap9/Apc/Cdh2/Cdh4/Cdh9/Cnksr2/Eea1/Syap1	8	BAT
CC	GO:0000781	chromosome, telomeric region	6/431	119/28804	0.00912128	0.0380653	0.0242545	Atm/Cbx5/Chd4/Ezh1/Tnks/Tnks2	6	BAT
CC	GO:0008278	cohesin complex	2/431	10/28804	0.00928423	0.0380653	0.0242545	Stag1/Stag2	2	BAT
CC	GO:0071141	SMAD protein complex	2/431	10/28804	0.00928423	0.0380653	0.0242545	Hmga2/Smad9	2	BAT
CC	GO:0030864	cortical actin cytoskeleton	5/431	86/28804	0.00948281	0.0381888	0.0243332	Cdh2/Ppp1r9a/Septin2/Shroom4/Utrn	5	BAT
CC	GO:0005604	basement membrane	6/431	120/28804	0.0094837	0.0381888	0.0243332	Cask/Col4a1/Hmcn1/Lamc1/Matn2/Megf9	6	BAT
CC	GO:0098802	plasma membrane signaling receptor complex	8/431	199/28804	0.0105234	0.0420006	0.026762	Acvr2a/Cntfr/Itga11/Itga2/Itga7/Itgb8/Nrn1/Traf3	8	BAT
CC	GO:0005721	pericentric heterochromatin	3/431	31/28804	0.0109622	0.0428178	0.0272827	Cbx5/Hells/Smarca5	3	BAT
CC	GO:0071339	MLL1 complex	3/431	31/28804	0.0109622	0.0428178	0.0272827	Chd8/Kmt2a/Mga	3	BAT
CC	GO:0000775	chromosome, centromeric region	9/431	242/28804	0.0110954	0.0428178	0.0272827	Apc/Cbx5/Dync1i1/Hells/Nup160/Plk1/Septin2/Smarca5/Stag2	9	BAT
CC	GO:0032153	cell division site	4/431	58/28804	0.011108	0.0428178	0.0272827	Myh10/Mylk/Septin2/Spire1	4	BAT
CC	GO:0099569	presynaptic cytoskeleton	2/431	11/28804	0.0112358	0.0429437	0.0273629	Erc1/Nefm	2	BAT
CC	GO:0030125	clathrin vesicle coat	3/431	32/28804	0.0119642	0.0449656	0.0286512	Ap1g1/Ap2b1/Synrg	3	BAT
CC	GO:0044665	MLL1/2 complex	3/431	32/28804	0.0119642	0.0449656	0.0286512	Chd8/Kmt2a/Mga	3	BAT
CC	GO:0016323	basolateral plasma membrane	9/431	246/28804	0.0122466	0.0452722	0.0288466	Abca1/Cask/Cdh2/Cxadr/Dlg2/Egfr/Epb41/Slc4a4/Tjp1	9	BAT
CC	GO:0031965	nuclear membrane	9/431	246/28804	0.0122466	0.0452722	0.0288466	Akap6/Apc/Dmpk/Dpy19l3/Dpy19l4/Nr4a1/Osbpl6/Tnks/Tnrc18	9	BAT
MF	GO:0008022	protein C-terminus binding	16/422	233/28404	4.80377e-07	0.000284383	0.000216423	Atp2b2/Atxn2/Calcoco1/Cask/Cep135/Dlg2/Epb41/Fign/Hpcal4/Nipbl/Npat/Ppp1r9a/Prrc2c/Tjp1/Vgll3/Zbtb16	16	BAT
MF	GO:0051020	GTPase binding	18/422	322/28404	1.87478e-06	0.000324288	0.000246791	Abca1/Als2/Ap1g1/Dock9/Erc1/Fnbp1l/Golga4/Iqgap2/Kif3b/Ngfr/Nutf2/Pex5l/Plce1/Ppp1r9a/Rock2/Trip11/Usp33/Wasf1	18	BAT
MF	GO:0008013	beta-catenin binding	10/422	97/28404	1.87524e-06	0.000324288	0.000246791	Apc/Axin2/Bcl9/Calcoco1/Cdh2/Chd8/Cxadr/Setd1a/Specc1l/Tjp1	10	BAT
MF	GO:0030165	PDZ domain binding	11/422	122/28404	2.19113e-06	0.000324288	0.000246791	Acvr2a/Arhgap29/Atp2b2/Cacna1d/Cask/Crim1/Cxadr/Dlg2/Erc1/Fzd3/Rapgef2	11	BAT
MF	GO:0005096	GTPase activator activity	15/422	237/28404	3.01203e-06	0.000356624	0.0002714	Agap2/Als2/Arhgap19/Arhgap21/Arhgap26/Arhgap28/Arhgap29/Arhgap32/Garnl3/Iqgap2/Nprl3/Rapgef2/Rgs7/Syde2/Tbc1d8b	15	BAT
MF	GO:0003779	actin binding	21/422	447/28404	4.19968e-06	0.000361261	0.000274928	Egfr/Epb41/Epb41l2/Epb41l3/Gas7/Iqgap2/Jmy/Macf1/Map1a/Mprip/Myh10/Mylk/Myo10/Ppp1r9a/Shroom4/Spire1/Synpo2/Tln1/Tmod2/Utrn/Wasf1	21	BAT
MF	GO:0061629	RNA polymerase II-specific DNA-binding transcription factor binding	19/422	376/28404	4.27166e-06	0.000361261	0.000274928	Arntl/Chd4/Hmga1/Hmga2/Kat6a/Kat6b/Lcor/Med13/Nr4a1/Pias2/Ppara/Ppargc1a/Prrx1/Rarb/Rb1/Rbpj/Setd1a/Spen/Tmf1	19	BAT
MF	GO:0030695	GTPase regulator activity	20/422	424/28404	6.69199e-06	0.000371354	0.000282609	Agap2/Als2/Arfgef2/Arhgap19/Arhgap21/Arhgap26/Arhgap28/Arhgap29/Arhgap32/Arhgef10/Dock9/Garnl3/Iqgap2/Plce1/Nprl3/Rapgef2/Rasgrp1/Rgs7/Syde2/Tbc1d8b	20	BAT
MF	GO:0060589	nucleoside-triphosphatase regulator activity	20/422	424/28404	6.69199e-06	0.000371354	0.000282609	Agap2/Als2/Arfgef2/Arhgap19/Arhgap21/Arhgap26/Arhgap28/Arhgap29/Arhgap32/Arhgef10/Dock9/Garnl3/Iqgap2/Plce1/Nprl3/Rapgef2/Rasgrp1/Rgs7/Syde2/Tbc1d8b	20	BAT
MF	GO:0140658	ATP-dependent chromatin remodeler activity	6/422	32/28404	6.78101e-06	0.000371354	0.000282609	Cecr2/Chd4/Chd8/Chd9/Hells/Smarca5	6	BAT
MF	GO:0031267	small GTPase binding	16/422	286/28404	6.90015e-06	0.000371354	0.000282609	Abca1/Als2/Ap1g1/Dock9/Erc1/Golga4/Iqgap2/Kif3b/Ngfr/Nutf2/Pex5l/Plce1/Rock2/Trip11/Usp33/Wasf1	16	BAT
MF	GO:0004879	nuclear receptor activity	7/422	53/28404	1.30017e-05	0.000560028	0.000426195	Ahrr/Nr3c2/Nr4a1/Ppara/Rarb/Rorb/Thrb	7	BAT
MF	GO:0098531	ligand-activated transcription factor activity	7/422	53/28404	1.30017e-05	0.000560028	0.000426195	Ahrr/Nr3c2/Nr4a1/Ppara/Rarb/Rorb/Thrb	7	BAT
MF	GO:0008017	microtubule binding	15/422	268/28404	1.32439e-05	0.000560028	0.000426195	Apc/Camsap2/Cep350/Clip1/Dnm3/Dync1i1/Jmy/Kif21a/Kif3b/Macf1/Map1a/Map4/Nav3/Plk1/Strbp	15	BAT
MF	GO:0003712	transcription coregulator activity	21/422	490/28404	1.68379e-05	0.000664535	0.000505727	Bcl9/Btaf1/Calcoco1/Ddx17/Ezh1/Hmga1/Hmga2/Jmy/Kat6a/Kat6b/Kdm3b/Kmt2c/Lcor/Ldb2/Med13/Npat/Pias2/Ppargc1a/Spen/Tcf20/Tmf1	21	BAT
MF	GO:0034237	protein kinase A regulatory subunit binding	5/422	25/28404	2.93919e-05	0.0010875	0.000827613	Akap11/Akap6/Akap9/Arfgef2/Wasf1	5	BAT
MF	GO:0005516	calmodulin binding	12/422	191/28404	3.13818e-05	0.00109282	0.000831666	Atp2b2/Camsap2/Cask/Dapk1/Epb41/Iqgap2/Kcnq5/Myh10/Mylk/Myo10/Ngfr/Tjp1	12	BAT
MF	GO:0004674	protein serine/threonine kinase activity	19/422	441/28404	3.93403e-05	0.00129386	0.000984658	Acvr2a/Akt3/Atm/Bmpr1a/Bmpr2/Cask/Cdc42bpa/Dapk1/Dmpk/Map3k2/Mylk/Plk1/Prkaa2/Prpf4b/Rock2/Rps6ka4/Sbk1/Sik1/Sik2	19	BAT
MF	GO:0098631	cell adhesion mediator activity	6/422	45/28404	5.17836e-05	0.00161347	0.00122789	Cdh9/Cxadr/Itga11/Itga2/Nfasc/Nrcam	6	BAT
MF	GO:0050839	cell adhesion molecule binding	15/422	308/28404	6.58042e-05	0.00189166	0.0014396	Bmpr2/Cdh2/Cdh4/Cdh9/Cxadr/Itga11/Itga2/Itga7/Itgb8/Nfasc/Nrcam/Tenm4/Tjp1/Tln1/Utrn	15	BAT
MF	GO:0015631	tubulin binding	17/422	382/28404	6.71027e-05	0.00189166	0.0014396	Apc/Camsap2/Cep350/Clip1/Dnm3/Dync1i1/Jmy/Kif21a/Kif3b/Macf1/Map1a/Map4/Nav3/Plk1/Ppargc1a/Setd2/Strbp	17	BAT
MF	GO:0030507	spectrin binding	5/422	33/28404	0.000119073	0.00320415	0.00243843	Camsap2/Dync1i1/Epb41/Epb41l2/Myo10	5	BAT
MF	GO:0019199	transmembrane receptor protein kinase activity	7/422	77/28404	0.000149445	0.00384658	0.00292734	Acvr2a/Bmpr1a/Bmpr2/Egfr/Kit/Nrg2/Pdgfra	7	BAT
MF	GO:0051018	protein kinase A binding	6/422	55/28404	0.000162653	0.00401211	0.00305331	Akap11/Akap6/Akap9/Arfgef2/Crybg3/Wasf1	6	BAT
MF	GO:0019902	phosphatase binding	12/422	234/28404	0.000216846	0.00513491	0.00390779	Akap11/Akap6/Cdh2/Cnst/Dlg2/Egfr/Kifap3/Ppara/Ppp1r3b/Ppp1r9a/Traf3/Vcan	12	BAT
MF	GO:0000030	mannosyltransferase activity	4/422	23/28404	0.00034002	0.00774199	0.00589184	Dpy19l3/Dpy19l4/Tmtc1/Tmtc3	4	BAT
MF	GO:0018024	histone-lysine N-methyltransferase activity	5/422	43/28404	0.00042758	0.0093751	0.00713467	Ezh1/Kmt2a/Kmt2c/Setd1a/Setd2	5	BAT
MF	GO:0019903	protein phosphatase binding	10/422	185/28404	0.000475191	0.0100469	0.00764593	Akap11/Akap6/Cdh2/Dlg2/Egfr/Kifap3/Ppp1r3b/Ppp1r9a/Traf3/Vcan	10	BAT
MF	GO:0051015	actin filament binding	11/422	222/28404	0.000524978	0.0107168	0.00815574	Egfr/Gas7/Iqgap2/Macf1/Mprip/Myh10/Myo10/Ppp1r9a/Shroom4/Tln1/Utrn	11	BAT
MF	GO:0003713	transcription coactivator activity	12/422	261/28404	0.000580105	0.0114474	0.00871175	Bcl9/Calcoco1/Ddx17/Hmga1/Jmy/Kat6a/Kmt2c/Med13/Npat/Ppargc1a/Tcf20/Tmf1	12	BAT
MF	GO:0060090	molecular adaptor activity	16/422	433/28404	0.00084786	0.0156833	0.0119354	Akap6/Akap9/Ap1g1/Axin2/Cbx5/Epb41l3/Fbxw7/Gatad2a/Map1a/Prkaa2/Septin2/Spsb1/Ston2/Synpo2/Tnrc6a/Vamp1	16	BAT
MF	GO:0017147	Wnt-protein binding	4/422	29/28404	0.00085007	0.0156833	0.0119354	Fzd3/Sfrp4/Sfrp5/Trabd2b	4	BAT
MF	GO:1990841	promoter-specific chromatin binding	6/422	75/28404	0.00088081	0.0156833	0.0119354	Egr1/Mybl1/Nfe2l1/Nipbl/Ppargc1a/Prdm15	6	BAT
MF	GO:0042578	phosphoric ester hydrolase activity	14/422	353/28404	0.000900732	0.0156833	0.0119354	Cdc25a/Ctdspl2/Dusp4/Eya4/Pde4a/Pde5a/Pde7b/Plce1/Plcl2/Ppp1r3b/Pptc7/Ptp4a1/Ptpn9/Smpd3	14	BAT
MF	GO:0098918	structural constituent of synapse	4/422	30/28404	0.00096944	0.0163974	0.0124788	Dlg2/Dnm3/Erc1/Ppfia2	4	BAT
MF	GO:0008094	ATP-dependent activity, acting on DNA	7/422	109/28404	0.00123521	0.0203123	0.0154581	Btaf1/Cecr2/Chd4/Chd8/Chd9/Hells/Smarca5	7	BAT
MF	GO:0032182	ubiquitin-like protein binding	7/422	111/28404	0.0013729	0.0219664	0.0167169	Ascc2/Dcun1d4/Fbxw7/Herc2/Sobp/Ubr5/Ubxn2a	7	BAT
MF	GO:0016278	lysine N-methyltransferase activity	5/422	57/28404	0.00156959	0.0238255	0.0181318	Ezh1/Kmt2a/Kmt2c/Setd1a/Setd2	5	BAT
MF	GO:0016279	protein-lysine N-methyltransferase activity	5/422	57/28404	0.00156959	0.0238255	0.0181318	Ezh1/Kmt2a/Kmt2c/Setd1a/Setd2	5	BAT
MF	GO:0042054	histone methyltransferase activity	5/422	58/28404	0.00169702	0.0251159	0.0191138	Ezh1/Kmt2a/Kmt2c/Setd1a/Setd2	5	BAT
MF	GO:0008081	phosphoric diester hydrolase activity	6/422	86/28404	0.00179455	0.0254696	0.019383	Pde4a/Pde5a/Pde7b/Plce1/Plcl2/Smpd3	6	BAT
MF	GO:0042393	histone binding	12/422	298/28404	0.00180696	0.0254696	0.019383	Cbx5/Chd4/Chd8/Ezh1/Kat6a/Kat6b/Kmt2a/Kmt2c/Morc4/Nap1l5/Smarca5/Tnks	12	BAT
MF	GO:0071933	Arp2/3 complex binding	3/422	17/28404	0.0018964	0.0257756	0.0196159	Iqgap2/Jmy/Wasf1	3	BAT
MF	GO:0098632	cell-cell adhesion mediator activity	4/422	36/28404	0.00194272	0.0257756	0.0196159	Cdh9/Cxadr/Nfasc/Nrcam	4	BAT
MF	GO:0140097	catalytic activity, acting on DNA	10/422	223/28404	0.00195929	0.0257756	0.0196159	Btaf1/Cecr2/Chd4/Chd8/Chd9/Hells/Hmga1/Hmga2/Rev3l/Smarca5	10	BAT
MF	GO:0019838	growth factor binding	8/422	152/28404	0.00203193	0.02615	0.0199008	Acvr2a/Bmpr2/Col4a1/Crim1/Egfr/Ngfr/Pdgfra/Tsku	8	BAT
MF	GO:0070851	growth factor receptor binding	8/422	153/28404	0.0021169	0.0266639	0.0202919	Atxn2/Fgf10/Fgf16/Flrt2/Gdnf/Il11/Nrg2/Pdgfra	8	BAT
MF	GO:0004675	transmembrane receptor protein serine/threonine kinase activity	3/422	18/28404	0.00225076	0.0271752	0.020681	Acvr2a/Bmpr1a/Bmpr2	3	BAT
MF	GO:0042800	histone methyltransferase activity (H3-K4 specific)	3/422	18/28404	0.00225076	0.0271752	0.020681	Kmt2a/Kmt2c/Setd1a	3	BAT
MF	GO:0016922	nuclear receptor binding	8/422	155/28404	0.00229521	0.0271752	0.020681	Hmga1/Lcor/Med13/Nr4a1/Pias2/Ppargc1a/Rarb/Tmf1	8	BAT
MF	GO:0031625	ubiquitin protein ligase binding	12/422	315/28404	0.00284783	0.0330571	0.0251573	Apc/Axin2/Dbt/Egfr/Fbxw7/Herc2/Ngfr/Pias2/Ppargc1a/Rb1/Sncaip/Traf3	12	BAT
MF	GO:0042975	peroxisome proliferator activated receptor binding	3/422	21/28404	0.00354949	0.0404095	0.0307526	Asxl3/Hmga1/Ppargc1a	3	BAT
MF	GO:0005543	phospholipid binding	15/422	460/28404	0.00399796	0.044261	0.0336837	Abca1/Arhgap26/Arhgap32/Cert1/Eea1/Epb41/Iqgap2/Myo10/Pik3c2a/Rapgef2/Rasgrp1/Sh3pxd2a/Smpd3/Snx33/Tln1	15	BAT
MF	GO:0004721	phosphoprotein phosphatase activity	8/422	170/28404	0.00403732	0.044261	0.0336837	Cdc25a/Ctdspl2/Dusp4/Eya4/Ppp1r3b/Pptc7/Ptp4a1/Ptpn9	8	BAT
MF	GO:0044389	ubiquitin-like protein ligase binding	12/422	332/28404	0.00433024	0.0466091	0.0354706	Apc/Axin2/Dbt/Egfr/Fbxw7/Herc2/Ngfr/Pias2/Ppargc1a/Rb1/Sncaip/Traf3	12	BAT
MF	GO:0046873	metal ion transmembrane transporter activity	14/422	422/28404	0.0045934	0.0485588	0.0369544	Atp2b2/Cachd1/Cacna1d/Erc1/Kcna1/Kcnq5/Lrrc55/Mmgt1/Nipal1/Scn2a/Scn7a/Slc18a2/Slc38a2/Slc4a4	14	BAT
MF	GO:0030674	protein-macromolecule adaptor activity	12/422	336/28404	0.00475611	0.0493968	0.0375921	Akap6/Ap1g1/Cbx5/Epb41l3/Fbxw7/Gatad2a/Map1a/Prkaa2/Spsb1/Ston2/Synpo2/Vamp1	12	BAT
BP	GO:0050808	synapse organization	37/365	496/28943	4.8523e-18	1.90987e-14	1.22278e-14	Als2/Cacnb1/Cacnb2/Cacnb3/Caprin2/Cask/Col4a5/Dnm3/Drp2/Epha7/Fgfr2/Flrt3/Homer1/Il10/Kalrn/Lrrc4/Lrrn1/Lrrtm2/Lzts3/Magi2/Myo5a/Negr1/Nrg1/Pcdh8/Ppfia2/Ppp1r9a/Ptprd/Reln/Shisa6/Six4/Slitrk2/Slitrk3/St8sia2/Syn1/Syngap1/Thbs2/Wnt5a	37	GAT
BP	GO:0050803	regulation of synapse structure or activity	26/365	272/28943	1.47963e-15	2.91191e-12	1.86433e-12	Caprin2/Cask/Dnm3/Epha7/Flrt3/Homer1/Il10/Kalrn/Lrrn1/Lrrtm2/Lzts3/Magi2/Negr1/Pcdh8/Ppfia2/Ppp1r9a/Ptprd/Reln/Six4/Slc17a7/Slitrk2/Slitrk3/St8sia2/Syngap1/Thbs2/Wnt5a	26	GAT
BP	GO:0007409	axonogenesis	32/365	493/28943	4.6524e-14	5.60475e-11	3.5884e-11	Als2/Bmpr2/Brsk1/Cdh4/Dixdc1/Edn1/Efnb3/Epha7/Fgfr2/Flrt3/Fzd3/Hoxa2/Kalrn/Kif5a/Lama3/Lamc2/Lrp1/Lrp2/Map1a/Map2/Plxna4/Reln/Robo1/Robo2/Sema5a/Slit2/Slitrk2/Slitrk3/Syngap1/Unc5c/Wnt5a/Zeb2	32	GAT
BP	GO:0050807	regulation of synapse organization	24/365	264/28943	5.69588e-14	5.60475e-11	3.5884e-11	Caprin2/Cask/Dnm3/Epha7/Flrt3/Homer1/Il10/Kalrn/Lrrn1/Lrrtm2/Lzts3/Magi2/Negr1/Pcdh8/Ppfia2/Ppp1r9a/Ptprd/Reln/Six4/Slitrk2/Slitrk3/St8sia2/Thbs2/Wnt5a	24	GAT
BP	GO:0060560	developmental growth involved in morphogenesis	24/365	278/28943	1.77413e-13	1.3966e-10	8.94163e-11	Bmpr2/Cdh4/Edn1/Epha7/Fgf10/Fgfr2/Flrt3/Fmn1/Kif26b/Lrp1/Map2/Plxna4/Rims2/Robo1/Sema5a/Sfrp1/Sh3gl2/Six4/Slit2/St8sia2/Syt2/Wnt11/Wnt5a/Zeb2	24	GAT
BP	GO:0001503	ossification	29/365	426/28943	2.28684e-13	1.50016e-10	9.60471e-11	Bmp2k/Bmpr2/Fat4/Fbn2/Fgfr2/Hand2/Hoxa2/Ift80/Igf2/Igfbp3/Igsf10/Kremen2/Lox/Lrrc17/Mkx/Mmp14/Mmp16/Npnt/Rorb/Sfrp1/Slc24a3/Slc8a1/Thrb/Cyp27b1/Wnt11/Wnt4/Wnt5a/Zbtb16/Zhx3	29	GAT
BP	GO:0072001	renal system development	26/365	348/28943	4.96695e-13	2.79284e-10	1.7881e-10	Col4a4/Emx2/Epha7/Fat4/Fgf10/Fgfr2/Fmn1/Greb1l/Itga8/Kif26b/Lrp2/Mecom/Myocd/Npnt/Pdgfra/Robo1/Robo2/Sfrp1/Six4/Slit2/Smad9/Sox4/Wnt11/Wnt4/Wnt5a/Zbtb16	26	GAT
BP	GO:0016055	Wnt signaling pathway	29/365	451/28943	9.50325e-13	4.44242e-10	2.84423e-10	Caprin2/Cdk14/Celsr2/Dixdc1/Dkk2/Eda/Edn1/Fgf10/Fgfr2/Fzd3/Fzd7/Hmga2/Ift80/Kremen2/Lrp1/Mark1/Mitf/Plekha4/Ror1/Rspo3/Sema5a/Sfrp1/Shisa6/Sox4/Tert/Wnt11/Wnt4/Wnt5a/Zeb2	29	GAT
BP	GO:0198738	cell-cell signaling by wnt	29/365	453/28943	1.06051e-12	4.44242e-10	2.84423e-10	Caprin2/Cdk14/Celsr2/Dixdc1/Dkk2/Eda/Edn1/Fgf10/Fgfr2/Fzd3/Fzd7/Hmga2/Ift80/Kremen2/Lrp1/Mark1/Mitf/Plekha4/Ror1/Rspo3/Sema5a/Sfrp1/Shisa6/Sox4/Tert/Wnt11/Wnt4/Wnt5a/Zeb2	29	GAT
BP	GO:0001655	urogenital system development	27/365	391/28943	1.12866e-12	4.44242e-10	2.84423e-10	Col4a4/Emx2/Epha7/Fat4/Fgf10/Fgfr2/Fmn1/Greb1l/Itga8/Kif26b/Lrp2/Mecom/Myocd/Npnt/Pdgfra/Plag1/Robo1/Robo2/Sfrp1/Six4/Slit2/Smad9/Sox4/Wnt11/Wnt4/Wnt5a/Zbtb16	27	GAT
BP	GO:0007411	axon guidance	22/365	259/28943	2.55379e-12	9.04672e-10	5.7921e-10	Bmpr2/Cdh4/Edn1/Efnb3/Epha7/Flrt3/Fzd3/Hoxa2/Kalrn/Kif5a/Lama3/Lamc2/Lrp1/Lrp2/Plxna4/Reln/Robo1/Robo2/Sema5a/Slit2/Unc5c/Wnt5a	22	GAT
BP	GO:0097485	neuron projection guidance	22/365	260/28943	2.75814e-12	9.04672e-10	5.7921e-10	Bmpr2/Cdh4/Edn1/Efnb3/Epha7/Flrt3/Fzd3/Hoxa2/Kalrn/Kif5a/Lama3/Lamc2/Lrp1/Lrp2/Plxna4/Reln/Robo1/Robo2/Sema5a/Slit2/Unc5c/Wnt5a	22	GAT
BP	GO:0098742	cell-cell adhesion via plasma-membrane adhesion molecules	20/365	217/28943	5.76153e-12	1.74442e-09	1.11685e-09	Cdh4/Celsr2/Cldn1/Fat4/Flrt3/Hmcn1/Il10/Lrrc4/Magi2/Mpz/Nrg1/Pcdh10/Pcdh18/Pcdh8/Ptprd/Robo1/Robo2/Slitrk2/Slitrk3/Tenm3	20	GAT
BP	GO:0051962	positive regulation of nervous system development	25/365	366/28943	1.00519e-11	2.82603e-09	1.80935e-09	Bmpr2/Caprin2/Cask/Cdh4/Dixdc1/Flrt3/Fzd3/Kalrn/Lrp1/Lrp2/Lrrn1/Lrrtm2/Nrg1/Plag1/Plxna4/Ptprd/Reln/Robo1/Robo2/Sema5a/Slitrk2/Slitrk3/St8sia2/Thbs2/Zeb2	25	GAT
BP	GO:0090287	regulation of cellular response to growth factor stimulus	23/365	318/28943	2.18932e-11	5.52505e-09	3.53738e-09	Apln/Bmpr2/Cask/Fbn2/Fgf10/Fst/Itga8/Lox/Lrp1/Lrp2/Ltbp1/Myocd/Npnt/Peg10/Ppara/Robo1/Sfrp1/Slit2/Spred3/Thbs1/Wnt4/Wnt5a/Zeb2	23	GAT
BP	GO:0034329	cell junction assembly	27/365	445/28943	2.24596e-11	5.52505e-09	3.53738e-09	Camsap3/Cgn/Cldn1/Dnm3/Epha7/Flrt3/Fmn1/Lrp1/Lrrc4/Lrrn1/Lrrtm2/Magi2/Mmp14/Mpp7/Negr1/Nrg1/Ppp1r9a/Ptprd/Reln/Six4/Slitrk2/Slitrk3/St8sia2/Thbs2/Wnt11/Wnt4/Wnt5a	27	GAT
BP	GO:0030198	extracellular matrix organization	23/365	322/28943	2.81719e-11	6.52262e-09	4.17607e-09	Abi3bp/Adamtsl1/Col11a1/Col24a1/Col4a4/Col4a5/Col9a3/Cyp1b1/Has2/Hmcn1/Impg2/Itga8/Lox/Loxl4/Mkx/Mmp14/Mmp16/Mmp19/Npnt/Pdgfra/Sema5a/Serac1/Thsd4	23	GAT
BP	GO:0043062	extracellular structure organization	23/365	323/28943	2.99869e-11	6.55714e-09	4.19817e-09	Abi3bp/Adamtsl1/Col11a1/Col24a1/Col4a4/Col4a5/Col9a3/Cyp1b1/Has2/Hmcn1/Impg2/Itga8/Lox/Loxl4/Mkx/Mmp14/Mmp16/Mmp19/Npnt/Pdgfra/Sema5a/Serac1/Thsd4	23	GAT
BP	GO:0045229	external encapsulating structure organization	23/365	324/28943	3.19114e-11	6.6107e-09	4.23246e-09	Abi3bp/Adamtsl1/Col11a1/Col24a1/Col4a4/Col4a5/Col9a3/Cyp1b1/Has2/Hmcn1/Impg2/Itga8/Lox/Loxl4/Mkx/Mmp14/Mmp16/Mmp19/Npnt/Pdgfra/Sema5a/Serac1/Thsd4	23	GAT
BP	GO:0001822	kidney development	23/365	334/28943	5.86907e-11	1.12412e-08	7.19708e-09	Col4a4/Epha7/Fat4/Fgf10/Fgfr2/Fmn1/Greb1l/Itga8/Kif26b/Lrp2/Npnt/Pdgfra/Robo1/Robo2/Sfrp1/Six4/Slit2/Smad9/Sox4/Wnt11/Wnt4/Wnt5a/Zbtb16	23	GAT
BP	GO:0007416	synapse assembly	18/365	194/28943	5.99757e-11	1.12412e-08	7.19708e-09	Dnm3/Epha7/Flrt3/Lrrc4/Lrrn1/Lrrtm2/Magi2/Negr1/Nrg1/Ppp1r9a/Ptprd/Reln/Six4/Slitrk2/Slitrk3/St8sia2/Thbs2/Wnt5a	18	GAT
BP	GO:1901888	regulation of cell junction assembly	19/365	222/28943	7.13488e-11	1.27649e-08	8.17268e-09	Camsap3/Cldn1/Epha7/Flrt3/Fmn1/Lrp1/Lrrn1/Lrrtm2/Mmp14/Negr1/Ppp1r9a/Ptprd/Six4/Slitrk2/Slitrk3/St8sia2/Thbs2/Wnt4/Wnt5a	19	GAT
BP	GO:0003205	cardiac chamber development	18/365	199/28943	9.14628e-11	1.56521e-08	1.00211e-08	Ank2/Bmpr2/Col11a1/Fgfr2/Greb1l/Hand2/Lrp1/Lrp2/Ltbp1/Myocd/Nrg1/Nprl3/Robo1/Robo2/Slit2/Sox4/Wnt11/Wnt5a	18	GAT
BP	GO:0003231	cardiac ventricle development	16/365	152/28943	1.06805e-10	1.75161e-08	1.12146e-08	Bmpr2/Col11a1/Fgfr2/Greb1l/Hand2/Lrp2/Ltbp1/Myocd/Nrg1/Nprl3/Robo1/Robo2/Slit2/Sox4/Wnt11/Wnt5a	16	GAT
BP	GO:0099173	postsynapse organization	18/365	208/28943	1.89544e-10	2.98418e-08	1.9106e-08	Caprin2/Cask/Dnm3/Epha7/Homer1/Kalrn/Lrrc4/Lrrtm2/Lzts3/Magi2/Ppfia2/Ppp1r9a/Ptprd/Reln/Shisa6/Slitrk3/Syngap1/Wnt5a	18	GAT
BP	GO:0050767	regulation of neurogenesis	26/365	463/28943	2.8523e-10	4.31795e-08	2.76454e-08	Bmpr2/Caprin2/Cask/Cdh4/Dixdc1/Efnb3/Epha7/Fzd3/Hmga2/Kalrn/Lrp1/Lrp2/Map2/Nrg1/Plag1/Plxna4/Ptprd/Reln/Robo1/Robo2/Sema5a/Slit2/Syngap1/Tert/Wnt5a/Zeb2	26	GAT
BP	GO:0060562	epithelial tube morphogenesis	24/365	397/28943	3.22191e-10	4.69683e-08	3.00712e-08	Edn1/Epha7/Fat4/Fgf10/Fgfr2/Fmn1/Fzd3/Greb1l/Hand2/Hmga2/Kif26b/Lrp2/Mmp14/Npnt/Pdgfra/Robo1/Sema5a/Sfrp1/Six4/Slit2/Sox4/Wnt4/Wnt5a/Zeb2	24	GAT
BP	GO:0060485	mesenchyme development	21/365	304/28943	3.84145e-10	5.39998e-08	3.4573e-08	Bmpr2/Bnc2/Edn1/Fgf10/Fgfr2/Hand2/Has2/Hmga2/Mark1/Myocd/Robo1/Robo2/Sema5a/Sfrp1/Six4/Spred3/Thbs1/Wnt11/Wnt4/Wnt5a/Zeb2	21	GAT
BP	GO:0001763	morphogenesis of a branching structure	19/365	249/28943	5.06688e-10	6.87698e-08	4.40294e-08	Edn1/Epha7/Fat4/Fgf10/Fgfr2/Greb1l/Hgf/Hmga2/Il10/Mmp14/Npnt/Pdgfra/Rspo3/Sema5a/Sfrp1/Six4/Slit2/Wnt4/Wnt5a	19	GAT
BP	GO:0061138	morphogenesis of a branching epithelium	18/365	229/28943	9.0447e-10	1.16871e-07	7.48261e-08	Edn1/Fat4/Fgf10/Fgfr2/Greb1l/Hgf/Hmga2/Il10/Mmp14/Npnt/Pdgfra/Rspo3/Sema5a/Sfrp1/Six4/Slit2/Wnt4/Wnt5a	18	GAT
BP	GO:0030111	regulation of Wnt signaling pathway	21/365	319/28943	9.2048e-10	1.16871e-07	7.48261e-08	Caprin2/Cdk14/Dixdc1/Dkk2/Eda/Fgf10/Fgfr2/Fzd7/Hmga2/Ift80/Lrp1/Plekha4/Rspo3/Sema5a/Sfrp1/Shisa6/Sox4/Tert/Wnt11/Wnt5a/Zeb2	21	GAT
BP	GO:0032412	regulation of ion transmembrane transporter activity	20/365	293/28943	1.24568e-09	1.53219e-07	9.80973e-08	Ahnak/Akap6/Ank2/Cacnb1/Cacnb2/Cacnb3/Chrm3/Cnih2/Dapk1/Edn1/Homer1/Kcnab1/Myo5a/Neto2/Nr3c2/Ppargc1a/Ptpn3/Reln/Scn4b/Shisa6	20	GAT
BP	GO:0050770	regulation of axonogenesis	16/365	181/28943	1.43549e-09	1.69581e-07	1.08573e-07	Bmpr2/Brsk1/Cdh4/Dixdc1/Efnb3/Epha7/Lrp1/Map2/Plxna4/Robo1/Robo2/Sema5a/Slit2/Syngap1/Wnt5a/Zeb2	16	GAT
BP	GO:0040013	negative regulation of locomotion	22/365	360/28943	1.46488e-09	1.69581e-07	1.08573e-07	Cyp1b1/Frmd5/Igfbp3/Lrp1/Magi2/Mitf/Myocd/Nav3/Nrg1/Ppargc1a/Prkg1/Robo1/Robo2/Sema5a/Sfrp1/Slit2/Srgap3/Thbs1/Tmeff2/Wnt11/Wnt4/Wnt5a	22	GAT
BP	GO:0099175	regulation of postsynapse organization	13/365	111/28943	1.6282e-09	1.83103e-07	1.17231e-07	Caprin2/Cask/Dnm3/Epha7/Homer1/Kalrn/Lrrtm2/Lzts3/Ppfia2/Ppp1r9a/Ptprd/Reln/Wnt5a	13	GAT
BP	GO:0042391	regulation of membrane potential	25/365	469/28943	1.83991e-09	1.99274e-07	1.27584e-07	Akap6/Ank2/Best2/Cacnb2/Cacnb3/Cnih2/Edn1/Gabre/Grik2/Grik3/Kcnd3/Nr3c2/Pex5l/Ppp1r9a/Ptpn3/Reln/Rims2/Scn2a/Scn4b/Slc17a7/Slc4a4/Slc8a1/Tmem25/Trpc4/Usp53	25	GAT
BP	GO:0060070	canonical Wnt signaling pathway	20/365	300/28943	1.87325e-09	1.99274e-07	1.27584e-07	Caprin2/Cdk14/Dixdc1/Dkk2/Eda/Edn1/Fgf10/Fgfr2/Fzd3/Fzd7/Plekha4/Rspo3/Sema5a/Sfrp1/Shisa6/Sox4/Wnt11/Wnt4/Wnt5a/Zeb2	20	GAT
BP	GO:0001823	mesonephros development	13/365	113/28943	2.03484e-09	2.10767e-07	1.34942e-07	Fat4/Fgfr2/Fmn1/Greb1l/Kif26b/Npnt/Robo2/Sfrp1/Six4/Slit2/Smad9/Wnt4/Zbtb16	13	GAT
BP	GO:0022898	regulation of transmembrane transporter activity	20/365	303/28943	2.22318e-09	2.2437e-07	1.43652e-07	Ahnak/Akap6/Ank2/Cacnb1/Cacnb2/Cacnb3/Chrm3/Cnih2/Dapk1/Edn1/Homer1/Kcnab1/Myo5a/Neto2/Nr3c2/Ppargc1a/Ptpn3/Reln/Scn4b/Shisa6	20	GAT
BP	GO:0048588	developmental cell growth	19/365	273/28943	2.35751e-09	2.26321e-07	1.44901e-07	Akap6/Bmpr2/Cdh4/Edn1/Epha7/Flrt3/Lrp1/Map2/Myocd/Plxna4/Ppara/Rims2/Sema5a/Sh3gl2/Slit2/St8sia2/Syt2/Wnt5a/Zeb2	19	GAT
BP	GO:0090092	regulation of transmembrane receptor protein serine/threonine kinase signaling pathway	19/365	273/28943	2.35751e-09	2.26321e-07	1.44901e-07	Bmpr2/Fbn2/Fgf10/Fst/Itga8/Lox/Lrp1/Lrp2/Ltbp1/Magi2/Myocd/Npnt/Peg10/Ppara/Sfrp1/Spred3/Thbs1/Wnt5a/Zeb2	19	GAT
BP	GO:0030900	forebrain development	23/365	407/28943	2.76739e-09	2.58025e-07	1.65199e-07	Cdon/Dixdc1/Emx2/Fat4/Fgf10/Fgfr2/Hmga2/Lrp2/Mecom/Nrg1/Plxna4/Prkg1/Reln/Robo1/Robo2/Sema5a/Slc1a2/Slit2/Syne2/Tyro3/Wnt4/Wnt5a/Zeb2	23	GAT
BP	GO:0060840	artery development	13/365	116/28943	2.81887e-09	2.58025e-07	1.65199e-07	Bmpr2/Edn1/Hand2/Lox/Lrp1/Lrp2/Ltbp1/Myocd/Nprl3/Robo1/Robo2/Sox4/Wnt11	13	GAT
BP	GO:0030177	positive regulation of Wnt signaling pathway	14/365	140/28943	3.11472e-09	2.78626e-07	1.78389e-07	Caprin2/Dixdc1/Dkk2/Eda/Fgf10/Fgfr2/Plekha4/Rspo3/Sema5a/Sfrp1/Sox4/Tert/Wnt5a/Zeb2	14	GAT
BP	GO:0042692	muscle cell differentiation	24/365	449/28943	3.70809e-09	3.24334e-07	2.07653e-07	Akap6/Ank2/Bmpr2/Cdon/Cyp26b1/Edn1/Fgf10/Fgfr2/Fzd7/Hand2/Homer1/Igf2/Itga8/Lox/Mmp14/Myocd/Npnt/Nrg1/Pdgfra/Ppara/Six4/Slc8a1/Syne1/Wnt4	24	GAT
BP	GO:2001257	regulation of cation channel activity	16/365	196/28943	4.56377e-09	3.905e-07	2.50015e-07	Ahnak/Akap6/Ank2/Cacnb1/Cacnb2/Cacnb3/Cnih2/Dapk1/Edn1/Homer1/Kcnab1/Myo5a/Neto2/Ppargc1a/Reln/Shisa6	16	GAT
BP	GO:0032409	regulation of transporter activity	20/365	317/28943	4.81229e-09	4.03004e-07	2.58021e-07	Ahnak/Akap6/Ank2/Cacnb1/Cacnb2/Cacnb3/Chrm3/Cnih2/Dapk1/Edn1/Homer1/Kcnab1/Myo5a/Neto2/Nr3c2/Ppargc1a/Ptpn3/Reln/Scn4b/Shisa6	20	GAT
BP	GO:0007389	pattern specification process	25/365	493/28943	5.02895e-09	4.12374e-07	2.6402e-07	Bmpr2/Cdon/Celsr2/Cyp26b1/Edn1/Emx2/Fgf10/Fgfr2/Fst/Hand2/Hoxa2/Lrp2/Meis1/Meis2/Pcdh8/Reln/Robo1/Robo2/Sfrp1/Syngap1/Tll1/Wnt11/Wnt5a/Zbtb16/Zeb2	25	GAT
BP	GO:0051963	regulation of synapse assembly	13/365	122/28943	5.25707e-09	4.22282e-07	2.70364e-07	Epha7/Flrt3/Lrrn1/Lrrtm2/Negr1/Ppp1r9a/Ptprd/Six4/Slitrk2/Slitrk3/St8sia2/Thbs2/Wnt5a	13	GAT
BP	GO:0010469	regulation of signaling receptor activity	14/365	147/28943	5.88713e-09	4.63435e-07	2.96711e-07	Bicd1/Cnih2/Dapk1/Edn1/Homer1/Il10/Neto2/P2ry1/Plau/Ppara/Ppargc1a/Reln/Shisa6/Vps25	14	GAT
BP	GO:0048705	skeletal system morphogenesis	18/365	261/28943	7.20354e-09	5.55944e-07	3.5594e-07	Col11a1/Cyp26b1/Fbn2/Fgfr2/Fmn1/Frem1/Has2/Hoxa2/Ift80/Mmp14/Mmp16/Pappa2/Pdgfra/Sfrp1/Six4/Sox5/Thbs1/Cyp27b1	18	GAT
BP	GO:0099560	synaptic membrane adhesion	8/365	34/28943	8.08247e-09	6.11781e-07	3.91689e-07	Flrt3/Lrrc4/Magi2/Nrg1/Pcdh8/Ptprd/Slitrk2/Slitrk3	8	GAT
BP	GO:0003279	cardiac septum development	13/365	128/28943	9.46774e-09	7.03113e-07	4.50164e-07	Ank2/Bmpr2/Fgfr2/Lrp1/Lrp2/Ltbp1/Nprl3/Robo1/Robo2/Slit2/Sox4/Wnt11/Wnt5a	13	GAT
BP	GO:0001657	ureteric bud development	12/365	107/28943	1.14392e-08	8.33793e-07	5.33831e-07	Fat4/Fgfr2/Fmn1/Greb1l/Kif26b/Npnt/Robo2/Sfrp1/Six4/Slit2/Smad9/Wnt4	12	GAT
BP	GO:0031346	positive regulation of cell projection organization	23/365	441/28943	1.24789e-08	8.93037e-07	5.71762e-07	Bmpr2/Caprin2/Cask/Cdh4/Dixdc1/Dnm3/Hgf/Kalrn/Lrp1/Magi2/Negr1/Nrg1/Plxna4/Ppp1r9a/Ptprd/Reln/Robo1/Robo2/Ror1/Sema5a/Tenm3/Wnt5a/Zeb2	23	GAT
BP	GO:0007178	transmembrane receptor protein serine/threonine kinase signaling pathway	22/365	407/28943	1.3747e-08	9.66216e-07	6.18614e-07	Bmpr2/Btbd11/Fbn2/Fgf10/Fst/Itga8/Itgb8/Lox/Lrp1/Lrp2/Ltbp1/Magi2/Myocd/Npnt/Peg10/Ppara/Sfrp1/Smad9/Spred3/Thbs1/Wnt5a/Zeb2	22	GAT
BP	GO:0003281	ventricular septum development	11/365	88/28943	1.48513e-08	1.02552e-06	6.56584e-07	Bmpr2/Fgfr2/Lrp2/Ltbp1/Nprl3/Robo1/Robo2/Slit2/Sox4/Wnt11/Wnt5a	11	GAT
BP	GO:0072163	mesonephric epithelium development	12/365	110/28943	1.56918e-08	1.04683e-06	6.70225e-07	Fat4/Fgfr2/Fmn1/Greb1l/Kif26b/Npnt/Robo2/Sfrp1/Six4/Slit2/Smad9/Wnt4	12	GAT
BP	GO:0072164	mesonephric tubule development	12/365	110/28943	1.56918e-08	1.04683e-06	6.70225e-07	Fat4/Fgfr2/Fmn1/Greb1l/Kif26b/Npnt/Robo2/Sfrp1/Six4/Slit2/Smad9/Wnt4	12	GAT
BP	GO:0001656	metanephros development	11/365	91/28943	2.12321e-08	1.39282e-06	8.91747e-07	Fat4/Fgf10/Fmn1/Greb1l/Itga8/Kif26b/Pdgfra/Robo2/Six4/Slit2/Wnt4	11	GAT
BP	GO:0060537	muscle tissue development	24/365	494/28943	2.32445e-08	1.49984e-06	9.60263e-07	Akap6/Cdon/Col11a1/Cyp26b1/Edn1/Fgfr2/Fzd7/Hand2/Homer1/Igf2/Itga8/Lox/Lrp2/Meis1/Myocd/Nrg1/Pdgfra/Plagl1/Ppara/Ppargc1a/Nprl3/Six4/Slc8a1/Wnt5a	24	GAT
BP	GO:0016358	dendrite development	19/365	315/28943	2.4139e-08	1.53244e-06	9.81135e-07	Caprin2/Cask/Celsr2/Dnm3/Kalrn/Lamc2/Lzts3/Map1a/Map2/Mapk6/Mark1/Ppfia2/Ppp1r9a/Prkg1/Ptprd/Reln/Robo1/Sarm1/Syngap1	19	GAT
BP	GO:0035567	non-canonical Wnt signaling pathway	9/365	57/28943	3.85944e-08	2.41123e-06	1.54378e-06	Fzd3/Fzd7/Ift80/Plekha4/Rspo3/Sfrp1/Wnt11/Wnt4/Wnt5a	9	GAT
BP	GO:2000146	negative regulation of cell motility	19/365	325/28943	3.96767e-08	2.44012e-06	1.56227e-06	Cyp1b1/Frmd5/Igfbp3/Lrp1/Magi2/Mitf/Myocd/Nav3/Nrg1/Ppargc1a/Prkg1/Robo1/Sfrp1/Slit2/Srgap3/Thbs1/Tmeff2/Wnt11/Wnt4	19	GAT
BP	GO:0099003	vesicle-mediated transport in synapse	17/365	260/28943	4.13827e-08	2.50588e-06	1.60438e-06	Brsk1/Cask/Dnm3/Htr2a/Magi2/Mapk10/Nr3c2/Nrg1/P2ry1/Pld1/Ppfia2/Rims2/Sh3gl2/Slc17a7/Syn1/Syn3/Syt2	17	GAT
BP	GO:0110110	positive regulation of animal organ morphogenesis	8/365	42/28943	4.81199e-08	2.8697e-06	1.83731e-06	Edn1/Fgf10/Robo1/Robo2/Six4/Wnt11/Wnt4/Wnt5a	8	GAT
BP	GO:0048638	regulation of developmental growth	21/365	402/28943	5.27651e-08	3.09976e-06	1.9846e-06	Akap6/Bmpr2/Cdh4/Edn1/Epha7/Fgfr2/Hmga2/Igf2/Lrp1/Map2/Meis1/Nrg1/Plxna4/Ppara/Rims2/Sema5a/Six4/Slit2/Syt2/Wnt5a/Wwc1	21	GAT
BP	GO:0014910	regulation of smooth muscle cell migration	11/365	100/28943	5.74333e-08	3.32438e-06	2.12841e-06	Cyp1b1/Has2/Igfbp3/Lrp1/Myo5a/Myocd/Plau/Ppargc1a/Prkg1/Slit2/Tert	11	GAT
BP	GO:0031589	cell-substrate adhesion	20/365	371/28943	6.60628e-08	3.76845e-06	2.41273e-06	Abi3bp/Camsap3/Cask/Eda/Fmn1/Frem1/Fzd7/Has2/Itga11/Itga8/Itgb8/Lrp1/Mmp14/Npnt/Plau/Sfrp1/Thbs1/Tmeff2/Tyro3/Wnt4	20	GAT
BP	GO:0061448	connective tissue development	18/365	302/28943	6.77551e-08	3.80977e-06	2.43918e-06	Bmpr2/Col11a1/Edn1/Hand2/Hmga2/Ift80/Itgb8/Lox/Mboat2/Mkx/Ppargc1a/Rorc/Smad9/Sox5/Thbs1/Thrb/Wnt5a/Zbtb16	18	GAT
BP	GO:0014812	muscle cell migration	12/365	126/28943	7.25217e-08	4.02036e-06	2.57401e-06	Cyp1b1/Has2/Igfbp3/Lrp1/Myo5a/Myocd/Plau/Ppargc1a/Prkg1/Six4/Slit2/Tert	12	GAT
BP	GO:0050769	positive regulation of neurogenesis	18/365	305/28943	7.86313e-08	4.29851e-06	2.7521e-06	Bmpr2/Caprin2/Cask/Cdh4/Dixdc1/Fzd3/Kalrn/Lrp1/Lrp2/Nrg1/Plag1/Plxna4/Ptprd/Reln/Robo1/Robo2/Sema5a/Zeb2	18	GAT
BP	GO:1904062	regulation of cation transmembrane transport	21/365	414/28943	8.66605e-08	4.67255e-06	2.99157e-06	Adcyap1r1/Ahnak/Akap6/Ank2/Cacnb1/Cacnb2/Cacnb3/Cnih2/Dapk1/Edn1/Homer1/Kcnab1/Myo5a/Neto2/Nr3c2/Ppargc1a/Ptpn3/Reln/Scn4b/Shisa6/Slc8a1	21	GAT
BP	GO:0071560	cellular response to transforming growth factor beta stimulus	16/365	242/28943	8.90885e-08	4.73855e-06	3.03383e-06	Fbn2/Itga8/Itgb8/Lox/Lrp1/Ltbp1/Myocd/Npnt/Peg10/Ppara/Ppargc1a/Smad9/Sox5/Spred3/Thbs1/Zeb2	16	GAT
BP	GO:0072073	kidney epithelium development	13/365	155/28943	9.40121e-08	4.93375e-06	3.15881e-06	Epha7/Fat4/Fgfr2/Fmn1/Greb1l/Kif26b/Npnt/Robo2/Sfrp1/Six4/Slit2/Smad9/Wnt4	13	GAT
BP	GO:0030336	negative regulation of cell migration	18/365	312/28943	1.10501e-07	5.70405e-06	3.65198e-06	Cyp1b1/Igfbp3/Lrp1/Magi2/Mitf/Myocd/Nav3/Nrg1/Ppargc1a/Prkg1/Robo1/Sfrp1/Slit2/Srgap3/Thbs1/Tmeff2/Wnt11/Wnt4	18	GAT
BP	GO:0071559	response to transforming growth factor beta	16/365	246/28943	1.11588e-07	5.70405e-06	3.65198e-06	Fbn2/Itga8/Itgb8/Lox/Lrp1/Ltbp1/Myocd/Npnt/Peg10/Ppara/Ppargc1a/Smad9/Sox5/Spred3/Thbs1/Zeb2	16	GAT
BP	GO:0001558	regulation of cell growth	22/365	459/28943	1.14182e-07	5.75181e-06	3.68256e-06	Akap6/Bmpr2/Caprin2/Cdh4/Edn1/Epha7/Igfbp3/Lrp1/Map2/Mmp14/Myocd/Nrg1/Plxna4/Ppara/Rims2/Sema5a/Sfrp1/Slit2/Syt2/Cyp27b1/Wnt11/Wnt5a	22	GAT
BP	GO:0010720	positive regulation of cell development	20/365	384/28943	1.15445e-07	5.75181e-06	3.68256e-06	Bmpr2/Caprin2/Cask/Cdh4/Dixdc1/Fzd3/Has2/Kalrn/Lrp1/Lrp2/Nrg1/Pde3a/Plag1/Plxna4/Ptprd/Reln/Robo1/Robo2/Sema5a/Zeb2	20	GAT
BP	GO:0051216	cartilage development	15/365	216/28943	1.19226e-07	5.86591e-06	3.75561e-06	Bmpr2/Col11a1/Edn1/Hand2/Hmga2/Ift80/Itgb8/Mboat2/Mkx/Smad9/Sox5/Thbs1/Thrb/Wnt5a/Zbtb16	15	GAT
BP	GO:0090263	positive regulation of canonical Wnt signaling pathway	11/365	108/28943	1.27884e-07	6.21423e-06	3.97862e-06	Caprin2/Dkk2/Eda/Fgf10/Fgfr2/Plekha4/Rspo3/Sema5a/Sfrp1/Sox4/Zeb2	11	GAT
BP	GO:0060828	regulation of canonical Wnt signaling pathway	16/365	249/28943	1.31729e-07	6.26164e-06	4.00898e-06	Caprin2/Cdk14/Dkk2/Eda/Fgf10/Fgfr2/Fzd7/Plekha4/Rspo3/Sema5a/Sfrp1/Shisa6/Sox4/Wnt11/Wnt5a/Zeb2	16	GAT
BP	GO:2000027	regulation of animal organ morphogenesis	12/365	133/28943	1.32042e-07	6.26164e-06	4.00898e-06	Edn1/Fgf10/Fzd3/Hgf/Plekha4/Robo1/Robo2/Sfrp1/Six4/Wnt11/Wnt4/Wnt5a	12	GAT
BP	GO:0035265	organ growth	15/365	218/28943	1.34452e-07	6.30006e-06	4.03357e-06	Akap6/Bnc2/Edn1/Fgf10/Fgfr2/Ift80/Igf2/Meis1/Myocd/Nrg1/Pdgfra/Plag1/Ppara/Thbs1/Wwc1	15	GAT
BP	GO:0003151	outflow tract morphogenesis	10/365	86/28943	1.36133e-07	6.30377e-06	4.03595e-06	Bmpr2/Edn1/Fgfr2/Hand2/Lrp2/Robo1/Robo2/Thbs1/Wnt11/Wnt5a	10	GAT
BP	GO:0003007	heart morphogenesis	17/365	283/28943	1.40608e-07	6.43164e-06	4.11782e-06	Bmpr2/Col11a1/Edn1/Fat4/Fgfr2/Hand2/Has2/Lrp2/Nrg1/Robo1/Robo2/Slc8a1/Slit2/Sox4/Thbs1/Wnt11/Wnt5a	17	GAT
BP	GO:0003002	regionalization	20/365	389/28943	1.42163e-07	6.43164e-06	4.11782e-06	Bmpr2/Cdon/Celsr2/Cyp26b1/Edn1/Emx2/Fgf10/Fgfr2/Hoxa2/Lrp2/Pcdh8/Reln/Robo1/Robo2/Sfrp1/Tll1/Wnt11/Wnt5a/Zbtb16/Zeb2	20	GAT
BP	GO:0048754	branching morphogenesis of an epithelial tube	14/365	191/28943	1.62422e-07	7.2647e-06	4.65118e-06	Edn1/Fat4/Fgf10/Fgfr2/Greb1l/Hmga2/Mmp14/Npnt/Pdgfra/Sema5a/Six4/Slit2/Wnt4/Wnt5a	14	GAT
BP	GO:0014909	smooth muscle cell migration	11/365	111/28943	1.69621e-07	7.50146e-06	4.80276e-06	Cyp1b1/Has2/Igfbp3/Lrp1/Myo5a/Myocd/Plau/Ppargc1a/Prkg1/Slit2/Tert	11	GAT
BP	GO:0017015	regulation of transforming growth factor beta receptor signaling pathway	12/365	138/28943	1.98087e-07	8.66299e-06	5.54643e-06	Fbn2/Itga8/Lox/Lrp1/Ltbp1/Myocd/Npnt/Peg10/Ppara/Spred3/Thbs1/Zeb2	12	GAT
BP	GO:0014706	striated muscle tissue development	17/365	291/28943	2.09021e-07	9.04072e-06	5.78826e-06	Akap6/Cdon/Col11a1/Edn1/Fgfr2/Fzd7/Hand2/Lox/Lrp2/Meis1/Myocd/Nrg1/Pdgfra/Ppara/Nprl3/Slc8a1/Wnt5a	17	GAT
BP	GO:0060348	bone development	16/365	259/28943	2.25052e-07	9.6283e-06	6.16446e-06	Bnc2/Cyp26b1/Fat4/Fgfr2/Frem1/Has2/Ift80/Lox/Lrrc17/Meis1/Mmp14/Mmp16/Pappa2/Smad9/Thbs1/Zbtb16	16	GAT
BP	GO:0030278	regulation of ossification	12/365	140/28943	2.31846e-07	9.81232e-06	6.28228e-06	Bmp2k/Bmpr2/Fbn2/Kremen2/Mkx/Sfrp1/Slc8a1/Thrb/Cyp27b1/Wnt4/Wnt5a/Zbtb16	12	GAT
BP	GO:1903844	regulation of cellular response to transforming growth factor beta stimulus	12/365	141/28943	2.50575e-07	1.04921e-05	6.71753e-06	Fbn2/Itga8/Lox/Lrp1/Ltbp1/Myocd/Npnt/Peg10/Ppara/Spred3/Thbs1/Zeb2	12	GAT
BP	GO:0050678	regulation of epithelial cell proliferation	21/365	442/28943	2.57078e-07	1.06512e-05	6.81934e-06	Apln/Bmpr2/Cask/Cldn1/Fgf10/Fgfr2/Fzd7/Has2/Hmga2/Ift80/Igf2/Il10/Plau/Robo1/Sema5a/Sfrp1/Six4/Stxbp4/Thbs1/Vash2/Wnt5a	21	GAT
BP	GO:0099504	synaptic vesicle cycle	15/365	230/28943	2.69054e-07	1.10312e-05	7.06267e-06	Brsk1/Cask/Dnm3/Htr2a/Magi2/Nr3c2/P2ry1/Pld1/Ppfia2/Rims2/Sh3gl2/Slc17a7/Syn1/Syn3/Syt2	15	GAT
BP	GO:1990138	neuron projection extension	14/365	200/28943	2.85796e-07	1.15968e-05	7.42481e-06	Bmpr2/Cdh4/Edn1/Flrt3/Lrp1/Map2/Plxna4/Rims2/Sema5a/Sh3gl2/Slit2/St8sia2/Syt2/Wnt5a	14	GAT
BP	GO:0050679	positive regulation of epithelial cell proliferation	15/365	232/28943	3.00719e-07	1.20778e-05	7.73276e-06	Apln/Bmpr2/Cldn1/Fgf10/Fgfr2/Fzd7/Has2/Hmga2/Igf2/Il10/Sema5a/Sfrp1/Stxbp4/Vash2/Wnt5a	15	GAT
BP	GO:0060412	ventricular septum morphogenesis	8/365	53/28943	3.20239e-07	1.27004e-05	8.13133e-06	Bmpr2/Fgfr2/Robo1/Robo2/Slit2/Sox4/Wnt11/Wnt5a	8	GAT
BP	GO:0007179	transforming growth factor beta receptor signaling pathway	14/365	202/28943	3.22672e-07	1.27004e-05	8.13133e-06	Fbn2/Itga8/Itgb8/Lox/Lrp1/Ltbp1/Myocd/Npnt/Peg10/Ppara/Smad9/Spred3/Thbs1/Zeb2	14	GAT
BP	GO:0044344	cellular response to fibroblast growth factor stimulus	10/365	96/28943	3.87896e-07	1.51164e-05	9.6782e-06	Apln/Fat4/Fgf10/Fgfr2/Flrt3/Klb/Sfrp1/Thbs1/Wnt4/Wnt5a	10	GAT
BP	GO:0042060	wound healing	19/365	380/28943	4.46815e-07	1.72418e-05	1.10389e-05	Abi3bp/Ahnak/Arhgap24/Cask/Cldn1/Fgf10/Fzd7/Lox/Nrg1/P2ry1/Pdgfra/Plau/Ppara/Prkg1/Thbs1/Tmeff2/Tyro3/Wnt4/Wnt5a	19	GAT
BP	GO:0071774	response to fibroblast growth factor	10/365	98/28943	4.71007e-07	1.79989e-05	1.15237e-05	Apln/Fat4/Fgf10/Fgfr2/Flrt3/Klb/Sfrp1/Thbs1/Wnt4/Wnt5a	10	GAT
BP	GO:0061001	regulation of dendritic spine morphogenesis	8/365	56/28943	4.96627e-07	1.87443e-05	1.20009e-05	Caprin2/Cask/Dnm3/Kalrn/Lzts3/Ppfia2/Ppp1r9a/Reln	8	GAT
BP	GO:0031214	biomineral tissue development	13/365	179/28943	5.00038e-07	1.87443e-05	1.20009e-05	Bmp2k/Bmpr2/Fam83h/Fbn2/Fgfr2/Ift80/Lox/Ppara/Slc24a3/Slc8a1/Cyp27b1/Wnt11/Wnt4	13	GAT
BP	GO:0003206	cardiac chamber morphogenesis	12/365	151/28943	5.2643e-07	1.95474e-05	1.25151e-05	Bmpr2/Col11a1/Fgfr2/Hand2/Lrp2/Nrg1/Robo1/Robo2/Slit2/Sox4/Wnt11/Wnt5a	12	GAT
BP	GO:1901890	positive regulation of cell junction assembly	11/365	125/28943	5.68068e-07	2.08964e-05	1.33788e-05	Cldn1/Flrt3/Fmn1/Lrrn1/Lrrtm2/Ptprd/Slitrk2/Slitrk3/St8sia2/Thbs2/Wnt4	11	GAT
BP	GO:0048762	mesenchymal cell differentiation	15/365	245/28943	6.02682e-07	2.19644e-05	1.40626e-05	Edn1/Fgf10/Fgfr2/Hand2/Has2/Hmga2/Mark1/Myocd/Sema5a/Sfrp1/Spred3/Wnt11/Wnt4/Wnt5a/Zeb2	15	GAT
BP	GO:0007528	neuromuscular junction development	8/365	59/28943	7.50173e-07	2.68426e-05	1.71858e-05	Als2/Cacnb1/Cacnb2/Cacnb3/Col4a5/Fgfr2/Kalrn/Six4	8	GAT
BP	GO:0097479	synaptic vesicle localization	8/365	59/28943	7.50173e-07	2.68426e-05	1.71858e-05	Cnih2/Dnm3/Fgfr2/Kif5a/Magi2/Map2/Syn1/Syn3	8	GAT
BP	GO:0090596	sensory organ morphogenesis	17/365	321/28943	8.23812e-07	2.92119e-05	1.87028e-05	Cdon/Col11a1/Cyp26b1/Edn1/Fgf10/Fgfr2/Fzd3/Hoxa2/Impg2/Itga8/Meis1/Rorb/Six4/Sobp/Tenm3/Thrb/Wnt5a	17	GAT
BP	GO:0098840	protein transport along microtubule	5/365	15/28943	8.40043e-07	2.92603e-05	1.87337e-05	Camsap3/Dlg2/Kif5a/Map1a/Myo5a	5	GAT
BP	GO:0099118	microtubule-based protein transport	5/365	15/28943	8.40043e-07	2.92603e-05	1.87337e-05	Camsap3/Dlg2/Kif5a/Map1a/Myo5a	5	GAT
BP	GO:0008543	fibroblast growth factor receptor signaling pathway	9/365	81/28943	8.57935e-07	2.93637e-05	1.88e-05	Apln/Fat4/Fgf10/Fgfr2/Flrt3/Klb/Thbs1/Wnt4/Wnt5a	9	GAT
BP	GO:0048844	artery morphogenesis	9/365	81/28943	8.57935e-07	2.93637e-05	1.88e-05	Bmpr2/Edn1/Hand2/Lrp1/Lrp2/Myocd/Nprl3/Sox4/Wnt11	9	GAT
BP	GO:0110148	biomineralization	13/365	188/28943	8.73592e-07	2.96419e-05	1.8978e-05	Bmp2k/Bmpr2/Fam83h/Fbn2/Fgfr2/Ift80/Lox/Ppara/Slc24a3/Slc8a1/Cyp27b1/Wnt11/Wnt4	13	GAT
BP	GO:0010092	specification of animal organ identity	7/365	42/28943	8.83903e-07	2.97354e-05	1.90379e-05	Fgf10/Fgfr2/Lrp2/Robo1/Robo2/Wnt11/Wnt5a	7	GAT
BP	GO:0030282	bone mineralization	11/365	131/28943	9.08733e-07	3.03116e-05	1.94068e-05	Bmp2k/Bmpr2/Fbn2/Fgfr2/Ift80/Lox/Slc24a3/Slc8a1/Cyp27b1/Wnt11/Wnt4	11	GAT
BP	GO:0050919	negative chemotaxis	7/365	43/28943	1.0444e-06	3.45443e-05	2.21168e-05	Nrg1/Plxna4/Robo1/Robo2/Slit2/Unc5c/Wnt5a	7	GAT
BP	GO:0048732	gland development	21/365	483/28943	1.08041e-06	3.54374e-05	2.26886e-05	Eda/Edn1/Fgf10/Fgfr2/Foxm1/Hand2/Hgf/Hmga2/Igf2/Igf2r/Kalrn/Pdgfra/Plag1/Plau/Robo1/Sfrp1/Six4/Slit2/Tfcp2l1/Wnt4/Wnt5a	21	GAT
BP	GO:0001649	osteoblast differentiation	14/365	225/28943	1.18068e-06	3.84062e-05	2.45893e-05	Bmpr2/Fbn2/Hand2/Hoxa2/Ift80/Igf2/Igfbp3/Lox/Npnt/Rorb/Sfrp1/Wnt11/Wnt4/Zhx3	14	GAT
BP	GO:0060411	cardiac septum morphogenesis	9/365	85/28943	1.29539e-06	4.17921e-05	2.67571e-05	Bmpr2/Fgfr2/Lrp2/Robo1/Robo2/Slit2/Sox4/Wnt11/Wnt5a	9	GAT
BP	GO:0070997	neuron death	20/365	450/28943	1.39651e-06	4.46883e-05	2.86114e-05	Cntfr/Epha7/Grik2/Hrk/Il10/Lrp1/Map3k12/Plau/Ppara/Ppargc1a/Sarm1/Scn2a/Six4/St8sia2/Syngap1/Tert/Thrb/Tyro3/Usp53/Wnt5a	20	GAT
BP	GO:0106027	neuron projection organization	10/365	111/28943	1.49958e-06	4.75996e-05	3.04753e-05	Caprin2/Cask/Dnm3/Homer1/Kalrn/Lzts3/Map1a/Ppfia2/Ppp1r9a/Reln	10	GAT
BP	GO:0046879	hormone secretion	18/365	375/28943	1.60734e-06	5.0612e-05	3.2404e-05	Apln/Cask/Edn1/Hmga2/Igfbp3/Kalrn/Lrp1/Lrp2/Myo5a/Nrg1/P2ry1/Pde1c/Pex5l/Rims2/Sfrp1/Sox4/Stxbp4/Cyp27b1	18	GAT
BP	GO:0007626	locomotory behavior	15/365	266/28943	1.6888e-06	5.27549e-05	3.3776e-05	Als2/Efnb3/Fign/Gnao1/Kalrn/Lsamp/Mapk10/Meis1/Myo5a/Negr1/Npas2/Nrg1/Rasd2/Reln/Sobp	15	GAT
BP	GO:0007160	cell-matrix adhesion	14/365	233/28943	1.78445e-06	5.53038e-05	3.54079e-05	Camsap3/Cask/Eda/Fmn1/Frem1/Itga11/Itga8/Itgb8/Lrp1/Mmp14/Npnt/Plau/Thbs1/Wnt4	14	GAT
BP	GO:0010959	regulation of metal ion transport	20/365	458/28943	1.82691e-06	5.61774e-05	3.59673e-05	Adcyap1r1/Ahnak/Akap6/Ank2/Cacnb1/Cacnb2/Cacnb3/Cask/Gnao1/Homer1/Htr2a/Kcnab1/Myo5a/Neto2/Nkain2/Nr3c2/Ptpn3/Scn4b/Slc8a1/Trpc4	20	GAT
BP	GO:0001738	morphogenesis of a polarized epithelium	9/365	89/28943	1.91328e-06	5.75409e-05	3.68402e-05	Brsk1/Camsap3/Fat4/Fzd3/Lama3/Plekha4/Sfrp1/Wnt11/Wnt5a	9	GAT
BP	GO:0035418	protein localization to synapse	9/365	89/28943	1.91328e-06	5.75409e-05	3.68402e-05	Dlg2/Homer1/Kalrn/Kif5a/Magi2/Map1a/Mapk10/Reln/Slitrk3	9	GAT
BP	GO:0007156	homophilic cell adhesion via plasma membrane adhesion molecules	10/365	114/28943	1.9151e-06	5.75409e-05	3.68402e-05	Cdh4/Celsr2/Fat4/Hmcn1/Pcdh10/Pcdh18/Pcdh8/Robo1/Robo2/Tenm3	10	GAT
BP	GO:0046661	male sex differentiation	12/365	172/28943	2.09742e-06	6.25412e-05	4.00416e-05	Col9a3/Fgf10/Greb1l/Hmga2/Lrp2/Pdgfra/Rxfp2/Sfrp1/Six4/Smad9/Wnt4/Wnt5a	12	GAT
BP	GO:0048738	cardiac muscle tissue development	15/365	271/28943	2.12587e-06	6.2913e-05	4.02797e-05	Akap6/Col11a1/Edn1/Fgfr2/Fzd7/Hand2/Lrp2/Meis1/Myocd/Nrg1/Pdgfra/Ppara/Nprl3/Slc8a1/Wnt5a	15	GAT
BP	GO:0009914	hormone transport	18/365	383/28943	2.16438e-06	6.35747e-05	4.07033e-05	Apln/Cask/Edn1/Hmga2/Igfbp3/Kalrn/Lrp1/Lrp2/Myo5a/Nrg1/P2ry1/Pde1c/Pex5l/Rims2/Sfrp1/Sox4/Stxbp4/Cyp27b1	18	GAT
BP	GO:0048736	appendage development	13/365	205/28943	2.30313e-06	6.62621e-05	4.24239e-05	Bmpr2/Cyp26b1/Fbn2/Fgf10/Fgfr2/Fmn1/Hand2/Ift80/Kremen2/Mecom/Sox4/Wnt5a/Zbtb16	13	GAT
BP	GO:0060173	limb development	13/365	205/28943	2.30313e-06	6.62621e-05	4.24239e-05	Bmpr2/Cyp26b1/Fbn2/Fgf10/Fgfr2/Fmn1/Hand2/Ift80/Kremen2/Mecom/Sox4/Wnt5a/Zbtb16	13	GAT
BP	GO:0019932	second-messenger-mediated signaling	16/365	309/28943	2.32088e-06	6.62621e-05	4.24239e-05	Adcyap1r1/Akap6/Ank2/Chrm3/Edn1/Nfat5/Nrg1/Pde3a/Pex5l/Ppp1r9a/Prkg1/Ptgfr/Rasd2/Rxfp2/Slc8a1/Thbs1	16	GAT
BP	GO:0003128	heart field specification	5/365	18/28943	2.32321e-06	6.62621e-05	4.24239e-05	Lrp2/Robo1/Robo2/Wnt11/Wnt5a	5	GAT
BP	GO:0035904	aorta development	8/365	70/28943	2.83108e-06	7.96102e-05	5.097e-05	Lox/Lrp1/Lrp2/Ltbp1/Nprl3/Robo1/Robo2/Sox4	8	GAT
BP	GO:0090101	negative regulation of transmembrane receptor protein serine/threonine kinase signaling pathway	11/365	147/28943	2.83166e-06	7.96102e-05	5.097e-05	Fbn2/Fst/Lrp1/Lrp2/Ltbp1/Magi2/Peg10/Ppara/Sfrp1/Spred3/Wnt5a	11	GAT
BP	GO:0060914	heart formation	6/365	33/28943	3.20713e-06	8.93197e-05	5.71864e-05	Hand2/Lrp2/Robo1/Robo2/Wnt11/Wnt5a	6	GAT
BP	GO:0007548	sex differentiation	16/365	317/28943	3.22241e-06	8.93197e-05	5.71864e-05	Cbx2/Cntfr/Col9a3/Fgf10/Fst/Greb1l/Hmga2/Lrp2/Pdgfra/Rxfp2/Sfrp1/Six4/Smad9/Tyro3/Wnt4/Wnt5a	16	GAT
BP	GO:0021885	forebrain cell migration	8/365	72/28943	3.51167e-06	9.66567e-05	6.18839e-05	Dixdc1/Emx2/Nrg1/Reln/Robo1/Slit2/Syne2/Tyro3	8	GAT
BP	GO:0045766	positive regulation of angiogenesis	12/365	182/28943	3.77529e-06	0.00010248	6.5612e-05	Cyp1b1/Hgf/Hk2/Hmga2/Igf2/Il10/Itgb8/Sema5a/Tert/Thbs1/Vash2/Wnt5a	12	GAT
BP	GO:1904018	positive regulation of vasculature development	12/365	182/28943	3.77529e-06	0.00010248	6.5612e-05	Cyp1b1/Hgf/Hk2/Hmga2/Igf2/Il10/Itgb8/Sema5a/Tert/Thbs1/Vash2/Wnt5a	12	GAT
BP	GO:1902414	protein localization to cell junction	10/365	123/28943	3.81901e-06	0.000102956	6.59172e-05	Dlg2/Homer1/Kalrn/Kif5a/Magi2/Map1a/Mapk10/Mpp7/Reln/Slitrk3	10	GAT
BP	GO:0060997	dendritic spine morphogenesis	8/365	73/28943	3.90094e-06	0.00010445	6.68732e-05	Caprin2/Cask/Dnm3/Kalrn/Lzts3/Ppfia2/Ppp1r9a/Reln	8	GAT
BP	GO:0048608	reproductive structure development	16/365	324/28943	4.25676e-06	0.000113207	7.248e-05	Col9a3/Fgf10/Fgfr2/Fst/Greb1l/Hmga2/Lrp2/Myocd/Pdgfra/Plag1/Rxfp2/Sfrp1/Six4/Tyro3/Wnt4/Wnt5a	16	GAT
BP	GO:0050772	positive regulation of axonogenesis	9/365	98/28943	4.28843e-06	0.000113284	7.25291e-05	Bmpr2/Cdh4/Dixdc1/Lrp1/Plxna4/Robo1/Robo2/Sema5a/Zeb2	9	GAT
BP	GO:0048813	dendrite morphogenesis	12/365	186/28943	4.72349e-06	0.000123944	7.93546e-05	Caprin2/Cask/Celsr2/Dnm3/Kalrn/Lzts3/Ppfia2/Ppp1r9a/Ptprd/Reln/Robo1/Sarm1	12	GAT
BP	GO:0048645	animal organ formation	8/365	75/28943	4.79003e-06	0.000124037	7.94137e-05	Fgf10/Fgfr2/Hand2/Lrp2/Robo1/Robo2/Wnt11/Wnt5a	8	GAT
BP	GO:0097120	receptor localization to synapse	8/365	75/28943	4.79003e-06	0.000124037	7.94137e-05	Cnih2/Dlg2/Kalrn/Kif5a/Magi2/Mapk10/Reln/Shisa6	8	GAT
BP	GO:0099640	axo-dendritic protein transport	4/365	10/28943	4.92079e-06	0.00012659	8.10484e-05	Dlg2/Kif5a/Map1a/Myo5a	4	GAT
BP	GO:0061458	reproductive system development	16/365	328/28943	4.97314e-06	0.000127106	8.13786e-05	Col9a3/Fgf10/Fgfr2/Fst/Greb1l/Hmga2/Lrp2/Myocd/Pdgfra/Plag1/Rxfp2/Sfrp1/Six4/Tyro3/Wnt4/Wnt5a	16	GAT
BP	GO:0032102	negative regulation of response to external stimulus	18/365	407/28943	5.0374e-06	0.000127918	8.18984e-05	Cacnb3/Cask/Hgf/Igf2/Il10/Mapkbp1/Pdgfra/Plau/Ppara/Prkg1/Robo1/Robo2/Sema5a/Slit2/Thbs1/Tyro3/Wnt4/Wnt5a	18	GAT
BP	GO:0051402	neuron apoptotic process	16/365	329/28943	5.16831e-06	0.0001304	8.3488e-05	Cntfr/Epha7/Grik2/Hrk/Il10/Lrp1/Map3k12/Ppargc1a/Sarm1/Scn2a/Six4/Syngap1/Tert/Thrb/Tyro3/Usp53	16	GAT
BP	GO:0022612	gland morphogenesis	11/365	157/28943	5.35441e-06	0.000133386	8.53994e-05	Eda/Fgf10/Fgfr2/Hgf/Plag1/Plau/Robo1/Sfrp1/Slit2/Wnt4/Wnt5a	11	GAT
BP	GO:0051147	regulation of muscle cell differentiation	11/365	157/28943	5.35441e-06	0.000133386	8.53994e-05	Akap6/Bmpr2/Cyp26b1/Edn1/Fgfr2/Fzd7/Igf2/Mmp14/Myocd/Nrg1/Ppara	11	GAT
BP	GO:0003401	axis elongation	6/365	36/28943	5.46309e-06	0.000134392	8.60437e-05	Fgf10/Fgfr2/Sfrp1/Six4/Wnt11/Wnt5a	6	GAT
BP	GO:0014912	negative regulation of smooth muscle cell migration	6/365	36/28943	5.46309e-06	0.000134392	8.60437e-05	Igfbp3/Lrp1/Myocd/Ppargc1a/Prkg1/Slit2	6	GAT
BP	GO:0060976	coronary vasculature development	8/365	77/28943	5.84497e-06	0.000142893	9.14864e-05	Apln/Fgfr2/Hand2/Lrp1/Lrp2/Ltbp1/Myocd/Robo1	8	GAT
BP	GO:0097061	dendritic spine organization	9/365	102/28943	5.97197e-06	0.000145097	9.28973e-05	Caprin2/Cask/Dnm3/Homer1/Kalrn/Lzts3/Ppfia2/Ppp1r9a/Reln	9	GAT
BP	GO:0010977	negative regulation of neuron projection development	11/365	160/28943	6.42023e-06	0.000155031	9.92575e-05	Dnm3/Efnb3/Epha7/Inpp5j/Lrp1/Map2/Paqr3/Sema5a/Slit2/Syngap1/Wnt5a	11	GAT
BP	GO:0043010	camera-type eye development	17/365	376/28943	6.90752e-06	0.00016578	0.00010614	Bmpr2/Cdon/Crybb3/Crybg3/Cyp1b1/Fgf10/Fgfr2/Impg2/Meis1/Mitf/Pde6a/Pdgfra/Rorb/Spred3/Tenm3/Thrb/Zeb2	17	GAT
BP	GO:0010976	positive regulation of neuron projection development	13/365	227/28943	7.02675e-06	0.00016762	0.000107318	Caprin2/Cask/Hgf/Kalrn/Lrp1/Magi2/Negr1/Nrg1/Ppp1r9a/Reln/Ror1/Tenm3/Wnt5a	13	GAT
BP	GO:0022604	regulation of cell morphogenesis	16/365	338/28943	7.25834e-06	0.000172101	0.000110187	Brwd3/Caprin2/Cask/Fmnl2/Has2/Kalrn/P2ry1/Plxna4/Ptprd/Reln/Rims2/Rnd3/Sh3d19/Syt2/Wnt5a/Ypel4	16	GAT
BP	GO:0097106	postsynaptic density organization	6/365	38/28943	7.58025e-06	0.000178658	0.000114385	Lrrc4/Lrrtm2/Ptprd/Reln/Slitrk3/Syngap1	6	GAT
BP	GO:0003129	heart induction	4/365	11/28943	7.65569e-06	0.000179362	0.000114835	Robo1/Robo2/Wnt11/Wnt5a	4	GAT
BP	GO:0051965	positive regulation of synapse assembly	8/365	80/28943	7.79212e-06	0.000181478	0.00011619	Flrt3/Lrrn1/Lrrtm2/Ptprd/Slitrk2/Slitrk3/St8sia2/Thbs2	8	GAT
BP	GO:0072091	regulation of stem cell proliferation	9/365	106/28943	8.19245e-06	0.000189679	0.000121441	Fgf10/Fgfr2/Foxm1/Hmga2/Mecom/Taf4b/Tert/Wnt11/Wnt5a	9	GAT
BP	GO:0033002	muscle cell proliferation	14/365	266/28943	8.25229e-06	0.000189947	0.000121613	Apln/Bmpr2/Edn1/Fgfr2/Hgf/Igfbp3/Il10/Meis1/Myocd/Nrg1/Ppargc1a/Prkg1/Tert/Thbs1	14	GAT
BP	GO:0001654	eye development	18/365	424/28943	8.80474e-06	0.000201274	0.000128865	Bmpr2/Cdon/Crybb3/Crybg3/Cyp1b1/Fgf10/Fgfr2/Impg2/Meis1/Meis2/Mitf/Pde6a/Pdgfra/Rorb/Spred3/Tenm3/Thrb/Zeb2	18	GAT
BP	GO:0060993	kidney morphogenesis	9/365	107/28943	8.84665e-06	0.000201274	0.000128865	Fat4/Fgf10/Fmn1/Greb1l/Kif26b/Npnt/Six4/Sox4/Wnt4	9	GAT
BP	GO:0021537	telencephalon development	14/365	268/28943	8.98354e-06	0.000203214	0.000130106	Cdon/Dixdc1/Emx2/Fat4/Nrg1/Plxna4/Reln/Robo1/Robo2/Slc1a2/Slit2/Syne2/Wnt5a/Zeb2	14	GAT
BP	GO:0043616	keratinocyte proliferation	7/365	59/28943	9.3003e-06	0.000209177	0.000133924	Cask/Fgf10/Fgfr2/Fst/Has2/Ift80/Stxbp4	7	GAT
BP	GO:0150063	visual system development	18/365	427/28943	9.68556e-06	0.000216604	0.00013868	Bmpr2/Cdon/Crybb3/Crybg3/Cyp1b1/Fgf10/Fgfr2/Impg2/Meis1/Meis2/Mitf/Pde6a/Pdgfra/Rorb/Spred3/Tenm3/Thrb/Zeb2	18	GAT
BP	GO:0046883	regulation of hormone secretion	15/365	308/28943	9.99967e-06	0.000222366	0.000142368	Apln/Cask/Edn1/Hmga2/Igfbp3/Kalrn/Lrp1/Nrg1/P2ry1/Pde1c/Pex5l/Sfrp1/Sox4/Stxbp4/Cyp27b1	15	GAT
BP	GO:0060349	bone morphogenesis	9/365	109/28943	1.02899e-05	0.000227534	0.000145677	Cyp26b1/Fgfr2/Frem1/Has2/Ift80/Mmp14/Mmp16/Pappa2/Thbs1	9	GAT
BP	GO:0003283	atrial septum development	5/365	24/28943	1.08293e-05	0.000238124	0.000152457	Ank2/Bmpr2/Sox4/Wnt11/Wnt5a	5	GAT
BP	GO:0048880	sensory system development	18/365	431/28943	1.09828e-05	0.000240157	0.000153759	Bmpr2/Cdon/Crybb3/Crybg3/Cyp1b1/Fgf10/Fgfr2/Impg2/Meis1/Meis2/Mitf/Pde6a/Pdgfra/Rorb/Spred3/Tenm3/Thrb/Zeb2	18	GAT
BP	GO:0045913	positive regulation of carbohydrate metabolic process	8/365	84/28943	1.12174e-05	0.000242592	0.000155318	Adcyap1r1/Has2/Htr2a/Igf2/P2ry1/Ppara/Slc4a4/Zbtb20	8	GAT
BP	GO:0060998	regulation of dendritic spine development	8/365	84/28943	1.12174e-05	0.000242592	0.000155318	Caprin2/Cask/Dnm3/Kalrn/Mapk6/Ppfia2/Ppp1r9a/Reln	8	GAT
BP	GO:2000826	regulation of heart morphogenesis	4/365	12/28943	1.13692e-05	0.000244532	0.00015656	Robo1/Robo2/Wnt11/Wnt5a	4	GAT
BP	GO:0060603	mammary gland duct morphogenesis	6/365	41/28943	1.1959e-05	0.000255819	0.000163786	Fgf10/Fgfr2/Robo1/Slit2/Wnt4/Wnt5a	6	GAT
BP	GO:0045778	positive regulation of ossification	7/365	62/28943	1.29799e-05	0.000276156	0.000176807	Bmpr2/Fbn2/Slc8a1/Thrb/Wnt4/Wnt5a/Zbtb16	7	GAT
BP	GO:0001736	establishment of planar polarity	7/365	63/28943	1.44456e-05	0.00030485	0.000195179	Brsk1/Fat4/Fzd3/Plekha4/Sfrp1/Wnt11/Wnt5a	7	GAT
BP	GO:0033674	positive regulation of kinase activity	18/365	440/28943	1.44877e-05	0.00030485	0.000195179	Akap6/Als2/Edn1/Epha7/Fgfr2/Hmga2/Htr2a/Map3k12/Nrg1/Pdgfra/Ppp1r9a/Reln/Robo1/Ror1/Thbs1/Tyro3/Wnt5a/Zeb2	18	GAT
BP	GO:0006836	neurotransmitter transport	13/365	243/28943	1.45609e-05	0.00030485	0.000195179	Brsk1/Cask/Htr2a/Nr3c2/P2ry1/Ppfia2/Ppp1r9a/Rims2/Slc17a7/Slc1a2/Syn1/Syn3/Syt2	13	GAT
BP	GO:0051403	stress-activated MAPK cascade	13/365	244/28943	1.52081e-05	0.000316715	0.000202775	Dixdc1/Foxm1/Grik2/Hand2/Hgf/Map3k12/Mapk10/Mapkbp1/Mecom/Nrk/Sfrp1/Sh3rf3/Wnt5a	13	GAT
BP	GO:0042471	ear morphogenesis	10/365	144/28943	1.547e-05	0.000320472	0.00020518	Col11a1/Edn1/Fgf10/Fgfr2/Fzd3/Hoxa2/Itga8/Six4/Sobp/Wnt5a	10	GAT
BP	GO:0007164	establishment of tissue polarity	7/365	64/28943	1.60456e-05	0.000330656	0.000211701	Brsk1/Fat4/Fzd3/Plekha4/Sfrp1/Wnt11/Wnt5a	7	GAT
BP	GO:2000050	regulation of non-canonical Wnt signaling pathway	5/365	26/28943	1.64158e-05	0.000336524	0.000215457	Ift80/Plekha4/Rspo3/Sfrp1/Wnt5a	5	GAT
BP	GO:0045927	positive regulation of growth	15/365	324/28943	1.81439e-05	0.000364628	0.000233451	Akap6/Bmpr2/Cdh4/Edn1/Fgfr2/Hmga2/Igf2/Lrp1/Mmp14/Nrg1/Rims2/Sema5a/Sfrp1/Syt2/Tfcp2l1	15	GAT
BP	GO:0031128	developmental induction	6/365	44/28943	1.81866e-05	0.000364628	0.000233451	Fgf10/Robo1/Robo2/Wnt11/Wnt4/Wnt5a	6	GAT
BP	GO:0099084	postsynaptic specialization organization	6/365	44/28943	1.81866e-05	0.000364628	0.000233451	Lrrc4/Lrrtm2/Ptprd/Reln/Slitrk3/Syngap1	6	GAT
BP	GO:0035249	synaptic transmission, glutamatergic	9/365	117/28943	1.82499e-05	0.000364628	0.000233451	Als2/Cnih2/Grik2/Grik3/Homer1/Htr2a/Myo5a/Reln/Slc17a7	9	GAT
BP	GO:0060078	regulation of postsynaptic membrane potential	9/365	117/28943	1.82499e-05	0.000364628	0.000233451	Cacnb3/Gabre/Grik2/Nr3c2/Ppp1r9a/Reln/Rims2/Slc17a7/Tmem25	9	GAT
BP	GO:0031345	negative regulation of cell projection organization	12/365	213/28943	1.85924e-05	0.000369594	0.000236631	Arhgap24/Dnm3/Efnb3/Epha7/Inpp5j/Lrp1/Map2/Paqr3/Sema5a/Slit2/Syngap1/Wnt5a	12	GAT
BP	GO:0006816	calcium ion transport	18/365	449/28943	1.89623e-05	0.000375054	0.000240126	Adcyap1r1/Ahnak/Akap6/Ank2/Cacnb1/Cacnb2/Cacnb3/Cask/Edn1/Gnao1/Homer1/Htr2a/Myo5a/Slc24a3/Slc8a1/Trpc4/Trpm6/Cyp27b1	18	GAT
BP	GO:0001890	placenta development	11/365	180/28943	1.952e-05	0.000381699	0.000244381	Bmpr2/Fbn2/Fgfr2/Fosl1/Igf2/Il10/Nrk/Peg10/Rspo3/Slc8a1/Vash2	11	GAT
BP	GO:1904019	epithelial cell apoptotic process	10/365	148/28943	1.96349e-05	0.000381699	0.000244381	Bmpr2/Hand2/Il10/Ppara/Ppargc1a/Sema5a/Tert/Thbs1/Usp53/Wnt11	10	GAT
BP	GO:0060688	regulation of morphogenesis of a branching structure	7/365	66/28943	1.96862e-05	0.000381699	0.000244381	Fgf10/Fgfr2/Hgf/Pdgfra/Sfrp1/Six4/Wnt5a	7	GAT
BP	GO:2000648	positive regulation of stem cell proliferation	7/365	66/28943	1.96862e-05	0.000381699	0.000244381	Fgf10/Fgfr2/Foxm1/Hmga2/Taf4b/Tert/Wnt5a	7	GAT
BP	GO:0003148	outflow tract septum morphogenesis	5/365	27/28943	1.9939e-05	0.000384706	0.000246306	Bmpr2/Fgfr2/Lrp2/Robo1/Robo2	5	GAT
BP	GO:0002062	chondrocyte differentiation	9/365	120/28943	2.23548e-05	0.000426452	0.000273033	Bmpr2/Col11a1/Hmga2/Ift80/Mboat2/Mkx/Sox5/Thrb/Zbtb16	9	GAT
BP	GO:0031503	protein-containing complex localization	12/365	217/28943	2.23555e-05	0.000426452	0.000273033	Akap6/Cnih2/Dlg2/Dnm3/Ift80/Kalrn/Kif5a/Magi2/Mapk10/Nrg1/Reln/Shisa6	12	GAT
BP	GO:0051967	negative regulation of synaptic transmission, glutamatergic	4/365	14/28943	2.25361e-05	0.000426452	0.000273033	Grik2/Grik3/Htr2a/Myo5a	4	GAT
BP	GO:2000052	positive regulation of non-canonical Wnt signaling pathway	4/365	14/28943	2.25361e-05	0.000426452	0.000273033	Plekha4/Rspo3/Sfrp1/Wnt5a	4	GAT
BP	GO:0031098	stress-activated protein kinase signaling cascade	13/365	254/28943	2.3206e-05	0.000437028	0.000279804	Dixdc1/Foxm1/Grik2/Hand2/Hgf/Map3k12/Mapk10/Mapkbp1/Mecom/Nrk/Sfrp1/Sh3rf3/Wnt5a	13	GAT
BP	GO:0048639	positive regulation of developmental growth	12/365	218/28943	2.33939e-05	0.000438469	0.000280727	Akap6/Bmpr2/Cdh4/Edn1/Fgfr2/Hmga2/Igf2/Lrp1/Nrg1/Rims2/Sema5a/Syt2	12	GAT
BP	GO:0050771	negative regulation of axonogenesis	7/365	68/28943	2.39827e-05	0.000447373	0.000286428	Efnb3/Epha7/Map2/Sema5a/Slit2/Syngap1/Wnt5a	7	GAT
BP	GO:0001505	regulation of neurotransmitter levels	13/365	255/28943	2.41789e-05	0.000448906	0.000287409	Brsk1/Cask/Htr2a/Nr3c2/P2ry1/Ppfia2/Ppp1r9a/Rims2/Slc17a7/Slc1a2/Syn1/Syn3/Syt2	13	GAT
BP	GO:0048562	embryonic organ morphogenesis	15/365	333/28943	2.49393e-05	0.000460763	0.000295001	Col11a1/Edn1/Fgf10/Fgfr2/Fzd3/Hand2/Hoxa2/Itga8/Mmp14/Mmp16/Pdgfra/Six4/Sobp/Wnt11/Wnt5a	15	GAT
BP	GO:0035148	tube formation	11/365	185/28943	2.51687e-05	0.000460763	0.000295001	Eda/Fgf10/Fgfr2/Fzd3/Lrp2/Sfrp1/Six4/Sox4/Wnt4/Wnt5a/Zeb2	11	GAT
BP	GO:0048660	regulation of smooth muscle cell proliferation	11/365	185/28943	2.51687e-05	0.000460763	0.000295001	Apln/Bmpr2/Edn1/Fgfr2/Igfbp3/Il10/Myocd/Ppargc1a/Prkg1/Tert/Thbs1	11	GAT
BP	GO:0051146	striated muscle cell differentiation	15/365	334/28943	2.5818e-05	0.000470462	0.00030121	Akap6/Cdon/Cyp26b1/Edn1/Fzd7/Hand2/Homer1/Igf2/Mmp14/Myocd/Nrg1/Pdgfra/Ppara/Six4/Slc8a1	15	GAT
BP	GO:0007269	neurotransmitter secretion	11/365	186/28943	2.64539e-05	0.000477626	0.000305797	Brsk1/Cask/Htr2a/Nr3c2/P2ry1/Ppfia2/Ppp1r9a/Rims2/Syn1/Syn3/Syt2	11	GAT
BP	GO:0099643	signal release from synapse	11/365	186/28943	2.64539e-05	0.000477626	0.000305797	Brsk1/Cask/Htr2a/Nr3c2/P2ry1/Ppfia2/Ppp1r9a/Rims2/Syn1/Syn3/Syt2	11	GAT
BP	GO:0001759	organ induction	5/365	29/28943	2.87294e-05	0.000514696	0.000329531	Fgf10/Robo1/Robo2/Wnt11/Wnt5a	5	GAT
BP	GO:0099601	regulation of neurotransmitter receptor activity	7/365	70/28943	2.90234e-05	0.000514696	0.000329531	Cnih2/Dapk1/Homer1/Neto2/Ppargc1a/Reln/Shisa6	7	GAT
BP	GO:0061387	regulation of extent of cell growth	9/365	124/28943	2.90272e-05	0.000514696	0.000329531	Bmpr2/Cdh4/Epha7/Lrp1/Map2/Plxna4/Sema5a/Slit2/Wnt5a	9	GAT
BP	GO:0016331	morphogenesis of embryonic epithelium	11/365	188/28943	2.91951e-05	0.000514696	0.000329531	Fgf10/Fgfr2/Fzd3/Lrp2/Pcdh8/Sfrp1/Six4/Sox4/Wnt4/Wnt5a/Zeb2	11	GAT
BP	GO:0001837	epithelial to mesenchymal transition	10/365	155/28943	2.92559e-05	0.000514696	0.000329531	Edn1/Fgfr2/Has2/Hmga2/Mark1/Myocd/Sfrp1/Spred3/Wnt11/Wnt5a	10	GAT
BP	GO:0045165	cell fate commitment	14/365	298/28943	2.92916e-05	0.000514696	0.000329531	Cdon/Cyp26b1/Edn1/Fgf10/Fgfr2/Fzd7/Hoxa2/Mitf/Nrg1/Sfrp1/Sox5/Wnt11/Wnt4/Wnt5a	14	GAT
BP	GO:0061053	somite development	8/365	96/28943	2.99288e-05	0.000523555	0.000335203	Pcdh8/Rbbp6/Sfrp1/Six4/Wnt11/Wnt4/Wnt5a/Zeb2	8	GAT
BP	GO:0002790	peptide secretion	14/365	299/28943	3.03855e-05	0.000529192	0.000338812	Abca1/Apln/Cask/Edn1/Hmga2/Kalrn/Lrp1/Myo5a/Pde1c/Pex5l/Rims2/Sfrp1/Sox4/Stxbp4	14	GAT
BP	GO:0045926	negative regulation of growth	13/365	261/28943	3.08013e-05	0.000534071	0.000341936	Bmpr2/Caprin2/Epha7/Map2/Meis1/Ppara/Sema5a/Sfrp1/Slit2/Cyp27b1/Wnt11/Wnt5a/Wwc1	13	GAT
BP	GO:0010810	regulation of cell-substrate adhesion	12/365	225/28943	3.1913e-05	0.00055092	0.000352723	Abi3bp/Camsap3/Cask/Fmn1/Fzd7/Has2/Lrp1/Mmp14/Npnt/Plau/Thbs1/Wnt4	12	GAT
BP	GO:0051261	protein depolymerization	9/365	126/28943	3.29516e-05	0.000566364	0.000362611	Camsap3/Map1a/Map2/Mical2/Nav3/Nckap5/Plekhh2/Sema5a/Sh3gl2	9	GAT
BP	GO:1904861	excitatory synapse assembly	5/365	30/28943	3.41202e-05	0.000582167	0.000372729	Lrrc4/Lrrtm2/Ptprd/Reln/Slitrk3	5	GAT
BP	GO:0010837	regulation of keratinocyte proliferation	6/365	49/28943	3.41668e-05	0.000582167	0.000372729	Cask/Fgf10/Fgfr2/Has2/Ift80/Stxbp4	6	GAT
BP	GO:1904705	regulation of vascular associated smooth muscle cell proliferation	7/365	72/28943	3.49048e-05	0.000592177	0.000379138	Apln/Edn1/Il10/Myocd/Ppargc1a/Prkg1/Tert	7	GAT
BP	GO:0048659	smooth muscle cell proliferation	11/365	192/28943	3.54204e-05	0.000598346	0.000383087	Apln/Bmpr2/Edn1/Fgfr2/Igfbp3/Il10/Myocd/Ppargc1a/Prkg1/Tert/Thbs1	11	GAT
BP	GO:0048662	negative regulation of smooth muscle cell proliferation	7/365	73/28943	3.8193e-05	0.000639693	0.00040956	Apln/Bmpr2/Igfbp3/Il10/Myocd/Ppargc1a/Prkg1	7	GAT
BP	GO:1905330	regulation of morphogenesis of an epithelium	7/365	73/28943	3.8193e-05	0.000639693	0.00040956	Fgf10/Hgf/Pdgfra/Sfrp1/Six4/Wnt4/Wnt5a	7	GAT
BP	GO:0048806	genitalia development	6/365	50/28943	3.84167e-05	0.000640712	0.000410212	Fgf10/Greb1l/Lrp2/Pdgfra/Tyro3/Wnt5a	6	GAT
BP	GO:0042476	odontogenesis	9/365	129/28943	3.96757e-05	0.000656149	0.000420095	Eda/Edn1/Fgf10/Fgfr2/Fst/Hand2/Myo5a/Pdgfra/Ppara	9	GAT
BP	GO:0060996	dendritic spine development	9/365	129/28943	3.96757e-05	0.000656149	0.000420095	Caprin2/Cask/Dnm3/Kalrn/Lzts3/Mapk6/Ppfia2/Ppp1r9a/Reln	9	GAT
BP	GO:1903522	regulation of blood circulation	13/365	268/28943	4.04849e-05	0.00066673	0.00042687	Akap6/Ank2/Apln/Bmpr2/Cacnb2/Chrm3/Edn1/Gnao1/Htr2a/Kcnd3/Scn4b/Slc8a1/Thrb	13	GAT
BP	GO:0060675	ureteric bud morphogenesis	7/365	74/28943	4.17314e-05	0.000684395	0.000438179	Fat4/Fmn1/Greb1l/Kif26b/Npnt/Six4/Wnt4	7	GAT
BP	GO:1990874	vascular associated smooth muscle cell proliferation	7/365	75/28943	4.55342e-05	0.000743662	0.000476125	Apln/Edn1/Il10/Myocd/Ppargc1a/Prkg1/Tert	7	GAT
BP	GO:0030511	positive regulation of transforming growth factor beta receptor signaling pathway	5/365	32/28943	4.7228e-05	0.000761841	0.000487764	Itga8/Myocd/Npnt/Thbs1/Zeb2	5	GAT
BP	GO:1903846	positive regulation of cellular response to transforming growth factor beta stimulus	5/365	32/28943	4.7228e-05	0.000761841	0.000487764	Itga8/Myocd/Npnt/Thbs1/Zeb2	5	GAT
BP	GO:1904752	regulation of vascular associated smooth muscle cell migration	5/365	32/28943	4.7228e-05	0.000761841	0.000487764	Lrp1/Myo5a/Myocd/Prkg1/Tert	5	GAT
BP	GO:1901342	regulation of vasculature development	14/365	312/28943	4.82387e-05	0.00077497	0.00049617	Cyp1b1/Hgf/Hk2/Hmga2/Igf2/Il10/Itgb8/Sema5a/Tert/Thbs1/Thbs2/Vash2/Wnt4/Wnt5a	14	GAT
BP	GO:0042886	amide transport	15/365	353/28943	4.85887e-05	0.000775916	0.000496775	Abca1/Apln/Cask/Edn1/Hmga2/Kalrn/Lrp1/Lrp2/Myo5a/Pde1c/Pex5l/Rims2/Sfrp1/Sox4/Stxbp4	15	GAT
BP	GO:0003018	vascular process in circulatory system	12/365	235/28943	4.87006e-05	0.000775916	0.000496775	Apln/Bmpr2/Chrm3/Edn1/Htr2a/Lrp1/P2ry1/Pde3a/Prkg1/Sh3gl2/Slc8a1/Slit2	12	GAT
BP	GO:0006109	regulation of carbohydrate metabolic process	11/365	199/28943	4.90861e-05	0.000775916	0.000496775	Adcyap1r1/Has2/Htr2a/Igf2/Igfbp3/P2ry1/Ppara/Ppargc1a/Rorc/Slc4a4/Zbtb20	11	GAT
BP	GO:0008016	regulation of heart contraction	11/365	199/28943	4.90861e-05	0.000775916	0.000496775	Akap6/Ank2/Apln/Cacnb2/Chrm3/Edn1/Gnao1/Kcnd3/Scn4b/Slc8a1/Thrb	11	GAT
BP	GO:0001938	positive regulation of endothelial cell proliferation	8/365	103/28943	4.97198e-05	0.000782788	0.000501175	Apln/Bmpr2/Fgf10/Igf2/Il10/Sema5a/Vash2/Wnt5a	8	GAT
BP	GO:0051056	regulation of small GTPase mediated signal transduction	12/365	236/28943	5.0738e-05	0.000795636	0.000509401	Abca1/Adcyap1r1/Arhgap19/Arhgap24/Cdon/Fgf10/Foxm1/Nrg1/Reln/Robo1/Slit2/Syngap1	12	GAT
BP	GO:0030308	negative regulation of cell growth	11/365	200/28943	5.13671e-05	0.000802305	0.000513671	Bmpr2/Caprin2/Epha7/Map2/Ppara/Sema5a/Sfrp1/Slit2/Cyp27b1/Wnt11/Wnt5a	11	GAT
BP	GO:0030540	female genitalia development	4/365	17/28943	5.20009e-05	0.000805809	0.000515914	Fgf10/Lrp2/Tyro3/Wnt5a	4	GAT
BP	GO:0097094	craniofacial suture morphogenesis	4/365	17/28943	5.20009e-05	0.000805809	0.000515914	Fgfr2/Frem1/Mmp14/Mmp16	4	GAT
BP	GO:0051153	regulation of striated muscle cell differentiation	8/365	104/28943	5.32792e-05	0.000819167	0.000524467	Akap6/Cyp26b1/Edn1/Fzd7/Mmp14/Myocd/Nrg1/Ppara	8	GAT
BP	GO:0090288	negative regulation of cellular response to growth factor stimulus	8/365	104/28943	5.32792e-05	0.000819167	0.000524467	Apln/Cask/Lrp2/Sfrp1/Slit2/Thbs1/Wnt4/Wnt5a	8	GAT
BP	GO:0043113	receptor clustering	7/365	77/28943	5.39935e-05	0.00082692	0.00052943	Dlg2/Grik2/Magi2/Reln/Shisa6/Slitrk3/Syngap1	7	GAT
BP	GO:1901214	regulation of neuron death	16/365	399/28943	5.46267e-05	0.000833374	0.000533563	Cntfr/Epha7/Grik2/Hrk/Il10/Lrp1/Map3k12/Ppara/Ppargc1a/Sarm1/Six4/St8sia2/Syngap1/Tert/Tyro3/Wnt5a	16	GAT
BP	GO:0099068	postsynapse assembly	5/365	33/28943	5.50888e-05	0.00083718	0.000535999	Lrrtm2/Magi2/Ptprd/Reln/Slitrk3	5	GAT
BP	GO:0072171	mesonephric tubule morphogenesis	7/365	78/28943	5.86817e-05	0.00088835	0.000568761	Fat4/Fmn1/Greb1l/Kif26b/Npnt/Six4/Wnt4	7	GAT
BP	GO:0035272	exocrine system development	6/365	54/28943	5.98488e-05	0.000902548	0.000577851	Eda/Fgf10/Fgfr2/Hgf/Igf2/Tfcp2l1	6	GAT
BP	GO:0032872	regulation of stress-activated MAPK cascade	11/365	204/28943	6.14255e-05	0.00092279	0.000590811	Dixdc1/Foxm1/Grik2/Hand2/Hgf/Mapkbp1/Mecom/Nrk/Sfrp1/Sh3rf3/Wnt5a	11	GAT
BP	GO:0015833	peptide transport	14/365	320/28943	6.32998e-05	0.000947331	0.000606523	Abca1/Apln/Cask/Edn1/Hmga2/Kalrn/Lrp1/Myo5a/Pde1c/Pex5l/Rims2/Sfrp1/Sox4/Stxbp4	14	GAT
BP	GO:0003156	regulation of animal organ formation	5/365	34/28943	6.39225e-05	0.00095181	0.000609391	Fgf10/Robo1/Robo2/Wnt11/Wnt5a	5	GAT
BP	GO:0072175	epithelial tube formation	10/365	170/28943	6.40828e-05	0.00095181	0.000609391	Fgf10/Fgfr2/Fzd3/Lrp2/Sfrp1/Six4/Sox4/Wnt4/Wnt5a/Zeb2	10	GAT
BP	GO:0048701	embryonic cranial skeleton morphogenesis	6/365	55/28943	6.647e-05	0.000983555	0.000629715	Fgfr2/Hoxa2/Mmp14/Mmp16/Pdgfra/Six4	6	GAT
BP	GO:0061351	neural precursor cell proliferation	11/365	206/28943	6.70585e-05	0.000986962	0.000631896	Cdon/Dixdc1/Emx2/Fgfr2/Fzd3/Hmga2/Lrp2/Smarca1/Sox5/Wnt5a/Zeb2	11	GAT
BP	GO:0048675	axon extension	9/365	138/28943	6.72017e-05	0.000986962	0.000631896	Bmpr2/Cdh4/Edn1/Lrp1/Map2/Plxna4/Sema5a/Slit2/Wnt5a	9	GAT
BP	GO:0030705	cytoskeleton-dependent intracellular transport	11/365	207/28943	7.00372e-05	0.00101722	0.000651269	Bicd1/Camsap3/Cnih2/Dlg2/Ift80/Kif5a/Map1a/Map2/Myo5a/Ppfia2/Syne2	11	GAT
BP	GO:0043491	protein kinase B signaling	11/365	207/28943	7.00372e-05	0.00101722	0.000651269	Igf2/Lox/Lrp2/Magi2/Nrg1/Ppara/Rasd2/Sema5a/Thbs1/Tspyl5/Tyro3	11	GAT
BP	GO:0070302	regulation of stress-activated protein kinase signaling cascade	11/365	207/28943	7.00372e-05	0.00101722	0.000651269	Dixdc1/Foxm1/Grik2/Hand2/Hgf/Mapkbp1/Mecom/Nrk/Sfrp1/Sh3rf3/Wnt5a	11	GAT
BP	GO:0022407	regulation of cell-cell adhesion	18/365	497/28943	7.06866e-05	0.00102288	0.000654891	Celsr2/Efnb3/Epha7/Has2/Igf2/Il10/Kif26b/Magi2/Nfat5/Pcdh8/Ppara/Prkg1/Rc3h1/Sox4/Tenm3/Wnt4/Wnt5a/Zbtb16	18	GAT
BP	GO:0021846	cell proliferation in forebrain	5/365	35/28943	7.38094e-05	0.00106415	0.000681318	Dixdc1/Emx2/Fgfr2/Hmga2/Zeb2	5	GAT
BP	GO:0030516	regulation of axon extension	8/365	109/28943	7.4417e-05	0.00106871	0.000684237	Bmpr2/Cdh4/Lrp1/Map2/Plxna4/Sema5a/Slit2/Wnt5a	8	GAT
BP	GO:0070588	calcium ion transmembrane transport	14/365	325/28943	7.46687e-05	0.00106871	0.000684237	Adcyap1r1/Ahnak/Akap6/Ank2/Cacnb1/Cacnb2/Cacnb3/Edn1/Htr2a/Myo5a/Slc24a3/Slc8a1/Trpc4/Trpm6	14	GAT
BP	GO:0008584	male gonad development	9/365	141/28943	7.93648e-05	0.00113181	0.000724635	Col9a3/Hmga2/Lrp2/Pdgfra/Rxfp2/Sfrp1/Six4/Wnt4/Wnt5a	9	GAT
BP	GO:0010970	transport along microtubule	10/365	175/28943	8.16565e-05	0.00115197	0.000737542	Bicd1/Camsap3/Cnih2/Dlg2/Ift80/Kif5a/Map1a/Map2/Myo5a/Syne2	10	GAT
BP	GO:0035107	appendage morphogenesis	10/365	175/28943	8.16565e-05	0.00115197	0.000737542	Cyp26b1/Fbn2/Fgf10/Fgfr2/Fmn1/Hand2/Mecom/Sox4/Wnt5a/Zbtb16	10	GAT
BP	GO:0035108	limb morphogenesis	10/365	175/28943	8.16565e-05	0.00115197	0.000737542	Cyp26b1/Fbn2/Fgf10/Fgfr2/Fmn1/Hand2/Mecom/Sox4/Wnt5a/Zbtb16	10	GAT
BP	GO:0040037	negative regulation of fibroblast growth factor receptor signaling pathway	4/365	19/28943	8.30143e-05	0.00116005	0.000742718	Apln/Thbs1/Wnt4/Wnt5a	4	GAT
BP	GO:0030307	positive regulation of cell growth	11/365	211/28943	8.31137e-05	0.00116005	0.000742718	Akap6/Bmpr2/Cdh4/Edn1/Lrp1/Mmp14/Nrg1/Rims2/Sema5a/Sfrp1/Syt2	11	GAT
BP	GO:0051648	vesicle localization	11/365	211/28943	8.31137e-05	0.00116005	0.000742718	Cnih2/Dnm3/Fgfr2/Kif5a/Magi2/Map2/Myo5a/Ppfia2/Sec16b/Syn1/Syn3	11	GAT
BP	GO:0046546	development of primary male sexual characteristics	9/365	142/28943	8.3809e-05	0.00116563	0.000746285	Col9a3/Hmga2/Lrp2/Pdgfra/Rxfp2/Sfrp1/Six4/Wnt4/Wnt5a	9	GAT
BP	GO:0007517	muscle organ development	15/365	371/28943	8.48341e-05	0.00117573	0.000752753	Cdon/Cntfr/Col11a1/Cyp26b1/Fgfr2/Homer1/Igf2/Lox/Lrp2/Mkx/Myocd/Nrg1/Plagl1/Six4/Wnt5a	15	GAT
BP	GO:1904888	cranial skeletal system development	7/365	83/28943	8.73917e-05	0.00120693	0.000772727	Fgfr2/Frem1/Hoxa2/Mmp14/Mmp16/Pdgfra/Six4	7	GAT
BP	GO:0007254	JNK cascade	10/365	177/28943	8.97499e-05	0.00122843	0.000786492	Dixdc1/Grik2/Map3k12/Mapk10/Mapkbp1/Mecom/Nrk/Sfrp1/Sh3rf3/Wnt5a	10	GAT
BP	GO:1903034	regulation of response to wounding	10/365	177/28943	8.97499e-05	0.00122843	0.000786492	Cask/Cldn1/Il10/Lrp1/Nrg1/Pdgfra/Plau/Prkg1/Thbs1/Wnt4	10	GAT
BP	GO:0051155	positive regulation of striated muscle cell differentiation	6/365	58/28943	8.99058e-05	0.00122843	0.000786492	Akap6/Cyp26b1/Edn1/Mmp14/Myocd/Nrg1	6	GAT
BP	GO:0043523	regulation of neuron apoptotic process	13/365	290/28943	9.01969e-05	0.00122843	0.000786492	Cntfr/Epha7/Grik2/Hrk/Il10/Lrp1/Map3k12/Ppargc1a/Sarm1/Six4/Syngap1/Tert/Tyro3	13	GAT
BP	GO:0030072	peptide hormone secretion	13/365	291/28943	9.336e-05	0.00126712	0.000811266	Apln/Cask/Edn1/Hmga2/Kalrn/Lrp1/Myo5a/Pde1c/Pex5l/Rims2/Sfrp1/Sox4/Stxbp4	13	GAT
BP	GO:0002027	regulation of heart rate	8/365	113/28943	9.59639e-05	0.0012909	0.000826493	Ank2/Apln/Cacnb2/Chrm3/Edn1/Kcnd3/Scn4b/Slc8a1	8	GAT
BP	GO:0021987	cerebral cortex development	8/365	113/28943	9.59639e-05	0.0012909	0.000826493	Cdon/Dixdc1/Emx2/Fat4/Reln/Robo1/Slit2/Syne2	8	GAT
BP	GO:0048846	axon extension involved in axon guidance	5/365	37/28943	9.70801e-05	0.0012909	0.000826493	Bmpr2/Plxna4/Sema5a/Slit2/Wnt5a	5	GAT
BP	GO:0060071	Wnt signaling pathway, planar cell polarity pathway	5/365	37/28943	9.70801e-05	0.0012909	0.000826493	Fzd3/Plekha4/Sfrp1/Wnt11/Wnt5a	5	GAT
BP	GO:1902284	neuron projection extension involved in neuron projection guidance	5/365	37/28943	9.70801e-05	0.0012909	0.000826493	Bmpr2/Plxna4/Sema5a/Slit2/Wnt5a	5	GAT
BP	GO:1904738	vascular associated smooth muscle cell migration	5/365	37/28943	9.70801e-05	0.0012909	0.000826493	Lrp1/Myo5a/Myocd/Prkg1/Tert	5	GAT
BP	GO:1990778	protein localization to cell periphery	15/365	377/28943	0.000101307	0.00134258	0.000859577	Ank1/Ank2/Cacnb2/Cacnb3/Cask/Dlg2/Ift80/Kalrn/Lrp1/Magi2/Mapk10/Mmp14/Myo5a/P2ry1/Ypel4	15	GAT
BP	GO:0043583	ear development	12/365	254/28943	0.000102274	0.00135085	0.000864871	Col11a1/Edn1/Fat4/Fgf10/Fgfr2/Fzd3/Hoxa2/Itga8/Ror1/Six4/Sobp/Wnt5a	12	GAT
BP	GO:0032252	secretory granule localization	4/365	20/28943	0.000102738	0.00135244	0.00086589	Kif5a/Map2/Myo5a/Ppfia2	4	GAT
BP	GO:0050922	negative regulation of chemotaxis	6/365	60/28943	0.000108877	0.00141784	0.000907763	Robo1/Robo2/Sema5a/Slit2/Thbs1/Wnt5a	6	GAT
BP	GO:0060443	mammary gland morphogenesis	6/365	60/28943	0.000108877	0.00141784	0.000907763	Fgf10/Fgfr2/Robo1/Slit2/Wnt4/Wnt5a	6	GAT
BP	GO:0048706	embryonic skeletal system development	9/365	147/28943	0.000109292	0.00141784	0.000907763	Col11a1/Fgfr2/Hand2/Hoxa2/Mmp14/Mmp16/Pdgfra/Six4/Wnt5a	9	GAT
BP	GO:0072089	stem cell proliferation	9/365	147/28943	0.000109292	0.00141784	0.000907763	Fgf10/Fgfr2/Foxm1/Hmga2/Mecom/Taf4b/Tert/Wnt11/Wnt5a	9	GAT
BP	GO:0072078	nephron tubule morphogenesis	7/365	86/28943	0.000109508	0.00141784	0.000907763	Fat4/Fmn1/Greb1l/Kif26b/Npnt/Six4/Wnt4	7	GAT
BP	GO:1903580	positive regulation of ATP metabolic process	5/365	38/28943	0.000110641	0.00142335	0.00091129	Htr2a/Ppara/Ppargc1a/Slc4a4/Zbtb20	5	GAT
BP	GO:0051924	regulation of calcium ion transport	13/365	296/28943	0.000110657	0.00142335	0.00091129	Adcyap1r1/Ahnak/Akap6/Ank2/Cacnb1/Cacnb2/Cacnb3/Cask/Gnao1/Homer1/Myo5a/Slc8a1/Trpc4	13	GAT
BP	GO:0050878	regulation of body fluid levels	15/365	381/28943	0.000113781	0.00145877	0.000933968	Apln/Celsr2/Chrm3/Cldn1/Cyp26b1/Edn1/Fgf10/Kalrn/Nr3c2/P2ry1/Pdgfra/Plau/Prkg1/Thbs1/Tyro3	15	GAT
BP	GO:0001508	action potential	9/365	148/28943	0.000115097	0.00146883	0.00094041	Ank2/Cacnb2/Cacnb3/Grik2/Ptpn3/Scn2a/Scn4b/Trpc4/Usp53	9	GAT
BP	GO:1904035	regulation of epithelial cell apoptotic process	8/365	116/28943	0.000115312	0.00146883	0.00094041	Hand2/Il10/Ppara/Ppargc1a/Sema5a/Tert/Thbs1/Wnt11	8	GAT
BP	GO:0001667	ameboidal-type cell migration	17/365	471/28943	0.000116478	0.00147889	0.00094685	Bmpr2/Cyp1b1/Edn1/Fbn2/Fgf10/Hand2/Has2/Igf2/Itga11/Robo1/Sema5a/Slc8a1/Slit2/Thbs1/Wnt11/Wnt5a/Zeb2	17	GAT
BP	GO:0003177	pulmonary valve development	4/365	21/28943	0.000125654	0.00158517	0.0010149	Bmpr2/Robo1/Robo2/Slit2	4	GAT
BP	GO:0097107	postsynaptic density assembly	4/365	21/28943	0.000125654	0.00158517	0.0010149	Lrrtm2/Ptprd/Reln/Slitrk3	4	GAT
BP	GO:0072088	nephron epithelium morphogenesis	7/365	88/28943	0.00012663	0.00159239	0.00101951	Fat4/Fmn1/Greb1l/Kif26b/Npnt/Six4/Wnt4	7	GAT
BP	GO:0055007	cardiac muscle cell differentiation	9/365	150/28943	0.000127484	0.00159801	0.00102312	Akap6/Edn1/Fzd7/Hand2/Myocd/Nrg1/Pdgfra/Ppara/Slc8a1	9	GAT
BP	GO:0035051	cardiocyte differentiation	10/365	186/28943	0.000135117	0.00168832	0.00108094	Abi3bp/Akap6/Edn1/Fzd7/Hand2/Myocd/Nrg1/Pdgfra/Ppara/Slc8a1	10	GAT
BP	GO:0003012	muscle system process	16/365	432/28943	0.000137232	0.00170932	0.00109438	Akap6/Ank2/Cacnb1/Cacnb2/Chrm3/Edn1/Hand2/Homer1/Htr2a/Myocd/Npnt/P2ry1/Ppara/Prkg1/Scn4b/Slc8a1	16	GAT
BP	GO:0046660	female sex differentiation	9/365	152/28943	0.000140966	0.00175029	0.00112061	Col9a3/Fgf10/Fst/Lrp2/Pdgfra/Sfrp1/Tyro3/Wnt4/Wnt5a	9	GAT
BP	GO:1902903	regulation of supramolecular fiber organization	15/365	389/28943	0.000142796	0.00176632	0.00113087	Camsap3/Edn1/Fmn1/Inpp5j/Map1a/Map2/Nav3/Plekhh2/Ppm1e/Ppp1r9a/Sema5a/Slit2/Tmeff2/Wnt11/Wnt4	15	GAT
BP	GO:0010517	regulation of phospholipase activity	6/365	63/28943	0.000143154	0.00176632	0.00113087	Adcyap1r1/Bicd1/Fgfr2/Htr2a/Lrp1/Pdgfra	6	GAT
BP	GO:0002088	lens development in camera-type eye	7/365	90/28943	0.000145863	0.0017849	0.00114277	Cdon/Crybb3/Crybg3/Fgfr2/Meis1/Spred3/Zeb2	7	GAT
BP	GO:0072028	nephron morphogenesis	7/365	90/28943	0.000145863	0.0017849	0.00114277	Fat4/Fmn1/Greb1l/Kif26b/Npnt/Six4/Wnt4	7	GAT
BP	GO:0042472	inner ear morphogenesis	8/365	120/28943	0.00014602	0.0017849	0.00114277	Col11a1/Fgf10/Fgfr2/Fzd3/Itga8/Six4/Sobp/Wnt5a	8	GAT
BP	GO:0071900	regulation of protein serine/threonine kinase activity	14/365	347/28943	0.000148472	0.00180924	0.00115835	Akap6/Ccne2/Edn1/Hmga2/Htr2a/Map3k12/Myocd/Paqr3/Robo1/Sfrp1/Slc8a1/Thbs1/Wnt5a/Zeb2	14	GAT
BP	GO:0060602	branch elongation of an epithelium	4/365	22/28943	0.000152055	0.00184718	0.00118265	Fgf10/Fgfr2/Six4/Wnt5a	4	GAT
BP	GO:0014911	positive regulation of smooth muscle cell migration	6/365	64/28943	0.000156303	0.0018817	0.00120475	Cyp1b1/Has2/Lrp1/Myo5a/Plau/Tert	6	GAT
BP	GO:0060999	positive regulation of dendritic spine development	6/365	64/28943	0.000156303	0.0018817	0.00120475	Caprin2/Cask/Kalrn/Mapk6/Ppp1r9a/Reln	6	GAT
BP	GO:0060079	excitatory postsynaptic potential	7/365	91/28943	0.00015633	0.0018817	0.00120475	Cacnb3/Grik2/Ppp1r9a/Reln/Rims2/Slc17a7/Tmem25	7	GAT
BP	GO:0003230	cardiac atrium development	5/365	41/28943	0.00016015	0.00191596	0.00122668	Ank2/Bmpr2/Sox4/Wnt11/Wnt5a	5	GAT
BP	GO:0007431	salivary gland development	5/365	41/28943	0.00016015	0.00191596	0.00122668	Eda/Fgf10/Fgfr2/Hgf/Tfcp2l1	5	GAT
BP	GO:0060541	respiratory system development	12/365	267/28943	0.000163088	0.0019452	0.0012454	Bmpr2/Eda/Fgf10/Fgfr2/Hmga2/Lox/Mmp14/Myocd/Pdgfra/Six4/Thrb/Wnt5a	12	GAT
BP	GO:0045765	regulation of angiogenesis	13/365	308/28943	0.000163841	0.00194827	0.00124737	Cyp1b1/Hgf/Hk2/Hmga2/Igf2/Il10/Itgb8/Sema5a/Tert/Thbs1/Thbs2/Vash2/Wnt5a	13	GAT
BP	GO:0061333	renal tubule morphogenesis	7/365	92/28943	0.000167397	0.00198457	0.00127061	Fat4/Fmn1/Greb1l/Kif26b/Npnt/Six4/Wnt4	7	GAT
BP	GO:0048814	regulation of dendrite morphogenesis	7/365	93/28943	0.000179089	0.00211681	0.00135527	Caprin2/Cask/Kalrn/Ptprd/Reln/Robo1/Sarm1	7	GAT
BP	GO:0090175	regulation of establishment of planar polarity	5/365	42/28943	0.000179926	0.00212033	0.00135753	Fzd3/Plekha4/Sfrp1/Wnt11/Wnt5a	5	GAT
BP	GO:0046620	regulation of organ growth	8/365	124/28943	0.000183172	0.00215214	0.00137789	Akap6/Edn1/Fgfr2/Igf2/Meis1/Nrg1/Ppara/Wwc1	8	GAT
BP	GO:0050920	regulation of chemotaxis	11/365	231/28943	0.000184395	0.00216005	0.00138296	Bmpr2/Edn1/Fgf10/Pdgfra/Plxna4/Robo1/Robo2/Sema5a/Slit2/Thbs1/Wnt5a	11	GAT
BP	GO:0031644	regulation of nervous system process	10/365	194/28943	0.000190398	0.00222376	0.00142375	Cacnb3/Cnih2/Edn1/Hgf/Homer1/Il10/Reln/Rims2/Shisa6/Tmem25	10	GAT
BP	GO:0043524	negative regulation of neuron apoptotic process	10/365	195/28943	0.000198484	0.00231134	0.00147982	Cntfr/Grik2/Il10/Lrp1/Map3k12/Ppargc1a/Six4/Syngap1/Tert/Tyro3	10	GAT
BP	GO:0045981	positive regulation of nucleotide metabolic process	5/365	43/28943	0.000201512	0.0023328	0.00149356	Htr2a/Ppara/Ppargc1a/Slc4a4/Zbtb20	5	GAT
BP	GO:1900544	positive regulation of purine nucleotide metabolic process	5/365	43/28943	0.000201512	0.0023328	0.00149356	Htr2a/Ppara/Ppargc1a/Slc4a4/Zbtb20	5	GAT
BP	GO:0048640	negative regulation of developmental growth	8/365	126/28943	0.000204472	0.00235628	0.0015086	Epha7/Map2/Meis1/Ppara/Sema5a/Slit2/Wnt5a/Wwc1	8	GAT
BP	GO:0050890	cognition	14/365	358/28943	0.000204738	0.00235628	0.0015086	Brsk1/Htr2a/Igf2/Itga8/Kalrn/Kcnab1/Map1a/Meis2/Nrg1/Reln/Scn2a/Slc17a7/Sobp/Syngap1	14	GAT
BP	GO:0007613	memory	9/365	160/28943	0.000207401	0.00237997	0.00152376	Htr2a/Igf2/Itga8/Kalrn/Map1a/Nrg1/Reln/Scn2a/Slc17a7	9	GAT
BP	GO:0007163	establishment or maintenance of cell polarity	11/365	235/28943	0.000213926	0.00243656	0.00155999	Brsk1/Camsap3/Cyp26b1/Dlg2/Fgf10/Kif26b/Map2/Prickle2/Rnd3/Wnt11/Wnt5a	11	GAT
BP	GO:0021889	olfactory bulb interneuron differentiation	4/365	24/28943	0.000216525	0.00243656	0.00155999	Robo1/Robo2/Slit2/Wnt5a	4	GAT
BP	GO:0043586	tongue development	4/365	24/28943	0.000216525	0.00243656	0.00155999	Bnc2/Cyp26b1/Hand2/Six4	4	GAT
BP	GO:0048485	sympathetic nervous system development	4/365	24/28943	0.000216525	0.00243656	0.00155999	Fzd3/Hand2/Plxna4/Sox4	4	GAT
BP	GO:0006936	muscle contraction	13/365	317/28943	0.000216964	0.00243656	0.00155999	Akap6/Ank2/Cacnb1/Cacnb2/Chrm3/Edn1/Homer1/Htr2a/Myocd/Npnt/Prkg1/Scn4b/Slc8a1	13	GAT
BP	GO:0007601	visual perception	9/365	161/28943	0.000217285	0.00243656	0.00155999	Cacnb2/Col11a1/Crybb3/Crybg3/Impg2/Myo5a/Pde6a/Rorb/Sema5a	9	GAT
BP	GO:0045667	regulation of osteoblast differentiation	9/365	161/28943	0.000217285	0.00243656	0.00155999	Bmpr2/Fbn2/Hand2/Hoxa2/Npnt/Rorb/Sfrp1/Wnt4/Zhx3	9	GAT
BP	GO:0072006	nephron development	9/365	161/28943	0.000217285	0.00243656	0.00155999	Col4a4/Fat4/Fmn1/Greb1l/Kif26b/Npnt/Pdgfra/Six4/Wnt4	9	GAT
BP	GO:0099072	regulation of postsynaptic membrane neurotransmitter receptor levels	7/365	96/28943	0.000218181	0.00243966	0.00156198	Dlg2/Dnm3/Kalrn/Magi2/Mapk10/Nrg1/Shisa6	7	GAT
BP	GO:0030100	regulation of endocytosis	11/365	236/28943	0.000221904	0.00247426	0.00158413	Apln/Bicd1/Bmp2k/Lrp1/Lrp2/Lrrtm2/Magi2/Nrg1/Sh3gl2/Slc17a7/Wnt5a	11	GAT
BP	GO:0060638	mesenchymal-epithelial cell signaling	3/365	10/28943	0.000223508	0.00248511	0.00159108	Fgf10/Hgf/Wnt5a	3	GAT
BP	GO:0050918	positive chemotaxis	5/365	44/28943	0.000225015	0.00249482	0.00159729	Fgf10/Lrp1/Lrp2/Sema5a/Wnt5a	5	GAT
BP	GO:0001952	regulation of cell-matrix adhesion	8/365	128/28943	0.000227763	0.00251819	0.00161225	Camsap3/Cask/Fmn1/Lrp1/Mmp14/Plau/Thbs1/Wnt4	8	GAT
BP	GO:0022029	telencephalon cell migration	6/365	69/28943	0.000237066	0.00261371	0.00167341	Dixdc1/Nrg1/Reln/Robo1/Slit2/Syne2	6	GAT
BP	GO:0001764	neuron migration	10/365	200/28943	0.000243374	0.00267576	0.00171314	Celsr2/Emx2/Fzd3/Igsf10/Mark1/Nrg1/Prkg1/Reln/Tyro3/Unc5c	10	GAT
BP	GO:0007611	learning or memory	13/365	321/28943	0.000244945	0.00268552	0.00171939	Brsk1/Htr2a/Igf2/Itga8/Kalrn/Kcnab1/Map1a/Meis2/Nrg1/Reln/Scn2a/Slc17a7/Syngap1	13	GAT
BP	GO:0086009	membrane repolarization	5/365	45/28943	0.000250547	0.00273931	0.00175383	Akap6/Ank2/Cacnb3/Kcnd3/Scn4b	5	GAT
BP	GO:0035988	chondrocyte proliferation	4/365	25/28943	0.000255216	0.00278263	0.00178156	Bmpr2/Hmga2/Mmp14/Mmp16	4	GAT
BP	GO:0050953	sensory perception of light stimulus	9/365	165/28943	0.000260822	0.00283589	0.00181566	Cacnb2/Col11a1/Crybb3/Crybg3/Impg2/Myo5a/Pde6a/Rorb/Sema5a	9	GAT
BP	GO:0019935	cyclic-nucleotide-mediated signaling	7/365	99/28943	0.000263877	0.00285335	0.00182684	Adcyap1r1/Pde3a/Pex5l/Prkg1/Rasd2/Rxfp2/Thbs1	7	GAT
BP	GO:1901019	regulation of calcium ion transmembrane transporter activity	7/365	99/28943	0.000263877	0.00285335	0.00182684	Ahnak/Akap6/Ank2/Cacnb1/Cacnb2/Cacnb3/Myo5a	7	GAT
BP	GO:0048771	tissue remodeling	10/365	203/28943	0.00027418	0.00295664	0.00189297	Abi3bp/Bmpr2/Fgf10/Hand2/Lrp1/Mitf/Mmp14/Rspo3/Sfrp1/Ypel4	10	GAT
BP	GO:0060047	heart contraction	11/365	242/28943	0.000275251	0.00296008	0.00189517	Akap6/Ank2/Apln/Cacnb2/Chrm3/Edn1/Gnao1/Kcnd3/Scn4b/Slc8a1/Thrb	11	GAT
BP	GO:0048489	synaptic vesicle transport	5/365	46/28943	0.00027822	0.00297575	0.0019052	Cnih2/Dnm3/Fgfr2/Kif5a/Map2	5	GAT
BP	GO:0071300	cellular response to retinoic acid	5/365	46/28943	0.00027822	0.00297575	0.0019052	Abca1/Brinp3/Cyp26b1/Hoxa2/Rorb	5	GAT
BP	GO:0006937	regulation of muscle contraction	9/365	167/28943	0.000285161	0.0030335	0.00194218	Akap6/Ank2/Cacnb1/Chrm3/Edn1/Myocd/Npnt/Prkg1/Slc8a1	9	GAT
BP	GO:0021543	pallium development	9/365	167/28943	0.000285161	0.0030335	0.00194218	Cdon/Dixdc1/Emx2/Fat4/Reln/Robo1/Slit2/Syne2/Zeb2	9	GAT
BP	GO:0032970	regulation of actin filament-based process	15/365	416/28943	0.000293302	0.00311169	0.00199224	Akap6/Ank2/Dixdc1/Edn1/Fmn1/Lrp1/Plekhh2/Ppm1e/Ppp1r9a/Rnd3/Sema5a/Slit2/Tmeff2/Wnt11/Wnt4	15	GAT
BP	GO:0050768	negative regulation of neurogenesis	9/365	168/28943	0.000298019	0.00315323	0.00201884	Efnb3/Epha7/Hmga2/Map2/Sema5a/Slit2/Syngap1/Tert/Wnt5a	9	GAT
BP	GO:0021536	diencephalon development	6/365	72/28943	0.000299351	0.00315883	0.00202242	Fgf10/Hmga2/Sema5a/Wnt4/Wnt5a/Zeb2	6	GAT
BP	GO:0003139	secondary heart field specification	3/365	11/28943	0.000304453	0.00317018	0.00202969	Lrp2/Wnt11/Wnt5a	3	GAT
BP	GO:0060068	vagina development	3/365	11/28943	0.000304453	0.00317018	0.00202969	Lrp2/Tyro3/Wnt5a	3	GAT
BP	GO:0060174	limb bud formation	3/365	11/28943	0.000304453	0.00317018	0.00202969	Fgf10/Fgfr2/Sox4	3	GAT
BP	GO:0086016	AV node cell action potential	3/365	11/28943	0.000304453	0.00317018	0.00202969	Ank2/Cacnb2/Scn4b	3	GAT
BP	GO:0086027	AV node cell to bundle of His cell signaling	3/365	11/28943	0.000304453	0.00317018	0.00202969	Ank2/Cacnb2/Scn4b	3	GAT
BP	GO:0045137	development of primary sexual characteristics	11/365	245/28943	0.000305744	0.00317522	0.00203292	Cbx2/Col9a3/Fst/Hmga2/Lrp2/Pdgfra/Rxfp2/Sfrp1/Six4/Wnt4/Wnt5a	11	GAT
BP	GO:0003179	heart valve morphogenesis	5/365	47/28943	0.000308152	0.0031918	0.00204353	Bmpr2/Robo1/Robo2/Slit2/Sox4	5	GAT
BP	GO:0060021	roof of mouth development	7/365	102/28943	0.000316971	0.00325744	0.00208556	Bnc2/Hand2/Itgb8/Pdgfra/Nprl3/Wnt11/Wnt5a	7	GAT
BP	GO:0099565	chemical synaptic transmission, postsynaptic	7/365	102/28943	0.000316971	0.00325744	0.00208556	Cacnb3/Grik2/Ppp1r9a/Reln/Rims2/Slc17a7/Tmem25	7	GAT
BP	GO:2000628	regulation of miRNA metabolic process	7/365	102/28943	0.000316971	0.00325744	0.00208556	Apln/Fosl1/Il10/Myocd/Ppara/Rc3h1/Tert	7	GAT
BP	GO:0061035	regulation of cartilage development	6/365	73/28943	0.000322738	0.00330806	0.00211797	Mboat2/Mkx/Sox5/Thrb/Wnt5a/Zbtb16	6	GAT
BP	GO:0043949	regulation of cAMP-mediated signaling	5/365	48/28943	0.00034046	0.00347163	0.00222269	Adcyap1r1/Pde3a/Pex5l/Rasd2/Rxfp2	5	GAT
BP	GO:0045197	establishment or maintenance of epithelial cell apical/basal polarity	5/365	48/28943	0.00034046	0.00347163	0.00222269	Camsap3/Dlg2/Prickle2/Wnt11/Wnt5a	5	GAT
BP	GO:0003176	aortic valve development	4/365	27/28943	0.000347103	0.00351208	0.00224859	Bmpr2/Robo1/Robo2/Slit2	4	GAT
BP	GO:0003338	metanephros morphogenesis	4/365	27/28943	0.000347103	0.00351208	0.00224859	Fgf10/Fmn1/Kif26b/Wnt4	4	GAT
BP	GO:0014829	vascular associated smooth muscle contraction	4/365	27/28943	0.000347103	0.00351208	0.00224859	Chrm3/Edn1/Htr2a/Slc8a1	4	GAT
BP	GO:0051961	negative regulation of nervous system development	9/365	172/28943	0.000354343	0.00356699	0.00228374	Efnb3/Epha7/Hmga2/Map2/Sema5a/Slit2/Syngap1/Tert/Wnt5a	9	GAT
BP	GO:0062013	positive regulation of small molecule metabolic process	9/365	172/28943	0.000354343	0.00356699	0.00228374	Adcyap1r1/Htr2a/Igf2/P2ry1/Ppara/Ppargc1a/Slc4a4/Wnt4/Zbtb20	9	GAT
BP	GO:0042303	molting cycle	8/365	137/28943	0.000361098	0.00360731	0.00230956	Eda/Fgf10/Fgfr2/Fst/Fzd3/Myo5a/Tert/Wnt5a	8	GAT
BP	GO:0042633	hair cycle	8/365	137/28943	0.000361098	0.00360731	0.00230956	Eda/Fgf10/Fgfr2/Fst/Fzd3/Myo5a/Tert/Wnt5a	8	GAT
BP	GO:0050773	regulation of dendrite development	8/365	137/28943	0.000361098	0.00360731	0.00230956	Caprin2/Cask/Kalrn/Mark1/Ptprd/Reln/Robo1/Sarm1	8	GAT
BP	GO:0008361	regulation of cell size	10/365	211/28943	0.00037266	0.00370187	0.0023701	Bmpr2/Cdh4/Edn1/Epha7/Lrp1/Map2/Plxna4/Sema5a/Slit2/Wnt5a	10	GAT
BP	GO:0043954	cellular component maintenance	6/365	75/28943	0.000373793	0.00370187	0.0023701	Camsap3/Cldn1/Homer1/Mpz/Myocd/Syngap1	6	GAT
BP	GO:0006110	regulation of glycolytic process	5/365	49/28943	0.000375266	0.00370187	0.0023701	Htr2a/Ppara/Ppargc1a/Slc4a4/Zbtb20	5	GAT
BP	GO:0030901	midbrain development	5/365	49/28943	0.000375266	0.00370187	0.0023701	Fgfr2/Fzd3/Sfrp1/Smad9/Wnt5a	5	GAT
BP	GO:0031111	negative regulation of microtubule polymerization or depolymerization	5/365	49/28943	0.000375266	0.00370187	0.0023701	Camsap3/Inpp5j/Map1a/Map2/Nav3	5	GAT
BP	GO:0072080	nephron tubule development	7/365	105/28943	0.000378312	0.00372259	0.00238336	Fat4/Fmn1/Greb1l/Kif26b/Npnt/Six4/Wnt4	7	GAT
BP	GO:0001936	regulation of endothelial cell proliferation	9/365	174/28943	0.000385637	0.00378521	0.00242345	Apln/Bmpr2/Fgf10/Igf2/Il10/Sema5a/Thbs1/Vash2/Wnt5a	9	GAT
BP	GO:0060039	pericardium development	4/365	28/28943	0.00040095	0.00388908	0.00248996	Flrt3/Hand2/Mecom/Wnt5a	4	GAT
BP	GO:0098698	postsynaptic specialization assembly	4/365	28/28943	0.00040095	0.00388908	0.00248996	Lrrtm2/Ptprd/Reln/Slitrk3	4	GAT
BP	GO:2000310	regulation of NMDA receptor activity	4/365	28/28943	0.00040095	0.00388908	0.00248996	Cnih2/Dapk1/Ppargc1a/Reln	4	GAT
BP	GO:0061045	negative regulation of wound healing	6/365	76/28943	0.00040158	0.00388908	0.00248996	Cask/Pdgfra/Plau/Prkg1/Thbs1/Wnt4	6	GAT
BP	GO:0051896	regulation of protein kinase B signaling	9/365	175/28943	0.000402118	0.00388908	0.00248996	Igf2/Lrp2/Magi2/Nrg1/Ppara/Rasd2/Sema5a/Thbs1/Tspyl5	9	GAT
BP	GO:0099519	dense core granule cytoskeletal transport	3/365	12/28943	0.000402148	0.00388908	0.00248996	Kif5a/Map2/Ppfia2	3	GAT
BP	GO:0007157	heterophilic cell-cell adhesion via plasma membrane cell adhesion molecules	5/365	50/28943	0.000412693	0.00398128	0.00254899	Cdh4/Fat4/Hmcn1/Ptprd/Tenm3	5	GAT
BP	GO:0003015	heart process	11/365	254/28943	0.00041482	0.00399201	0.00255586	Akap6/Ank2/Apln/Cacnb2/Chrm3/Edn1/Gnao1/Kcnd3/Scn4b/Slc8a1/Thrb	11	GAT
BP	GO:0051494	negative regulation of cytoskeleton organization	9/365	177/28943	0.000436822	0.00418329	0.00267833	Camsap3/Inpp5j/Map1a/Map2/Nav3/Plekhh2/Ppp1r9a/Slit2/Tmeff2	9	GAT
BP	GO:1903531	negative regulation of secretion by cell	9/365	177/28943	0.000436822	0.00418329	0.00267833	Edn1/Igfbp3/Kalrn/Myo5a/Nrg1/P2ry1/Pde1c/Ppp1r9a/Sfrp1	9	GAT
BP	GO:0055123	digestive system development	8/365	141/28943	0.000437912	0.00418354	0.00267849	Fat4/Fgf10/Fgfr2/Igf2/Myocd/Pdgfra/Sfrp1/Wnt5a	8	GAT
BP	GO:0099111	microtubule-based transport	10/365	216/28943	0.000448003	0.00426959	0.00273358	Bicd1/Camsap3/Cnih2/Dlg2/Ift80/Kif5a/Map1a/Map2/Myo5a/Syne2	10	GAT
BP	GO:0008038	neuron recognition	5/365	51/28943	0.000452869	0.00429516	0.00274995	Efnb3/Robo1/Robo2/Sema5a/Wnt5a	5	GAT
BP	GO:0008089	anterograde axonal transport	5/365	51/28943	0.000452869	0.00429516	0.00274995	Cnih2/Dlg2/Kif5a/Map1a/Map2	5	GAT
BP	GO:0043270	positive regulation of ion transport	13/365	343/28943	0.000460475	0.00434664	0.00278291	Adcyap1r1/Akap6/Ank2/Cacnb2/Cacnb3/Cask/Edn1/Homer1/Myo5a/P2ry1/Reln/Scn4b/Trpc4	13	GAT
BP	GO:0061003	positive regulation of dendritic spine morphogenesis	4/365	29/28943	0.000460505	0.00434664	0.00278291	Caprin2/Cask/Kalrn/Reln	4	GAT
BP	GO:0090257	regulation of muscle system process	11/365	258/28943	0.000472855	0.00444668	0.00284696	Akap6/Ank2/Cacnb1/Chrm3/Edn1/Hand2/Myocd/Npnt/Ppara/Prkg1/Slc8a1	11	GAT
BP	GO:1902904	negative regulation of supramolecular fiber organization	9/365	179/28943	0.000473954	0.00444668	0.00284696	Camsap3/Inpp5j/Map1a/Map2/Nav3/Plekhh2/Ppp1r9a/Slit2/Tmeff2	9	GAT
BP	GO:0048704	embryonic skeletal system morphogenesis	7/365	109/28943	0.000474493	0.00444668	0.00284696	Col11a1/Fgfr2/Hoxa2/Mmp14/Mmp16/Pdgfra/Six4	7	GAT
BP	GO:0051057	positive regulation of small GTPase mediated signal transduction	6/365	79/28943	0.000494711	0.00461418	0.0029542	Adcyap1r1/Cdon/Fgf10/Nrg1/Reln/Robo1	6	GAT
BP	GO:0061180	mammary gland epithelium development	6/365	79/28943	0.000494711	0.00461418	0.0029542	Fgf10/Fgfr2/Robo1/Slit2/Wnt4/Wnt5a	6	GAT
BP	GO:0001933	negative regulation of protein phosphorylation	13/365	346/28943	0.000499645	0.00464918	0.00297661	Hgf/Igfbp3/Inpp5j/Lrp1/Myocd/Paqr3/Ppargc1a/Ppm1e/Sfrp1/Sh3gl2/Slc8a1/Slit2/Vps25	13	GAT
BP	GO:0060601	lateral sprouting from an epithelium	3/365	13/28943	0.000517915	0.0047965	0.00307093	Fgf10/Fgfr2/Wnt5a	3	GAT
BP	GO:0086067	AV node cell to bundle of His cell communication	3/365	13/28943	0.000517915	0.0047965	0.00307093	Ank2/Cacnb2/Scn4b	3	GAT
BP	GO:0046885	regulation of hormone biosynthetic process	4/365	30/28943	0.000526103	0.00486089	0.00311216	Igf2/Ppargc1a/Cyp27b1/Wnt4	4	GAT
BP	GO:0051149	positive regulation of muscle cell differentiation	6/365	80/28943	0.000529224	0.00486844	0.00311699	Akap6/Cyp26b1/Edn1/Mmp14/Myocd/Nrg1	6	GAT
BP	GO:0061326	renal tubule development	7/365	111/28943	0.000529394	0.00486844	0.00311699	Fat4/Fmn1/Greb1l/Kif26b/Npnt/Six4/Wnt4	7	GAT
BP	GO:0042326	negative regulation of phosphorylation	14/365	394/28943	0.000534954	0.00490252	0.00313881	Hgf/Igfbp3/Inpp5j/Lrp1/Myocd/Paqr3/Ppara/Ppargc1a/Ppm1e/Sfrp1/Sh3gl2/Slc8a1/Slit2/Vps25	14	GAT
BP	GO:0048839	inner ear development	10/365	221/28943	0.000535591	0.00490252	0.00313881	Col11a1/Fat4/Fgf10/Fgfr2/Fzd3/Itga8/Ror1/Six4/Sobp/Wnt5a	10	GAT
BP	GO:0030850	prostate gland development	5/365	53/28943	0.000541978	0.00494948	0.00316887	Fgf10/Fgfr2/Plag1/Sfrp1/Wnt5a	5	GAT
BP	GO:0007369	gastrulation	9/365	183/28943	0.000556012	0.0050562	0.0032372	Apln/Bmpr2/Col12a1/Fzd7/Hmga2/Il10/Sfrp1/Wnt11/Wnt5a	9	GAT
BP	GO:0070371	ERK1 and ERK2 cascade	13/365	350/28943	0.000556234	0.0050562	0.0032372	Edn1/Epha7/Fgf10/Fgfr2/Hand2/Htr2a/Lrp1/Map3k12/Npnt/Nrg1/P2ry1/Pdgfra/Spred3	13	GAT
BP	GO:0051145	smooth muscle cell differentiation	6/365	81/28943	0.000565579	0.00512931	0.00328401	Fgf10/Fgfr2/Itga8/Myocd/Npnt/Wnt4	6	GAT
BP	GO:0055017	cardiac muscle tissue growth	7/365	113/28943	0.000589233	0.00530189	0.0033945	Akap6/Edn1/Fgfr2/Meis1/Myocd/Nrg1/Ppara	7	GAT
BP	GO:0021795	cerebral cortex cell migration	5/365	54/28943	0.000591175	0.00530189	0.0033945	Dixdc1/Reln/Robo1/Slit2/Syne2	5	GAT
BP	GO:0035088	establishment or maintenance of apical/basal cell polarity	5/365	54/28943	0.000591175	0.00530189	0.0033945	Camsap3/Dlg2/Prickle2/Wnt11/Wnt5a	5	GAT
BP	GO:0061245	establishment or maintenance of bipolar cell polarity	5/365	54/28943	0.000591175	0.00530189	0.0033945	Camsap3/Dlg2/Prickle2/Wnt11/Wnt5a	5	GAT
BP	GO:0071496	cellular response to external stimulus	12/365	308/28943	0.000592719	0.00530189	0.0033945	Brsk1/Fosl1/Hrk/Mkx/Myocd/Ppara/Nprl3/Rragd/Slc1a2/Cyp27b1/Wnt11/Wnt4	12	GAT
BP	GO:0060037	pharyngeal system development	4/365	31/28943	0.000598079	0.00530189	0.0033945	Bmpr2/Edn1/Hoxa2/Six4	4	GAT
BP	GO:0061036	positive regulation of cartilage development	4/365	31/28943	0.000598079	0.00530189	0.0033945	Sox5/Thrb/Wnt5a/Zbtb16	4	GAT
BP	GO:0086010	membrane depolarization during action potential	4/365	31/28943	0.000598079	0.00530189	0.0033945	Cacnb2/Ptpn3/Scn2a/Scn4b	4	GAT
BP	GO:1901889	negative regulation of cell junction assembly	4/365	31/28943	0.000598079	0.00530189	0.0033945	Epha7/Lrp1/Mmp14/Wnt5a	4	GAT
BP	GO:1905207	regulation of cardiocyte differentiation	4/365	31/28943	0.000598079	0.00530189	0.0033945	Abi3bp/Fzd7/Myocd/Nrg1	4	GAT
BP	GO:0003208	cardiac ventricle morphogenesis	6/365	82/28943	0.000603844	0.00534097	0.00341952	Col11a1/Fgfr2/Hand2/Lrp2/Nrg1/Sox4	6	GAT
BP	GO:0050886	endocrine process	7/365	114/28943	0.000621103	0.0054813	0.00350937	Apln/Edn1/Corin/Nr3c2/Nrg1/Pex5l/Cyp27b1	7	GAT
BP	GO:1901215	negative regulation of neuron death	11/365	267/28943	0.00062863	0.00553532	0.00354396	Cntfr/Grik2/Il10/Lrp1/Map3k12/Ppara/Ppargc1a/Six4/Syngap1/Tert/Tyro3	11	GAT
BP	GO:0007019	microtubule depolymerization	5/365	55/28943	0.000643645	0.00559631	0.003583	Camsap3/Map1a/Map2/Nav3/Nckap5	5	GAT
BP	GO:0032330	regulation of chondrocyte differentiation	5/365	55/28943	0.000643645	0.00559631	0.003583	Mboat2/Mkx/Sox5/Thrb/Zbtb16	5	GAT
BP	GO:0045933	positive regulation of muscle contraction	5/365	55/28943	0.000643645	0.00559631	0.003583	Cacnb1/Chrm3/Edn1/Myocd/Npnt	5	GAT
BP	GO:0048546	digestive tract morphogenesis	5/365	55/28943	0.000643645	0.00559631	0.003583	Fgf10/Fgfr2/Pdgfra/Sfrp1/Wnt5a	5	GAT
BP	GO:0009880	embryonic pattern specification	6/365	83/28943	0.000644087	0.00559631	0.003583	Fgf10/Fgfr2/Meis1/Meis2/Wnt5a/Zbtb16	6	GAT
BP	GO:0055021	regulation of cardiac muscle tissue growth	6/365	83/28943	0.000644087	0.00559631	0.003583	Akap6/Edn1/Fgfr2/Meis1/Nrg1/Ppara	6	GAT
BP	GO:0032253	dense core granule localization	3/365	14/28943	0.000653018	0.00559973	0.0035852	Kif5a/Map2/Ppfia2	3	GAT
BP	GO:0035791	platelet-derived growth factor receptor-beta signaling pathway	3/365	14/28943	0.000653018	0.00559973	0.0035852	Lox/Lrp1/Myocd	3	GAT
BP	GO:0046886	positive regulation of hormone biosynthetic process	3/365	14/28943	0.000653018	0.00559973	0.0035852	Igf2/Ppargc1a/Wnt4	3	GAT
BP	GO:0060346	bone trabecula formation	3/365	14/28943	0.000653018	0.00559973	0.0035852	Fbn2/Sfrp1/Cyp27b1	3	GAT
BP	GO:0060670	branching involved in labyrinthine layer morphogenesis	3/365	14/28943	0.000653018	0.00559973	0.0035852	Fgfr2/Il10/Rspo3	3	GAT
BP	GO:1901950	dense core granule transport	3/365	14/28943	0.000653018	0.00559973	0.0035852	Kif5a/Map2/Ppfia2	3	GAT
BP	GO:0070374	positive regulation of ERK1 and ERK2 cascade	10/365	227/28943	0.000658964	0.00563289	0.00360642	Fgf10/Fgfr2/Hand2/Htr2a/Lrp1/Map3k12/Npnt/Nrg1/P2ry1/Pdgfra	10	GAT
BP	GO:0046328	regulation of JNK cascade	8/365	150/28943	0.000659746	0.00563289	0.00360642	Dixdc1/Grik2/Mapkbp1/Mecom/Nrk/Sfrp1/Sh3rf3/Wnt5a	8	GAT
BP	GO:0007162	negative regulation of cell adhesion	12/365	313/28943	0.000682501	0.00580837	0.00371877	Cask/Cyp1b1/Fzd7/Il10/Lrp1/Mmp14/Plxna4/Ppara/Prkg1/Rc3h1/Sema5a/Thbs1	12	GAT
BP	GO:0008088	axo-dendritic transport	6/365	84/28943	0.000686377	0.00580837	0.00371877	Cnih2/Dlg2/Kif5a/Map1a/Map2/Myo5a	6	GAT
BP	GO:0060191	regulation of lipase activity	6/365	84/28943	0.000686377	0.00580837	0.00371877	Adcyap1r1/Bicd1/Fgfr2/Htr2a/Lrp1/Pdgfra	6	GAT
BP	GO:2000300	regulation of synaptic vesicle exocytosis	6/365	84/28943	0.000686377	0.00580837	0.00371877	Cask/Htr2a/Nr3c2/P2ry1/Ppfia2/Rims2	6	GAT
BP	GO:0001942	hair follicle development	7/365	116/28943	0.00068894	0.00580837	0.00371877	Eda/Fgf10/Fgfr2/Fst/Fzd3/Myo5a/Wnt5a	7	GAT
BP	GO:0051928	positive regulation of calcium ion transport	8/365	151/28943	0.000689154	0.00580837	0.00371877	Adcyap1r1/Akap6/Ank2/Cacnb2/Cacnb3/Cask/Homer1/Trpc4	8	GAT
BP	GO:0010463	mesenchymal cell proliferation	5/365	56/28943	0.000699526	0.00588319	0.00376668	Fat4/Fgfr2/Hand2/Wnt11/Wnt5a	5	GAT
BP	GO:0055001	muscle cell development	10/365	229/28943	0.00070496	0.00591625	0.00378784	Akap6/Ank2/Edn1/Homer1/Lox/Myocd/Pdgfra/Ppara/Six4/Slc8a1	10	GAT
BP	GO:0006939	smooth muscle contraction	7/365	117/28943	0.000724991	0.00605852	0.00387893	Chrm3/Edn1/Htr2a/Myocd/Npnt/Prkg1/Slc8a1	7	GAT
BP	GO:0010586	miRNA metabolic process	7/365	117/28943	0.000724991	0.00605852	0.00387893	Apln/Fosl1/Il10/Myocd/Ppara/Rc3h1/Tert	7	GAT
BP	GO:0051966	regulation of synaptic transmission, glutamatergic	6/365	85/28943	0.000730784	0.006094	0.00390165	Grik2/Grik3/Homer1/Htr2a/Myo5a/Reln	6	GAT
BP	GO:0001935	endothelial cell proliferation	9/365	191/28943	0.00075515	0.00621384	0.00397837	Apln/Bmpr2/Fgf10/Igf2/Il10/Sema5a/Thbs1/Vash2/Wnt5a	9	GAT
BP	GO:0072577	endothelial cell apoptotic process	5/365	57/28943	0.000758955	0.00621384	0.00397837	Bmpr2/Il10/Sema5a/Tert/Thbs1	5	GAT
BP	GO:0009410	response to xenobiotic stimulus	12/365	317/28943	0.000762288	0.00621384	0.00397837	Cyp1b1/Cyp26b1/Emx2/Htr2a/Igf2/Npas2/Pde3a/Ppm1e/Rorc/Sfrp1/Slc1a2/Cyp27b1	12	GAT
BP	GO:0001892	embryonic placenta development	7/365	118/28943	0.000762518	0.00621384	0.00397837	Fgfr2/Igf2/Il10/Nrk/Rspo3/Slc8a1/Vash2	7	GAT
BP	GO:0051897	positive regulation of protein kinase B signaling	7/365	118/28943	0.000762518	0.00621384	0.00397837	Igf2/Lrp2/Nrg1/Rasd2/Sema5a/Thbs1/Tspyl5	7	GAT
BP	GO:0040036	regulation of fibroblast growth factor receptor signaling pathway	4/365	33/28943	0.000762521	0.00621384	0.00397837	Apln/Thbs1/Wnt4/Wnt5a	4	GAT
BP	GO:0048841	regulation of axon extension involved in axon guidance	4/365	33/28943	0.000762521	0.00621384	0.00397837	Bmpr2/Plxna4/Sema5a/Wnt5a	4	GAT
BP	GO:0060669	embryonic placenta morphogenesis	4/365	33/28943	0.000762521	0.00621384	0.00397837	Fgfr2/Igf2/Il10/Rspo3	4	GAT
BP	GO:0060740	prostate gland epithelium morphogenesis	4/365	33/28943	0.000762521	0.00621384	0.00397837	Fgf10/Fgfr2/Sfrp1/Wnt5a	4	GAT
BP	GO:1904706	negative regulation of vascular associated smooth muscle cell proliferation	4/365	33/28943	0.000762521	0.00621384	0.00397837	Apln/Il10/Myocd/Prkg1	4	GAT
BP	GO:1905314	semi-lunar valve development	4/365	33/28943	0.000762521	0.00621384	0.00397837	Bmpr2/Robo1/Robo2/Slit2	4	GAT
BP	GO:0042063	gliogenesis	13/365	363/28943	0.000779016	0.00632207	0.00404767	Fgf10/Hmga2/Lrp1/Lrp2/Nrg1/P2ry1/Plag1/Reln/Sox4/Sox5/Syne2/Tert/Trpc4	13	GAT
BP	GO:0045860	positive regulation of protein kinase activity	13/365	363/28943	0.000779016	0.00632207	0.00404767	Akap6/Als2/Edn1/Hmga2/Htr2a/Map3k12/Nrg1/Ppp1r9a/Reln/Robo1/Thbs1/Wnt5a/Zeb2	13	GAT
BP	GO:0022404	molting cycle process	7/365	119/28943	0.000801564	0.00647835	0.00414772	Eda/Fgf10/Fgfr2/Fst/Fzd3/Myo5a/Wnt5a	7	GAT
BP	GO:0022405	hair cycle process	7/365	119/28943	0.000801564	0.00647835	0.00414772	Eda/Fgf10/Fgfr2/Fst/Fzd3/Myo5a/Wnt5a	7	GAT
BP	GO:0010838	positive regulation of keratinocyte proliferation	3/365	15/28943	0.000808666	0.0064825	0.00415038	Fgf10/Has2/Stxbp4	3	GAT
BP	GO:0061577	calcium ion transmembrane transport via high voltage-gated calcium channel	3/365	15/28943	0.000808666	0.0064825	0.00415038	Cacnb1/Cacnb2/Cacnb3	3	GAT
BP	GO:0070572	positive regulation of neuron projection regeneration	3/365	15/28943	0.000808666	0.0064825	0.00415038	Hgf/Lrp1/Nrg1	3	GAT
BP	GO:0097475	motor neuron migration	3/365	15/28943	0.000808666	0.0064825	0.00415038	Celsr2/Fzd3/Reln	3	GAT
BP	GO:0003170	heart valve development	5/365	58/28943	0.000822073	0.00657658	0.00421062	Bmpr2/Robo1/Robo2/Slit2/Sox4	5	GAT
BP	GO:0072009	nephron epithelium development	7/365	120/28943	0.000842173	0.00671011	0.0042961	Fat4/Fmn1/Greb1l/Kif26b/Npnt/Six4/Wnt4	7	GAT
BP	GO:0098773	skin epidermis development	7/365	120/28943	0.000842173	0.00671011	0.0042961	Eda/Fgf10/Fgfr2/Fst/Fzd3/Myo5a/Wnt5a	7	GAT
BP	GO:0060306	regulation of membrane repolarization	4/365	34/28943	0.000855668	0.00679014	0.00434734	Akap6/Ank2/Cacnb3/Scn4b	4	GAT
BP	GO:0060512	prostate gland morphogenesis	4/365	34/28943	0.000855668	0.00679014	0.00434734	Fgf10/Fgfr2/Sfrp1/Wnt5a	4	GAT
BP	GO:0090276	regulation of peptide hormone secretion	10/365	235/28943	0.000859093	0.0068036	0.00435597	Apln/Cask/Hmga2/Kalrn/Lrp1/Pde1c/Pex5l/Sfrp1/Sox4/Stxbp4	10	GAT
BP	GO:0030500	regulation of bone mineralization	6/365	88/28943	0.000877428	0.00692095	0.0044311	Bmp2k/Bmpr2/Fbn2/Slc8a1/Cyp27b1/Wnt4	6	GAT
BP	GO:1902893	regulation of miRNA transcription	6/365	88/28943	0.000877428	0.00692095	0.0044311	Apln/Fosl1/Il10/Myocd/Ppara/Tert	6	GAT
BP	GO:0032956	regulation of actin cytoskeleton organization	13/365	368/28943	0.000882676	0.00692908	0.0044363	Dixdc1/Edn1/Fmn1/Lrp1/Plekhh2/Ppm1e/Ppp1r9a/Rnd3/Sema5a/Slit2/Tmeff2/Wnt11/Wnt4	13	GAT
BP	GO:0062012	regulation of small molecule metabolic process	13/365	368/28943	0.000882676	0.00692908	0.0044363	Adcyap1r1/Htr2a/Igf2/Igfbp3/P2ry1/Ppara/Ppargc1a/Rorc/Slc4a4/Thrb/Cyp27b1/Wnt4/Zbtb20	13	GAT
BP	GO:0009952	anterior/posterior pattern specification	10/365	236/28943	0.000887287	0.00692908	0.0044363	Bmpr2/Cdon/Celsr2/Emx2/Hoxa2/Pcdh8/Sfrp1/Wnt5a/Zbtb16/Zeb2	10	GAT
BP	GO:0030324	lung development	10/365	236/28943	0.000887287	0.00692908	0.0044363	Bmpr2/Fgf10/Fgfr2/Hmga2/Lox/Mmp14/Myocd/Pdgfra/Thrb/Wnt5a	10	GAT
BP	GO:0050775	positive regulation of dendrite morphogenesis	5/365	59/28943	0.000889021	0.00692908	0.0044363	Caprin2/Cask/Kalrn/Ptprd/Reln	5	GAT
BP	GO:0070509	calcium ion import	5/365	59/28943	0.000889021	0.00692908	0.0044363	Cacnb2/Cask/Homer1/Slc8a1/Trpc4	5	GAT
BP	GO:0019722	calcium-mediated signaling	9/365	196/28943	0.000906713	0.00705301	0.00451565	Akap6/Ank2/Chrm3/Edn1/Nfat5/Nrg1/Ppp1r9a/Ptgfr/Slc8a1	9	GAT
BP	GO:0055074	calcium ion homeostasis	12/365	324/28943	0.000920675	0.00714749	0.00457614	Akap6/Ank2/Edn1/Grik2/Htr2a/Myo5a/P2ry1/Slc24a3/Slc8a1/Trpc4/Cyp27b1/Wnt5a	12	GAT
BP	GO:0046928	regulation of neurotransmitter secretion	7/365	122/28943	0.000928254	0.00719214	0.00460472	Cask/Htr2a/Nr3c2/P2ry1/Ppfia2/Ppp1r9a/Rims2	7	GAT
BP	GO:0032984	protein-containing complex disassembly	10/365	238/28943	0.000945957	0.00731491	0.00468332	Camsap3/Map1a/Map2/Mical2/Nav3/Nckap5/Nrg1/Plekhh2/Sema5a/Sh3gl2	10	GAT
BP	GO:0045987	positive regulation of smooth muscle contraction	4/365	35/28943	0.000956553	0.00737956	0.00472472	Chrm3/Edn1/Myocd/Npnt	4	GAT
BP	GO:0030199	collagen fibril organization	5/365	60/28943	0.000959943	0.00737956	0.00472472	Col11a1/Cyp1b1/Lox/Loxl4/Mkx	5	GAT
BP	GO:0043470	regulation of carbohydrate catabolic process	5/365	60/28943	0.000959943	0.00737956	0.00472472	Htr2a/Ppara/Ppargc1a/Slc4a4/Zbtb20	5	GAT
BP	GO:0001838	embryonic epithelial tube formation	8/365	159/28943	0.000964448	0.00739974	0.00473764	Fzd3/Lrp2/Sfrp1/Six4/Sox4/Wnt4/Wnt5a/Zeb2	8	GAT
BP	GO:0070372	regulation of ERK1 and ERK2 cascade	12/365	326/28943	0.000970661	0.00742855	0.00475608	Epha7/Fgf10/Fgfr2/Hand2/Htr2a/Lrp1/Map3k12/Npnt/Nrg1/P2ry1/Pdgfra/Spred3	12	GAT
BP	GO:0060419	heart growth	7/365	123/28943	0.000973816	0.00742855	0.00475608	Akap6/Edn1/Fgfr2/Meis1/Myocd/Nrg1/Ppara	7	GAT
BP	GO:0043405	regulation of MAP kinase activity	9/365	198/28943	0.000973864	0.00742855	0.00475608	Edn1/Htr2a/Map3k12/Paqr3/Robo1/Sfrp1/Thbs1/Wnt5a/Zeb2	9	GAT
BP	GO:0030323	respiratory tube development	10/365	239/28943	0.000976463	0.0074288	0.00475625	Bmpr2/Fgf10/Fgfr2/Hmga2/Lox/Mmp14/Myocd/Pdgfra/Thrb/Wnt5a	10	GAT
BP	GO:0060026	convergent extension	3/365	16/28943	0.000986012	0.0074288	0.00475625	Sfrp1/Wnt11/Wnt5a	3	GAT
BP	GO:0061548	ganglion development	3/365	16/28943	0.000986012	0.0074288	0.00475625	Fzd3/Six4/Unc5c	3	GAT
BP	GO:0008593	regulation of Notch signaling pathway	6/365	90/28943	0.00098711	0.0074288	0.00475625	Bend6/Bmp2k/Fgf10/Mmp14/Robo1/Robo2	6	GAT
BP	GO:0033627	cell adhesion mediated by integrin	6/365	90/28943	0.00098711	0.0074288	0.00475625	Cyp1b1/Itga11/Itga8/Itgb8/Npnt/Plau	6	GAT
BP	GO:0050805	negative regulation of synaptic transmission	6/365	90/28943	0.00098711	0.0074288	0.00475625	Grik2/Grik3/Htr2a/Myo5a/Ppp1r9a/Tmem25	6	GAT
BP	GO:0061614	miRNA transcription	6/365	90/28943	0.00098711	0.0074288	0.00475625	Apln/Fosl1/Il10/Myocd/Ppara/Tert	6	GAT
BP	GO:0002791	regulation of peptide secretion	10/365	240/28943	0.00100777	0.00756982	0.00484653	Apln/Cask/Hmga2/Kalrn/Lrp1/Pde1c/Pex5l/Sfrp1/Sox4/Stxbp4	10	GAT
BP	GO:0010812	negative regulation of cell-substrate adhesion	5/365	61/28943	0.00103498	0.00775943	0.00496792	Cask/Fzd7/Lrp1/Mmp14/Thbs1	5	GAT
BP	GO:0008406	gonad development	10/365	241/28943	0.0010399	0.00778088	0.00498166	Col9a3/Fst/Hmga2/Lrp2/Pdgfra/Rxfp2/Sfrp1/Six4/Wnt4/Wnt5a	10	GAT
BP	GO:0032526	response to retinoic acid	6/365	91/28943	0.00104575	0.00778088	0.00498166	Abca1/Brinp3/Cyp26b1/Hoxa2/Igf2r/Rorb	6	GAT
BP	GO:0046888	negative regulation of hormone secretion	6/365	91/28943	0.00104575	0.00778088	0.00498166	Edn1/Igfbp3/Kalrn/Nrg1/Pde1c/Sfrp1	6	GAT
BP	GO:0060420	regulation of heart growth	6/365	91/28943	0.00104575	0.00778088	0.00498166	Akap6/Edn1/Fgfr2/Meis1/Nrg1/Ppara	6	GAT
BP	GO:0007026	negative regulation of microtubule depolymerization	4/365	36/28943	0.00106552	0.00789807	0.00505669	Camsap3/Map1a/Map2/Nav3	4	GAT
BP	GO:0008045	motor neuron axon guidance	4/365	36/28943	0.00106552	0.00789807	0.00505669	Hoxa2/Lamc2/Plxna4/Slit2	4	GAT
BP	GO:0048259	regulation of receptor-mediated endocytosis	7/365	125/28943	0.00107021	0.00791795	0.00506942	Apln/Bicd1/Bmp2k/Lrrtm2/Magi2/Nrg1/Sh3gl2	7	GAT
BP	GO:0090087	regulation of peptide transport	10/365	242/28943	0.00107286	0.00792262	0.00507241	Apln/Cask/Hmga2/Kalrn/Lrp1/Pde1c/Pex5l/Sfrp1/Sox4/Stxbp4	10	GAT
BP	GO:1903169	regulation of calcium ion transmembrane transport	9/365	201/28943	0.0010821	0.00797596	0.00510656	Adcyap1r1/Ahnak/Akap6/Ank2/Cacnb1/Cacnb2/Cacnb3/Myo5a/Slc8a1	9	GAT
BP	GO:0006096	glycolytic process	6/365	92/28943	0.00110703	0.00811412	0.00519502	Hk2/Htr2a/Ppara/Ppargc1a/Slc4a4/Zbtb20	6	GAT
BP	GO:0045638	negative regulation of myeloid cell differentiation	6/365	92/28943	0.00110703	0.00811412	0.00519502	Lrrc17/Meis1/Meis2/Sfrp1/Ypel4/Zbtb16	6	GAT
BP	GO:2001259	positive regulation of cation channel activity	6/365	92/28943	0.00110703	0.00811412	0.00519502	Akap6/Ank2/Cacnb2/Cacnb3/Edn1/Reln	6	GAT
BP	GO:0046622	positive regulation of organ growth	5/365	62/28943	0.00111429	0.00815213	0.00521935	Akap6/Edn1/Fgfr2/Igf2/Nrg1	5	GAT
BP	GO:0006813	potassium ion transport	10/365	244/28943	0.00114134	0.00833452	0.00533613	Akap6/Ank2/Htr2a/Kcnab1/Kcnd3/Kcnj9/Kcnn3/Neto2/Nr3c2/Slc24a3	10	GAT
BP	GO:0006757	ATP generation from ADP	6/365	93/28943	0.00117103	0.00851973	0.0054547	Hk2/Htr2a/Ppara/Ppargc1a/Slc4a4/Zbtb20	6	GAT
BP	GO:0030512	negative regulation of transforming growth factor beta receptor signaling pathway	6/365	93/28943	0.00117103	0.00851973	0.0054547	Fbn2/Lrp1/Ltbp1/Peg10/Ppara/Spred3	6	GAT
BP	GO:0031668	cellular response to extracellular stimulus	10/365	245/28943	0.0011769	0.00854295	0.00546957	Brsk1/Fosl1/Hrk/Myocd/Ppara/Nprl3/Rragd/Slc1a2/Cyp27b1/Wnt4	10	GAT
BP	GO:0007435	salivary gland morphogenesis	4/365	37/28943	0.0011829	0.00854295	0.00546957	Eda/Fgf10/Fgfr2/Hgf	4	GAT
BP	GO:0060441	epithelial tube branching involved in lung morphogenesis	4/365	37/28943	0.0011829	0.00854295	0.00546957	Fgf10/Fgfr2/Hmga2/Pdgfra	4	GAT
BP	GO:0090075	relaxation of muscle	4/365	37/28943	0.0011829	0.00854295	0.00546957	Akap6/P2ry1/Prkg1/Slc8a1	4	GAT
BP	GO:0003184	pulmonary valve morphogenesis	3/365	17/28943	0.00118616	0.00855076	0.00547457	Robo1/Robo2/Slit2	3	GAT
BP	GO:0071902	positive regulation of protein serine/threonine kinase activity	9/365	204/28943	0.00119988	0.00863389	0.0055278	Akap6/Edn1/Hmga2/Htr2a/Map3k12/Robo1/Thbs1/Wnt5a/Zeb2	9	GAT
BP	GO:0048565	digestive tract development	7/365	128/28943	0.00122868	0.00882499	0.00565014	Fat4/Fgf10/Fgfr2/Myocd/Pdgfra/Sfrp1/Wnt5a	7	GAT
BP	GO:0042475	odontogenesis of dentin-containing tooth	6/365	94/28943	0.00123782	0.00884222	0.00566118	Eda/Fgf10/Fst/Hand2/Pdgfra/Ppara	6	GAT
BP	GO:0051899	membrane depolarization	6/365	94/28943	0.00123782	0.00884222	0.00566118	Best2/Cacnb2/Edn1/Ptpn3/Scn2a/Scn4b	6	GAT
BP	GO:1903035	negative regulation of response to wounding	6/365	94/28943	0.00123782	0.00884222	0.00566118	Cask/Pdgfra/Plau/Prkg1/Thbs1/Wnt4	6	GAT
BP	GO:0051048	negative regulation of secretion	9/365	206/28943	0.001284	0.00913869	0.00585099	Edn1/Igfbp3/Kalrn/Myo5a/Nrg1/P2ry1/Pde1c/Ppp1r9a/Sfrp1	9	GAT
BP	GO:0051893	regulation of focal adhesion assembly	5/365	64/28943	0.00128629	0.00913869	0.00585099	Camsap3/Fmn1/Lrp1/Mmp14/Wnt4	5	GAT
BP	GO:0090109	regulation of cell-substrate junction assembly	5/365	64/28943	0.00128629	0.00913869	0.00585099	Camsap3/Fmn1/Lrp1/Mmp14/Wnt4	5	GAT
BP	GO:0006874	cellular calcium ion homeostasis	11/365	292/28943	0.00129904	0.00921266	0.00589835	Akap6/Ank2/Edn1/Grik2/Htr2a/Myo5a/P2ry1/Slc24a3/Slc8a1/Trpc4/Wnt5a	11	GAT
BP	GO:0001953	negative regulation of cell-matrix adhesion	4/365	38/28943	0.00130905	0.00923375	0.00591185	Cask/Lrp1/Mmp14/Thbs1	4	GAT
BP	GO:0072210	metanephric nephron development	4/365	38/28943	0.00130905	0.00923375	0.00591185	Fmn1/Kif26b/Pdgfra/Wnt4	4	GAT
BP	GO:1900274	regulation of phospholipase C activity	4/365	38/28943	0.00130905	0.00923375	0.00591185	Adcyap1r1/Bicd1/Htr2a/Pdgfra	4	GAT
BP	GO:0071805	potassium ion transmembrane transport	9/365	207/28943	0.0013278	0.00934926	0.00598581	Akap6/Ank2/Kcnab1/Kcnd3/Kcnj9/Kcnn3/Neto2/Nr3c2/Slc24a3	9	GAT
BP	GO:0043406	positive regulation of MAP kinase activity	7/365	130/28943	0.00134414	0.0094474	0.00604864	Edn1/Htr2a/Map3k12/Robo1/Thbs1/Wnt5a/Zeb2	7	GAT
BP	GO:0007264	small GTPase mediated signal transduction	14/365	434/28943	0.00135138	0.00948133	0.00607037	Abca1/Adcyap1r1/Als2/Arhgap19/Arhgap24/Cdon/Fgf10/Foxm1/Nrg1/Reln/Rnd3/Robo1/Slit2/Syngap1	14	GAT
BP	GO:0006814	sodium ion transport	10/365	250/28943	0.00136851	0.00958447	0.0061364	Edn1/Neto2/Nkain2/Ptpn3/Scn2a/Scn4b/Slc17a7/Slc24a3/Slc4a4/Slc8a1	10	GAT
BP	GO:0030178	negative regulation of Wnt signaling pathway	8/365	168/28943	0.0013727	0.0095967	0.00614423	Dkk2/Hmga2/Ift80/Lrp1/Sfrp1/Shisa6/Wnt11/Wnt5a	8	GAT
BP	GO:0098930	axonal transport	5/365	65/28943	0.00137928	0.00960189	0.00614755	Cnih2/Dlg2/Kif5a/Map1a/Map2	5	GAT
BP	GO:1901879	regulation of protein depolymerization	6/365	96/28943	0.00138011	0.00960189	0.00614755	Camsap3/Map1a/Map2/Nav3/Plekhh2/Sema5a	6	GAT
BP	GO:1903706	regulation of hemopoiesis	14/365	435/28943	0.00138076	0.00960189	0.00614755	Cyp26b1/Il10/Lox/Lrrc17/Meis1/Meis2/Mitf/Mmp14/Rc3h1/Rorc/Sfrp1/Sox4/Ypel4/Zbtb16	14	GAT
BP	GO:0060572	morphogenesis of an epithelial bud	3/365	18/28943	0.00141015	0.00973746	0.00623435	Fgf10/Fgfr2/Wnt5a	3	GAT
BP	GO:0061430	bone trabecula morphogenesis	3/365	18/28943	0.00141015	0.00973746	0.00623435	Fbn2/Sfrp1/Cyp27b1	3	GAT
BP	GO:0072077	renal vesicle morphogenesis	3/365	18/28943	0.00141015	0.00973746	0.00623435	Fmn1/Kif26b/Wnt4	3	GAT
BP	GO:0097091	synaptic vesicle clustering	3/365	18/28943	0.00141015	0.00973746	0.00623435	Magi2/Syn1/Syn3	3	GAT
BP	GO:0051235	maintenance of location	12/365	341/28943	0.00142241	0.0098049	0.00627753	Akap6/Ank2/Fbn2/Hk2/Htr2a/Ltbp1/Myo5a/Pex5l/Ppara/Slc17a7/Slc8a1/Syne1	12	GAT
BP	GO:0046887	positive regulation of hormone secretion	8/365	169/28943	0.00142544	0.0098086	0.0062799	Apln/Cask/Edn1/Lrp1/P2ry1/Pex5l/Sox4/Cyp27b1	8	GAT
BP	GO:0021983	pituitary gland development	4/365	39/28943	0.0014443	0.00988657	0.00632982	Fgf10/Hmga2/Wnt4/Wnt5a	4	GAT
BP	GO:0031114	regulation of microtubule depolymerization	4/365	39/28943	0.0014443	0.00988657	0.00632982	Camsap3/Map1a/Map2/Nav3	4	GAT
BP	GO:0086091	regulation of heart rate by cardiac conduction	4/365	39/28943	0.0014443	0.00988657	0.00632982	Ank2/Cacnb2/Kcnd3/Scn4b	4	GAT
BP	GO:0051148	negative regulation of muscle cell differentiation	5/365	66/28943	0.00147713	0.0100938	0.00646247	Bmpr2/Fzd7/Igf2/Myocd/Ppara	5	GAT
BP	GO:0007292	female gamete generation	8/365	170/28943	0.00147977	0.0100942	0.00646278	Edn1/Fmn2/Fosl1/Pde3a/Plau/Rxfp2/Taf4b/Wnt4	8	GAT
BP	GO:0051259	protein complex oligomerization	10/365	253/28943	0.00149518	0.0101817	0.00651876	Als2/Cldn1/Homer1/Ikzf4/Kcnd3/Kctd1/Lzts3/Peg10/Slc1a2/Trpm6	10	GAT
BP	GO:0010721	negative regulation of cell development	9/365	211/28943	0.00151523	0.0103004	0.00659479	Efnb3/Epha7/Hmga2/Map2/Sema5a/Slit2/Syngap1/Tert/Wnt5a	9	GAT
BP	GO:0001658	branching involved in ureteric bud morphogenesis	5/365	67/28943	0.00158	0.0107038	0.00685303	Fat4/Greb1l/Npnt/Six4/Wnt4	5	GAT
BP	GO:1901016	regulation of potassium ion transmembrane transporter activity	5/365	67/28943	0.00158	0.0107038	0.00685303	Akap6/Ank2/Kcnab1/Neto2/Nr3c2	5	GAT
BP	GO:0035296	regulation of tube diameter	8/365	173/28943	0.00165269	0.0111578	0.00714371	Apln/Bmpr2/Chrm3/Edn1/Htr2a/P2ry1/Prkg1/Slc8a1	8	GAT
BP	GO:0097746	blood vessel diameter maintenance	8/365	173/28943	0.00165269	0.0111578	0.00714371	Apln/Bmpr2/Chrm3/Edn1/Htr2a/P2ry1/Prkg1/Slc8a1	8	GAT
BP	GO:1905209	positive regulation of cardiocyte differentiation	3/365	19/28943	0.00165899	0.0111811	0.00715865	Abi3bp/Myocd/Nrg1	3	GAT
BP	GO:0032414	positive regulation of ion transmembrane transporter activity	7/365	135/28943	0.00167003	0.0112363	0.00719398	Akap6/Ank2/Cacnb2/Cacnb3/Edn1/Myo5a/Reln	7	GAT
BP	GO:0019933	cAMP-mediated signaling	5/365	68/28943	0.00168804	0.0113381	0.00725915	Adcyap1r1/Pde3a/Pex5l/Rasd2/Rxfp2	5	GAT
BP	GO:0035150	regulation of tube size	8/365	174/28943	0.00171376	0.0114912	0.00735718	Apln/Bmpr2/Chrm3/Edn1/Htr2a/P2ry1/Prkg1/Slc8a1	8	GAT
BP	GO:0031032	actomyosin structure organization	9/365	215/28943	0.00172335	0.0115359	0.00738579	Edn1/Frmd5/Pdgfra/Ppm1e/Ppp1r9a/Six4/Tmeff2/Wnt11/Wnt4	9	GAT
BP	GO:0032535	regulation of cellular component size	13/365	398/28943	0.00177775	0.0118798	0.00760597	Bmpr2/Cdh4/Edn1/Epha7/Fmn1/Lrp1/Map2/Plekhh2/Plxna4/Ppp1r9a/Sema5a/Slit2/Wnt5a	13	GAT
BP	GO:0046031	ADP metabolic process	6/365	101/28943	0.00179042	0.0119442	0.0076472	Hk2/Htr2a/Ppara/Ppargc1a/Slc4a4/Zbtb20	6	GAT
BP	GO:0006940	regulation of smooth muscle contraction	5/365	69/28943	0.0018014	0.0119567	0.00765518	Chrm3/Edn1/Myocd/Npnt/Prkg1	5	GAT
BP	GO:0150116	regulation of cell-substrate junction organization	5/365	69/28943	0.0018014	0.0119567	0.00765518	Camsap3/Fmn1/Lrp1/Mmp14/Wnt4	5	GAT
BP	GO:1901224	positive regulation of NIK/NF-kappaB signaling	5/365	69/28943	0.0018014	0.0119567	0.00765518	Eda/Edn1/Nfat5/Nr3c2/Rc3h1	5	GAT
BP	GO:0016079	synaptic vesicle exocytosis	7/365	137/28943	0.00181636	0.0120154	0.00769281	Cask/Htr2a/Nr3c2/P2ry1/Ppfia2/Rims2/Syt2	7	GAT
BP	GO:0061041	regulation of wound healing	7/365	137/28943	0.00181636	0.0120154	0.00769281	Cask/Cldn1/Pdgfra/Plau/Prkg1/Thbs1/Wnt4	7	GAT
BP	GO:0009612	response to mechanical stimulus	8/365	177/28943	0.00190771	0.0125986	0.00806615	Cacnb3/Col11a1/Htr2a/Mkx/P2ry1/Slc8a1/Usp53/Wnt11	8	GAT
BP	GO:0061337	cardiac conduction	5/365	70/28943	0.00192023	0.0126005	0.00806742	Ank2/Cacnb2/Kcnd3/Scn4b/Slc8a1	5	GAT
BP	GO:1904036	negative regulation of epithelial cell apoptotic process	5/365	70/28943	0.00192023	0.0126005	0.00806742	Hand2/Il10/Ppara/Sema5a/Tert	5	GAT
BP	GO:0043116	negative regulation of vascular permeability	3/365	20/28943	0.00193362	0.0126005	0.00806742	Pde3a/Sh3gl2/Slit2	3	GAT
BP	GO:0048557	embryonic digestive tract morphogenesis	3/365	20/28943	0.00193362	0.0126005	0.00806742	Fgf10/Fgfr2/Pdgfra	3	GAT
BP	GO:0060973	cell migration involved in heart development	3/365	20/28943	0.00193362	0.0126005	0.00806742	Edn1/Flrt3/Hand2	3	GAT
BP	GO:0072087	renal vesicle development	3/365	20/28943	0.00193362	0.0126005	0.00806742	Fmn1/Kif26b/Wnt4	3	GAT
BP	GO:1904754	positive regulation of vascular associated smooth muscle cell migration	3/365	20/28943	0.00193362	0.0126005	0.00806742	Lrp1/Myo5a/Tert	3	GAT
BP	GO:2000725	regulation of cardiac muscle cell differentiation	3/365	20/28943	0.00193362	0.0126005	0.00806742	Fzd7/Myocd/Nrg1	3	GAT
BP	GO:0008202	steroid metabolic process	12/365	354/28943	0.00194293	0.0126403	0.00809288	Abca1/Cyp1b1/Cyp26b1/Igf2/Lrp1/Lrp2/Pdgfra/Ppargc1a/Rorc/Thrb/Cyp27b1/Wnt4	12	GAT
BP	GO:0051588	regulation of neurotransmitter transport	7/365	139/28943	0.00197244	0.0128111	0.00820224	Cask/Htr2a/Nr3c2/P2ry1/Ppfia2/Ppp1r9a/Rims2	7	GAT
BP	GO:0010770	positive regulation of cell morphogenesis involved in differentiation	6/365	103/28943	0.00197814	0.0128269	0.00821237	Caprin2/Cask/Has2/Kalrn/Ptprd/Reln	6	GAT
BP	GO:0021700	developmental maturation	12/365	355/28943	0.00198871	0.0128743	0.00824268	Dlg2/Edn1/Fat4/Ift80/Myo5a/Pde3a/Reln/Rxfp2/Slc17a7/Tfcp2l1/Wnt5a/Zbtb16	12	GAT
BP	GO:0010563	negative regulation of phosphorus metabolic process	14/365	453/28943	0.00200812	0.0129573	0.00829586	Hgf/Igfbp3/Inpp5j/Lrp1/Myocd/Paqr3/Ppara/Ppargc1a/Ppm1e/Sfrp1/Sh3gl2/Slc8a1/Slit2/Vps25	14	GAT
BP	GO:0045936	negative regulation of phosphate metabolic process	14/365	453/28943	0.00200812	0.0129573	0.00829586	Hgf/Igfbp3/Inpp5j/Lrp1/Myocd/Paqr3/Ppara/Ppargc1a/Ppm1e/Sfrp1/Sh3gl2/Slc8a1/Slit2/Vps25	14	GAT
BP	GO:0031623	receptor internalization	7/365	140/28943	0.00205428	0.0132334	0.00847264	Apln/Dnm3/Lrp1/Lrrtm2/Magi2/Nrg1/Sh3gl2	7	GAT
BP	GO:0055013	cardiac muscle cell development	6/365	104/28943	0.0020774	0.0133317	0.00853554	Akap6/Edn1/Myocd/Pdgfra/Ppara/Slc8a1	6	GAT
BP	GO:0043393	regulation of protein binding	9/365	221/28943	0.00207786	0.0133317	0.00853554	Caprin2/Cdon/Il10/Lox/Lrp1/Map2/Ppara/Tert/Wnt5a	9	GAT
BP	GO:0070050	neuron cellular homeostasis	4/365	43/28943	0.00208308	0.0133317	0.00853554	Map1a/P2ry1/Slc17a7/Tyro3	4	GAT
BP	GO:0086065	cell communication involved in cardiac conduction	4/365	43/28943	0.00208308	0.0133317	0.00853554	Ank2/Cacnb2/Scn4b/Slc8a1	4	GAT
BP	GO:0051656	establishment of organelle localization	14/365	455/28943	0.00209048	0.0133574	0.00855198	Bicd1/Cnih2/Dnm3/Fgf10/Fgfr2/Fmn2/Kif5a/Map2/Mark1/Myo5a/Ppfia2/Sec16b/Syne1/Syne2	14	GAT
BP	GO:0045444	fat cell differentiation	10/365	265/28943	0.00210054	0.0133999	0.00857919	Fgf10/Hmga2/Htr2a/Mecom/Mkx/Pdgfra/Rorc/Sfrp1/Wnt5a/Zbtb16	10	GAT
BP	GO:0043506	regulation of JUN kinase activity	5/365	72/28943	0.00217494	0.0137775	0.00882099	Edn1/Map3k12/Sfrp1/Wnt5a/Zeb2	5	GAT
BP	GO:0055008	cardiac muscle tissue morphogenesis	5/365	72/28943	0.00217494	0.0137775	0.00882099	Col11a1/Fgfr2/Lrp2/Nrg1/Wnt5a	5	GAT
BP	GO:1902895	positive regulation of miRNA transcription	5/365	72/28943	0.00217494	0.0137775	0.00882099	Apln/Fosl1/Il10/Myocd/Tert	5	GAT
BP	GO:0009135	purine nucleoside diphosphate metabolic process	6/365	105/28943	0.00218037	0.0137775	0.00882099	Hk2/Htr2a/Ppara/Ppargc1a/Slc4a4/Zbtb20	6	GAT
BP	GO:0009179	purine ribonucleoside diphosphate metabolic process	6/365	105/28943	0.00218037	0.0137775	0.00882099	Hk2/Htr2a/Ppara/Ppargc1a/Slc4a4/Zbtb20	6	GAT
BP	GO:0072507	divalent inorganic cation homeostasis	12/365	359/28943	0.00218075	0.0137775	0.00882099	Akap6/Ank2/Edn1/Grik2/Htr2a/Myo5a/P2ry1/Slc24a3/Slc8a1/Trpc4/Cyp27b1/Wnt5a	12	GAT
BP	GO:0051098	regulation of binding	13/365	408/28943	0.00220638	0.0139172	0.00891037	Caprin2/Cdon/Hand2/Hmga2/Il10/Lox/Lrp1/Map2/Myocd/P2ry1/Ppara/Tert/Wnt5a	13	GAT
BP	GO:0032332	positive regulation of chondrocyte differentiation	3/365	21/28943	0.00223495	0.0140076	0.00896827	Sox5/Thrb/Zbtb16	3	GAT
BP	GO:0045821	positive regulation of glycolytic process	3/365	21/28943	0.00223495	0.0140076	0.00896827	Htr2a/Slc4a4/Zbtb20	3	GAT
BP	GO:0048172	regulation of short-term neuronal synaptic plasticity	3/365	21/28943	0.00223495	0.0140076	0.00896827	Grik2/Shisa6/Syn1	3	GAT
BP	GO:0098962	regulation of postsynaptic neurotransmitter receptor activity	3/365	21/28943	0.00223495	0.0140076	0.00896827	Cnih2/Homer1/Shisa6	3	GAT
BP	GO:0045747	positive regulation of Notch signaling pathway	4/365	44/28943	0.00226888	0.0141977	0.00908996	Bmp2k/Fgf10/Robo1/Robo2	4	GAT
BP	GO:0050730	regulation of peptidyl-tyrosine phosphorylation	10/365	268/28943	0.00227918	0.0142394	0.00911672	Epha7/Fgf10/Hgf/Htr2a/Igf2/Nrg1/Pdgfra/Reln/Sfrp1/Vps25	10	GAT
BP	GO:0001704	formation of primary germ layer	6/365	106/28943	0.00228715	0.0142666	0.0091341	Bmpr2/Col12a1/Fzd7/Hmga2/Wnt11/Wnt5a	6	GAT
BP	GO:0007015	actin filament organization	14/365	460/28943	0.00230869	0.0143758	0.00920402	Fmn1/Fmn2/Hmcn1/Mical2/Myo5a/Plekhh2/Ppm1e/Ppp1r9a/Rnd3/Sema5a/Slit2/Tmeff2/Wnt11/Wnt4	14	GAT
BP	GO:0032411	positive regulation of transporter activity	7/365	143/28943	0.00231561	0.0143758	0.00920402	Akap6/Ank2/Cacnb2/Cacnb3/Edn1/Myo5a/Reln	7	GAT
BP	GO:0035270	endocrine system development	7/365	143/28943	0.00231561	0.0143758	0.00920402	Edn1/Fgf10/Hmga2/Pdgfra/Sox4/Wnt4/Wnt5a	7	GAT
BP	GO:0060041	retina development in camera-type eye	8/365	183/28943	0.00234734	0.0145498	0.00931542	Bmpr2/Cdon/Cyp1b1/Impg2/Pde6a/Pdgfra/Rorb/Thrb	8	GAT
BP	GO:0070167	regulation of biomineral tissue development	6/365	107/28943	0.00239782	0.0148393	0.00950079	Bmp2k/Bmpr2/Fbn2/Slc8a1/Cyp27b1/Wnt4	6	GAT
BP	GO:0099518	vesicle cytoskeletal trafficking	5/365	74/28943	0.00245342	0.015141	0.00969392	Cnih2/Kif5a/Map2/Myo5a/Ppfia2	5	GAT
BP	GO:0003298	physiological muscle hypertrophy	4/365	45/28943	0.00246579	0.015141	0.00969392	Akap6/Edn1/Myocd/Ppara	4	GAT
BP	GO:0003301	physiological cardiac muscle hypertrophy	4/365	45/28943	0.00246579	0.015141	0.00969392	Akap6/Edn1/Myocd/Ppara	4	GAT
BP	GO:0034331	cell junction maintenance	4/365	45/28943	0.00246579	0.015141	0.00969392	Camsap3/Cldn1/Mpz/Syngap1	4	GAT
BP	GO:0061049	cell growth involved in cardiac muscle cell development	4/365	45/28943	0.00246579	0.015141	0.00969392	Akap6/Edn1/Myocd/Ppara	4	GAT
BP	GO:0051091	positive regulation of DNA-binding transcription factor activity	10/365	271/28943	0.00246983	0.0151422	0.00969467	Eda/Edn1/Fosl1/Hmga2/Il10/Myocd/Ppargc1a/Reln/Ror1/Wnt5a	10	GAT
BP	GO:0003180	aortic valve morphogenesis	3/365	22/28943	0.00256383	0.0156211	0.0100013	Robo1/Robo2/Slit2	3	GAT
BP	GO:0031290	retinal ganglion cell axon guidance	3/365	22/28943	0.00256383	0.0156211	0.0100013	Epha7/Robo2/Slit2	3	GAT
BP	GO:0072273	metanephric nephron morphogenesis	3/365	22/28943	0.00256383	0.0156211	0.0100013	Fmn1/Kif26b/Wnt4	3	GAT
BP	GO:0072578	neurotransmitter-gated ion channel clustering	3/365	22/28943	0.00256383	0.0156211	0.0100013	Reln/Shisa6/Slitrk3	3	GAT
BP	GO:1903578	regulation of ATP metabolic process	5/365	75/28943	0.00260197	0.0158163	0.0101263	Htr2a/Ppara/Ppargc1a/Slc4a4/Zbtb20	5	GAT
BP	GO:0034764	positive regulation of transmembrane transport	10/365	273/28943	0.00260389	0.0158163	0.0101263	Adcyap1r1/Akap6/Ank2/Cacnb2/Cacnb3/Edn1/Myo5a/Reln/Slc1a2/Tert	10	GAT
BP	GO:0006165	nucleoside diphosphate phosphorylation	6/365	109/28943	0.00263118	0.015884	0.0101696	Hk2/Htr2a/Ppara/Ppargc1a/Slc4a4/Zbtb20	6	GAT
BP	GO:0034446	substrate adhesion-dependent cell spreading	6/365	109/28943	0.00263118	0.015884	0.0101696	Fzd7/Has2/Itga8/Sfrp1/Tmeff2/Tyro3	6	GAT
BP	GO:0042310	vasoconstriction	6/365	109/28943	0.00263118	0.015884	0.0101696	Apln/Bmpr2/Chrm3/Edn1/Htr2a/Slc8a1	6	GAT
BP	GO:0110149	regulation of biomineralization	6/365	109/28943	0.00263118	0.015884	0.0101696	Bmp2k/Bmpr2/Fbn2/Slc8a1/Cyp27b1/Wnt4	6	GAT
BP	GO:0018108	peptidyl-tyrosine phosphorylation	11/365	320/28943	0.00265518	0.0159718	0.0102258	Epha7/Fgf10/Fgfr2/Hgf/Htr2a/Igf2/Nrg1/Pdgfra/Reln/Sfrp1/Vps25	11	GAT
BP	GO:0072503	cellular divalent inorganic cation homeostasis	11/365	320/28943	0.00265518	0.0159718	0.0102258	Akap6/Ank2/Edn1/Grik2/Htr2a/Myo5a/P2ry1/Slc24a3/Slc8a1/Trpc4/Wnt5a	11	GAT
BP	GO:0006898	receptor-mediated endocytosis	10/365	274/28943	0.00267308	0.0159718	0.0102258	Apln/Bicd1/Bmp2k/Dnm3/Lrp1/Lrp2/Lrrtm2/Magi2/Nrg1/Sh3gl2	10	GAT
BP	GO:0030279	negative regulation of ossification	4/365	46/28943	0.00267413	0.0159718	0.0102258	Kremen2/Mkx/Sfrp1/Cyp27b1	4	GAT
BP	GO:0030501	positive regulation of bone mineralization	4/365	46/28943	0.00267413	0.0159718	0.0102258	Bmpr2/Fbn2/Slc8a1/Wnt4	4	GAT
BP	GO:0030517	negative regulation of axon extension	4/365	46/28943	0.00267413	0.0159718	0.0102258	Map2/Sema5a/Slit2/Wnt5a	4	GAT
BP	GO:0055023	positive regulation of cardiac muscle tissue growth	4/365	46/28943	0.00267413	0.0159718	0.0102258	Akap6/Edn1/Fgfr2/Nrg1	4	GAT
BP	GO:0046889	positive regulation of lipid biosynthetic process	6/365	110/28943	0.00275406	0.0163746	0.0104837	Htr2a/Igf2/Ppara/Ppargc1a/Wnt4/Zbtb20	6	GAT
BP	GO:0055006	cardiac cell development	6/365	110/28943	0.00275406	0.0163746	0.0104837	Akap6/Edn1/Myocd/Pdgfra/Ppara/Slc8a1	6	GAT
BP	GO:2000243	positive regulation of reproductive process	6/365	110/28943	0.00275406	0.0163746	0.0104837	P2ry1/Pde3a/Plau/Unc5c/Wnt4/Wnt5a	6	GAT
BP	GO:0018212	peptidyl-tyrosine modification	11/365	322/28943	0.00278455	0.0165309	0.0105838	Epha7/Fgf10/Fgfr2/Hgf/Htr2a/Igf2/Nrg1/Pdgfra/Reln/Sfrp1/Vps25	11	GAT
BP	GO:0007188	adenylate cyclase-modulating G protein-coupled receptor signaling pathway	9/365	231/28943	0.0027958	0.0165727	0.0106106	Abca1/Adcyap1r1/Chrm3/Edn1/Gnao1/P2ry1/Ptgfr/Rims2/Rxfp2	9	GAT
BP	GO:0043588	skin development	11/365	323/28943	0.00285112	0.0168752	0.0108042	Cldn1/Cyp26b1/Eda/Fgf10/Fgfr2/Fst/Fzd3/Lor/Myo5a/Cyp27b1/Wnt5a	11	GAT
BP	GO:0110020	regulation of actomyosin structure organization	6/365	111/28943	0.00288118	0.0170275	0.0109018	Edn1/Ppm1e/Ppp1r9a/Tmeff2/Wnt11/Wnt4	6	GAT
BP	GO:0043467	regulation of generation of precursor metabolites and energy	7/365	149/28943	0.00291456	0.0171602	0.0109867	Htr2a/Igf2/Myo5a/Ppara/Ppargc1a/Slc4a4/Zbtb20	7	GAT
BP	GO:0002090	regulation of receptor internalization	5/365	77/28943	0.00291845	0.0171602	0.0109867	Apln/Lrrtm2/Magi2/Nrg1/Sh3gl2	5	GAT
BP	GO:0030539	male genitalia development	3/365	23/28943	0.00292106	0.0171602	0.0109867	Fgf10/Greb1l/Pdgfra	3	GAT
BP	GO:0051043	regulation of membrane protein ectodomain proteolysis	3/365	23/28943	0.00292106	0.0171602	0.0109867	Il10/Ptpn3/Sh3d19	3	GAT
BP	GO:0045598	regulation of fat cell differentiation	7/365	150/28943	0.00302493	0.0177439	0.0113604	Htr2a/Mecom/Mkx/Rorc/Sfrp1/Wnt5a/Zbtb16	7	GAT
BP	GO:0007204	positive regulation of cytosolic calcium ion concentration	9/365	234/28943	0.00304561	0.0178386	0.0114211	Adcyap1r1/Cacnb3/Edn1/Htr2a/Lrp1/P2ry1/Pdgfra/Ptgfr/Slc8a1	9	GAT
BP	GO:2000630	positive regulation of miRNA metabolic process	5/365	78/28943	0.0030867	0.0180524	0.0115579	Apln/Fosl1/Il10/Myocd/Tert	5	GAT
BP	GO:0001941	postsynaptic membrane organization	4/365	48/28943	0.00312639	0.0182303	0.0116718	Lrrc4/Magi2/Reln/Shisa6	4	GAT
BP	GO:1901385	regulation of voltage-gated calcium channel activity	4/365	48/28943	0.00312639	0.0182303	0.0116718	Ahnak/Cacnb1/Cacnb2/Cacnb3	4	GAT
BP	GO:0050921	positive regulation of chemotaxis	7/365	151/28943	0.00313848	0.0182684	0.0116963	Bmpr2/Edn1/Fgf10/Sema5a/Slit2/Thbs1/Wnt5a	7	GAT
BP	GO:0046939	nucleotide phosphorylation	6/365	113/28943	0.00314854	0.0182684	0.0116963	Hk2/Htr2a/Ppara/Ppargc1a/Slc4a4/Zbtb20	6	GAT
BP	GO:0060606	tube closure	6/365	113/28943	0.00314854	0.0182684	0.0116963	Fgf10/Fzd3/Lrp2/Sfrp1/Wnt5a/Zeb2	6	GAT
BP	GO:0051650	establishment of vesicle localization	8/365	192/28943	0.00315149	0.0182684	0.0116963	Cnih2/Dnm3/Fgfr2/Kif5a/Map2/Myo5a/Ppfia2/Sec16b	8	GAT
BP	GO:0010631	epithelial cell migration	11/365	328/28943	0.00320346	0.0185424	0.0118716	Bmpr2/Cyp1b1/Fgf10/Has2/Igf2/Robo1/Sema5a/Slit2/Thbs1/Wnt5a/Zeb2	11	GAT
BP	GO:0045669	positive regulation of osteoblast differentiation	5/365	79/28943	0.00326184	0.0188249	0.0120525	Bmpr2/Fbn2/Npnt/Wnt4/Zhx3	5	GAT
BP	GO:1903036	positive regulation of response to wounding	5/365	79/28943	0.00326184	0.0188249	0.0120525	Cldn1/Lrp1/Nrg1/Plau/Thbs1	5	GAT
BP	GO:0043266	regulation of potassium ion transport	6/365	114/28943	0.00328895	0.0189216	0.0121144	Akap6/Ank2/Htr2a/Kcnab1/Neto2/Nr3c2	6	GAT
BP	GO:0048477	oogenesis	6/365	114/28943	0.00328895	0.0189216	0.0121144	Edn1/Fmn2/Pde3a/Rxfp2/Taf4b/Wnt4	6	GAT
BP	GO:0008090	retrograde axonal transport	3/365	24/28943	0.00330743	0.0189216	0.0121144	Dlg2/Kif5a/Map1a	3	GAT
BP	GO:0032352	positive regulation of hormone metabolic process	3/365	24/28943	0.00330743	0.0189216	0.0121144	Igf2/Ppargc1a/Wnt4	3	GAT
BP	GO:0042438	melanin biosynthetic process	3/365	24/28943	0.00330743	0.0189216	0.0121144	Myo5a/Wnt5a/Zeb2	3	GAT
BP	GO:0099625	ventricular cardiac muscle cell membrane repolarization	3/365	24/28943	0.00330743	0.0189216	0.0121144	Ank2/Kcnd3/Scn4b	3	GAT
BP	GO:0090132	epithelium migration	11/365	330/28943	0.00335383	0.0191592	0.0122666	Bmpr2/Cyp1b1/Fgf10/Has2/Igf2/Robo1/Sema5a/Slit2/Thbs1/Wnt5a/Zeb2	11	GAT
BP	GO:0021772	olfactory bulb development	4/365	49/28943	0.00337093	0.0191706	0.0122738	Robo1/Robo2/Slit2/Wnt5a	4	GAT
BP	GO:0060421	positive regulation of heart growth	4/365	49/28943	0.00337093	0.0191706	0.0122738	Akap6/Edn1/Fgfr2/Nrg1	4	GAT
BP	GO:0071526	semaphorin-plexin signaling pathway	4/365	49/28943	0.00337093	0.0191706	0.0122738	Edn1/Hand2/Plxna4/Sema5a	4	GAT
BP	GO:0035725	sodium ion transmembrane transport	7/365	153/28943	0.00337531	0.0191706	0.0122738	Neto2/Ptpn3/Scn2a/Scn4b/Slc24a3/Slc4a4/Slc8a1	7	GAT
BP	GO:0010639	negative regulation of organelle organization	12/365	380/28943	0.00345366	0.0195873	0.0125407	Camsap3/Fgfr2/Hgf/Inpp5j/Map1a/Map2/Nav3/Plekhh2/Ppargc1a/Ppp1r9a/Slit2/Tmeff2	12	GAT
BP	GO:0042445	hormone metabolic process	9/365	239/28943	0.00350079	0.0198261	0.0126935	Cyp1b1/Cyp26b1/Igf2/Corin/Pdgfra/Ppargc1a/Reln/Cyp27b1/Wnt4	9	GAT
BP	GO:0090130	tissue migration	11/365	332/28943	0.00350982	0.0198487	0.012708	Bmpr2/Cyp1b1/Fgf10/Has2/Igf2/Robo1/Sema5a/Slit2/Thbs1/Wnt5a/Zeb2	11	GAT
BP	GO:0030010	establishment of cell polarity	7/365	155/28943	0.00362553	0.0204007	0.0130614	Brsk1/Camsap3/Cyp26b1/Fgf10/Kif26b/Map2/Wnt5a	7	GAT
BP	GO:0003197	endocardial cushion development	4/365	50/28943	0.00362817	0.0204007	0.0130614	Bmpr2/Robo1/Robo2/Thbs1	4	GAT
BP	GO:1901021	positive regulation of calcium ion transmembrane transporter activity	4/365	50/28943	0.00362817	0.0204007	0.0130614	Akap6/Ank2/Cacnb2/Cacnb3	4	GAT
BP	GO:1902930	regulation of alcohol biosynthetic process	4/365	50/28943	0.00362817	0.0204007	0.0130614	Adcyap1r1/P2ry1/Cyp27b1/Wnt4	4	GAT
BP	GO:0010640	regulation of platelet-derived growth factor receptor signaling pathway	3/365	25/28943	0.00372364	0.020782	0.0133056	Lox/Lrp1/Myocd	3	GAT
BP	GO:0034453	microtubule anchoring	3/365	25/28943	0.00372364	0.020782	0.0133056	Bicd1/Camsap3/Ninl	3	GAT
BP	GO:0098743	cell aggregation	3/365	25/28943	0.00372364	0.020782	0.0133056	Col11a1/Mpz/Sox5	3	GAT
BP	GO:1902683	regulation of receptor localization to synapse	3/365	25/28943	0.00372364	0.020782	0.0133056	Cnih2/Kalrn/Magi2	3	GAT
BP	GO:2000311	regulation of AMPA receptor activity	3/365	25/28943	0.00372364	0.020782	0.0133056	Cnih2/Reln/Shisa6	3	GAT
BP	GO:0007018	microtubule-based movement	13/365	434/28943	0.00373096	0.020782	0.0133056	Bicd1/Camsap3/Celsr2/Cnih2/Dlg2/Fmn2/Ift80/Kif20a/Kif5a/Map1a/Map2/Myo5a/Syne2	13	GAT
BP	GO:0009185	ribonucleoside diphosphate metabolic process	6/365	117/28943	0.00373823	0.020782	0.0133056	Hk2/Htr2a/Ppara/Ppargc1a/Slc4a4/Zbtb20	6	GAT
BP	GO:0019218	regulation of steroid metabolic process	6/365	117/28943	0.00373823	0.020782	0.0133056	Igf2/Ppargc1a/Rorc/Thrb/Cyp27b1/Wnt4	6	GAT
BP	GO:0098739	import across plasma membrane	8/365	198/28943	0.00379658	0.0210767	0.0134942	Kcnd3/Kcnj9/Lrp2/Septin2/Slc1a2/Slc7a2/Slc8a1/Thbs1	8	GAT
BP	GO:1901880	negative regulation of protein depolymerization	5/365	82/28943	0.00383011	0.0212328	0.0135942	Camsap3/Map1a/Map2/Nav3/Plekhh2	5	GAT
BP	GO:0051090	regulation of DNA-binding transcription factor activity	13/365	436/28943	0.00387689	0.021462	0.0137409	Cyp1b1/Eda/Edn1/Fosl1/Hand2/Hmga2/Il10/Myocd/Ppargc1a/Reln/Rlim/Ror1/Wnt5a	13	GAT
BP	GO:0010518	positive regulation of phospholipase activity	4/365	51/28943	0.00389841	0.0214904	0.0137591	Adcyap1r1/Fgfr2/Htr2a/Pdgfra	4	GAT
BP	GO:0030195	negative regulation of blood coagulation	4/365	51/28943	0.00389841	0.0214904	0.0137591	Pdgfra/Plau/Prkg1/Thbs1	4	GAT
BP	GO:0032350	regulation of hormone metabolic process	4/365	51/28943	0.00389841	0.0214904	0.0137591	Igf2/Ppargc1a/Cyp27b1/Wnt4	4	GAT
BP	GO:0045664	regulation of neuron differentiation	9/365	244/28943	0.00400779	0.0220625	0.0141254	Bend6/Brinp3/Cdon/Dixdc1/Hoxa2/Meis1/Reln/Sfrp1/Sox5	9	GAT
BP	GO:0045445	myoblast differentiation	6/365	119/28943	0.00406204	0.0223299	0.0142966	Cdon/Igfbp3/Mkx/Myocd/Nrg1/Sox4	6	GAT
BP	GO:0006582	melanin metabolic process	3/365	26/28943	0.00417038	0.022735	0.014556	Myo5a/Wnt5a/Zeb2	3	GAT
BP	GO:0032925	regulation of activin receptor signaling pathway	3/365	26/28943	0.00417038	0.022735	0.014556	Fgf10/Fst/Magi2	3	GAT
BP	GO:0044550	secondary metabolite biosynthetic process	3/365	26/28943	0.00417038	0.022735	0.014556	Myo5a/Wnt5a/Zeb2	3	GAT
BP	GO:0051938	L-glutamate import	3/365	26/28943	0.00417038	0.022735	0.014556	Septin2/Slc17a7/Slc1a2	3	GAT
BP	GO:0060065	uterus development	3/365	26/28943	0.00417038	0.022735	0.014556	Greb1l/Myocd/Wnt5a	3	GAT
BP	GO:0021988	olfactory lobe development	4/365	52/28943	0.00418195	0.022735	0.014556	Robo1/Robo2/Slit2/Wnt5a	4	GAT
BP	GO:0045773	positive regulation of axon extension	4/365	52/28943	0.00418195	0.022735	0.014556	Bmpr2/Cdh4/Lrp1/Sema5a	4	GAT
BP	GO:1900047	negative regulation of hemostasis	4/365	52/28943	0.00418195	0.022735	0.014556	Pdgfra/Plau/Prkg1/Thbs1	4	GAT
BP	GO:0010634	positive regulation of epithelial cell migration	7/365	160/28943	0.00431279	0.023414	0.0149907	Bmpr2/Fgf10/Has2/Igf2/Sema5a/Thbs1/Wnt5a	7	GAT
BP	GO:0015850	organic hydroxy compound transport	10/365	294/28943	0.00439435	0.0237895	0.0152311	Abca1/Gramd1b/Htr2a/Igfbp3/Lrp1/Myo5a/Nrg1/P2ry1/Serac1/Syt2	10	GAT
BP	GO:0006090	pyruvate metabolic process	6/365	121/28943	0.00440614	0.0237895	0.0152311	Hk2/Htr2a/Ppara/Ppargc1a/Slc4a4/Zbtb20	6	GAT
BP	GO:0010769	regulation of cell morphogenesis involved in differentiation	6/365	121/28943	0.00440614	0.0237895	0.0152311	Caprin2/Cask/Has2/Kalrn/Ptprd/Reln	6	GAT
BP	GO:0090100	positive regulation of transmembrane receptor protein serine/threonine kinase signaling pathway	6/365	121/28943	0.00440614	0.0237895	0.0152311	Bmpr2/Itga8/Myocd/Npnt/Thbs1/Zeb2	6	GAT
BP	GO:0070507	regulation of microtubule cytoskeleton organization	7/365	161/28943	0.0044613	0.0240187	0.0153778	Bicd1/Camsap3/Dixdc1/Inpp5j/Map1a/Map2/Nav3	7	GAT
BP	GO:0034103	regulation of tissue remodeling	5/365	85/28943	0.00446595	0.0240187	0.0153778	Abi3bp/Hand2/Lrp1/Sfrp1/Ypel4	5	GAT
BP	GO:0006687	glycosphingolipid metabolic process	4/365	53/28943	0.00447909	0.0240187	0.0153778	B3galt1/Itgb8/St6galnac5/St8sia2	4	GAT
BP	GO:0046189	phenol-containing compound biosynthetic process	4/365	53/28943	0.00447909	0.0240187	0.0153778	Hand2/Myo5a/Wnt5a/Zeb2	4	GAT
BP	GO:0050819	negative regulation of coagulation	4/365	53/28943	0.00447909	0.0240187	0.0153778	Pdgfra/Plau/Prkg1/Thbs1	4	GAT
BP	GO:0001573	ganglioside metabolic process	3/365	27/28943	0.00464829	0.0247909	0.0158722	Itgb8/St6galnac5/St8sia2	3	GAT
BP	GO:0010165	response to X-ray	3/365	27/28943	0.00464829	0.0247909	0.0158722	Hmga2/Lrp2/Sfrp1	3	GAT
BP	GO:0010839	negative regulation of keratinocyte proliferation	3/365	27/28943	0.00464829	0.0247909	0.0158722	Cask/Fgfr2/Ift80	3	GAT
BP	GO:0062009	secondary palate development	3/365	27/28943	0.00464829	0.0247909	0.0158722	Itgb8/Wnt11/Wnt5a	3	GAT
BP	GO:0016051	carbohydrate biosynthetic process	8/365	205/28943	0.00467324	0.0248643	0.0159192	Adcyap1r1/B3galt1/B3gat2/Has2/Igf2/P2ry1/Ppara/St6galnac5	8	GAT
BP	GO:0019229	regulation of vasoconstriction	5/365	86/28943	0.00469364	0.0248643	0.0159192	Apln/Bmpr2/Chrm3/Edn1/Htr2a	5	GAT
BP	GO:0045661	regulation of myoblast differentiation	5/365	86/28943	0.00469364	0.0248643	0.0159192	Cdon/Igfbp3/Mkx/Myocd/Sox4	5	GAT
BP	GO:0048041	focal adhesion assembly	5/365	86/28943	0.00469364	0.0248643	0.0159192	Camsap3/Fmn1/Lrp1/Mmp14/Wnt4	5	GAT
BP	GO:0060415	muscle tissue morphogenesis	5/365	86/28943	0.00469364	0.0248643	0.0159192	Col11a1/Fgfr2/Lrp2/Nrg1/Wnt5a	5	GAT
BP	GO:0035637	multicellular organismal signaling	7/365	163/28943	0.00476989	0.0252342	0.0161561	Ank2/Cacnb2/Grik2/Kcnd3/Scn2a/Scn4b/Slc8a1	7	GAT
BP	GO:0048483	autonomic nervous system development	4/365	54/28943	0.00479012	0.0252733	0.0161811	Fzd3/Hand2/Plxna4/Sox4	4	GAT
BP	GO:2000351	regulation of endothelial cell apoptotic process	4/365	54/28943	0.00479012	0.0252733	0.0161811	Il10/Sema5a/Tert/Thbs1	4	GAT
BP	GO:2001236	regulation of extrinsic apoptotic signaling pathway	7/365	164/28943	0.00493008	0.025977	0.0166316	Fgf10/Hgf/Nrg1/Peli3/Sfrp1/Tert/Thbs1	7	GAT
BP	GO:0071695	anatomical structure maturation	10/365	299/28943	0.00493793	0.0259836	0.0166358	Dlg2/Edn1/Fat4/Ift80/Myo5a/Pde3a/Rxfp2/Tfcp2l1/Wnt5a/Zbtb16	10	GAT
BP	GO:0032963	collagen metabolic process	6/365	124/28943	0.00496196	0.0260751	0.0166944	Ltbp1/Mkx/Mmp14/Mmp16/Mmp19/Wnt4	6	GAT
BP	GO:0030879	mammary gland development	7/365	165/28943	0.00509428	0.0266675	0.0170737	Fgf10/Fgfr2/Kalrn/Robo1/Slit2/Wnt4/Wnt5a	7	GAT
BP	GO:0001974	blood vessel remodeling	4/365	55/28943	0.00511533	0.0266675	0.0170737	Bmpr2/Fgf10/Lrp1/Rspo3	4	GAT
BP	GO:0031113	regulation of microtubule polymerization	4/365	55/28943	0.00511533	0.0266675	0.0170737	Camsap3/Inpp5j/Map2/Nav3	4	GAT
BP	GO:0051480	regulation of cytosolic calcium ion concentration	4/365	55/28943	0.00511533	0.0266675	0.0170737	Myo5a/P2ry1/Trpc4/Wnt5a	4	GAT
BP	GO:0055010	ventricular cardiac muscle tissue morphogenesis	4/365	55/28943	0.00511533	0.0266675	0.0170737	Col11a1/Fgfr2/Lrp2/Nrg1	4	GAT
BP	GO:0072132	mesenchyme morphogenesis	4/365	55/28943	0.00511533	0.0266675	0.0170737	Robo1/Robo2/Wnt11/Wnt5a	4	GAT
BP	GO:0043931	ossification involved in bone maturation	3/365	28/28943	0.00515797	0.0266788	0.017081	Fat4/Ift80/Zbtb16	3	GAT
BP	GO:0060445	branching involved in salivary gland morphogenesis	3/365	28/28943	0.00515797	0.0266788	0.017081	Fgf10/Fgfr2/Hgf	3	GAT
BP	GO:0060713	labyrinthine layer morphogenesis	3/365	28/28943	0.00515797	0.0266788	0.017081	Fgfr2/Il10/Rspo3	3	GAT
BP	GO:0061298	retina vasculature development in camera-type eye	3/365	28/28943	0.00515797	0.0266788	0.017081	Bmpr2/Cyp1b1/Pdgfra	3	GAT
BP	GO:0002040	sprouting angiogenesis	6/365	125/28943	0.00515818	0.0266788	0.017081	Il10/Robo1/Rspo3/Sema5a/Slit2/Thbs1	6	GAT
BP	GO:0031109	microtubule polymerization or depolymerization	6/365	125/28943	0.00515818	0.0266788	0.017081	Camsap3/Inpp5j/Map1a/Map2/Nav3/Nckap5	6	GAT
BP	GO:0072384	organelle transport along microtubule	5/365	88/28943	0.00517356	0.0267233	0.0171094	Bicd1/Cnih2/Kif5a/Map2/Syne2	5	GAT
BP	GO:0017157	regulation of exocytosis	9/365	254/28943	0.0051929	0.026788	0.0171509	Cask/Htr2a/Myo5a/Nr3c2/P2ry1/Ppfia2/Rims2/Septin2/Syt2	9	GAT
BP	GO:0044262	cellular carbohydrate metabolic process	10/365	302/28943	0.00528857	0.0272459	0.017444	Adcyap1r1/Has2/Hk2/Igf2/Igfbp3/Inpp5j/P2ry1/Ppara/Ppargc1a/Rorc	10	GAT
BP	GO:0043087	regulation of GTPase activity	11/365	351/28943	0.00530071	0.0272727	0.0174612	Als2/Arhgap24/Gnao1/Kalrn/Plxna4/Prkg1/Rgs16/Syngap1/Wnt11/Wnt4/Wnt5a	11	GAT
BP	GO:0010827	regulation of glucose transmembrane transport	5/365	89/28943	0.00542609	0.0277044	0.0177376	Edn1/Hk2/Slc1a2/Stxbp4/Tert	5	GAT
BP	GO:1900542	regulation of purine nucleotide metabolic process	5/365	89/28943	0.00542609	0.0277044	0.0177376	Htr2a/Ppara/Ppargc1a/Slc4a4/Zbtb20	5	GAT
BP	GO:0010675	regulation of cellular carbohydrate metabolic process	7/365	167/28943	0.00543499	0.0277044	0.0177376	Adcyap1r1/Igf2/Igfbp3/P2ry1/Ppara/Ppargc1a/Rorc	7	GAT
BP	GO:0003044	regulation of systemic arterial blood pressure mediated by a chemical signal	4/365	56/28943	0.00545501	0.0277044	0.0177376	Chrm3/Edn1/Corin/Nr3c2	4	GAT
BP	GO:0043507	positive regulation of JUN kinase activity	4/365	56/28943	0.00545501	0.0277044	0.0177376	Edn1/Map3k12/Wnt5a/Zeb2	4	GAT
BP	GO:0048016	inositol phosphate-mediated signaling	4/365	56/28943	0.00545501	0.0277044	0.0177376	Akap6/Edn1/Nfat5/Nrg1	4	GAT
BP	GO:0060428	lung epithelium development	4/365	56/28943	0.00545501	0.0277044	0.0177376	Fgf10/Fgfr2/Hmga2/Thrb	4	GAT
BP	GO:0070169	positive regulation of biomineral tissue development	4/365	56/28943	0.00545501	0.0277044	0.0177376	Bmpr2/Fbn2/Slc8a1/Wnt4	4	GAT
BP	GO:1901861	regulation of muscle tissue development	4/365	56/28943	0.00545501	0.0277044	0.0177376	Cdon/Igf2/Lox/Ppargc1a	4	GAT
BP	GO:1903539	protein localization to postsynaptic membrane	4/365	56/28943	0.00545501	0.0277044	0.0177376	Dlg2/Kalrn/Magi2/Mapk10	4	GAT
BP	GO:0018958	phenol-containing compound metabolic process	6/365	127/28943	0.0055676	0.0282035	0.0180571	Hand2/Myo5a/Reln/Rnf180/Wnt5a/Zeb2	6	GAT
BP	GO:0045807	positive regulation of endocytosis	6/365	127/28943	0.0055676	0.0282035	0.0180571	Apln/Bicd1/Lrp1/Lrp2/Magi2/Wnt5a	6	GAT
BP	GO:0010893	positive regulation of steroid biosynthetic process	3/365	29/28943	0.00569998	0.0285434	0.0182748	Igf2/Ppargc1a/Wnt4	3	GAT
BP	GO:0030318	melanocyte differentiation	3/365	29/28943	0.00569998	0.0285434	0.0182748	Mitf/Myo5a/Zeb2	3	GAT
BP	GO:0034104	negative regulation of tissue remodeling	3/365	29/28943	0.00569998	0.0285434	0.0182748	Abi3bp/Sfrp1/Ypel4	3	GAT
BP	GO:0035812	renal sodium excretion	3/365	29/28943	0.00569998	0.0285434	0.0182748	Edn1/Corin/Nr3c2	3	GAT
BP	GO:0042659	regulation of cell fate specification	3/365	29/28943	0.00569998	0.0285434	0.0182748	Fzd7/Wnt11/Wnt5a	3	GAT
BP	GO:0060571	morphogenesis of an epithelial fold	3/365	29/28943	0.00569998	0.0285434	0.0182748	Fgf10/Fgfr2/Wnt5a	3	GAT
BP	GO:0061311	cell surface receptor signaling pathway involved in heart development	3/365	29/28943	0.00569998	0.0285434	0.0182748	Hand2/Wnt11/Wnt5a	3	GAT
BP	GO:1901863	positive regulation of muscle tissue development	3/365	29/28943	0.00569998	0.0285434	0.0182748	Cdon/Igf2/Ppargc1a	3	GAT
BP	GO:1902932	positive regulation of alcohol biosynthetic process	3/365	29/28943	0.00569998	0.0285434	0.0182748	Adcyap1r1/P2ry1/Wnt4	3	GAT
BP	GO:0030048	actin filament-based movement	6/365	128/28943	0.00578099	0.0288347	0.0184612	Akap6/Ank2/Cacnb2/Myo5a/Scn4b/Syne2	6	GAT
BP	GO:0044060	regulation of endocrine process	4/365	57/28943	0.00580943	0.0288347	0.0184612	Apln/Nrg1/Pex5l/Cyp27b1	4	GAT
BP	GO:0051353	positive regulation of oxidoreductase activity	4/365	57/28943	0.00580943	0.0288347	0.0184612	Edn1/Myo5a/Tert/Cyp27b1	4	GAT
BP	GO:0061383	trabecula morphogenesis	4/365	57/28943	0.00580943	0.0288347	0.0184612	Fbn2/Nrg1/Sfrp1/Cyp27b1	4	GAT
BP	GO:0062237	protein localization to postsynapse	4/365	57/28943	0.00580943	0.0288347	0.0184612	Dlg2/Kalrn/Magi2/Mapk10	4	GAT
BP	GO:0110151	positive regulation of biomineralization	4/365	57/28943	0.00580943	0.0288347	0.0184612	Bmpr2/Fbn2/Slc8a1/Wnt4	4	GAT
BP	GO:2001222	regulation of neuron migration	4/365	57/28943	0.00580943	0.0288347	0.0184612	Igsf10/Nrg1/Reln/Unc5c	4	GAT
BP	GO:0034767	positive regulation of ion transmembrane transport	8/365	213/28943	0.00585678	0.0290331	0.0185883	Adcyap1r1/Akap6/Ank2/Cacnb2/Cacnb3/Edn1/Myo5a/Reln	8	GAT
BP	GO:0003073	regulation of systemic arterial blood pressure	6/365	129/28943	0.00600029	0.0296698	0.0189959	Apln/Bmpr2/Chrm3/Edn1/Corin/Nr3c2	6	GAT
BP	GO:0042752	regulation of circadian rhythm	6/365	129/28943	0.00600029	0.0296698	0.0189959	Mapk10/Npas2/Ppara/Ppargc1a/Rorb/Rorc	6	GAT
BP	GO:0072659	protein localization to plasma membrane	10/365	308/28943	0.0060482	0.0298691	0.0191235	Ank1/Ank2/Cacnb2/Cacnb3/Cask/Lrp1/Mmp14/Myo5a/P2ry1/Ypel4	10	GAT
BP	GO:0045787	positive regulation of cell cycle	11/365	358/28943	0.00611824	0.0301772	0.0193208	Edn1/Fgf10/Fgfr2/Fosl1/Igf2/Il10/Meis2/Stxbp4/Tert/Wnt4/Wnt5a	11	GAT
BP	GO:0048017	inositol lipid-mediated signaling	7/365	171/28943	0.0061673	0.0303621	0.0194391	Edn1/Hgf/Htr2a/Pdgfra/Pld1/Reln/Ror1	7	GAT
BP	GO:0043030	regulation of macrophage activation	4/365	58/28943	0.00617887	0.0303621	0.0194391	Il10/Slc7a2/Thbs1/Wnt5a	4	GAT
BP	GO:1905953	negative regulation of lipid localization	4/365	58/28943	0.00617887	0.0303621	0.0194391	Igfbp3/Nrg1/Ppara/Thbs1	4	GAT
BP	GO:0031110	regulation of microtubule polymerization or depolymerization	5/365	92/28943	0.00623579	0.0304536	0.0194977	Camsap3/Inpp5j/Map1a/Map2/Nav3	5	GAT
BP	GO:0035050	embryonic heart tube development	5/365	92/28943	0.00623579	0.0304536	0.0194977	Edn1/Hand2/Plxna4/Slc8a1/Wnt5a	5	GAT
BP	GO:0043242	negative regulation of protein-containing complex disassembly	5/365	92/28943	0.00623579	0.0304536	0.0194977	Camsap3/Map1a/Map2/Nav3/Plekhh2	5	GAT
BP	GO:0006929	substrate-dependent cell migration	3/365	30/28943	0.00627486	0.0304536	0.0194977	Itga11/Robo1/Slit2	3	GAT
BP	GO:0032366	intracellular sterol transport	3/365	30/28943	0.00627486	0.0304536	0.0194977	Abca1/Gramd1b/Serac1	3	GAT
BP	GO:0043032	positive regulation of macrophage activation	3/365	30/28943	0.00627486	0.0304536	0.0194977	Il10/Thbs1/Wnt5a	3	GAT
BP	GO:0048668	collateral sprouting	3/365	30/28943	0.00627486	0.0304536	0.0194977	Epha7/Lrp1/Zeb2	3	GAT
BP	GO:0060343	trabecula formation	3/365	30/28943	0.00627486	0.0304536	0.0194977	Fbn2/Sfrp1/Cyp27b1	3	GAT
BP	GO:0070977	bone maturation	3/365	30/28943	0.00627486	0.0304536	0.0194977	Fat4/Ift80/Zbtb16	3	GAT
BP	GO:0086019	cell-cell signaling involved in cardiac conduction	3/365	30/28943	0.00627486	0.0304536	0.0194977	Ank2/Cacnb2/Scn4b	3	GAT
BP	GO:1901379	regulation of potassium ion transmembrane transport	5/365	93/28943	0.00652356	0.0316216	0.0202455	Akap6/Ank2/Kcnab1/Neto2/Nr3c2	5	GAT
BP	GO:0044380	protein localization to cytoskeleton	4/365	59/28943	0.00656358	0.0317315	0.0203159	Bicd1/Fam83h/Htr2a/Map1a	4	GAT
BP	GO:0098815	modulation of excitatory postsynaptic potential	4/365	59/28943	0.00656358	0.0317315	0.0203159	Cacnb3/Reln/Rims2/Tmem25	4	GAT
BP	GO:0003211	cardiac ventricle formation	2/365	10/28943	0.00667523	0.0317315	0.0203159	Hand2/Sox4	2	GAT
BP	GO:0003253	cardiac neural crest cell migration involved in outflow tract morphogenesis	2/365	10/28943	0.00667523	0.0317315	0.0203159	Edn1/Hand2	2	GAT
BP	GO:0003357	noradrenergic neuron differentiation	2/365	10/28943	0.00667523	0.0317315	0.0203159	Edn1/Sox4	2	GAT
BP	GO:0007567	parturition	2/365	10/28943	0.00667523	0.0317315	0.0203159	Kalrn/Nrk	2	GAT
BP	GO:0021957	corticospinal tract morphogenesis	2/365	10/28943	0.00667523	0.0317315	0.0203159	Slit2/Zeb2	2	GAT
BP	GO:0035581	sequestering of extracellular ligand from receptor	2/365	10/28943	0.00667523	0.0317315	0.0203159	Fbn2/Ltbp1	2	GAT
BP	GO:0036363	transforming growth factor beta activation	2/365	10/28943	0.00667523	0.0317315	0.0203159	Itgb8/Ltbp1	2	GAT
BP	GO:0060513	prostatic bud formation	2/365	10/28943	0.00667523	0.0317315	0.0203159	Fgf10/Wnt5a	2	GAT
BP	GO:0060982	coronary artery morphogenesis	2/365	10/28943	0.00667523	0.0317315	0.0203159	Hand2/Lrp2	2	GAT
BP	GO:0071600	otic vesicle morphogenesis	2/365	10/28943	0.00667523	0.0317315	0.0203159	Fgf10/Fgfr2	2	GAT
BP	GO:0097067	cellular response to thyroid hormone stimulus	2/365	10/28943	0.00667523	0.0317315	0.0203159	Ppargc1a/Thrb	2	GAT
BP	GO:0097119	postsynaptic density protein 95 clustering	2/365	10/28943	0.00667523	0.0317315	0.0203159	Lrrc4/Reln	2	GAT
BP	GO:0098528	skeletal muscle fiber differentiation	2/365	10/28943	0.00667523	0.0317315	0.0203159	Cyp26b1/Six4	2	GAT
BP	GO:1902746	regulation of lens fiber cell differentiation	2/365	10/28943	0.00667523	0.0317315	0.0203159	Spred3/Zeb2	2	GAT
BP	GO:0035914	skeletal muscle cell differentiation	5/365	94/28943	0.00682051	0.0322975	0.0206783	Cdon/Cyp26b1/Myocd/Plagl1/Six4	5	GAT
BP	GO:0048644	muscle organ morphogenesis	5/365	94/28943	0.00682051	0.0322975	0.0206783	Col11a1/Fgfr2/Lrp2/Nrg1/Wnt5a	5	GAT
BP	GO:0006688	glycosphingolipid biosynthetic process	3/365	31/28943	0.00688308	0.0322975	0.0206783	B3galt1/St6galnac5/St8sia2	3	GAT
BP	GO:0032967	positive regulation of collagen biosynthetic process	3/365	31/28943	0.00688308	0.0322975	0.0206783	Ltbp1/Mkx/Wnt4	3	GAT
BP	GO:0033137	negative regulation of peptidyl-serine phosphorylation	3/365	31/28943	0.00688308	0.0322975	0.0206783	Hgf/Inpp5j/Paqr3	3	GAT
BP	GO:0042634	regulation of hair cycle	3/365	31/28943	0.00688308	0.0322975	0.0206783	Fst/Tert/Wnt5a	3	GAT
BP	GO:0099622	cardiac muscle cell membrane repolarization	3/365	31/28943	0.00688308	0.0322975	0.0206783	Ank2/Kcnd3/Scn4b	3	GAT
BP	GO:0099633	protein localization to postsynaptic specialization membrane	3/365	31/28943	0.00688308	0.0322975	0.0206783	Dlg2/Kalrn/Magi2	3	GAT
BP	GO:0099645	neurotransmitter receptor localization to postsynaptic specialization membrane	3/365	31/28943	0.00688308	0.0322975	0.0206783	Dlg2/Kalrn/Magi2	3	GAT
BP	GO:0001666	response to hypoxia	8/365	219/28943	0.00688455	0.0322975	0.0206783	Bach1/Edn1/Fmn2/Plau/Ppara/Scn2a/Slc8a1/Tert	8	GAT
BP	GO:0060538	skeletal muscle organ development	8/365	219/28943	0.00688455	0.0322975	0.0206783	Cdon/Cntfr/Cyp26b1/Homer1/Igf2/Myocd/Plagl1/Six4	8	GAT
BP	GO:0043244	regulation of protein-containing complex disassembly	6/365	133/28943	0.0069384	0.0324727	0.0207905	Camsap3/Map1a/Map2/Nav3/Plekhh2/Sema5a	6	GAT
BP	GO:1901216	positive regulation of neuron death	6/365	133/28943	0.0069384	0.0324727	0.0207905	Epha7/Grik2/Hrk/Sarm1/St8sia2/Wnt5a	6	GAT
BP	GO:0010665	regulation of cardiac muscle cell apoptotic process	4/365	60/28943	0.00696384	0.0325144	0.0208172	Hand2/Igfbp3/Myocd/Nrg1	4	GAT
BP	GO:0055078	sodium ion homeostasis	4/365	60/28943	0.00696384	0.0325144	0.0208172	Edn1/Corin/Nr3c2/Slc8a1	4	GAT
BP	GO:0006140	regulation of nucleotide metabolic process	5/365	95/28943	0.00712679	0.0332359	0.0212791	Htr2a/Ppara/Ppargc1a/Slc4a4/Zbtb20	5	GAT
BP	GO:0001841	neural tube formation	6/365	134/28943	0.00718862	0.0334845	0.0214383	Fzd3/Lrp2/Sfrp1/Sox4/Wnt5a/Zeb2	6	GAT
BP	GO:0045619	regulation of lymphocyte differentiation	8/365	221/28943	0.00725574	0.0337572	0.0216129	Cyp26b1/Il10/Mmp14/Rc3h1/Rorc/Sfrp1/Sox4/Zbtb16	8	GAT
BP	GO:0008544	epidermis development	11/365	367/28943	0.00731149	0.0339764	0.0217532	Cyp26b1/Eda/Fgf10/Fgfr2/Fst/Fzd3/Lor/Myo5a/Ppara/Cyp27b1/Wnt5a	11	GAT
BP	GO:0140115	export across plasma membrane	4/365	61/28943	0.0073799	0.0342539	0.0219308	Abca1/Kcnd3/Slc4a4/Slc8a1	4	GAT
BP	GO:0007044	cell-substrate junction assembly	5/365	96/28943	0.00744255	0.034504	0.022091	Camsap3/Fmn1/Lrp1/Mmp14/Wnt4	5	GAT
BP	GO:0003416	endochondral bone growth	3/365	32/28943	0.00752512	0.0346419	0.0221793	Bnc2/Ift80/Thbs1	3	GAT
BP	GO:0060977	coronary vasculature morphogenesis	3/365	32/28943	0.00752512	0.0346419	0.0221793	Fgfr2/Hand2/Lrp2	3	GAT
BP	GO:0061050	regulation of cell growth involved in cardiac muscle cell development	3/365	32/28943	0.00752512	0.0346419	0.0221793	Akap6/Edn1/Ppara	3	GAT
BP	GO:1901099	negative regulation of signal transduction in absence of ligand	3/365	32/28943	0.00752512	0.0346419	0.0221793	Fgf10/Nrg1/Tert	3	GAT
BP	GO:2000352	negative regulation of endothelial cell apoptotic process	3/365	32/28943	0.00752512	0.0346419	0.0221793	Il10/Sema5a/Tert	3	GAT
BP	GO:2001240	negative regulation of extrinsic apoptotic signaling pathway in absence of ligand	3/365	32/28943	0.00752512	0.0346419	0.0221793	Fgf10/Nrg1/Tert	3	GAT
BP	GO:0009132	nucleoside diphosphate metabolic process	6/365	136/28943	0.00770853	0.0354448	0.0226933	Hk2/Htr2a/Ppara/Ppargc1a/Slc4a4/Zbtb20	6	GAT
BP	GO:0001570	vasculogenesis	5/365	97/28943	0.00776792	0.0356293	0.0228114	Fgfr2/Foxm1/Has2/Itgb8/Myocd	5	GAT
BP	GO:0021954	central nervous system neuron development	5/365	97/28943	0.00776792	0.0356293	0.0228114	Fgfr2/Map2/Plxna4/Slit2/Zeb2	5	GAT
BP	GO:0002011	morphogenesis of an epithelial sheet	4/365	62/28943	0.00781201	0.0356293	0.0228114	Arhgap24/Flrt3/Tmeff2/Wnt5a	4	GAT
BP	GO:0010676	positive regulation of cellular carbohydrate metabolic process	4/365	62/28943	0.00781201	0.0356293	0.0228114	Adcyap1r1/Igf2/P2ry1/Ppara	4	GAT
BP	GO:0048599	oocyte development	4/365	62/28943	0.00781201	0.0356293	0.0228114	Edn1/Pde3a/Rxfp2/Wnt4	4	GAT
BP	GO:0051785	positive regulation of nuclear division	4/365	62/28943	0.00781201	0.0356293	0.0228114	Edn1/Igf2/Wnt4/Wnt5a	4	GAT
BP	GO:0060711	labyrinthine layer development	4/365	62/28943	0.00781201	0.0356293	0.0228114	Fgfr2/Il10/Rspo3/Vash2	4	GAT
BP	GO:2000241	regulation of reproductive process	8/365	225/28943	0.00804319	0.0362298	0.0231959	Fbn2/P2ry1/Pde3a/Plau/Sfrp1/Unc5c/Wnt4/Wnt5a	8	GAT
BP	GO:1902905	positive regulation of supramolecular fiber organization	7/365	180/28943	0.00808137	0.0362298	0.0231959	Edn1/Fmn1/Nav3/Ppm1e/Sema5a/Wnt11/Wnt4	7	GAT
BP	GO:0032353	negative regulation of hormone biosynthetic process	2/365	11/28943	0.00809096	0.0362298	0.0231959	Cyp27b1/Wnt4	2	GAT
BP	GO:0051458	corticotropin secretion	2/365	11/28943	0.00809096	0.0362298	0.0231959	Apln/Pex5l	2	GAT
BP	GO:0060693	regulation of branching involved in salivary gland morphogenesis	2/365	11/28943	0.00809096	0.0362298	0.0231959	Fgf10/Hgf	2	GAT
BP	GO:0071372	cellular response to follicle-stimulating hormone stimulus	2/365	11/28943	0.00809096	0.0362298	0.0231959	Edn1/Ppargc1a	2	GAT
BP	GO:0071415	cellular response to purine-containing compound	2/365	11/28943	0.00809096	0.0362298	0.0231959	P2ry1/Slc8a1	2	GAT
BP	GO:0071481	cellular response to X-ray	2/365	11/28943	0.00809096	0.0362298	0.0231959	Hmga2/Sfrp1	2	GAT
BP	GO:0071864	positive regulation of cell proliferation in bone marrow	2/365	11/28943	0.00809096	0.0362298	0.0231959	Fgfr2/Hmga2	2	GAT
BP	GO:0072075	metanephric mesenchyme development	2/365	11/28943	0.00809096	0.0362298	0.0231959	Six4/Wnt4	2	GAT
BP	GO:0090037	positive regulation of protein kinase C signaling	2/365	11/28943	0.00809096	0.0362298	0.0231959	Wnt11/Wnt5a	2	GAT
BP	GO:0099545	trans-synaptic signaling by trans-synaptic complex	2/365	11/28943	0.00809096	0.0362298	0.0231959	Efnb3/Ptprd	2	GAT
BP	GO:1900115	extracellular regulation of signal transduction	2/365	11/28943	0.00809096	0.0362298	0.0231959	Fbn2/Ltbp1	2	GAT
BP	GO:1900116	extracellular negative regulation of signal transduction	2/365	11/28943	0.00809096	0.0362298	0.0231959	Fbn2/Ltbp1	2	GAT
BP	GO:1902513	regulation of organelle transport along microtubule	2/365	11/28943	0.00809096	0.0362298	0.0231959	Cnih2/Map2	2	GAT
BP	GO:2000727	positive regulation of cardiac muscle cell differentiation	2/365	11/28943	0.00809096	0.0362298	0.0231959	Myocd/Nrg1	2	GAT
BP	GO:1901222	regulation of NIK/NF-kappaB signaling	5/365	98/28943	0.00810304	0.0362427	0.0232042	Eda/Edn1/Nfat5/Nr3c2/Rc3h1	5	GAT
BP	GO:0006875	cellular metal ion homeostasis	12/365	425/28943	0.00819824	0.0364087	0.0233105	Akap6/Ank2/Edn1/Grik2/Htr2a/Myo5a/Nr3c2/P2ry1/Slc24a3/Slc8a1/Trpc4/Wnt5a	12	GAT
BP	GO:0021952	central nervous system projection neuron axonogenesis	3/365	33/28943	0.00820138	0.0364087	0.0233105	Plxna4/Slit2/Zeb2	3	GAT
BP	GO:0048566	embryonic digestive tract development	3/365	33/28943	0.00820138	0.0364087	0.0233105	Fgf10/Fgfr2/Pdgfra	3	GAT
BP	GO:2000272	negative regulation of signaling receptor activity	3/365	33/28943	0.00820138	0.0364087	0.0233105	Ppara/Ppargc1a/Vps25	3	GAT
BP	GO:2001014	regulation of skeletal muscle cell differentiation	3/365	33/28943	0.00820138	0.0364087	0.0233105	Cyp26b1/Myocd/Six4	3	GAT
BP	GO:0008217	regulation of blood pressure	8/365	226/28943	0.0082497	0.0364087	0.0233105	Apln/Bmpr2/Chrm3/Edn1/Corin/Nr3c2/Ppara/Trhde	8	GAT
BP	GO:0045637	regulation of myeloid cell differentiation	8/365	226/28943	0.0082497	0.0364087	0.0233105	Lox/Lrrc17/Meis1/Meis2/Mitf/Sfrp1/Ypel4/Zbtb16	8	GAT
BP	GO:0010811	positive regulation of cell-substrate adhesion	6/365	138/28943	0.008255	0.0364087	0.0233105	Abi3bp/Fmn1/Has2/Npnt/Thbs1/Wnt4	6	GAT
BP	GO:0032874	positive regulation of stress-activated MAPK cascade	6/365	138/28943	0.008255	0.0364087	0.0233105	Dixdc1/Hand2/Mapkbp1/Nrk/Sh3rf3/Wnt5a	6	GAT
BP	GO:0001755	neural crest cell migration	4/365	63/28943	0.00826042	0.0364087	0.0233105	Edn1/Hand2/Sema5a/Zeb2	4	GAT
BP	GO:0010662	regulation of striated muscle cell apoptotic process	4/365	63/28943	0.00826042	0.0364087	0.0233105	Hand2/Igfbp3/Myocd/Nrg1	4	GAT
BP	GO:0015807	L-amino acid transport	4/365	63/28943	0.00826042	0.0364087	0.0233105	Septin2/Slc17a7/Slc1a2/Slc7a2	4	GAT
BP	GO:0042446	hormone biosynthetic process	4/365	63/28943	0.00826042	0.0364087	0.0233105	Igf2/Ppargc1a/Cyp27b1/Wnt4	4	GAT
BP	GO:0051492	regulation of stress fiber assembly	5/365	99/28943	0.00844807	0.0371526	0.0237867	Ppm1e/Ppp1r9a/Tmeff2/Wnt11/Wnt4	5	GAT
BP	GO:2001237	negative regulation of extrinsic apoptotic signaling pathway	5/365	99/28943	0.00844807	0.0371526	0.0237867	Fgf10/Hgf/Nrg1/Peli3/Tert	5	GAT
BP	GO:0010659	cardiac muscle cell apoptotic process	4/365	64/28943	0.00872536	0.0382439	0.0244854	Hand2/Igfbp3/Myocd/Nrg1	4	GAT
BP	GO:0019748	secondary metabolic process	4/365	64/28943	0.00872536	0.0382439	0.0244854	Cyp1b1/Myo5a/Wnt5a/Zeb2	4	GAT
BP	GO:0060193	positive regulation of lipase activity	4/365	64/28943	0.00872536	0.0382439	0.0244854	Adcyap1r1/Fgfr2/Htr2a/Pdgfra	4	GAT
BP	GO:0002028	regulation of sodium ion transport	5/365	100/28943	0.00880314	0.0385419	0.0246762	Neto2/Nkain2/Ptpn3/Scn4b/Slc8a1	5	GAT
BP	GO:0070304	positive regulation of stress-activated protein kinase signaling cascade	6/365	140/28943	0.00882876	0.0386111	0.0247205	Dixdc1/Hand2/Mapkbp1/Nrk/Sh3rf3/Wnt5a	6	GAT
BP	GO:0010714	positive regulation of collagen metabolic process	3/365	34/28943	0.00891225	0.0388038	0.0248439	Ltbp1/Mkx/Wnt4	3	GAT
BP	GO:0010863	positive regulation of phospholipase C activity	3/365	34/28943	0.00891225	0.0388038	0.0248439	Adcyap1r1/Htr2a/Pdgfra	3	GAT
BP	GO:0048799	animal organ maturation	3/365	34/28943	0.00891225	0.0388038	0.0248439	Fat4/Ift80/Zbtb16	3	GAT
BP	GO:0060402	calcium ion transport into cytosol	3/365	34/28943	0.00891225	0.0388038	0.0248439	Adcyap1r1/Cacnb3/Slc8a1	3	GAT
BP	GO:0045185	maintenance of protein location	5/365	101/28943	0.00916838	0.0398749	0.0255296	Fbn2/Hk2/Ltbp1/Pex5l/Syne1	5	GAT
BP	GO:0003229	ventricular cardiac muscle tissue development	4/365	65/28943	0.00920707	0.0399108	0.0255527	Col11a1/Fgfr2/Lrp2/Nrg1	4	GAT
BP	GO:0010656	negative regulation of muscle cell apoptotic process	4/365	65/28943	0.00920707	0.0399108	0.0255527	Edn1/Hand2/Myocd/Nrg1	4	GAT
BP	GO:0090497	mesenchymal cell migration	4/365	65/28943	0.00920707	0.0399108	0.0255527	Edn1/Hand2/Sema5a/Zeb2	4	GAT
BP	GO:0007219	Notch signaling pathway	7/365	185/28943	0.0093172	0.0402995	0.0258015	Bend6/Bmp2k/Fat4/Fgf10/Mmp14/Robo1/Robo2	7	GAT
BP	GO:0097553	calcium ion transmembrane import into cytosol	7/365	185/28943	0.0093172	0.0402995	0.0258015	Adcyap1r1/Akap6/Ank2/Cacnb3/Htr2a/Myo5a/Slc8a1	7	GAT
BP	GO:0110053	regulation of actin filament organization	9/365	279/28943	0.00934581	0.0403788	0.0258523	Fmn1/Plekhh2/Ppm1e/Ppp1r9a/Sema5a/Slit2/Tmeff2/Wnt11/Wnt4	9	GAT
BP	GO:0014033	neural crest cell differentiation	5/365	102/28943	0.00954395	0.0407441	0.0260862	Edn1/Hand2/Sema5a/Sfrp1/Zeb2	5	GAT
BP	GO:0060395	SMAD protein signal transduction	5/365	102/28943	0.00954395	0.0407441	0.0260862	Bmpr2/Btbd11/Lrp1/Magi2/Smad9	5	GAT
[truncated: 4,319 more rows]

## Sheet: Figure 4 HGC
ONTOLOGY	ID	Description	GeneRatio	BgRatio	pvalue	p.adjust	qvalue	geneID	Count	tissue
BP	GO:0034329	cell junction assembly	1981-09-01	445/28943	4.34275e-06	0.00413859	0.00313335	Stau2/Pkp4/Sdc4/Negr1/Tesk2/Ppp1r9a/Lrrtm3/Cdh2/Slitrk4	9	BAT
BP	GO:0051056	regulation of small GTPase mediated signal transduction	1981-07-01	236/28943	4.56546e-06	0.00413859	0.00313335	Ralgps1/Arhgap24/Foxm1/Rap1gap2/Fgf10/Rabl3/Cdh2	7	BAT
BP	GO:0007416	synapse assembly	1981-06-01	194/28943	1.79414e-05	0.00881282	0.00667223	Stau2/Negr1/Ppp1r9a/Lrrtm3/Cdh2/Slitrk4	6	BAT
BP	GO:0046578	regulation of Ras protein signal transduction	1981-06-01	203/28943	2.31673e-05	0.00881282	0.00667223	Ralgps1/Arhgap24/Foxm1/Fgf10/Rabl3/Cdh2	6	BAT
BP	GO:0051963	regulation of synapse assembly	1981-05-01	122/28943	2.43045e-05	0.00881282	0.00667223	Stau2/Negr1/Ppp1r9a/Lrrtm3/Slitrk4	5	BAT
BP	GO:0007264	small GTPase mediated signal transduction	1981-08-01	434/28943	2.96295e-05	0.00895304	0.00677839	Ralgps1/Arhgap24/Foxm1/Rap1gap2/Fgf10/Rabl3/Tiam2/Cdh2	8	BAT
BP	GO:1901888	regulation of cell junction assembly	1981-06-01	222/28943	3.82412e-05	0.00971071	0.00735202	Stau2/Sdc4/Negr1/Ppp1r9a/Lrrtm3/Slitrk4	6	BAT
BP	GO:0060425	lung morphogenesis	1981-04-01	69/28943	4.28492e-05	0.00971071	0.00735202	Hoxa5/Lif/Tbx2/Fgf10	4	BAT
BP	GO:0051962	positive regulation of nervous system development	1981-07-01	366/28943	7.60699e-05	0.0151881	0.011499	Stau2/Il34/Lrrtm3/Lif/Fzd3/Tiam2/Slitrk4	7	BAT
BP	GO:0043547	positive regulation of GTPase activity	1981-06-01	261/28943	9.35859e-05	0.0151881	0.011499	Rgs4/Ralgps1/Pkp4/Arhgap24/Rap1gap2/Tiam2	6	BAT
BP	GO:0050807	regulation of synapse organization	1981-06-01	264/28943	9.96312e-05	0.0151881	0.011499	Stau2/Negr1/Ppp1r9a/Lrrtm3/Cdh2/Slitrk4	6	BAT
BP	GO:0070661	leukocyte proliferation	1981-07-01	384/28943	0.000102539	0.0151881	0.011499	Cd28/Sdc4/Slc7a1/Il34/Fgf10/Cd320/Satb1	7	BAT
BP	GO:0070665	positive regulation of leukocyte proliferation	1981-05-01	168/28943	0.000111389	0.0151881	0.011499	Cd28/Slc7a1/Il34/Fgf10/Cd320	5	BAT
BP	GO:0050803	regulation of synapse structure or activity	1981-06-01	272/28943	0.000117283	0.0151881	0.011499	Stau2/Negr1/Ppp1r9a/Lrrtm3/Cdh2/Slitrk4	6	BAT
BP	GO:0060560	developmental growth involved in morphogenesis	1981-06-01	278/28943	0.000132083	0.0155616	0.0117817	Tnr/Dclk1/Cyfip2/Tbx2/Fgf10/Rims2	6	BAT
BP	GO:0070663	regulation of leukocyte proliferation	1981-06-01	280/28943	0.000137333	0.0155616	0.0117817	Cd28/Sdc4/Slc7a1/Il34/Fgf10/Cd320	6	BAT
BP	GO:0060441	epithelial tube branching involved in lung morphogenesis	1981-03-01	37/28943	0.000153184	0.0163366	0.0123685	Hoxa5/Tbx2/Fgf10	3	BAT
BP	GO:0099565	chemical synaptic transmission, postsynaptic	1981-04-01	102/28943	0.000196398	0.0197817	0.0149768	Rgs4/Ppp1r9a/Rims2/Abat	4	BAT
BP	GO:0090596	sensory organ morphogenesis	1981-06-01	321/28943	0.000286746	0.0239198	0.0181098	Stau2/Hoxa1/Ikzf1/Tbx2/Fgf10/Fzd3	6	BAT
BP	GO:0045639	positive regulation of myeloid cell differentiation	1981-04-01	113/28943	0.000290723	0.0239198	0.0181098	Hoxa5/Il34/Lif/Ikzf1	4	BAT
BP	GO:0071805	potassium ion transmembrane transport	1981-05-01	207/28943	0.000293922	0.0239198	0.0181098	Kcnq5/Atp1b1/Rgs4/Kcnn3/Slc9a7	5	BAT
BP	GO:0060078	regulation of postsynaptic membrane potential	1981-04-01	117/28943	0.000331923	0.0239198	0.0181098	Rgs4/Ppp1r9a/Rims2/Abat	4	BAT
BP	GO:0060638	mesenchymal-epithelial cell signaling	1981-02-01	10/28943	0.000343077	0.0239198	0.0181098	Hoxa5/Fgf10	2	BAT
BP	GO:0048562	embryonic organ morphogenesis	1981-06-01	333/28943	0.000348624	0.0239198	0.0181098	Hoxa1/Hoxa5/Hoxa7/Tbx2/Fgf10/Fzd3	6	BAT
BP	GO:0042472	inner ear morphogenesis	1981-04-01	120/28943	0.000365453	0.0239198	0.0181098	Hoxa1/Tbx2/Fgf10/Fzd3	4	BAT
BP	GO:0048839	inner ear development	1981-05-01	221/28943	0.000396708	0.0239198	0.0181098	Sdc4/Hoxa1/Tbx2/Fgf10/Fzd3	5	BAT
BP	GO:0007265	Ras protein signal transduction	1981-06-01	344/28943	0.000414117	0.0239198	0.0181098	Ralgps1/Arhgap24/Foxm1/Fgf10/Rabl3/Cdh2	6	BAT
BP	GO:0046651	lymphocyte proliferation	1981-06-01	344/28943	0.000414117	0.0239198	0.0181098	Cd28/Sdc4/Slc7a1/Fgf10/Cd320/Satb1	6	BAT
BP	GO:1900454	positive regulation of long-term synaptic depression	1981-02-01	11/28943	0.000418554	0.0239198	0.0181098	Stau2/Ppp1r9a	2	BAT
BP	GO:1901890	positive regulation of cell junction assembly	1981-04-01	125/28943	0.000426618	0.0239198	0.0181098	Stau2/Sdc4/Lrrtm3/Slitrk4	4	BAT
BP	GO:0045637	regulation of myeloid cell differentiation	1981-05-01	226/28943	0.000439313	0.0239198	0.0181098	Hoxa5/Hoxa7/Il34/Lif/Ikzf1	5	BAT
BP	GO:0032943	mononuclear cell proliferation	1981-06-01	351/28943	0.000460557	0.0239198	0.0181098	Cd28/Sdc4/Slc7a1/Fgf10/Cd320/Satb1	6	BAT
BP	GO:0043087	regulation of GTPase activity	1981-06-01	351/28943	0.000460557	0.0239198	0.0181098	Rgs4/Ralgps1/Pkp4/Arhgap24/Rap1gap2/Tiam2	6	BAT
BP	GO:0007409	axonogenesis	1981-07-01	493/28943	0.000467917	0.0239198	0.0181098	Tnr/Dclk1/Hoxa1/Fzd3/Tiam2/Cdh2/Slitrk4	7	BAT
BP	GO:0060996	dendritic spine development	1981-04-01	129/28943	0.000480555	0.0239198	0.0181098	Stau2/Ppp1r9a/Camk2a/Cpeb3	4	BAT
BP	GO:0050808	synapse organization	1981-07-01	496/28943	0.000485088	0.0239198	0.0181098	Stau2/Tnr/Negr1/Ppp1r9a/Lrrtm3/Cdh2/Slitrk4	7	BAT
BP	GO:0060872	semicircular canal development	1981-02-01	12/28943	0.000501353	0.0239198	0.0181098	Hoxa1/Fgf10	2	BAT
BP	GO:0061669	spontaneous neurotransmitter secretion	1981-02-01	12/28943	0.000501353	0.0239198	0.0181098	Ppp1r9a/Rims2	2	BAT
BP	GO:0030324	lung development	1981-05-01	236/28943	0.000534787	0.0248608	0.0188222	Hoxa5/Lif/Fgf18/Tbx2/Fgf10	5	BAT
BP	GO:0031646	positive regulation of nervous system process	1981-03-01	57/28943	0.000554081	0.0250397	0.0189577	Tnr/Rims2/Abat	3	BAT
BP	GO:0030323	respiratory tube development	1981-05-01	239/28943	0.000566259	0.0250397	0.0189577	Hoxa5/Lif/Fgf18/Tbx2/Fgf10	5	BAT
BP	GO:0030949	positive regulation of vascular endothelial growth factor receptor signaling pathway	1981-02-01	13/28943	0.000591432	0.0255301	0.019329	Fgf18/Fgf10	2	BAT
BP	GO:0006813	potassium ion transport	1981-05-01	244/28943	0.000621779	0.0262159	0.0198482	Kcnq5/Atp1b1/Rgs4/Kcnn3/Slc9a7	5	BAT
BP	GO:0048167	regulation of synaptic plasticity	1981-06-01	378/28943	0.000678964	0.0270125	0.0204513	Stau2/Tnr/Ppp1r9a/Rims2/Camk2a/Cpeb3	6	BAT
BP	GO:0016081	synaptic vesicle docking	1981-02-01	14/28943	0.000688751	0.0270125	0.0204513	Rims2/Camk2a	2	BAT
BP	GO:0061140	lung secretory cell differentiation	1981-02-01	14/28943	0.000688751	0.0270125	0.0204513	Hoxa5/Fgf10	2	BAT
BP	GO:0002761	regulation of myeloid leukocyte differentiation	1981-04-01	143/28943	0.000707772	0.0270125	0.0204513	Hoxa7/Il34/Lif/Ikzf1	4	BAT
BP	GO:0042471	ear morphogenesis	1981-04-01	144/28943	0.000726458	0.0270125	0.0204513	Hoxa1/Tbx2/Fgf10/Fzd3	4	BAT
BP	GO:0050670	regulation of lymphocyte proliferation	1981-05-01	253/28943	0.000731888	0.0270125	0.0204513	Cd28/Sdc4/Slc7a1/Fgf10/Cd320	5	BAT
BP	GO:0043583	ear development	1981-05-01	254/28943	0.000744966	0.0270125	0.0204513	Sdc4/Hoxa1/Tbx2/Fgf10/Fzd3	5	BAT
BP	GO:0060999	positive regulation of dendritic spine development	1981-03-01	64/28943	0.000777942	0.0273329	0.0206939	Stau2/Ppp1r9a/Cpeb3	3	BAT
BP	GO:0042693	muscle cell fate commitment	1981-02-01	15/28943	0.00079327	0.0273329	0.0206939	Tbx2/Fgf10	2	BAT
BP	GO:0032944	regulation of mononuclear cell proliferation	1981-05-01	258/28943	0.000799032	0.0273329	0.0206939	Cd28/Sdc4/Slc7a1/Fgf10/Cd320	5	BAT
BP	GO:0050671	positive regulation of lymphocyte proliferation	1981-04-01	149/28943	0.000825159	0.0277039	0.0209748	Cd28/Slc7a1/Fgf10/Cd320	4	BAT
BP	GO:0048286	lung alveolus development	1981-03-01	66/28943	0.000850994	0.0280519	0.0212382	Hoxa5/Lif/Fgf10	3	BAT
BP	GO:0032946	positive regulation of mononuclear cell proliferation	1981-04-01	152/28943	0.000888725	0.0287725	0.0217838	Cd28/Slc7a1/Fgf10/Cd320	4	BAT
BP	GO:0045651	positive regulation of macrophage differentiation	1981-02-01	16/28943	0.000904949	0.0287837	0.0217923	Il34/Lif	2	BAT
BP	GO:0060541	respiratory system development	1981-05-01	267/28943	0.000931356	0.0291129	0.0220415	Hoxa5/Lif/Fgf18/Tbx2/Fgf10	5	BAT
BP	GO:0045655	regulation of monocyte differentiation	1981-02-01	17/28943	0.00102375	0.0310691	0.0235226	Hoxa7/Il34	2	BAT
BP	GO:0048588	developmental cell growth	1981-05-01	273/28943	0.00102821	0.0310691	0.0235226	Tnr/Rgs4/Dclk1/Cyfip2/Rims2	5	BAT
BP	GO:0002763	positive regulation of myeloid leukocyte differentiation	1981-03-01	73/28943	0.0011405	0.0320657	0.0242771	Il34/Lif/Ikzf1	3	BAT
BP	GO:1905330	regulation of morphogenesis of an epithelium	1981-03-01	73/28943	0.0011405	0.0320657	0.0242771	Lif/Tbx2/Fgf10	3	BAT
BP	GO:0060019	radial glial cell differentiation	1981-02-01	18/28943	0.00114963	0.0320657	0.0242771	Fgf10/Cdh2	2	BAT
BP	GO:0060712	spongiotrophoblast layer development	1981-02-01	18/28943	0.00114963	0.0320657	0.0242771	Lif/Nrk	2	BAT
BP	GO:0098814	spontaneous synaptic transmission	1981-02-01	18/28943	0.00114963	0.0320657	0.0242771	Ppp1r9a/Rims2	2	BAT
BP	GO:0050746	regulation of lipoprotein metabolic process	1981-02-01	19/28943	0.00128255	0.0341949	0.0258892	Rabl3/Lipg	2	BAT
BP	GO:0051956	negative regulation of amino acid transport	1981-02-01	19/28943	0.00128255	0.0341949	0.0258892	Rgs4/Abat	2	BAT
BP	GO:1900452	regulation of long-term synaptic depression	1981-02-01	19/28943	0.00128255	0.0341949	0.0258892	Stau2/Ppp1r9a	2	BAT
BP	GO:1903706	regulation of hemopoiesis	1981-06-01	435/28943	0.00139807	0.0367347	0.0278121	Cd28/Hoxa5/Hoxa7/Il34/Lif/Ikzf1	6	BAT
BP	GO:0048148	behavioral response to cocaine	1981-02-01	20/28943	0.00142247	0.0368419	0.0278932	Ppp1r1b/Abat	2	BAT
BP	GO:0051965	positive regulation of synapse assembly	1981-03-01	80/28943	0.00148557	0.0379343	0.0287202	Stau2/Lrrtm3/Slitrk4	3	BAT
BP	GO:0008543	fibroblast growth factor receptor signaling pathway	1981-03-01	81/28943	0.00153961	0.0387683	0.0293517	Fgf18/Tbx2/Fgf10	3	BAT
BP	GO:0050769	positive regulation of neurogenesis	1981-05-01	305/28943	0.00167624	0.0405725	0.0307176	Stau2/Il34/Lif/Fzd3/Tiam2	5	BAT
BP	GO:0060998	regulation of dendritic spine development	1981-03-01	84/28943	0.0017091	0.0405725	0.0307176	Stau2/Ppp1r9a/Cpeb3	3	BAT
BP	GO:0010039	response to iron ion	1981-02-01	22/28943	0.00172316	0.0405725	0.0307176	Slc40a1/Abat	2	BAT
BP	GO:0045649	regulation of macrophage differentiation	1981-02-01	22/28943	0.00172316	0.0405725	0.0307176	Il34/Lif	2	BAT
BP	GO:0060080	inhibitory postsynaptic potential	1981-02-01	22/28943	0.00172316	0.0405725	0.0307176	Rims2/Abat	2	BAT
BP	GO:0035148	tube formation	1981-04-01	185/28943	0.00183217	0.0425861	0.0322422	Sdc4/Hoxa1/Fgf10/Fzd3	4	BAT
BP	GO:0048813	dendrite morphogenesis	1981-04-01	186/28943	0.0018685	0.0428808	0.0324653	Stau2/Dclk1/Ppp1r9a/Camk2a	4	BAT
BP	GO:0050767	regulation of neurogenesis	1981-06-01	463/28943	0.00191519	0.0431874	0.0326974	Stau2/Tnr/Il34/Lif/Fzd3/Tiam2	6	BAT
BP	GO:0016358	dendrite development	1981-05-01	315/28943	0.0019295	0.0431874	0.0326974	Stau2/Dclk1/Ppp1r9a/Camk2a/Cpeb3	5	BAT
BP	GO:0050805	negative regulation of synaptic transmission	1981-03-01	90/28943	0.00208203	0.0460332	0.034852	Stau2/Tnr/Ppp1r9a	3	BAT
BP	GO:0060079	excitatory postsynaptic potential	1981-03-01	91/28943	0.0021487	0.0469348	0.0355346	Rgs4/Ppp1r9a/Rims2	3	BAT
BP	GO:0031644	regulation of nervous system process	1981-04-01	194/28943	0.0021773	0.0469934	0.0355789	Tnr/Rgs4/Rims2/Abat	4	BAT
BP	GO:0098739	import across plasma membrane	1981-04-01	198/28943	0.00234418	0.0498632	0.0377517	Atp1b1/Rgs4/Slc7a1/Slc9a7	4	BAT
BP	GO:0048732	gland development	1981-06-01	483/28943	0.00236527	0.0498632	0.0377517	Hoxa5/Foxm1/Ikzf1/Fgf18/Tbx2/Fgf10	6	BAT
CC	GO:0098984	neuron to neuron synapse	1981-07-01	437/28804	0.000233395	0.030418	0.0226889	Tnr/Pkp4/Dclk1/Ppp1r9a/Lrrtm3/Cdh2/Camk2a	7	BAT
CC	GO:1990124	messenger ribonucleoprotein complex	1981-02-01	15/28804	0.000800854	0.030418	0.0226889	Stau2/Cpeb3	2	BAT
CC	GO:0016328	lateral plasma membrane	1981-03-01	67/28804	0.00090147	0.030418	0.0226889	Atp1b1/Prickle2/Fzd3	3	BAT
CC	GO:0014069	postsynaptic density	1981-06-01	398/28804	0.000909156	0.030418	0.0226889	Pkp4/Dclk1/Ppp1r9a/Lrrtm3/Cdh2/Camk2a	6	BAT
CC	GO:0032279	asymmetric synapse	1981-06-01	406/28804	0.00100722	0.030418	0.0226889	Pkp4/Dclk1/Ppp1r9a/Lrrtm3/Cdh2/Camk2a	6	BAT
CC	GO:0099572	postsynaptic specialization	1981-06-01	438/28804	0.00148327	0.0373289	0.0278438	Pkp4/Dclk1/Ppp1r9a/Lrrtm3/Cdh2/Camk2a	6	BAT
CC	GO:0044291	cell-cell contact zone	1981-03-01	90/28804	0.00211054	0.0417852	0.0311677	Atp1b1/Pkp4/Cdh2	3	BAT
CC	GO:0016327	apicolateral plasma membrane	1981-02-01	25/28804	0.0022468	0.0417852	0.0311677	Prickle2/Cdh2	2	BAT
CC	GO:0030175	filopodium	1981-03-01	99/28804	0.00276723	0.0417852	0.0311677	Kcnn3/Ppp1r9a/Fzd3	3	BAT
CC	GO:0048786	presynaptic active zone	1981-03-01	99/28804	0.00276723	0.0417852	0.0311677	Fzd3/Rims2/Cdh2	3	BAT
MF	GO:0008083	growth factor activity	1979-05-01	149/28404	6.12392e-05	0.0131052	0.0108297	Il34/Lif/Fgf18/Fgf10/Cd320	5	BAT
BP	GO:0030217	T cell differentiation	21/313	326/28943	8.27437e-11	2.97546e-07	2.03985e-07	Gata3/Spi1/Rasgrp1/Sox12/Il12a/Ptpn22/Runx3/Kit/Cd8a/Nfkbid/Mpzl2/Eomes/Prdm1/Ifng/Ikzf1/Tbx21/Bcl11b/Irf4/Il7r/Nckap1l/Satb1	21	Diaphragm
BP	GO:0022407	regulation of cell-cell adhesion	25/313	497/28943	2.50159e-10	4.49787e-07	3.08354e-07	Icos/Gata3/Il1rn/Itga4/Spi1/Rasgrp1/Sox12/Il12a/Ptpn22/Runx3/Rap1gap/Nfkbid/Cdh1/Adamts18/Zc3h12d/Ifng/Tbx21/Tnfsf11/Pcdh8/Il7r/Cyrib/Nckap1l/Btla/Aif1/Pdcd1lg2	25	Diaphragm
BP	GO:0030098	lymphocyte differentiation	24/313	471/28943	4.46883e-10	5.35664e-07	3.67228e-07	Dock10/Gata3/Spi1/Rasgrp1/Sox12/Il12a/Ptpn22/Runx3/Kit/Cd8a/Pou2f2/Nfkbid/Mpzl2/Eomes/Prdm1/Ifng/Ikzf1/Tbx21/Bcl11b/Irf4/Ptk2b/Il7r/Nckap1l/Satb1	24	Diaphragm
BP	GO:0042391	regulation of membrane potential	23/313	469/28943	2.16843e-09	1.94942e-06	1.33644e-06	Gpr39/Il1rn/Kcnh7/Scn1a/Kcnmb2/Trpc4/Slc39a8/Rims3/Cux2/Cntnap2/Kcnn4/Hcn3/Tmem108/Hcn2/Ifng/Chrne/Kcnk10/Ptk2b/Scn8a/Cxadr/Kcnh8/Dsc2/Kcnn2	23	Diaphragm
BP	GO:0046631	alpha-beta T cell activation	15/313	191/28943	2.99462e-09	2.15373e-06	1.4765e-06	Gata3/Il12a/Ptpn22/Runx3/Nfkbid/Eomes/Prdm1/Ifng/Tbx21/Bcl11b/Irf4/Wdfy4/Nckap1l/Btla/Satb1	15	Diaphragm
BP	GO:0050808	synapse organization	23/313	496/28943	6.23052e-09	3.73416e-06	2.55998e-06	Erbb4/Dock10/Cntn2/Syndig1/Tmeff1/Rims3/Cux2/Sdk1/Cntnap2/Ctnna2/Oxtr/Sez6l2/Fgfr2/Cdh1/Il10ra/Tmem108/Sparc/Pcdh8/Gdnf/Ctnnd2/Syn1/Slitrk4/Pak3	23	Diaphragm
BP	GO:0060326	cell chemotaxis	18/313	314/28943	1.18048e-08	5.34006e-06	3.66092e-06	Mstn/Cxcr4/Camk1d/Spi1/Grem1/Il12a/Kit/Cxcr5/Ifng/Ccl1/Ptk2b/Tnfsf11/Bin2/Nckap1l/Cxadr/Aif1/Fgf1/Csf1r	18	Diaphragm
BP	GO:0006813	potassium ion transport	16/313	244/28943	1.188e-08	5.34006e-06	3.66092e-06	Kcnh7/Kcnmb2/Kcnip4/Nos1/Kcnn4/Kcnc3/Hcn3/Hcn2/Kcnj12/Kcns3/Kcnk10/Wnk2/Ptk2b/Kcnh8/Kcnn2/Slc9a7	16	Diaphragm
BP	GO:0050678	regulation of epithelial cell proliferation	21/313	442/28943	1.90875e-08	6.87949e-06	4.71628e-06	Erbb4/Col4a3/Gata3/Itga4/Aplnr/Pax6/Il12a/Runx3/Rap1gap/Pik3cd/Hes5/St8sia1/Fgfr2/Cdh1/Fa2h/Ifng/Sparc/Bcl11b/Cxadr/Fgf1/Apln	21	Diaphragm
BP	GO:0022409	positive regulation of cell-cell adhesion	18/313	324/28943	1.9131e-08	6.87949e-06	4.71628e-06	Icos/Gata3/Itga4/Rasgrp1/Sox12/Il12a/Ptpn22/Runx3/Rap1gap/Nfkbid/Cdh1/Ifng/Tnfsf11/Il7r/Cyrib/Nckap1l/Aif1/Pdcd1lg2	18	Diaphragm
BP	GO:0007409	axonogenesis	22/313	493/28943	2.66003e-08	7.32235e-06	5.01989e-06	Cxcr4/Cntn2/Gata3/Itga4/Pax6/Runx3/Cntnap2/Ctnna2/Cntn6/Sptbn4/Fgfr2/Dscaml1/Plxnc1/Tenm2/Bcl11b/Emb/Nefm/Gdnf/Tiam1/Csf1r/Slitrk4/Pak3	22	Diaphragm
BP	GO:1903037	regulation of leukocyte cell-cell adhesion	19/313	371/28943	2.82582e-08	7.32235e-06	5.01989e-06	Icos/Gata3/Itga4/Rasgrp1/Sox12/Il12a/Ptpn22/Runx3/Nfkbid/Zc3h12d/Ifng/Tbx21/Tnfsf11/Il7r/Cyrib/Nckap1l/Btla/Aif1/Pdcd1lg2	19	Diaphragm
BP	GO:0007159	leukocyte cell-cell adhesion	20/313	411/28943	2.8279e-08	7.32235e-06	5.01989e-06	Icos/Gata3/Itga4/Rasgrp1/Sox12/Il12a/Ptpn22/Slc39a8/Runx3/Nfkbid/Zc3h12d/Ifng/Tbx21/Tnfsf11/Il7r/Cyrib/Nckap1l/Btla/Aif1/Pdcd1lg2	20	Diaphragm
BP	GO:0035637	multicellular organismal signaling	13/313	163/28943	2.85075e-08	7.32235e-06	5.01989e-06	Cacna1e/Scn1a/Kcnmb2/Cntnap2/Sptbn4/Hcn3/Hcn2/Ifng/Cacng4/Scn8a/Cxadr/Dsc2/Kcnn2	13	Diaphragm
BP	GO:0030595	leukocyte chemotaxis	15/313	228/28943	3.27253e-08	7.84536e-06	5.37844e-06	Mstn/Camk1d/Spi1/Grem1/Il12a/Kit/Cxcr5/Ifng/Ccl1/Ptk2b/Tnfsf11/Nckap1l/Cxadr/Aif1/Csf1r	15	Diaphragm
BP	GO:0050863	regulation of T cell activation	19/313	378/28943	3.7991e-08	8.53847e-06	5.85361e-06	Icos/Gata3/Rasgrp1/Sox12/Il12a/Ptpn22/Runx3/Nfkbid/Zc3h12d/Prdm1/Ifng/Tbx21/Tnfsf11/Il7r/Cyrib/Nckap1l/Btla/Aif1/Pdcd1lg2	19	Diaphragm
BP	GO:0050900	leukocyte migration	19/313	385/28943	5.07277e-08	1.07304e-05	7.35631e-06	Mstn/Camk1d/Gata3/Itga4/Spi1/Grem1/Il12a/Ptpn22/Kit/Cxcr5/Ifng/Ccl1/Tbx21/Ptk2b/Tnfsf11/Nckap1l/Cxadr/Aif1/Csf1r	19	Diaphragm
BP	GO:1903039	positive regulation of leukocyte cell-cell adhesion	16/313	272/28943	5.42868e-08	1.08453e-05	7.43507e-06	Icos/Gata3/Itga4/Rasgrp1/Sox12/Il12a/Ptpn22/Runx3/Nfkbid/Ifng/Tnfsf11/Il7r/Cyrib/Nckap1l/Aif1/Pdcd1lg2	16	Diaphragm
BP	GO:0036037	CD8-positive, alpha-beta T cell activation	7/313	34/28943	6.77475e-08	1.28221e-05	8.79028e-06	Ptpn22/Runx3/Eomes/Ifng/Wdfy4/Nckap1l/Satb1	7	Diaphragm
BP	GO:0001508	action potential	12/313	148/28943	8.15354e-08	1.46601e-05	1.00503e-05	Kcnh7/Scn1a/Kcnmb2/Trpc4/Cntnap2/Hcn3/Hcn2/Ifng/Scn8a/Cxadr/Dsc2/Kcnn2	12	Diaphragm
BP	GO:0050870	positive regulation of T cell activation	15/313	246/28943	8.90172e-08	1.52431e-05	1.045e-05	Icos/Gata3/Rasgrp1/Sox12/Il12a/Ptpn22/Runx3/Nfkbid/Ifng/Tnfsf11/Il7r/Cyrib/Nckap1l/Aif1/Pdcd1lg2	15	Diaphragm
BP	GO:0098742	cell-cell adhesion via plasma-membrane adhesion molecules	14/313	217/28943	1.20216e-07	1.88719e-05	1.29377e-05	Mpz/Il1rn/Itga4/Sdk1/Cntn6/Cdh1/Dscaml1/Tenm2/Emb/Pcdh8/Cdh6/Cxadr/Dsc2/Tenm1	14	Diaphragm
BP	GO:0030900	forebrain development	19/313	407/28943	1.20704e-07	1.88719e-05	1.29377e-05	Col3a1/Erbb4/Cxcr4/Cntn2/Kif21b/Slc1a2/Pax6/E2f1/Wnt2b/Hes5/Cntnap2/Fgfr2/Tmem108/Eomes/Ikzf1/Gsc/Bcl11b/Dct/Csf1r	19	Diaphragm
BP	GO:0046632	alpha-beta T cell differentiation	11/313	129/28943	1.70222e-07	2.55049e-05	1.7485e-05	Gata3/Runx3/Nfkbid/Eomes/Prdm1/Ifng/Tbx21/Bcl11b/Irf4/Nckap1l/Satb1	11	Diaphragm
BP	GO:0050852	T cell receptor signaling pathway	11/313	137/28943	3.1379e-07	4.51355e-05	3.0943e-05	Gata3/Ptpn22/Cd8a/Kcnn4/Nfkbid/Ifng/Lcp2/Fyb/Ezr/Ubash3a/Sh2d1a	11	Diaphragm
BP	GO:0007162	negative regulation of cell adhesion	16/313	313/28943	3.66239e-07	5.06537e-05	3.4726e-05	Il1rn/Spi1/Ptpn22/Runx3/Nfkbid/Pde3b/Cdh1/Adamts18/Dscaml1/Zc3h12d/Plxnc1/Col1a1/Tbx21/Nckap1l/Btla/Pdcd1lg2	16	Diaphragm
BP	GO:0060047	heart contraction	14/313	242/28943	4.54653e-07	5.956e-05	4.08318e-05	Cxcr4/Rgs2/Cacna1e/Scn1a/Nos1/Sptbn4/Hcn3/Hcn2/Ifng/Cxadr/Glp1r/Dsc2/Kcnn2/Apln	14	Diaphragm
BP	GO:0071805	potassium ion transmembrane transport	13/313	207/28943	4.6376e-07	5.956e-05	4.08318e-05	Kcnh7/Kcnip4/Kcnn4/Kcnc3/Hcn3/Hcn2/Kcnj12/Kcns3/Kcnk10/Wnk2/Kcnh8/Kcnn2/Slc9a7	13	Diaphragm
BP	GO:0098657	import into cell	14/313	250/28943	6.71911e-07	8.3317e-05	5.71186e-05	Rgs2/Cacna1e/Itga4/Slc1a2/Slc39a8/Nos1/Il10ra/Hcn2/Ifng/Slc36a2/Kcnj12/Wnk2/Gdnf/Slc9a7	14	Diaphragm
BP	GO:0046634	regulation of alpha-beta T cell activation	10/313	119/28943	7.12835e-07	8.54452e-05	5.85775e-05	Gata3/Il12a/Ptpn22/Runx3/Nfkbid/Prdm1/Ifng/Tbx21/Nckap1l/Btla	10	Diaphragm
BP	GO:0003015	heart process	14/313	254/28943	8.12156e-07	9.42101e-05	6.45864e-05	Cxcr4/Rgs2/Cacna1e/Scn1a/Nos1/Sptbn4/Hcn3/Hcn2/Ifng/Cxadr/Glp1r/Dsc2/Kcnn2/Apln	14	Diaphragm
BP	GO:0071674	mononuclear cell migration	12/313	184/28943	8.62285e-07	9.64092e-05	6.6094e-05	Mstn/Gata3/Itga4/Spi1/Grem1/Il12a/Ccl1/Tbx21/Ptk2b/Tnfsf11/Aif1/Csf1r	12	Diaphragm
BP	GO:0048535	lymph node development	6/313	31/28943	8.94023e-07	9.64092e-05	6.6094e-05	Cxcr5/Ikzf1/Tnfsf11/Il7r/Ltb/Cd248	6	Diaphragm
BP	GO:0002683	negative regulation of immune system process	19/313	465/28943	9.11544e-07	9.64092e-05	6.6094e-05	Col3a1/Cd84/Spi1/Grem1/Ptpn22/Runx3/Nfkbid/Zc3h12d/Ifng/Tbx21/Il7r/Csmd3/Tnfrsf11b/Nckap1l/Btla/Ezr/Ubash3a/Pdcd1lg2/Sh2d1a	19	Diaphragm
BP	GO:0045165	cell fate commitment	15/313	298/28943	1.03222e-06	0.000106053	7.27053e-05	Erbb4/Gata3/Pax6/Sox12/Wnt2b/Hes5/Gfi1/Wnt16/Fgfr2/Eomes/Prdm1/Tbx21/Gsc/Bcl11b/Irf4	15	Diaphragm
BP	GO:0097485	neuron projection guidance	14/313	260/28943	1.07194e-06	0.000107075	7.34058e-05	Cxcr4/Cntn2/Gata3/Pax6/Runx3/Cntn6/Dpysl4/Dscaml1/Plxnc1/Tenm2/Bcl11b/Emb/Gdnf/Csf1r	14	Diaphragm
BP	GO:0070661	leukocyte proliferation	17/313	384/28943	1.16704e-06	0.000113424	7.77586e-05	Cxcr4/Grem1/Rasgrp1/Il12a/Ptpn22/Kit/Zc3h12d/Ifng/Csf2/Tnfsf11/Il7r/Nckap1l/Btla/Aif1/Satb1/Csf1r/Pdcd1lg2	17	Diaphragm
BP	GO:0002688	regulation of leukocyte chemotaxis	10/313	126/28943	1.20768e-06	0.000114284	7.83484e-05	Mstn/Camk1d/Spi1/Grem1/Il12a/Ccl1/Ptk2b/Nckap1l/Aif1/Csf1r	10	Diaphragm
BP	GO:0002690	positive regulation of leukocyte chemotaxis	9/313	99/28943	1.33119e-06	0.000122742	8.41468e-05	Mstn/Camk1d/Spi1/Il12a/Ccl1/Ptk2b/Nckap1l/Aif1/Csf1r	9	Diaphragm
BP	GO:1903706	regulation of hemopoiesis	18/313	435/28943	1.48164e-06	0.0001332	9.1316e-05	Gata3/Spi1/Rasgrp1/Rassf2/Sox12/Il12a/Runx3/Nfkbid/Prdm1/Ifng/Ikzf1/Tbx21/Ptk2b/Tnfsf11/Il7r/Tnfrsf11b/Nckap1l/Csf1r	18	Diaphragm
BP	GO:1902105	regulation of leukocyte differentiation	16/313	349/28943	1.53661e-06	0.000133454	9.14903e-05	Gata3/Rasgrp1/Rassf2/Sox12/Il12a/Runx3/Nfkbid/Prdm1/Ifng/Ikzf1/Tbx21/Tnfsf11/Il7r/Tnfrsf11b/Nckap1l/Csf1r	16	Diaphragm
BP	GO:0070371	ERK1 and ERK2 cascade	16/313	350/28943	1.59471e-06	0.000133454	9.14903e-05	Erbb4/Cxcr4/Rasgrp1/Ptpn22/Cntnap2/Oxtr/Lmo3/Fgfr2/Ccl1/Wnk2/Ptk2b/Tnfsf11/Ezr/Fgf1/Csf1r/Dusp9	16	Diaphragm
BP	GO:0050920	regulation of chemotaxis	13/313	231/28943	1.59581e-06	0.000133454	9.14903e-05	Mstn/Cxcr4/Camk1d/Spi1/Grem1/Il12a/Ccl1/Ptk2b/Cyrib/Nckap1l/Aif1/Fgf1/Csf1r	13	Diaphragm
BP	GO:0043374	CD8-positive, alpha-beta T cell differentiation	5/313	20/28943	1.94407e-06	0.000157191	0.000107763	Runx3/Eomes/Ifng/Nckap1l/Satb1	5	Diaphragm
BP	GO:0008016	regulation of heart contraction	12/313	199/28943	1.96707e-06	0.000157191	0.000107763	Rgs2/Cacna1e/Nos1/Sptbn4/Hcn3/Hcn2/Ifng/Cxadr/Glp1r/Dsc2/Kcnn2/Apln	12	Diaphragm
BP	GO:0042531	positive regulation of tyrosine phosphorylation of STAT protein	7/313	55/28943	2.10419e-06	0.000164493	0.000112769	Erbb4/Il12a/Hes5/Kit/Ifng/Csf2/Csf1r	7	Diaphragm
BP	GO:0060993	kidney morphogenesis	9/313	107/28943	2.55677e-06	0.00019562	0.000134109	Erbb4/Gata3/Grem1/Wnt2b/Hes5/Fras1/Irx2/Gdnf/Fgf1	9	Diaphragm
BP	GO:0030198	extracellular matrix organization	15/313	322/28943	2.68772e-06	0.000200968	0.000137775	Col3a1/Col4a3/Lamb3/Grem1/Slc39a8/Col24a1/Adamts18/Mmp13/Adamts14/Col1a1/Matn3/Smoc1/Ero1b/Lcp1/Tnfrsf11b	15	Diaphragm
BP	GO:0043062	extracellular structure organization	15/313	323/28943	2.7915e-06	0.000200968	0.000137775	Col3a1/Col4a3/Lamb3/Grem1/Slc39a8/Col24a1/Adamts18/Mmp13/Adamts14/Col1a1/Matn3/Smoc1/Ero1b/Lcp1/Tnfrsf11b	15	Diaphragm
BP	GO:0097529	myeloid leukocyte migration	13/313	243/28943	2.79432e-06	0.000200968	0.000137775	Mstn/Camk1d/Spi1/Grem1/Kit/Ifng/Ccl1/Ptk2b/Tnfsf11/Nckap1l/Cxadr/Aif1/Csf1r	13	Diaphragm
BP	GO:0045229	external encapsulating structure organization	15/313	324/28943	2.89886e-06	0.000204398	0.000140127	Col3a1/Col4a3/Lamb3/Grem1/Slc39a8/Col24a1/Adamts18/Mmp13/Adamts14/Col1a1/Matn3/Smoc1/Ero1b/Lcp1/Tnfrsf11b	15	Diaphragm
BP	GO:0010959	regulation of metal ion transport	18/313	458/28943	3.05117e-06	0.000211	0.000144653	Gpr39/Cxcr4/Cd84/Aplnr/Trpc4/Ptpn22/Nkain1/Kcnip4/Nos1/Sptbn4/Gramd2/Ifng/Stac2/Hecw1/Wnk2/Ptk2b/Glp1r/Kcnn2	18	Diaphragm
BP	GO:0022408	negative regulation of cell-cell adhesion	12/313	209/28943	3.27237e-06	0.000222027	0.000152212	Il1rn/Spi1/Ptpn22/Runx3/Nfkbid/Cdh1/Adamts18/Zc3h12d/Tbx21/Nckap1l/Btla/Pdcd1lg2	12	Diaphragm
BP	GO:1902107	positive regulation of leukocyte differentiation	12/313	210/28943	3.43759e-06	0.000224756	0.000154083	Gata3/Rasgrp1/Sox12/Il12a/Runx3/Nfkbid/Ifng/Ikzf1/Tnfsf11/Il7r/Nckap1l/Csf1r	12	Diaphragm
BP	GO:1903708	positive regulation of hemopoiesis	12/313	210/28943	3.43759e-06	0.000224756	0.000154083	Gata3/Rasgrp1/Sox12/Il12a/Runx3/Nfkbid/Ifng/Ikzf1/Tnfsf11/Il7r/Nckap1l/Csf1r	12	Diaphragm
BP	GO:0072079	nephron tubule formation	5/313	23/28943	4.10842e-06	0.000263819	0.000180863	Gata3/Grem1/Hes5/Irx2/Gdnf	5	Diaphragm
BP	GO:0045216	cell-cell junction organization	12/313	219/28943	5.28827e-06	0.000333625	0.000228719	Mpz/Aplnr/Pard6b/Cgn/Cntnap2/Cdh1/Ocln/Cdh6/Ctnnd2/Grhl2/Cxadr/Csf1r	12	Diaphragm
BP	GO:0007411	axon guidance	13/313	259/28943	5.60254e-06	0.000347358	0.000238134	Cxcr4/Cntn2/Gata3/Pax6/Runx3/Cntn6/Dscaml1/Plxnc1/Tenm2/Bcl11b/Emb/Gdnf/Csf1r	13	Diaphragm
BP	GO:0072028	nephron morphogenesis	8/313	90/28943	6.14705e-06	0.000371112	0.000254419	Erbb4/Gata3/Grem1/Wnt2b/Hes5/Irx2/Gdnf/Fgf1	8	Diaphragm
BP	GO:0050921	positive regulation of chemotaxis	10/313	151/28943	6.19209e-06	0.000371112	0.000254419	Mstn/Cxcr4/Camk1d/Spi1/Il12a/Ccl1/Ptk2b/Nckap1l/Aif1/Csf1r	10	Diaphragm
BP	GO:0071675	regulation of mononuclear cell migration	9/313	120/28943	6.59643e-06	0.000388424	0.000266287	Mstn/Itga4/Spi1/Grem1/Il12a/Ccl1/Ptk2b/Aif1/Csf1r	9	Diaphragm
BP	GO:0050708	regulation of protein secretion	14/313	305/28943	6.84619e-06	0.000388424	0.000266287	Gpr39/Cacna1e/Il12a/Nos1/Kcnn4/Pde3b/Rab11fip1/Mmp13/Ifng/Doc2b/Vsnl1/Ezr/Baiap3/Glp1r	14	Diaphragm
BP	GO:0050866	negative regulation of cell activation	12/313	225/28943	6.96349e-06	0.000388424	0.000266287	Cd84/Spi1/Ptpn22/Runx3/Nfkbid/Adamts18/Zc3h12d/Tbx21/Nckap1l/Gp5/Btla/Pdcd1lg2	12	Diaphragm
BP	GO:0016331	morphogenesis of embryonic epithelium	11/313	188/28943	7.02101e-06	0.000388424	0.000266287	Gata3/Grem1/Sall4/Wnt2b/Hes5/Fgfr2/Aldh1a1/Irx2/Pcdh8/Gdnf/Grhl2	11	Diaphragm
BP	GO:0045580	regulation of T cell differentiation	11/313	188/28943	7.02101e-06	0.000388424	0.000266287	Gata3/Rasgrp1/Sox12/Il12a/Runx3/Nfkbid/Prdm1/Ifng/Tbx21/Il7r/Nckap1l	11	Diaphragm
BP	GO:0043367	CD4-positive, alpha-beta T cell differentiation	8/313	93/28943	7.85299e-06	0.000427869	0.000293329	Gata3/Runx3/Nfkbid/Ifng/Tbx21/Irf4/Nckap1l/Satb1	8	Diaphragm
BP	GO:1903522	regulation of blood circulation	13/313	268/28943	8.09488e-06	0.000434465	0.000297851	Rgs2/Cacna1e/Nos1/Oxtr/Sptbn4/Hcn3/Hcn2/Ifng/Cxadr/Glp1r/Dsc2/Kcnn2/Apln	13	Diaphragm
BP	GO:0034329	cell junction assembly	17/313	445/28943	8.32688e-06	0.000440345	0.000301882	Erbb4/Aplnr/Grem1/Syndig1/Pard6b/Cgn/Cux2/Sdk1/Cntnap2/Oxtr/Cdh1/Ocln/Ptk2b/Cdh6/Ctnnd2/Grhl2/Slitrk4	17	Diaphragm
BP	GO:0046427	positive regulation of receptor signaling pathway via JAK-STAT	7/313	68/28943	8.91532e-06	0.000457993	0.00031398	Erbb4/Il12a/Hes5/Kit/Il10ra/Ptk2b/Il7r	7	Diaphragm
BP	GO:0098900	regulation of action potential	7/313	68/28943	8.91532e-06	0.000457993	0.00031398	Trpc4/Cntnap2/Hcn3/Hcn2/Ifng/Cxadr/Dsc2	7	Diaphragm
BP	GO:0035710	CD4-positive, alpha-beta T cell activation	9/313	125/28943	9.20187e-06	0.000459582	0.00031507	Gata3/Il12a/Runx3/Nfkbid/Ifng/Tbx21/Irf4/Nckap1l/Satb1	9	Diaphragm
BP	GO:0045582	positive regulation of T cell differentiation	9/313	125/28943	9.20187e-06	0.000459582	0.00031507	Gata3/Rasgrp1/Sox12/Il12a/Runx3/Nfkbid/Ifng/Il7r/Nckap1l	9	Diaphragm
BP	GO:0006816	calcium ion transport	17/313	449/28943	9.35264e-06	0.000460713	0.000315845	Gpr39/Cxcr4/Cacna1e/Cd84/Aplnr/Trpc4/Ptpn22/Grin3a/Nos1/Kcnn4/Prkcb/Gramd2/Stac2/Cacng4/Ptk2b/Gp5/Glp1r	17	Diaphragm
BP	GO:0002768	immune response-regulating cell surface receptor signaling pathway	15/313	360/28943	1.02815e-05	0.000489634	0.000335672	Gata3/Ptpn22/Kit/Cd8a/Kcnn4/Nfkbid/Prkcb/Ifng/Lcp2/Fyb/Nckap1l/Btla/Ezr/Ubash3a/Sh2d1a	15	Diaphragm
BP	GO:0002687	positive regulation of leukocyte migration	10/313	160/28943	1.03225e-05	0.000489634	0.000335672	Mstn/Camk1d/Itga4/Spi1/Il12a/Ccl1/Ptk2b/Nckap1l/Aif1/Csf1r	10	Diaphragm
BP	GO:0002685	regulation of leukocyte migration	12/313	234/28943	1.03482e-05	0.000489634	0.000335672	Mstn/Camk1d/Itga4/Spi1/Grem1/Il12a/Ptpn22/Ccl1/Ptk2b/Nckap1l/Aif1/Csf1r	12	Diaphragm
BP	GO:0090276	regulation of peptide hormone secretion	12/313	235/28943	1.08012e-05	0.000496257	0.000340212	Gpr39/Cacna1e/Pax6/Nos1/Pde3b/Ifng/Doc2b/Vsnl1/Tnfsf11/Baiap3/Glp1r/Apln	12	Diaphragm
BP	GO:0042509	regulation of tyrosine phosphorylation of STAT protein	7/313	70/28943	1.08228e-05	0.000496257	0.000340212	Erbb4/Il12a/Hes5/Kit/Ifng/Csf2/Csf1r	7	Diaphragm
BP	GO:0072006	nephron development	10/313	161/28943	1.09022e-05	0.000496257	0.000340212	Erbb4/Col4a3/Gata3/Grem1/Wnt2b/Hes5/Ifng/Irx2/Gdnf/Fgf1	10	Diaphragm
BP	GO:0043405	regulation of MAP kinase activity	11/313	198/28943	1.14612e-05	0.00051518	0.000353185	Gpr39/Rgs2/Il1rn/Rasgrp1/Ptpn22/Kit/Sorl1/Ptk2b/Tnfsf11/Fgf1/Tenm1	11	Diaphragm
BP	GO:0071692	protein localization to extracellular region	16/313	411/28943	1.21736e-05	0.000540446	0.000370506	Gpr39/Cacna1e/Il1rn/Il12a/Nos1/Kcnn4/Pde3b/Rab11fip1/Mmp13/Ifng/Doc2b/Vsnl1/Ezr/Baiap3/Glp1r/Fbn2	16	Diaphragm
BP	GO:0045161	neuronal ion channel clustering	4/313	14/28943	1.23302e-05	0.000540724	0.000370697	Cntn2/Cntnap2/Sptbn4/Gldn	4	Diaphragm
BP	GO:0019226	transmission of nerve impulse	8/313	99/28943	1.24823e-05	0.000540798	0.000370748	Cacna1e/Scn1a/Kcnmb2/Cntnap2/Sptbn4/Ifng/Cacng4/Scn8a	8	Diaphragm
BP	GO:0046637	regulation of alpha-beta T cell differentiation	7/313	72/28943	1.30565e-05	0.000557637	0.000382292	Gata3/Runx3/Nfkbid/Prdm1/Ifng/Tbx21/Nckap1l	7	Diaphragm
BP	GO:1904062	regulation of cation transmembrane transport	16/313	414/28943	1.33136e-05	0.000557637	0.000382292	Gpr39/Rgs2/Aplnr/Ptpn22/Kcnip4/Nos1/Hcn3/Hcn2/Ifng/Slc36a2/Stac2/Cacng4/Hecw1/Wnk2/Ptk2b/Kcnn2	16	Diaphragm
BP	GO:0002791	regulation of peptide secretion	12/313	240/28943	1.33361e-05	0.000557637	0.000382292	Gpr39/Cacna1e/Pax6/Nos1/Pde3b/Ifng/Doc2b/Vsnl1/Tnfsf11/Baiap3/Glp1r/Apln	12	Diaphragm
BP	GO:0022010	central nervous system myelination	5/313	29/28943	1.37483e-05	0.000561807	0.000385151	Cntn2/Hes5/Cntnap2/Fa2h/Myrf	5	Diaphragm
BP	GO:0032291	axon ensheathment in central nervous system	5/313	29/28943	1.37483e-05	0.000561807	0.000385151	Cntn2/Hes5/Cntnap2/Fa2h/Myrf	5	Diaphragm
BP	GO:1904894	positive regulation of receptor signaling pathway via STAT	7/313	73/28943	1.43088e-05	0.000566317	0.000388243	Erbb4/Il12a/Hes5/Kit/Il10ra/Ptk2b/Il7r	7	Diaphragm
BP	GO:1905330	regulation of morphogenesis of an epithelium	7/313	73/28943	1.43088e-05	0.000566317	0.000388243	Gata3/Grem1/Wnt2b/Pik3cd/Cdh1/Gdnf/Fgf1	7	Diaphragm
BP	GO:0090087	regulation of peptide transport	12/313	242/28943	1.44872e-05	0.000566317	0.000388243	Gpr39/Cacna1e/Pax6/Nos1/Pde3b/Ifng/Doc2b/Vsnl1/Tnfsf11/Baiap3/Glp1r/Apln	12	Diaphragm
BP	GO:0070372	regulation of ERK1 and ERK2 cascade	14/313	326/28943	1.44886e-05	0.000566317	0.000388243	Erbb4/Cxcr4/Rasgrp1/Ptpn22/Lmo3/Fgfr2/Ccl1/Wnk2/Ptk2b/Tnfsf11/Ezr/Fgf1/Csf1r/Dusp9	14	Diaphragm
BP	GO:0032872	regulation of stress-activated MAPK cascade	11/313	204/28943	1.51595e-05	0.000586168	0.000401851	Spi1/Rasgrp1/Rassf2/Ptpn22/Wnt16/Traf4/Ptk2b/Tnfsf11/Ezr/Rell2/Sh3rf2	11	Diaphragm
BP	GO:0002366	leukocyte activation involved in immune response	14/313	328/28943	1.551e-05	0.000593338	0.000406767	Dock10/Cd84/Gata3/Spi1/Rasgrp1/Kit/Nfkbid/Eomes/Ifng/Tbx21/Irf4/Ptk2b/Lcp1/Nckap1l	14	Diaphragm
BP	GO:0051048	negative regulation of secretion	11/313	206/28943	1.66033e-05	0.000622091	0.000426479	Gpr39/Cd84/Il1rn/Spi1/Il12a/Nos1/Oxtr/Pde3b/Rab11fip1/Vsnl1/Nckap1l	11	Diaphragm
BP	GO:0046879	hormone secretion	15/313	375/28943	1.66075e-05	0.000622091	0.000426479	Gpr39/Cacna1e/Gata3/Il1rn/Pax6/Nos1/Pde3b/Rab11fip1/Ifng/Doc2b/Vsnl1/Tnfsf11/Baiap3/Glp1r/Apln	15	Diaphragm
BP	GO:0002573	myeloid leukocyte differentiation	12/313	246/28943	1.70524e-05	0.000624582	0.000428186	Gata3/Spi1/Rassf2/Kit/Ifng/Ikzf1/Csf2/Irf4/Tnfsf11/Tnfrsf11b/Camk4/Csf1r	12	Diaphragm
BP	GO:0007260	tyrosine phosphorylation of STAT protein	7/313	75/28943	1.71122e-05	0.000624582	0.000428186	Erbb4/Il12a/Hes5/Kit/Ifng/Csf2/Csf1r	7	Diaphragm
BP	GO:0001667	ameboidal-type cell migration	17/313	471/28943	1.72926e-05	0.000624582	0.000428186	Erbb4/Cxcr4/Gata3/Itga4/Pax6/Grem1/Pik3cd/Kit/Arhgdib/Ifng/Sparc/Ptk2b/Gdnf/Fgf1/Fbn2/Cd248/Pak3	17	Diaphragm
BP	GO:0070302	regulation of stress-activated protein kinase signaling cascade	11/313	207/28943	1.73688e-05	0.000624582	0.000428186	Spi1/Rasgrp1/Rassf2/Ptpn22/Wnt16/Traf4/Ptk2b/Tnfsf11/Ezr/Rell2/Sh3rf2	11	Diaphragm
BP	GO:0002263	cell activation involved in immune response	14/313	332/28943	1.77449e-05	0.00063179	0.000433128	Dock10/Cd84/Gata3/Spi1/Rasgrp1/Kit/Nfkbid/Eomes/Ifng/Tbx21/Irf4/Ptk2b/Lcp1/Nckap1l	14	Diaphragm
BP	GO:0001822	kidney development	14/313	334/28943	1.89654e-05	0.000668622	0.000458378	Erbb4/Col4a3/Cxcr4/Gata3/Grem1/Wnt2b/Hes5/Fras1/Fgfr2/Prdm1/Ifng/Irx2/Gdnf/Fgf1	14	Diaphragm
BP	GO:0030072	peptide hormone secretion	13/313	291/28943	1.9383e-05	0.000676711	0.000463924	Gpr39/Cacna1e/Il1rn/Pax6/Nos1/Pde3b/Ifng/Doc2b/Vsnl1/Tnfsf11/Baiap3/Glp1r/Apln	13	Diaphragm
BP	GO:0032874	positive regulation of stress-activated MAPK cascade	9/313	138/28943	2.04064e-05	0.000705591	0.000483723	Spi1/Rasgrp1/Rassf2/Wnt16/Traf4/Ptk2b/Tnfsf11/Rell2/Sh3rf2	9	Diaphragm
BP	GO:0009914	hormone transport	15/313	383/28943	2.12274e-05	0.000726987	0.000498391	Gpr39/Cacna1e/Gata3/Il1rn/Pax6/Nos1/Pde3b/Rab11fip1/Ifng/Doc2b/Vsnl1/Tnfsf11/Baiap3/Glp1r/Apln	15	Diaphragm
BP	GO:0043370	regulation of CD4-positive, alpha-beta T cell differentiation	6/313	53/28943	2.2828e-05	0.000761938	0.000522352	Gata3/Runx3/Nfkbid/Ifng/Tbx21/Nckap1l	6	Diaphragm
BP	GO:0045621	positive regulation of lymphocyte differentiation	9/313	140/28943	2.28836e-05	0.000761938	0.000522352	Gata3/Rasgrp1/Sox12/Il12a/Runx3/Nfkbid/Ifng/Il7r/Nckap1l	9	Diaphragm
BP	GO:0070304	positive regulation of stress-activated protein kinase signaling cascade	9/313	140/28943	2.28836e-05	0.000761938	0.000522352	Spi1/Rasgrp1/Rassf2/Wnt16/Traf4/Ptk2b/Tnfsf11/Rell2/Sh3rf2	9	Diaphragm
BP	GO:0002790	peptide secretion	13/313	299/28943	2.57271e-05	0.000848759	0.000581873	Gpr39/Cacna1e/Il1rn/Pax6/Nos1/Pde3b/Ifng/Doc2b/Vsnl1/Tnfsf11/Baiap3/Glp1r/Apln	13	Diaphragm
BP	GO:0033674	positive regulation of kinase activity	16/313	440/28943	2.79248e-05	0.000912887	0.000625836	Erbb4/Gpr39/Il1rn/Grem1/Rasgrp1/Rassf2/Kit/Mmd2/Fgfr2/Ifng/Traf4/Ptk2b/Tnfsf11/Fgf1/Csf1r/Tenm1	16	Diaphragm
BP	GO:0071900	regulation of protein serine/threonine kinase activity	14/313	347/28943	2.88622e-05	0.000935032	0.000641017	Gpr39/Rgs2/Il1rn/Rasgrp1/Ptpn22/Kit/Sorl1/Ifng/Prkar2b/Ptk2b/Tnfsf11/Fgf1/Csf1r/Tenm1	14	Diaphragm
BP	GO:0002703	regulation of leukocyte mediated immunity	13/313	303/28943	2.95316e-05	0.000947816	0.000649782	Cd84/Gata3/Spi1/Rasgrp1/Il12a/Kit/Ifng/Tbx21/Il7r/Csmd3/Cyrib/Nckap1l/Sh2d1a	13	Diaphragm
BP	GO:0072001	renal system development	14/313	348/28943	2.9784e-05	0.000947816	0.000649782	Erbb4/Col4a3/Cxcr4/Gata3/Grem1/Wnt2b/Hes5/Fras1/Fgfr2/Prdm1/Ifng/Irx2/Gdnf/Fgf1	14	Diaphragm
BP	GO:0060485	mesenchyme development	13/313	304/28943	3.05562e-05	0.000963862	0.000660782	Erbb4/Gata3/Itga4/Aplnr/Pax6/Grem1/Wnt16/Fgfr2/Eomes/Col1a1/Gsc/Gdnf/Tiam1	13	Diaphragm
BP	GO:0045619	regulation of lymphocyte differentiation	11/313	221/28943	3.17734e-05	0.000993541	0.000681129	Gata3/Rasgrp1/Sox12/Il12a/Runx3/Nfkbid/Prdm1/Ifng/Tbx21/Il7r/Nckap1l	11	Diaphragm
BP	GO:0031532	actin cytoskeleton reorganization	8/313	113/28943	3.27436e-05	0.00101505	0.000695876	Kit/Baiap2l1/Arhgdib/Cdh1/Ptk2b/Cxadr/Ezr/Csf1r	8	Diaphragm
BP	GO:0002285	lymphocyte activation involved in immune response	11/313	222/28943	3.31131e-05	0.00101773	0.000697714	Dock10/Gata3/Spi1/Nfkbid/Eomes/Ifng/Tbx21/Irf4/Ptk2b/Lcp1/Nckap1l	11	Diaphragm
BP	GO:0050851	antigen receptor-mediated signaling pathway	13/313	307/28943	3.3819e-05	0.00103062	0.000706548	Gata3/Ptpn22/Cd8a/Kcnn4/Nfkbid/Prkcb/Ifng/Lcp2/Fyb/Nckap1l/Ezr/Ubash3a/Sh2d1a	13	Diaphragm
BP	GO:0042886	amide transport	14/313	353/28943	3.47916e-05	0.00103934	0.000712525	Gpr39/Cacna1e/Il1rn/Pax6/Nos1/Pde3b/Ifng/Doc2b/Vsnl1/Tnfsf11/Baiap3/Glp1r/Slc14a1/Apln	14	Diaphragm
BP	GO:0007156	homophilic cell adhesion via plasma membrane adhesion molecules	8/313	114/28943	3.48883e-05	0.00103934	0.000712525	Sdk1/Cntn6/Cdh1/Dscaml1/Emb/Pcdh8/Cdh6/Dsc2	8	Diaphragm
BP	GO:0046883	regulation of hormone secretion	13/313	308/28943	3.49721e-05	0.00103934	0.000712525	Gpr39/Cacna1e/Pax6/Nos1/Pde3b/Rab11fip1/Ifng/Doc2b/Vsnl1/Tnfsf11/Baiap3/Glp1r/Apln	13	Diaphragm
BP	GO:0035148	tube formation	10/313	185/28943	3.6189e-05	0.00106669	0.000731275	Gata3/Grem1/Sall4/Pik3cd/Hes5/Fgfr2/Cdh1/Irx2/Gdnf/Grhl2	10	Diaphragm
BP	GO:0009306	protein secretion	15/313	404/28943	3.91745e-05	0.0011453	0.000785166	Gpr39/Cacna1e/Il1rn/Il12a/Nos1/Kcnn4/Pde3b/Rab11fip1/Mmp13/Ifng/Doc2b/Vsnl1/Ezr/Baiap3/Glp1r	15	Diaphragm
BP	GO:0021537	telencephalon development	12/313	268/28943	3.95062e-05	0.00114568	0.000785429	Col3a1/Erbb4/Cxcr4/Cntn2/Kif21b/Slc1a2/Pax6/Hes5/Tmem108/Eomes/Bcl11b/Csf1r	12	Diaphragm
BP	GO:0035592	establishment of protein localization to extracellular region	15/313	405/28943	4.02908e-05	0.00115909	0.000794619	Gpr39/Cacna1e/Il1rn/Il12a/Nos1/Kcnn4/Pde3b/Rab11fip1/Mmp13/Ifng/Doc2b/Vsnl1/Ezr/Baiap3/Glp1r	15	Diaphragm
BP	GO:0072078	nephron tubule morphogenesis	7/313	86/28943	4.1862e-05	0.00119473	0.000819054	Gata3/Grem1/Wnt2b/Hes5/Irx2/Gdnf/Fgf1	7	Diaphragm
BP	GO:0086001	cardiac muscle cell action potential	6/313	59/28943	4.24333e-05	0.0012015	0.000823696	Scn1a/Hcn3/Hcn2/Cxadr/Dsc2/Kcnn2	6	Diaphragm
BP	GO:0030534	adult behavior	10/313	189/28943	4.33862e-05	0.00121888	0.000835612	Gpr39/Cntn2/Scn1a/Slc1a2/Nos1/Sdk1/Cntnap2/Sptbn4/Sez6l2/Scn8a	10	Diaphragm
BP	GO:0045860	positive regulation of protein kinase activity	14/313	363/28943	4.70657e-05	0.00130264	0.000893036	Gpr39/Il1rn/Grem1/Rasgrp1/Rassf2/Kit/Mmd2/Ifng/Traf4/Ptk2b/Tnfsf11/Fgf1/Csf1r/Tenm1	14	Diaphragm
BP	GO:0050731	positive regulation of peptidyl-tyrosine phosphorylation	10/313	191/28943	4.74207e-05	0.00130264	0.000893036	Erbb4/Grem1/Il12a/Hes5/Kit/Ifng/Csf2/Ptk2b/Gdnf/Csf1r	10	Diaphragm
BP	GO:0048709	oligodendrocyte differentiation	8/313	119/28943	4.74544e-05	0.00130264	0.000893036	Cxcr4/Cntn2/Pax6/Trpc4/Hes5/Cntnap2/Fa2h/Myrf	8	Diaphragm
BP	GO:0072088	nephron epithelium morphogenesis	7/313	88/28943	4.85573e-05	0.00132282	0.000906868	Gata3/Grem1/Wnt2b/Hes5/Irx2/Gdnf/Fgf1	7	Diaphragm
BP	GO:0015833	peptide transport	13/313	320/28943	5.17323e-05	0.00139872	0.0009589	Gpr39/Cacna1e/Il1rn/Pax6/Nos1/Pde3b/Ifng/Doc2b/Vsnl1/Tnfsf11/Baiap3/Glp1r/Apln	13	Diaphragm
BP	GO:0051222	positive regulation of protein transport	13/313	321/28943	5.34012e-05	0.00143307	0.000982449	Gpr39/Ptpn22/Kcnn4/Cdh1/Mmp13/Sorl1/Ifng/Doc2b/Vsnl1/Ezr/Baiap3/Glp1r/Camk4	13	Diaphragm
BP	GO:0051251	positive regulation of lymphocyte activation	16/313	465/28943	5.39021e-05	0.00143579	0.000984317	Icos/Gata3/Rasgrp1/Sox12/Il12a/Ptpn22/Runx3/Nfkbid/Ifng/Tbx21/Tnfsf11/Il7r/Cyrib/Nckap1l/Aif1/Pdcd1lg2	16	Diaphragm
BP	GO:0021872	forebrain generation of neurons	6/313	62/28943	5.63435e-05	0.00148979	0.00102133	Pax6/Hes5/Fgfr2/Bcl11b/Dct/Csf1r	6	Diaphragm
BP	GO:0043588	skin development	13/313	323/28943	5.68802e-05	0.001493	0.00102354	Col3a1/Pax6/Runx3/Fras1/Wnt16/Fgfr2/Fa2h/Col1a1/Bcl11b/Edaradd/Grhl2/Krt80/Ltb	13	Diaphragm
BP	GO:0007043	cell-cell junction assembly	9/313	158/28943	5.91614e-05	0.00154163	0.00105687	Aplnr/Pard6b/Cgn/Cntnap2/Cdh1/Ocln/Cdh6/Ctnnd2/Grhl2	9	Diaphragm
BP	GO:0042098	T cell proliferation	11/313	237/28943	5.98951e-05	0.00154722	0.00106071	Cxcr4/Rasgrp1/Il12a/Ptpn22/Zc3h12d/Ifng/Nckap1l/Btla/Aif1/Satb1/Pdcd1lg2	11	Diaphragm
BP	GO:0070663	regulation of leukocyte proliferation	12/313	280/28943	6.02365e-05	0.00154722	0.00106071	Grem1/Il12a/Ptpn22/Kit/Zc3h12d/Ifng/Csf2/Nckap1l/Btla/Aif1/Csf1r/Pdcd1lg2	12	Diaphragm
BP	GO:0002286	T cell activation involved in immune response	8/313	124/28943	6.35859e-05	0.0016129	0.00110573	Gata3/Nfkbid/Eomes/Ifng/Tbx21/Irf4/Lcp1/Nckap1l	8	Diaphragm
BP	GO:0007259	receptor signaling pathway via JAK-STAT	10/313	198/28943	6.41609e-05	0.0016129	0.00110573	Erbb4/Il12a/Hes5/Kit/Il10ra/Ifng/Csf2/Ptk2b/Il7r/Csf1r	10	Diaphragm
BP	GO:0098739	import across plasma membrane	10/313	198/28943	6.41609e-05	0.0016129	0.00110573	Rgs2/Cacna1e/Slc1a2/Slc39a8/Hcn2/Ifng/Slc36a2/Kcnj12/Wnk2/Slc9a7	10	Diaphragm
BP	GO:0061333	renal tubule morphogenesis	7/313	92/28943	6.45876e-05	0.0016129	0.00110573	Gata3/Grem1/Wnt2b/Hes5/Irx2/Gdnf/Fgf1	7	Diaphragm
BP	GO:0090277	positive regulation of peptide hormone secretion	8/313	125/28943	6.73044e-05	0.00166915	0.0011443	Gpr39/Pax6/Doc2b/Vsnl1/Tnfsf11/Baiap3/Glp1r/Apln	8	Diaphragm
BP	GO:1905332	positive regulation of morphogenesis of an epithelium	5/313	40/28943	6.91126e-05	0.00170225	0.00116699	Gata3/Grem1/Wnt2b/Pik3cd/Gdnf	5	Diaphragm
BP	GO:0046777	protein autophosphorylation	11/313	241/28943	6.95907e-05	0.00170237	0.00116707	Stk17b/Erbb4/Grem1/Rassf2/Kit/Fgfr2/Map3k9/Wnk2/Ptk2b/Camk4/Csf1r	11	Diaphragm
BP	GO:0050854	regulation of antigen receptor-mediated signaling pathway	6/313	65/28943	7.36779e-05	0.00179017	0.00122727	Ptpn22/Kcnn4/Prkcb/Ezr/Ubash3a/Sh2d1a	6	Diaphragm
BP	GO:0002695	negative regulation of leukocyte activation	10/313	202/28943	7.58099e-05	0.00182961	0.0012543	Cd84/Spi1/Ptpn22/Runx3/Nfkbid/Zc3h12d/Tbx21/Nckap1l/Btla/Pdcd1lg2	10	Diaphragm
BP	GO:0051403	stress-activated MAPK cascade	11/313	244/28943	7.77177e-05	0.00186315	0.0012773	Spi1/Rasgrp1/Rassf2/Ptpn22/Wnt16/Traf4/Ptk2b/Tnfsf11/Ezr/Rell2/Sh3rf2	11	Diaphragm
BP	GO:0048762	mesenchymal cell differentiation	11/313	245/28943	8.06013e-05	0.00191949	0.00131592	Erbb4/Gata3/Pax6/Grem1/Wnt16/Fgfr2/Eomes/Col1a1/Gsc/Gdnf/Tiam1	11	Diaphragm
[truncated: 7,062 more rows]

## Sheet: Figure 4 FL
ONTOLOGY	ID	Description	GeneRatio	BgRatio	pvalue	p.adjust	qvalue	geneID	Count	tissue
[truncated: 7,201 more rows]
