# Supplementary material for: MiRNAs shape mouse age-independent tissue adaptation to spaceflight via ECM and developmental pathways
Source: Nat Commun. 2026 Feb 5;17:1387. doi: 10.1038/s41467-026-68737-1 (PMC12876965; doi:10.1038/s41467-026-68737-1)
Supplement: Supplementary file 6 — Supplementary Data 4 [file 41467_2026_68737_MOESM6_ESM.csv]

	RNA	fc	p_val	p_val_adj	cohensd	Tissue	Comparison	subset
1	Xkr4	7.10331868815979	0.0265187219594307	0.358571271083673	1.97839497396184	BAT	LAR vs. HC
2	Tcea1	7.15512161508803	0.0571428571428571	0.358571271083673	1.89609668552687	BAT	LAR vs. HC
3	Rgs20	8.0452201595509	0.21860373720806	0.386135829066436	0.807534820936537	BAT	LAR vs. HC
4	Mybl1	6.68656495660098	0.114285714285714	0.358571271083673	1.95579246867696	BAT	LAR vs. HC
5	Pi15	9.12315822706435	0.2	0.358571271083673	0.882097026321562	BAT	LAR vs. HC
6	Kcnq5	8.39984630471602	0.2	0.358571271083673	1.13288813548489	BAT	LAR vs. HC
7	Col19a1	8.01372466328121	0.124094658828252	0.358571271083673	1.11642701597148	BAT	LAR vs. HC
8	Ptp4a1	17.8894089023386	0.0571428571428571	0.358571271083673	1.45430774959003	BAT	LAR vs. HC
9	Ptp4a1.1	54.6897726456621	0.0545144786438286	0.358571271083673	2.00154985505358	BAT	LAR vs. HC
10	Dst	13.320029813825	0.0285714285714286	0.358571271083673	2.13301807221877	BAT	LAR vs. HC
11	Gm37233	7.1586184049224	0.114285714285714	0.358571271083673	1.64046021632232	BAT	LAR vs. HC
12	Gm38336	18.7593999418949	0.0545144786438286	0.358571271083673	2.15017405144666	BAT	LAR vs. HC
13	Ankrd23	9.29298853184475	0.0285714285714286	0.358571271083673	1.70202761262976	BAT	LAR vs. HC
14	Tsga10	7.35288046307657	0.0285714285714286	0.358571271083673	2.04866365917501	BAT	LAR vs. HC
15	Eif5b	7.54868339052665	0.0285714285714286	0.358571271083673	1.85861629969944	BAT	LAR vs. HC
16	Il1rl1	7.19571119411745	0.114285714285714	0.358571271083673	1.3368034913642	BAT	LAR vs. HC
17	Slc9a4	8.99449291404136	0.408351969325938	0.55877392319291	1.05645531776924	BAT	LAR vs. HC
18	Bivm	7.39436354002488	0.342857142857143	0.484775318578135	1.70776292398196	BAT	LAR vs. HC
19	Gm29325	7.41431345471467	0.183150203156622	0.358571271083673	1.39350489160872	BAT	LAR vs. HC
20	Gm28323	6.99976408068066	0.21860373720806	0.386135829066436	0.931608559913436	BAT	LAR vs. HC
21	Pms1	10.9649517832921	0.0285714285714286	0.358571271083673	1.8240132167474	BAT	LAR vs. HC
22	Gtf3c3	7.61786514617599	0.114285714285714	0.358571271083673	1.72565441314184	BAT	LAR vs. HC
23	Plcl1	12.2140215402228	0.0285714285714286	0.358571271083673	1.56308157453887	BAT	LAR vs. HC
24	Sgo2a	17.8604347390193	0.0545144786438286	0.358571271083673	1.4760250292787	BAT	LAR vs. HC
25	Aox3	20.4268957172744	0.2	0.358571271083673	1.24814432744527	BAT	LAR vs. HC
26	Gm15834	8.16459287781787	0.124094658828252	0.358571271083673	1.31443037358572	BAT	LAR vs. HC
27	Als2	6.67499909541246	0.0571428571428571	0.358571271083673	1.76670456159526	BAT	LAR vs. HC
28	Nop58	8.7223183526908	0.0285714285714286	0.358571271083673	2.31167963055576	BAT	LAR vs. HC
29	Bmpr2	8.37838651776382	0.0285714285714286	0.358571271083673	1.95125577652287	BAT	LAR vs. HC
30	Ica1l	21.4423990448784	0.2	0.358571271083673	1.40352160588414	BAT	LAR vs. HC
31	Pard3b	8.07956400451872	0.0285714285714286	0.358571271083673	1.94682162623836	BAT	LAR vs. HC
32	Myl1	17.5734634406979	0.2	0.358571271083673	0.883258374438489	BAT	LAR vs. HC
33	Zfp142	6.9829269325474	0.0571428571428571	0.358571271083673	2.04612185690622	BAT	LAR vs. HC
34	Stk36	9.45772380497323	0.0545144786438286	0.358571271083673	1.41951829728173	BAT	LAR vs. HC
35	Ttll4	8.50149715337497	0.114285714285714	0.358571271083673	1.64729385448517	BAT	LAR vs. HC
36	Acsl3	8.90196134296916	0.0285714285714286	0.358571271083673	1.93780991141782	BAT	LAR vs. HC
37	C430014B12Rik	9.44288592896378	0.183150203156622	0.358571271083673	1.6462187568505	BAT	LAR vs. HC
38	Ncl	6.9920221545491	0.114285714285714	0.358571271083673	1.88883164827778	BAT	LAR vs. HC
39	Ngef	10.4384564868112	0.110210182673421	0.358571271083673	1.08305631877698	BAT	LAR vs. HC
40	Sag	8.90997163856354	0.114285714285714	0.358571271083673	1.64663754267384	BAT	LAR vs. HC
41	Sned1	11.2196667022296	0.0285714285714286	0.358571271083673	2.7870419013715	BAT	LAR vs. HC
42	Sept2	10.5878418150278	0.0571428571428571	0.358571271083673	1.73628806710762	BAT	LAR vs. HC
43	Cdh19	25.7834780625255	0.183150203156622	0.358571271083673	1.64328942665614	BAT	LAR vs. HC
44	Dsel	6.7452583355084	0.2	0.358571271083673	1.64292624105023	BAT	LAR vs. HC
45	Gli2	12.0201758938476	0.0265187219594307	0.358571271083673	2.08664505134396	BAT	LAR vs. HC
46	Steap3	7.11019546492306	0.0571428571428571	0.358571271083673	1.33165396285832	BAT	LAR vs. HC
47	Ccdc93	7.56099500712011	0.0571428571428571	0.358571271083673	1.74914854188144	BAT	LAR vs. HC
48	Lypd1	19.3062632470672	0.0294010481903397	0.358571271083673	1.96862398530376	BAT	LAR vs. HC
49	Nckap5	11.5906609764469	0.110210182673421	0.358571271083673	1.30598559274208	BAT	LAR vs. HC
50	Cd55b	10.9920906493766	0.21860373720806	0.386135829066436	1.26148470334129	BAT	LAR vs. HC
51	Cd55	6.59637967809492	0.2	0.358571271083673	1.12897391279519	BAT	LAR vs. HC
52	Pfkfb2	8.91357494748901	0.114285714285714	0.358571271083673	2.13088084874747	BAT	LAR vs. HC
53	6030442K20Rik	17.9231742505392	0.124094658828252	0.358571271083673	1.23845505529981	BAT	LAR vs. HC
54	Rbbp5	8.93050097207493	0.0285714285714286	0.358571271083673	1.99366098509239	BAT	LAR vs. HC
55	Nfasc	13.9292914589091	0.0545144786438286	0.358571271083673	2.54470675514131	BAT	LAR vs. HC
56	Gm38394	9.62657562489813	0.0285714285714286	0.358571271083673	2.18893609315382	BAT	LAR vs. HC
57	Optc	6.91730952185432	0.21860373720806	0.386135829066436	1.34079550933923	BAT	LAR vs. HC
58	Fmod	6.93498208158053	0.561363210234124	0.694413165591964	0.757207893972873	BAT	LAR vs. HC
59	Elf3	11.0465080266713	0.103753677520986	0.358571271083673	0.918944129137556	BAT	LAR vs. HC
60	Camsap2	7.36225581595673	0.0571428571428571	0.358571271083673	1.92662301671293	BAT	LAR vs. HC
61	B3galt2	12.2842113509451	0.183150203156622	0.358571271083673	1.3082819394712	BAT	LAR vs. HC
62	Tpr	7.15941640910679	0.0571428571428571	0.358571271083673	1.87772798713846	BAT	LAR vs. HC
63	Hmcn1	13.3273713290205	0.0285714285714286	0.358571271083673	2.14551945986107	BAT	LAR vs. HC
64	Lamc1	7.12378118991629	0.0285714285714286	0.358571271083673	2.09305259645406	BAT	LAR vs. HC
65	Dhx9	8.98017544526751	0.0285714285714286	0.358571271083673	1.87132158104136	BAT	LAR vs. HC
66	Teddm2	15.012406937663	0.21860373720806	0.386135829066436	1.19694909859399	BAT	LAR vs. HC
67	BC034090	13.7328418505921	0.183150203156622	0.358571271083673	1.33373010212093	BAT	LAR vs. HC
68	Cep350	9.09430468427048	0.0285714285714286	0.358571271083673	2.00586441981344	BAT	LAR vs. HC
69	Angptl1	8.15764579782782	0.0285714285714286	0.358571271083673	1.46239636120153	BAT	LAR vs. HC
70	Dars2	9.865688360937	0.0285714285714286	0.358571271083673	2.65681249198547	BAT	LAR vs. HC
71	Fasl	7.50137801066843	0.124094658828252	0.358571271083673	1.51125012723829	BAT	LAR vs. HC
72	Suco	6.71525767723567	0.0285714285714286	0.358571271083673	2.17034057062851	BAT	LAR vs. HC
73	Dnm3	6.70274893305318	0.2	0.358571271083673	1.71871668899245	BAT	LAR vs. HC
74	Prrc2c	7.81578198278308	0.0285714285714286	0.358571271083673	1.90151272664118	BAT	LAR vs. HC
75	Fmo4	18.8998369223069	0.0265187219594307	0.358571271083673	3.03316853121513	BAT	LAR vs. HC
76	Fmo2	8.37846242581111	0.0285714285714286	0.358571271083673	2.10691100890497	BAT	LAR vs. HC
77	Prrx1	6.84673235823246	0.2	0.358571271083673	1.3702460603549	BAT	LAR vs. HC
78	Kifap3	6.56947348251231	0.2	0.358571271083673	1.91067524757795	BAT	LAR vs. HC
79	F5	6.99540055104698	0.245383458473363	0.425898739077087	0.811310666611407	BAT	LAR vs. HC
80	Ccdc181	7.93899605747733	0.0571428571428571	0.358571271083673	1.8944383058169	BAT	LAR vs. HC
81	Gm37864	10.4379827928431	0.0294010481903397	0.358571271083673	1.27508186930272	BAT	LAR vs. HC
82	Ildr2	7.12277266129664	0.2	0.358571271083673	1.43626092523275	BAT	LAR vs. HC
83	Lmx1a	10.0002579827386	0.183150203156622	0.358571271083673	1.01805703506069	BAT	LAR vs. HC
84	Rgs5	8.19840018710214	0.0285714285714286	0.358571271083673	2.61079071360208	BAT	LAR vs. HC
85	Ddr2	10.0062264480829	0.2	0.358571271083673	1.29496674706142	BAT	LAR vs. HC
86	Nectin4	9.49408537661511	0.0545144786438286	0.358571271083673	1.72827231539458	BAT	LAR vs. HC
87	B930036N10Rik	7.76678861734004	0.114285714285714	0.358571271083673	1.31875818219098	BAT	LAR vs. HC
88	Slamf1	6.71930414694068	0.300522311495472	0.484775318578135	1.15656247957406	BAT	LAR vs. HC
89	Atp1a2	9.4241420229009	0.0285714285714286	0.358571271083673	2.29028320591629	BAT	LAR vs. HC
90	4933439K11Rik	20.4124355752592	0.0265187219594307	0.358571271083673	2.55398122413495	BAT	LAR vs. HC
91	Ifi205	11.3291143511909	0.0285714285714286	0.358571271083673	1.53189590539315	BAT	LAR vs. HC
92	Spta1	7.48464197638697	0.0274686403856814	0.358571271083673	4.14349609209415	BAT	LAR vs. HC
93	Rgs7	16.8697314699139	0.21860373720806	0.386135829066436	1.20366906865845	BAT	LAR vs. HC
94	Chml	7.35804451895914	0.0571428571428571	0.358571271083673	1.81327677843969	BAT	LAR vs. HC
95	Cep170	7.74116063683064	0.0285714285714286	0.358571271083673	1.81890045683752	BAT	LAR vs. HC
96	Akt3	8.37531403932894	0.0285714285714286	0.358571271083673	1.9791188057569	BAT	LAR vs. HC
97	Catspere2	6.95791123997401	0.21860373720806	0.386135829066436	1.33986055026952	BAT	LAR vs. HC
98	Cnst	6.97640812768275	0.0571428571428571	0.358571271083673	1.84916647861391	BAT	LAR vs. HC
99	Cdc42bpa	6.83282522174436	0.0571428571428571	0.358571271083673	1.89276650590269	BAT	LAR vs. HC
100	Gm37768	9.00932548035074	0.644552170515899	0.777723092863619	1.08213629328695	BAT	LAR vs. HC
101	Nvl	8.88169303796394	0.114285714285714	0.358571271083673	1.74962918121872	BAT	LAR vs. HC
102	Trp53bp2	6.9282507087401	0.114285714285714	0.358571271083673	1.76127204303369	BAT	LAR vs. HC
103	Tlr5	11.0205095543569	0.124094658828252	0.358571271083673	1.55233988433217	BAT	LAR vs. HC
104	Mia3	7.0536380650903	0.0571428571428571	0.358571271083673	1.99698983817083	BAT	LAR vs. HC
105	Prox1	11.5495319276782	0.0285714285714286	0.358571271083673	1.95133669519583	BAT	LAR vs. HC
106	Nsl1	21.8882826912308	0.0545144786438286	0.358571271083673	1.90942661226662	BAT	LAR vs. HC
107	Plxna2	7.34530277732597	0.0285714285714286	0.358571271083673	1.87632046053725	BAT	LAR vs. HC
108	Cd46	7.24356211804573	0.2	0.358571271083673	1.50086410864768	BAT	LAR vs. HC
109	Dclre1c	7.46140407952076	0.114285714285714	0.358571271083673	1.88919843393179	BAT	LAR vs. HC
110	Gm45902	7.6154028204225	0.0571428571428571	0.358571271083673	2.08263137245847	BAT	LAR vs. HC
111	Ccdc3	7.43107470132868	0.0285714285714286	0.358571271083673	1.7704089797652	BAT	LAR vs. HC
112	Upf2	9.50081918892065	0.0285714285714286	0.358571271083673	1.88823181164553	BAT	LAR vs. HC
113	Gm10855	14.2091869340479	0.0571428571428571	0.358571271083673	1.33414113075838	BAT	LAR vs. HC
114	Il2ra	15.9490650308043	0.183150203156622	0.358571271083673	1.39758890141876	BAT	LAR vs. HC
115	Mrc1	8.97395764287336	0.2	0.358571271083673	1.32738931324107	BAT	LAR vs. HC
116	Plxdc2	9.11034493011983	0.2	0.358571271083673	1.33068992062877	BAT	LAR vs. HC
117	Arhgap21	6.74261663103026	0.0285714285714286	0.358571271083673	2.25737196008969	BAT	LAR vs. HC
118	Gm38287	81.9285491095023	0.0294010481903397	0.358571271083673	1.40630610563952	BAT	LAR vs. HC
119	Fcna	13.4408790881379	0.124094658828252	0.358571271083673	1.11699624054325	BAT	LAR vs. HC
120	0610009E02Rik	16.9693078879944	0.0285714285714286	0.358571271083673	1.38271317989182	BAT	LAR vs. HC
121	Surf6	8.49703187619584	0.0285714285714286	0.358571271083673	1.66063990501689	BAT	LAR vs. HC
122	Gm10134	7.35762687714756	0.245383458473363	0.425898739077087	0.831033017428875	BAT	LAR vs. HC
123	Setx	9.27671076984781	0.0285714285714286	0.358571271083673	1.91978377732433	BAT	LAR vs. HC
124	Ntng2	21.5470559434287	0.0294010481903397	0.358571271083673	2.74376997178706	BAT	LAR vs. HC
125	Sptan1	8.45981095701731	0.0285714285714286	0.358571271083673	1.96679106926986	BAT	LAR vs. HC
126	Wdr34	6.97481928047844	0.342857142857143	0.484775318578135	1.29602914800599	BAT	LAR vs. HC
127	Naif1	7.73650695165603	0.0285714285714286	0.358571271083673	1.88826613881182	BAT	LAR vs. HC
128	Garnl3	8.46759622146258	0.0571428571428571	0.358571271083673	2.12876614071137	BAT	LAR vs. HC
129	Lmx1b	8.97953084618418	0.21860373720806	0.386135829066436	1.33341850128546	BAT	LAR vs. HC
130	AI182371	14.982361955759	0.0265187219594307	0.358571271083673	1.77193887022524	BAT	LAR vs. HC
131	Cntrl	8.37510691840368	0.0285714285714286	0.358571271083673	1.95243846574311	BAT	LAR vs. HC
132	Strbp	7.06595811770898	0.2	0.358571271083673	1.72492124842294	BAT	LAR vs. HC
133	Acvr2a	9.59727876697345	0.0285714285714286	0.358571271083673	1.9765124848822	BAT	LAR vs. HC
134	Epc2	6.84348972098173	0.0285714285714286	0.358571271083673	1.99136949206184	BAT	LAR vs. HC
135	Rnd3	9.33654206016916	0.0285714285714286	0.358571271083673	1.65849803149051	BAT	LAR vs. HC
136	Rif1	6.64386466701848	0.114285714285714	0.358571271083673	1.90883278298855	BAT	LAR vs. HC
137	Neb	17.5205036885899	0.0294010481903397	0.358571271083673	1.54302094979756	BAT	LAR vs. HC
138	Dapl1	7.97720914763178	0.21860373720806	0.386135829066436	1.28057837864539	BAT	LAR vs. HC
139	Pla2r1	8.56465705576088	0.0571428571428571	0.358571271083673	1.37281560779462	BAT	LAR vs. HC
140	Dpp4	9.37344657923889	0.2	0.358571271083673	1.20823442567382	BAT	LAR vs. HC
141	Fign	8.63101265860168	0.0571428571428571	0.358571271083673	2.1334165311276	BAT	LAR vs. HC
142	Slc38a11	8.99026884043326	0.124094658828252	0.358571271083673	1.33126091270885	BAT	LAR vs. HC
143	Scn2a	8.60502853226416	0.114285714285714	0.358571271083673	1.53658829241437	BAT	LAR vs. HC
144	Ttc21b	6.58933447121722	0.2	0.358571271083673	1.89666040319013	BAT	LAR vs. HC
145	Scn7a	8.50149247902749	0.0285714285714286	0.358571271083673	1.7382705908098	BAT	LAR vs. HC
146	Spc25	15.5159649013183	0.183150203156622	0.358571271083673	1.95999851033001	BAT	LAR vs. HC
147	Dhrs9	7.23690298231825	0.342857142857143	0.484775318578135	1.38084278325087	BAT	LAR vs. HC
148	Klhl41	19.7013062972625	0.103753677520986	0.358571271083673	0.910242835393353	BAT	LAR vs. HC
149	Klhl23	7.9415368011865	0.183150203156622	0.358571271083673	1.68212241026554	BAT	LAR vs. HC
150	Gm13625	15.9268096294961	0.21860373720806	0.386135829066436	1.18357558233122	BAT	LAR vs. HC
151	Mettl5os	14.8076455141041	0.0545144786438286	0.358571271083673	1.84013280421189	BAT	LAR vs. HC
152	Map3k20	6.77888379260737	0.0571428571428571	0.358571271083673	2.09996090428333	BAT	LAR vs. HC
153	D230022J07Rik	7.98240366455867	0.124094658828252	0.358571271083673	1.44485318028461	BAT	LAR vs. HC
154	Osbpl6	7.18217364227873	0.114285714285714	0.358571271083673	1.87887515444108	BAT	LAR vs. HC
155	Ttn	94.65412989202	0.0294010481903397	0.358571271083673	1.11098434086759	BAT	LAR vs. HC
156	Ccdc141	20.2694518447603	0.0265187219594307	0.358571271083673	2.04675428799874	BAT	LAR vs. HC
157	Cerkl	22.0837554654085	0.124094658828252	0.358571271083673	1.69276598919153	BAT	LAR vs. HC
158	Pde1a	7.85698247001213	0.114285714285714	0.358571271083673	1.26860375521688	BAT	LAR vs. HC
159	Btbd18	6.98521337722897	0.21860373720806	0.386135829066436	1.34020213353083	BAT	LAR vs. HC
160	Ypel4	12.0345146157743	0.245383458473363	0.425898739077087	0.983476527999186	BAT	LAR vs. HC
161	Slc43a1	9.53280885247532	0.114285714285714	0.358571271083673	1.4594102594427	BAT	LAR vs. HC
162	Lrrc55	9.97729480230081	0.0545144786438286	0.358571271083673	1.76619130994156	BAT	LAR vs. HC
163	Olfr1033	11.3711198866801	0.114285714285714	0.358571271083673	1.55201376283725	BAT	LAR vs. HC
164	Olfr1124	7.3377854705421	0.309424060364659	0.484775318578135	1.15561739916341	BAT	LAR vs. HC
165	Olfr1238	6.96277620179173	0.180402666289756	0.358571271083673	1.07583205547781	BAT	LAR vs. HC
166	Nup160	7.29254415582822	0.0285714285714286	0.358571271083673	2.1489590437135	BAT	LAR vs. HC
167	Lrp4	7.319727274954	0.0571428571428571	0.358571271083673	1.70993202229388	BAT	LAR vs. HC
168	4631405J19Rik	7.0019738228387	0.121547956349381	0.358571271083673	0.93372669934366	BAT	LAR vs. HC
169	Gm10801	6.81605062767586	0.183150203156622	0.358571271083673	1.46118573866044	BAT	LAR vs. HC
170	Gm10800	7.46144735268021	0.0571428571428571	0.358571271083673	1.75317175018701	BAT	LAR vs. HC
171	Cd59b	7.49681122637745	0.342857142857143	0.484775318578135	1.92634876364155	BAT	LAR vs. HC
172	Qser1	7.30558845994536	0.0571428571428571	0.358571271083673	1.86988927787902	BAT	LAR vs. HC
173	Kif18a	8.53709333242953	0.0571428571428571	0.358571271083673	1.7082578331316	BAT	LAR vs. HC
174	Fmn1	7.27692163957312	0.110210182673421	0.358571271083673	1.3235561225959	BAT	LAR vs. HC
175	Aqr	6.65987658852752	0.114285714285714	0.358571271083673	1.81731790318707	BAT	LAR vs. HC
176	Meis2	6.6757164746505	0.114285714285714	0.358571271083673	1.25665271565472	BAT	LAR vs. HC
177	Fam98b	10.0998445625322	0.0285714285714286	0.358571271083673	2.22878045963515	BAT	LAR vs. HC
178	Rasgrp1	7.02315234249099	0.342857142857143	0.484775318578135	1.3391994746807	BAT	LAR vs. HC
179	Knl1	13.5952466708707	0.124094658828252	0.358571271083673	1.69039962456986	BAT	LAR vs. HC
180	Mga	7.88367221510869	0.0571428571428571	0.358571271083673	1.90597472032614	BAT	LAR vs. HC
181	Pla2g4b	12.0675765804838	0.0571428571428571	0.358571271083673	1.44986963372713	BAT	LAR vs. HC
182	Zfp106	8.75834546121601	0.0285714285714286	0.358571271083673	1.97066699374926	BAT	LAR vs. HC
183	Stard9	8.48094300782457	0.0571428571428571	0.358571271083673	1.71578878118697	BAT	LAR vs. HC
184	Map1a	7.04354009990101	0.0285714285714286	0.358571271083673	1.90881679535036	BAT	LAR vs. HC
185	Mfap1a	7.72646652681666	0.114285714285714	0.358571271083673	1.79460712536986	BAT	LAR vs. HC
186	Frmd5	20.027203917934	0.0265187219594307	0.358571271083673	1.22145062386926	BAT	LAR vs. HC
187	Ctdspl2	7.80621575752828	0.0285714285714286	0.358571271083673	1.86867441581534	BAT	LAR vs. HC
188	Eif3j1	9.54924444858398	0.0285714285714286	0.358571271083673	2.2883019682676	BAT	LAR vs. HC
189	Duox2	14.1338088777125	0.245383458473363	0.425898739077087	0.890490664083705	BAT	LAR vs. HC
190	Duoxa1	6.94444765547832	0.342857142857143	0.484775318578135	1.15087852439863	BAT	LAR vs. HC
191	Spata5l1	9.07190551059786	0.0545144786438286	0.358571271083673	2.00582311619458	BAT	LAR vs. HC
192	Fbn1	8.03064516921608	0.2	0.358571271083673	1.06992203182356	BAT	LAR vs. HC
193	Cep152	17.2574984113812	0.0285714285714286	0.358571271083673	2.09359075168385	BAT	LAR vs. HC
194	Secisbp2l	9.09127891740813	0.0285714285714286	0.358571271083673	1.98923134209242	BAT	LAR vs. HC
195	Trpm7	6.87455519426392	0.114285714285714	0.358571271083673	1.80394747702317	BAT	LAR vs. HC
196	Ap4e1	9.28968083083652	0.0285714285714286	0.358571271083673	2.02219788782692	BAT	LAR vs. HC
197	Ncaph	6.98476173967208	0.0571428571428571	0.358571271083673	1.47827794205742	BAT	LAR vs. HC
198	Astl	7.98361273215273	0.21860373720806	0.386135829066436	1.11228184060619	BAT	LAR vs. HC
199	A730036I17Rik	10.9937687928024	0.619839118685419	0.756506085341911	0.723645052571346	BAT	LAR vs. HC
200	Ubox5	12.4649665871722	0.0285714285714286	0.358571271083673	2.00454962951531	BAT	LAR vs. HC
201	Atrn	6.66006160193862	0.0571428571428571	0.358571271083673	1.89496808151266	BAT	LAR vs. HC
202	AV099323	7.00454980323244	0.183150203156622	0.358571271083673	1.17678936977458	BAT	LAR vs. HC
203	Ankef1	7.35675661099081	0.0590718680155165	0.358571271083673	1.7617857726911	BAT	LAR vs. HC
204	Dzank1	18.4363862239869	0.0545144786438286	0.358571271083673	1.70530857517512	BAT	LAR vs. HC
205	Crnkl1	6.82234245450096	0.2	0.358571271083673	1.94625220025313	BAT	LAR vs. HC
206	3300002I08Rik	21.1852831640438	0.124094658828252	0.358571271083673	1.81798824527763	BAT	LAR vs. HC
207	Sox12	9.16804583764745	0.0294010481903397	0.358571271083673	2.33017034256203	BAT	LAR vs. HC
208	Mylk2	7.0076829773674	0.619839118685419	0.756506085341911	0.726393751446019	BAT	LAR vs. HC
209	Kif3b	7.13031687591619	0.114285714285714	0.358571271083673	1.84778188213603	BAT	LAR vs. HC
210	Dnmt3b	7.41273681343049	0.0285714285714286	0.358571271083673	1.92806834965607	BAT	LAR vs. HC
211	4930519P11Rik	8.98815376285561	0.163475305642956	0.358571271083673	1.0548287121125	BAT	LAR vs. HC
212	Zfp341	6.90032615356612	0.342857142857143	0.484775318578135	1.67388053370663	BAT	LAR vs. HC
213	Gm16098	6.99275619774226	0.163475305642956	0.358571271083673	1.19086448851568	BAT	LAR vs. HC
214	Cep250	8.0621150150262	0.114285714285714	0.358571271083673	1.86319130216506	BAT	LAR vs. HC
215	Spag4	11.2972817494928	0.0294010481903397	0.358571271083673	1.69516635162184	BAT	LAR vs. HC
216	5430405H02Rik	7.3329835520493	0.114285714285714	0.358571271083673	1.65846954613041	BAT	LAR vs. HC
217	Sla2	6.96074782364365	0.183150203156622	0.358571271083673	1.44171523498174	BAT	LAR vs. HC
218	Soga1	7.50900425615663	0.0285714285714286	0.358571271083673	1.83867384744011	BAT	LAR vs. HC
219	Gm14286	8.0044051536794	0.114285714285714	0.358571271083673	1.88192761417931	BAT	LAR vs. HC
220	Gm14221	7.83801034074929	0.0285714285714286	0.358571271083673	2.39057878350209	BAT	LAR vs. HC
221	Zhx3	11.1753948090575	0.0285714285714286	0.358571271083673	2.07219202355338	BAT	LAR vs. HC
222	Tnnc2	28.5936901491913	0.2	0.358571271083673	0.953249888438047	BAT	LAR vs. HC
223	Zfp334	8.549166045105	0.0285714285714286	0.358571271083673	1.92594912843026	BAT	LAR vs. HC
224	Platr29	7	0.205903210732068	0.368423799772871	0.933256525257383	BAT	LAR vs. HC
225	Arfgef2	7.5825474404608	0.0285714285714286	0.358571271083673	2.00415462148496	BAT	LAR vs. HC
226	Gm9873	7.14021238475341	0.408351969325938	0.55877392319291	1.00145115711712	BAT	LAR vs. HC
227	Tshz2	6.75940892964129	0.0571428571428571	0.358571271083673	2.08995598205343	BAT	LAR vs. HC
228	Zfp217	6.81518427997643	0.0571428571428571	0.358571271083673	1.88591387605167	BAT	LAR vs. HC
229	Gm20721	12.5425957789094	0.0285714285714286	0.358571271083673	1.82767117158604	BAT	LAR vs. HC
230	Zfp831	9.03428043890557	0.124094658828252	0.358571271083673	1.3342385042034	BAT	LAR vs. HC
231	Zfp966	10.898754707861	0.0545144786438286	0.358571271083673	2.24094780362185	BAT	LAR vs. HC
232	Cdh4	14.1142349924152	0.124094658828252	0.358571271083673	1.02429190372643	BAT	LAR vs. HC
233	B230312C02Rik	12.9736624856172	0.408351969325938	0.55877392319291	0.986151645982043	BAT	LAR vs. HC
234	Rtel1	8.88625494289687	0.0285714285714286	0.358571271083673	2.14375748079225	BAT	LAR vs. HC
235	Uckl1os	10.9678123504559	0.21860373720806	0.386135829066436	1.31892673253794	BAT	LAR vs. HC
236	Prpf6	7.92811191595564	0.114285714285714	0.358571271083673	1.84875803076043	BAT	LAR vs. HC
237	Zfhx4	12.7977331217551	0.0571428571428571	0.358571271083673	1.42673336408609	BAT	LAR vs. HC
238	Cp	7.29390764141137	0.0285714285714286	0.358571271083673	1.65676592831587	BAT	LAR vs. HC
239	Hps3	6.62737131673272	0.2	0.358571271083673	1.72688896858995	BAT	LAR vs. HC
240	Naaladl2	14.2612893495066	0.0571428571428571	0.358571271083673	1.35414113790274	BAT	LAR vs. HC
241	Tnik	9.21640079018366	0.0571428571428571	0.358571271083673	2.01769367832984	BAT	LAR vs. HC
242	Pex5l	6.97643336777224	0.408351969325938	0.55877392319291	0.878479634659023	BAT	LAR vs. HC
243	Ccdc39	17.0725763164848	0.183150203156622	0.358571271083673	1.49156165795662	BAT	LAR vs. HC
244	Ccna2	7.84041380003002	0.183150203156622	0.358571271083673	1.42570862396873	BAT	LAR vs. HC
245	4932438A13Rik	10.0637947249857	0.0285714285714286	0.358571271083673	1.96010133728452	BAT	LAR vs. HC
246	Fgf2	7.39375852729267	0.2	0.358571271083673	1.64238041691111	BAT	LAR vs. HC
247	Spata5	6.97143205180316	0.0571428571428571	0.358571271083673	1.980478123464	BAT	LAR vs. HC
248	Gm5148	10.0680088904005	0.124094658828252	0.358571271083673	1.01119496525937	BAT	LAR vs. HC
249	Fat4	7.38741331766242	0.114285714285714	0.358571271083673	1.69759712788036	BAT	LAR vs. HC
250	Hspa4l	6.88906852746321	0.2	0.358571271083673	1.65629638959415	BAT	LAR vs. HC
251	Sclt1	7.15719168701265	0.114285714285714	0.358571271083673	1.85949188233805	BAT	LAR vs. HC
252	D3Ertd751e	7.03392911168081	0.114285714285714	0.358571271083673	1.66127595105419	BAT	LAR vs. HC
253	Pcdh10	9.94360934509682	0.408351969325938	0.55877392319291	1.04030722786702	BAT	LAR vs. HC
254	Pcdh18	10.1855721546453	0.0571428571428571	0.358571271083673	1.89720601347366	BAT	LAR vs. HC
255	Postn	7.30509236671259	0.2	0.358571271083673	1.04101928462847	BAT	LAR vs. HC
256	Smad9	8.23858704512012	0.0285714285714286	0.358571271083673	1.67943834112165	BAT	LAR vs. HC
257	P2ry12	13.0054333722474	0.124094658828252	0.358571271083673	1.11168073465276	BAT	LAR vs. HC
258	Igsf10	12.0524916449214	0.0285714285714286	0.358571271083673	2.09451080289952	BAT	LAR vs. HC
259	Ppm1l	7.79995153608142	0.0571428571428571	0.358571271083673	1.93280424775759	BAT	LAR vs. HC
260	Bche	6.80636087954619	0.103753677520986	0.358571271083673	1.97219636595127	BAT	LAR vs. HC
261	Rapgef2	7.15361388735372	0.0571428571428571	0.358571271083673	1.96878349903111	BAT	LAR vs. HC
262	Glrb	8.06077849497797	0.124094658828252	0.358571271083673	0.898865222559664	BAT	LAR vs. HC
263	Gucy1a1	7.21972657785065	0.0285714285714286	0.358571271083673	2.18399551229266	BAT	LAR vs. HC
264	Map9	10.8877133495131	0.0571428571428571	0.358571271083673	1.67792512998496	BAT	LAR vs. HC
265	Rbm46	6.98241919869853	0.0294010481903397	0.358571271083673	1.73078250971469	BAT	LAR vs. HC
266	Gm26771	44.1794380462013	0.124094658828252	0.358571271083673	0.904921878573203	BAT	LAR vs. HC
267	Trim2	8.13277504717166	0.0285714285714286	0.358571271083673	1.70285319262128	BAT	LAR vs. HC
268	Gm6525	12.128861500613	0.124094658828252	0.358571271083673	0.946898354849409	BAT	LAR vs. HC
269	Sh3d19	13.0320758895694	0.0285714285714286	0.358571271083673	1.53366617415321	BAT	LAR vs. HC
270	Lrba	7.98870656104152	0.0571428571428571	0.358571271083673	1.92203962145036	BAT	LAR vs. HC
271	Lrrc71	28.5284234117457	0.0590718680155165	0.358571271083673	1.6902647106878	BAT	LAR vs. HC
272	Nes	6.9300624583389	0.0285714285714286	0.358571271083673	1.96795784980918	BAT	LAR vs. HC
273	Tmem79	10.7658039885755	0.0571428571428571	0.358571271083673	1.91459400000414	BAT	LAR vs. HC
274	Gm17146	14.9650886251715	0.0545144786438286	0.358571271083673	1.76693869237074	BAT	LAR vs. HC
275	1500004A13Rik	29.9673885208438	0.0265187219594307	0.358571271083673	2.13300394322924	BAT	LAR vs. HC
276	Clk2	7.48782168388793	0.0571428571428571	0.358571271083673	1.87470732813382	BAT	LAR vs. HC
277	4930537H20Rik	7.28808911989827	0.342857142857143	0.484775318578135	1.24634700064385	BAT	LAR vs. HC
278	S100a7a	8.47748630956058	0.0590718680155165	0.358571271083673	2.06915161447671	BAT	LAR vs. HC
279	B230398E01Rik	11.8526998991935	0.0545144786438286	0.358571271083673	1.40385192272599	BAT	LAR vs. HC
280	4930481B07Rik	7.33126415581502	0.0285714285714286	0.358571271083673	2.75475610113283	BAT	LAR vs. HC
281	Mindy1	7.34169612405699	0.0571428571428571	0.358571271083673	1.85880227611413	BAT	LAR vs. HC
282	Adamtsl4	6.58477266158467	0.342857142857143	0.484775318578135	1.18956522571707	BAT	LAR vs. HC
283	Hist2h2ac	8.89452576888167	0.0590718680155165	0.358571271083673	1.72234042905098	BAT	LAR vs. HC
284	Hist2h2aa1	15.0786922480158	0.0285714285714286	0.358571271083673	1.96759862682834	BAT	LAR vs. HC
285	Hist2h2bb	7.20697205132294	0.114285714285714	0.358571271083673	1.80957549722049	BAT	LAR vs. HC
286	Bcl9	8.06227849507213	0.0285714285714286	0.358571271083673	2.28024525534688	BAT	LAR vs. HC
287	Gm43024	7.43031224823086	0.0590718680155165	0.358571271083673	2.22633262690888	BAT	LAR vs. HC
288	Gm43466	7.71107455217155	0.0285714285714286	0.358571271083673	2.5586453037875	BAT	LAR vs. HC
289	Gm42679	7.96459797758473	0.0294010481903397	0.358571271083673	1.64351317897681	BAT	LAR vs. HC
290	Dennd2c	7.71753574660566	0.0571428571428571	0.358571271083673	1.72834257264077	BAT	LAR vs. HC
291	Gm15886	17.0660257970596	0.124094658828252	0.358571271083673	1.39170119918591	BAT	LAR vs. HC
292	Magi3	7.82006929260113	0.0285714285714286	0.358571271083673	1.79803041684233	BAT	LAR vs. HC
293	C030032O16Rik	11.1771473408279	0.0590718680155165	0.358571271083673	2.03589089721213	BAT	LAR vs. HC
294	Gm43256	8.6223848832302	0.0285714285714286	0.358571271083673	1.54503613126232	BAT	LAR vs. HC
295	Gm42658	17.5311815705024	0.0294010481903397	0.358571271083673	2.76164042330735	BAT	LAR vs. HC
296	2010016I18Rik	17.1189895549378	0.124094658828252	0.358571271083673	1.86836970667238	BAT	LAR vs. HC
297	Kcna2	30.4686016547981	0.183150203156622	0.358571271083673	1.67478007981098	BAT	LAR vs. HC
298	Atxn7l2	7.76231909645655	0.0285714285714286	0.358571271083673	1.60383352019318	BAT	LAR vs. HC
299	C130013H08Rik	11.8764117366046	0.2	0.358571271083673	1.30215324707201	BAT	LAR vs. HC
300	Dbt	6.98263999094728	0.0571428571428571	0.358571271083673	1.83485246708522	BAT	LAR vs. HC
301	Sass6	7.83881668062123	0.0571428571428571	0.358571271083673	1.73841489345703	BAT	LAR vs. HC
302	Agl	8.50445138002331	0.0285714285714286	0.358571271083673	1.93926059124636	BAT	LAR vs. HC
303	Arhgap29	7.40026692875005	0.0285714285714286	0.358571271083673	1.75237684664581	BAT	LAR vs. HC
304	Gm17494	8.98987812682517	0.2	0.358571271083673	1.43726465198191	BAT	LAR vs. HC
305	Fnbp1l	7.06326731065379	0.0285714285714286	0.358571271083673	1.75295457575576	BAT	LAR vs. HC
306	Pde5a	7.58484190932861	0.2	0.358571271083673	1.77981365022416	BAT	LAR vs. HC
307	Synpo2	7.92550012713853	0.0571428571428571	0.358571271083673	1.95384171395881	BAT	LAR vs. HC
308	Mettl14	7.20806444468231	0.2	0.358571271083673	1.97579200015765	BAT	LAR vs. HC
309	Arsj	7.00855259891775	0.0571428571428571	0.358571271083673	1.45492233886812	BAT	LAR vs. HC
310	Zgrf1	8.22284599564814	0.110210182673421	0.358571271083673	1.53589160211454	BAT	LAR vs. HC
311	Gm26691	11.3254135162035	0.0408331258612995	0.358571271083673	1.50158362256267	BAT	LAR vs. HC
312	Ddit4l	7.0415936937016	0.459597386183942	0.609221921068288	0.740578529417495	BAT	LAR vs. HC
313	Gm43707	14.6977044676884	0.124094658828252	0.358571271083673	1.84556635086864	BAT	LAR vs. HC
314	Gm43560	12.8146094313769	0.0545144786438286	0.358571271083673	2.3708257489158	BAT	LAR vs. HC
315	Clca2	24.452574865052	0.124094658828252	0.358571271083673	1.35840163812603	BAT	LAR vs. HC
316	Syde2	7.11944381610947	0.342857142857143	0.484775318578135	1.10216676400573	BAT	LAR vs. HC
317	Usp33	7.11487494289093	0.0571428571428571	0.358571271083673	1.77766717201056	BAT	LAR vs. HC
318	St6galnac5	12.7183625526048	0.110210182673421	0.358571271083673	1.39553057915057	BAT	LAR vs. HC
319	B230334C09Rik	9.95011796859777	0.124094658828252	0.358571271083673	1.76166204325728	BAT	LAR vs. HC
320	Plag1	15.0381682197372	0.0285714285714286	0.358571271083673	1.65376897494389	BAT	LAR vs. HC
321	Dpy19l4	6.98128828024672	0.114285714285714	0.358571271083673	1.74246309055515	BAT	LAR vs. HC
322	Otud6b	6.7075859884624	0.0571428571428571	0.358571271083673	1.59562222080092	BAT	LAR vs. HC
323	Nbn	6.6334983761068	0.2	0.358571271083673	1.75631820936959	BAT	LAR vs. HC
324	Wwp1	7.62177233871143	0.0285714285714286	0.358571271083673	2.05014932365148	BAT	LAR vs. HC
325	Mdn1	9.23518357150776	0.0285714285714286	0.358571271083673	1.89118889030563	BAT	LAR vs. HC
326	Gabrr2	9.46137928658597	0.0545144786438286	0.358571271083673	2.22887825772215	BAT	LAR vs. HC
327	Cntfr	7.42051513376027	0.0294010481903397	0.358571271083673	2.4898584410202	BAT	LAR vs. HC
328	Tln1	7.43581151041505	0.0285714285714286	0.358571271083673	2.0118107900512	BAT	LAR vs. HC
329	Gm12473	10	0.163475305642956	0.358571271083673	1.1817578957375	BAT	LAR vs. HC
330	Fam221b	15.2760361408216	0.0285714285714286	0.358571271083673	2.04585065097982	BAT	LAR vs. HC
331	Fbxo10	12.1160795328967	0.0571428571428571	0.358571271083673	2.01115533155928	BAT	LAR vs. HC
332	Tmeff1	7.36200438682966	0.2	0.358571271083673	0.792893914720166	BAT	LAR vs. HC
333	Abca1	8.02318447863236	0.2	0.358571271083673	1.45841600217514	BAT	LAR vs. HC
334	Zfp462	7.71941721734576	0.0285714285714286	0.358571271083673	2.10934519750895	BAT	LAR vs. HC
335	Actl7b	7.03675914208273	0.121547956349381	0.358571271083673	1.34350906170083	BAT	LAR vs. HC
336	Epb41l4b	11.566367470754	0.2	0.358571271083673	1.88131544370719	BAT	LAR vs. HC
337	Pakap	8.25695085076948	0.245383458473363	0.425898739077087	1.46512110007823	BAT	LAR vs. HC
338	Zfp37	7.46205228345705	0.2	0.358571271083673	1.54556555267009	BAT	LAR vs. HC
339	Bspry	7.13609980801996	0.21860373720806	0.386135829066436	1.15916036729345	BAT	LAR vs. HC
340	Col27a1	9.04036526727315	0.0285714285714286	0.358571271083673	2.29892231691499	BAT	LAR vs. HC
341	Tnfsf8	38.8849870165305	0.0545144786438286	0.358571271083673	2.10067147145198	BAT	LAR vs. HC
342	Cdk5rap2	11.5499570298813	0.0285714285714286	0.358571271083673	2.00640631821353	BAT	LAR vs. HC
343	Megf9	6.58751280770946	0.2	0.358571271083673	1.72604592881985	BAT	LAR vs. HC
344	Kdm4c	6.93091164618968	0.0571428571428571	0.358571271083673	1.95058193354549	BAT	LAR vs. HC
345	Mpdz	7.74447741080695	0.0285714285714286	0.358571271083673	1.964965690529	BAT	LAR vs. HC
346	Ccdc171	22.2548226894141	0.0545144786438286	0.358571271083673	1.66738840776963	BAT	LAR vs. HC
347	Adamtsl1	6.75105979238293	0.342857142857143	0.484775318578135	1.23755771721028	BAT	LAR vs. HC
348	Gm12666	6.69139641469954	0.245383458473363	0.425898739077087	1.36146495040283	BAT	LAR vs. HC
349	Mysm1	6.70837785486375	0.114285714285714	0.358571271083673	1.73440051197684	BAT	LAR vs. HC
350	Dock7	7.37676115527542	0.0571428571428571	0.358571271083673	1.41436851422892	BAT	LAR vs. HC
351	Cachd1	6.62265990363793	0.2	0.358571271083673	1.45950469710329	BAT	LAR vs. HC
352	Raver2	7.91292135794392	0.0545144786438286	0.358571271083673	2.56216101232802	BAT	LAR vs. HC
353	E130102H24Rik	8.60312689500488	0.0571428571428571	0.358571271083673	1.73724905691552	BAT	LAR vs. HC
354	Wdr78	10.7439812228585	0.0571428571428571	0.358571271083673	2.12425537505738	BAT	LAR vs. HC
355	Prkaa2	6.61522972835393	0.0571428571428571	0.358571271083673	2.11629637587747	BAT	LAR vs. HC
356	Usp24	8.64980475354622	0.0285714285714286	0.358571271083673	2.09066113656737	BAT	LAR vs. HC
357	Tceanc2	7.47712303947037	0.0571428571428571	0.358571271083673	1.83669241074078	BAT	LAR vs. HC
358	Trabd2b	9.29503187221662	0.0285714285714286	0.358571271083673	1.44218335439835	BAT	LAR vs. HC
359	Stil	7.97958964754544	0.0545144786438286	0.358571271083673	2.58262461928415	BAT	LAR vs. HC
360	Rad54l	14.6862445366591	0.110210182673421	0.358571271083673	1.93467304109307	BAT	LAR vs. HC
361	Ipp	9.33642428112457	0.0285714285714286	0.358571271083673	1.85255040521855	BAT	LAR vs. HC
362	Tctex1d4	9.01262581358731	0.408351969325938	0.55877392319291	1.0567777099695	BAT	LAR vs. HC
363	Ccdc30	13.8852687777071	0.0545144786438286	0.358571271083673	2.31095189929819	BAT	LAR vs. HC
364	Kcnq4	6.56457322526119	0.300522311495472	0.484775318578135	1.208235942416	BAT	LAR vs. HC
365	Hpcal4	8.65803182828727	0.183150203156622	0.358571271083673	1.58137755261002	BAT	LAR vs. HC
366	Macf1	10.0631857899305	0.0285714285714286	0.358571271083673	1.93902102943291	BAT	LAR vs. HC
367	Gm12905	9.8154065324689	0.0590718680155165	0.358571271083673	1.9808045097464	BAT	LAR vs. HC
368	Fhl3	7.15080041359081	0.191266986878869	0.358571271083673	1.42458711008822	BAT	LAR vs. HC
369	Clspn	7.79458982316637	0.0285714285714286	0.358571271083673	2.16875347028152	BAT	LAR vs. HC
370	Zmym6	11.3246409402222	0.0285714285714286	0.358571271083673	1.8517492208225	BAT	LAR vs. HC
371	A3galt2	10.7838120957408	0.0285714285714286	0.358571271083673	1.83711972353223	BAT	LAR vs. HC
372	Sync	9.98404509728421	0.408351969325938	0.55877392319291	0.948658690440566	BAT	LAR vs. HC
373	Gm10570	6.98466255344078	0.124094658828252	0.358571271083673	1.34259649427573	BAT	LAR vs. HC
374	Gm12992	11.5464533926653	0.0590718680155165	0.358571271083673	1.91012186384614	BAT	LAR vs. HC
375	Epb41	8.5534422628776	0.0285714285714286	0.358571271083673	2.11521894676967	BAT	LAR vs. HC
376	Gm17300	16.6515148352344	0.0285714285714286	0.358571271083673	1.47358419896513	BAT	LAR vs. HC
377	Phactr4	7.58909968596613	0.0285714285714286	0.358571271083673	1.91534405862571	BAT	LAR vs. HC
378	Crybg2	9.1018267421332	0.124094658828252	0.358571271083673	1.57608607665412	BAT	LAR vs. HC
379	Cep85	7.39681929875848	0.114285714285714	0.358571271083673	1.56708390186061	BAT	LAR vs. HC
380	Eloa	7.0979104637801	0.0285714285714286	0.358571271083673	1.96025367000806	BAT	LAR vs. HC
381	Zbtb40	9.16967186545322	0.0285714285714286	0.358571271083673	1.86835034126636	BAT	LAR vs. HC
382	2810405F17Rik	6.66038897742721	0.114285714285714	0.358571271083673	1.8074783657528	BAT	LAR vs. HC
383	Rap1gap	6.64267188400432	0.0590718680155165	0.358571271083673	2.10208479449983	BAT	LAR vs. HC
384	Eif4g3	7.63060399394626	0.0285714285714286	0.358571271083673	1.88865165365158	BAT	LAR vs. HC
385	Pla2g2d	8.93852725164393	0.644552170515899	0.777723092863619	0.807782574410041	BAT	LAR vs. HC
386	Gm16287	9.9331017938883	0.103753677520986	0.358571271083673	1.61275037840537	BAT	LAR vs. HC
387	Ubr4	7.43940298743439	0.0285714285714286	0.358571271083673	1.90937133781078	BAT	LAR vs. HC
388	Spen	7.29737865201107	0.0285714285714286	0.358571271083673	1.90900249052508	BAT	LAR vs. HC
389	Slc25a34	14.5085796727883	0.0545144786438286	0.358571271083673	1.70444099639303	BAT	LAR vs. HC
390	Prdm2	8.81399795557994	0.0285714285714286	0.358571271083673	2.15146137977386	BAT	LAR vs. HC
391	Vps13d	7.16616274320761	0.114285714285714	0.358571271083673	1.82133799043363	BAT	LAR vs. HC
392	Gm20707	16.8892974197684	0.0571428571428571	0.358571271083673	1.80201728307037	BAT	LAR vs. HC
393	Fv1	14.9156330017479	0.124094658828252	0.358571271083673	1.64020632771758	BAT	LAR vs. HC
394	Fbxo2	6.61597332235846	0.0590718680155165	0.358571271083673	2.02232341400827	BAT	LAR vs. HC
395	Gm13066	14	0.124094658828252	0.358571271083673	1.45953831770198	BAT	LAR vs. HC
396	Spsb1	7.04149338902828	0.2	0.358571271083673	1.06225943348295	BAT	LAR vs. HC
397	Gm16023	14.5016873588174	0.0545144786438286	0.358571271083673	1.53560390070997	BAT	LAR vs. HC
398	Tmem88b	7	0.160580604937993	0.358571271083673	1.34164078649987	BAT	LAR vs. HC
399	Samd11	13.0577903506175	0.124094658828252	0.358571271083673	1.27168020216972	BAT	LAR vs. HC
400	1700109H08Rik	11.4132910368015	0.0285714285714286	0.358571271083673	1.84796085443176	BAT	LAR vs. HC
401	Ankib1	6.98826095265041	0.114285714285714	0.358571271083673	1.89855350358089	BAT	LAR vs. HC
402	Lrrd1	7.98591125344609	0.0545144786438286	0.358571271083673	2.07477547167988	BAT	LAR vs. HC
403	Akap9	7.27084946736344	0.0571428571428571	0.358571271083673	1.85696788078987	BAT	LAR vs. HC
404	Gm8773	7.98173176647884	0.124094658828252	0.358571271083673	1.30850563771374	BAT	LAR vs. HC
405	Abcb1b	9.0864957412121	0.0285714285714286	0.358571271083673	1.72434641002547	BAT	LAR vs. HC
406	Abcb4	12.4122847100156	0.0285714285714286	0.358571271083673	2.03760471927772	BAT	LAR vs. HC
407	Sema3d	11.1671724662516	0.114285714285714	0.358571271083673	1.07122316360841	BAT	LAR vs. HC
408	Sema3a	12.9710874543769	0.183150203156622	0.358571271083673	1.66641479869991	BAT	LAR vs. HC
409	Sema3e	8.67419884869022	0.0285714285714286	0.358571271083673	1.5944012096629	BAT	LAR vs. HC
410	Sema3c	8.25121530934874	0.2	0.358571271083673	1.12071035798208	BAT	LAR vs. HC
411	Phtf2	7.57103464903424	0.0285714285714286	0.358571271083673	2.12010246264602	BAT	LAR vs. HC
412	Lrrc17	6.77160192740626	0.2	0.358571271083673	1.47886117348009	BAT	LAR vs. HC
413	Gm15587	9.03284387910886	0.408351969325938	0.55877392319291	1.05675971910476	BAT	LAR vs. HC
414	Kmt2c	8.62978179735746	0.0285714285714286	0.358571271083673	2.06358943672746	BAT	LAR vs. HC
415	Gm10062	220.133762970686	0.0294010481903397	0.358571271083673	1.48698870524951	BAT	LAR vs. HC
416	Dpp6	7.03570677789683	0.124094658828252	0.358571271083673	1.19513197093949	BAT	LAR vs. HC
417	4930548H24Rik	10.972631954074	0.0545144786438286	0.358571271083673	2.60429941948225	BAT	LAR vs. HC
418	Plb1	0.0763347696246239	0.408351969325938	0.55877392319291	1.06706248255482	BAT	LAR vs. HC
419	Prr14l	9.10068163837622	0.0571428571428571	0.358571271083673	2.01302007832353	BAT	LAR vs. HC
420	Gm43791	6.92068233172992	0.163475305642956	0.358571271083673	1.19875194673247	BAT	LAR vs. HC
421	Stk32b	10.1773361868521	0.485714285714286	0.609221921068288	0.91270195805962	BAT	LAR vs. HC
422	Cytl1	0.0668866920255506	0.114285714285714	0.358571271083673	1.17810435675708	BAT	LAR vs. HC
423	C1qtnf7	7.18935164400457	0.0571428571428571	0.358571271083673	1.23954279420346	BAT	LAR vs. HC
424	Lcorl	6.89771420526914	0.0571428571428571	0.358571271083673	1.87037659022578	BAT	LAR vs. HC
425	Ppargc1a	9.74951079780455	0.0285714285714286	0.358571271083673	2.43047506527057	BAT	LAR vs. HC
426	Rbpj	7.75643846138501	0.2	0.358571271083673	1.69553904565944	BAT	LAR vs. HC
427	Pcdh7	9.79720559411742	0.0285714285714286	0.358571271083673	1.47973121089131	BAT	LAR vs. HC
428	5830416I19Rik	174.906477483726	0.0294010481903397	0.358571271083673	1.49855093450566	BAT	LAR vs. HC
429	Wdr19	8.48796479381884	0.0285714285714286	0.358571271083673	2.43189697804685	BAT	LAR vs. HC
430	Rfc1	7.21295773221315	0.114285714285714	0.358571271083673	1.7808899655137	BAT	LAR vs. HC
431	Nsun7	7.90881481987524	0.0530078691019612	0.358571271083673	2.47493831683055	BAT	LAR vs. HC
432	Shisa3	10.9970706285976	0.025580146726954	0.358571271083673	2.23694844922189	BAT	LAR vs. HC
433	Gabra2	6.85668688191635	0.114285714285714	0.358571271083673	1.24784315725538	BAT	LAR vs. HC
434	Nipal1	16.1761911789775	0.124094658828252	0.358571271083673	1.77742004114631	BAT	LAR vs. HC
435	Dcun1d4	7.39282968022063	0.0571428571428571	0.358571271083673	1.71042893669521	BAT	LAR vs. HC
436	Gm15984	12.6332073934043	0.0285714285714286	0.358571271083673	1.90889462245801	BAT	LAR vs. HC
437	Pdgfra	9.06042454582219	0.0285714285714286	0.358571271083673	1.61114865362521	BAT	LAR vs. HC
438	Kit	7.74635423487143	0.0571428571428571	0.358571271083673	1.43888535802947	BAT	LAR vs. HC
439	Cep135	11.5407685354168	0.0285714285714286	0.358571271083673	1.95925716824643	BAT	LAR vs. HC
440	Aasdh	8.59111139435273	0.114285714285714	0.358571271083673	1.66226127877276	BAT	LAR vs. HC
441	Slc4a4	7.95585136386875	0.2	0.358571271083673	1.21794418354158	BAT	LAR vs. HC
442	Cdkl2	8.56183919341875	0.0285714285714286	0.358571271083673	2.77987752138077	BAT	LAR vs. HC
443	Ppef2	8.04201044809455	0.121547956349381	0.358571271083673	1.45086720836902	BAT	LAR vs. HC
444	Cxcl13	26.5888720847172	0.0571428571428571	0.358571271083673	1.14471705004809	BAT	LAR vs. HC
445	Prdm8	6.79853726579771	0.2	0.358571271083673	1.13903406966888	BAT	LAR vs. HC
446	Helq	7.4416606769295	0.2	0.358571271083673	1.58672423585395	BAT	LAR vs. HC
447	Ptpn13	12.3110369223415	0.0285714285714286	0.358571271083673	1.49279987188809	BAT	LAR vs. HC
448	Lrrc8b	6.71715663747279	0.2	0.358571271083673	1.86158702542165	BAT	LAR vs. HC
449	Btbd8	7.78377154696318	0.114285714285714	0.358571271083673	1.84758428079775	BAT	LAR vs. HC
450	Ccdc18	8.37556522919492	0.0590718680155165	0.358571271083673	1.69594687457011	BAT	LAR vs. HC
451	4930522L14Rik	8.57761989383511	0.0571428571428571	0.358571271083673	1.4348200964941	BAT	LAR vs. HC
452	Plcxd1	9.01544254625275	0.124094658828252	0.358571271083673	1.58875530879963	BAT	LAR vs. HC
453	Gm15787	11.0824215533632	0.0285714285714286	0.358571271083673	2.03445258881429	BAT	LAR vs. HC
454	Golga3	9.02376773783202	0.0285714285714286	0.358571271083673	1.95501786497903	BAT	LAR vs. HC
455	Ankle2	8.04103988653108	0.0571428571428571	0.358571271083673	1.97261741842691	BAT	LAR vs. HC
456	Gm15559	10.9468071216673	0.0545144786438286	0.358571271083673	2.6106704280633	BAT	LAR vs. HC
457	Gm43118	69.0126565646907	0.0265187219594307	0.358571271083673	1.73156062353191	BAT	LAR vs. HC
458	Myo1h	11.7359827251084	0.0545144786438286	0.358571271083673	1.44173108601599	BAT	LAR vs. HC
459	Gm14508	13.053227875438	0.2	0.358571271083673	1.39625497408435	BAT	LAR vs. HC
460	Dtx1	9.31112688465904	0.124094658828252	0.358571271083673	1.4679839043525	BAT	LAR vs. HC
461	Gm42918	6.97102467415456	0.124094658828252	0.358571271083673	1.34316685001399	BAT	LAR vs. HC
462	Atxn2	7.30065262071122	0.0285714285714286	0.358571271083673	1.91824757451046	BAT	LAR vs. HC
463	Pptc7	6.74563110476864	0.0571428571428571	0.358571271083673	2.01422736476391	BAT	LAR vs. HC
464	Wdr66	33.9245588290685	0.0285714285714286	0.358571271083673	2.13465841336773	BAT	LAR vs. HC
465	Clip1	7.81689404455828	0.0285714285714286	0.358571271083673	1.93950717178306	BAT	LAR vs. HC
466	Dhx37	10.001407332544	0.114285714285714	0.358571271083673	1.60711739210135	BAT	LAR vs. HC
467	Fzd10	13.0893828208865	0.408351969325938	0.55877392319291	1.11434799624312	BAT	LAR vs. HC
468	Adgrd1	9.02686285682866	0.2	0.358571271083673	1.26275363078951	BAT	LAR vs. HC
469	Galnt17	8.12679720981029	0.0285714285714286	0.358571271083673	1.51071494335813	BAT	LAR vs. HC
470	Castor2	7.14221818012943	0.0285714285714286	0.358571271083673	2.16770057421605	BAT	LAR vs. HC
471	Gtf2ird2	14.4794539363422	0.110210182673421	0.358571271083673	1.72773753143851	BAT	LAR vs. HC
472	Mlxipl	14.4447485211563	0.183150203156622	0.358571271083673	1.65733328951858	BAT	LAR vs. HC
473	Baz1b	7.50539746248379	0.0285714285714286	0.358571271083673	2.02420857075096	BAT	LAR vs. HC
474	Trim56	7.32536074028371	0.0285714285714286	0.358571271083673	1.91336525519105	BAT	LAR vs. HC
475	Gm8066	18.0240450069351	0.21860373720806	0.386135829066436	1.18010042669758	BAT	LAR vs. HC
476	Nyap1	10.3575240637709	0.110210182673421	0.358571271083673	2.0632305970432	BAT	LAR vs. HC
477	Gal3st4	7.83397008101037	0.124094658828252	0.358571271083673	1.08623980472586	BAT	LAR vs. HC
478	Gpc2	9.37592997638797	0.0571428571428571	0.358571271083673	1.48163623698109	BAT	LAR vs. HC
479	Iqce	6.90952208151598	0.114285714285714	0.358571271083673	1.99755319475721	BAT	LAR vs. HC
480	Radil	13.6466579293342	0.114285714285714	0.358571271083673	1.33490508060453	BAT	LAR vs. HC
481	Papolb	7.98797879496295	0.408351969325938	0.55877392319291	0.990152859220775	BAT	LAR vs. HC
482	Slc29a4	7.47971240512883	0.459597386183942	0.609221921068288	1.10403427562816	BAT	LAR vs. HC
483	Tnrc18	6.82638975461666	0.0571428571428571	0.358571271083673	1.96582903107189	BAT	LAR vs. HC
484	Fbxl18	6.97049010421134	0.0285714285714286	0.358571271083673	2.27958453781314	BAT	LAR vs. HC
485	D430018E03Rik	9.9629536487335	0.0285714285714286	0.358571271083673	2.4314078556904	BAT	LAR vs. HC
486	Zfp12	6.87824175043357	0.114285714285714	0.358571271083673	1.74687621069727	BAT	LAR vs. HC
487	Zfp316	9.045419635586	0.0285714285714286	0.358571271083673	2.23808554808326	BAT	LAR vs. HC
488	Nptx2	6.98957974066426	0.21860373720806	0.386135829066436	1.19088662122517	BAT	LAR vs. HC
489	Zscan25	19.1689085613469	0.0294010481903397	0.358571271083673	1.67137653673155	BAT	LAR vs. HC
490	Gm43625	11.6840531603576	0.0285714285714286	0.358571271083673	2.83894096538906	BAT	LAR vs. HC
491	Wasf3	13.4153975202447	0.183150203156622	0.358571271083673	1.51221039365306	BAT	LAR vs. HC
492	D5Ertd605e	0.0994749821682395	0.124094658828252	0.358571271083673	1.30819412560534	BAT	LAR vs. HC
493	Medag	7.26706481159836	0.0571428571428571	0.358571271083673	1.42303855979529	BAT	LAR vs. HC
494	Hsph1	6.56290015936567	0.0571428571428571	0.358571271083673	1.70087378436688	BAT	LAR vs. HC
495	Brca2	7.47289187677791	0.0285714285714286	0.358571271083673	2.14941541170274	BAT	LAR vs. HC
496	Gm43598	7.98761664021953	0.0545144786438286	0.358571271083673	1.59412653212637	BAT	LAR vs. HC
497	Gm43597	6.71987051670553	0.0285714285714286	0.358571271083673	2.05140767036237	BAT	LAR vs. HC
498	Peg10	7.30629312019681	0.0285714285714286	0.358571271083673	2.63142952966959	BAT	LAR vs. HC
499	Ppp1r9a	10.6872313159575	0.114285714285714	0.358571271083673	1.55035759531576	BAT	LAR vs. HC
500	Dync1i1	9.0290078791238	0.124094658828252	0.358571271083673	1.05744814375892	BAT	LAR vs. HC
501	Tac1	8.74541814250806	0.2	0.358571271083673	1.22144434015003	BAT	LAR vs. HC
502	Col28a1	16.9775207677534	0.0285714285714286	0.358571271083673	2.68317926090119	BAT	LAR vs. HC
503	Bmt2	8.36417662266135	0.0571428571428571	0.358571271083673	1.90617270818963	BAT	LAR vs. HC
504	D830026I12Rik	7.36363197339079	0.101591499861653	0.358571271083673	1.24326856136407	BAT	LAR vs. HC
505	Wnt2	7.29618240780228	0.2	0.358571271083673	1.20634995828728	BAT	LAR vs. HC
506	Cped1	8.16178122706896	0.114285714285714	0.358571271083673	1.70051299232718	BAT	LAR vs. HC
507	Aass	7.07027386789123	0.408351969325938	0.55877392319291	0.888711468073229	BAT	LAR vs. HC
508	Tmem229a	8.0130928142191	0.459597386183942	0.609221921068288	0.816536750120732	BAT	LAR vs. HC
509	Lrrc4	12.8460225306604	0.0265187219594307	0.358571271083673	2.76373909286414	BAT	LAR vs. HC
510	Kcp	7.8369140778252	0.245383458473363	0.425898739077087	1.16109847351378	BAT	LAR vs. HC
511	Cep41	7.23004863999422	0.2	0.358571271083673	1.41567357675439	BAT	LAR vs. HC
512	Gm27019	6.97311805269148	0.124094658828252	0.358571271083673	1.34358888373362	BAT	LAR vs. HC
513	Ttc26	14.9688477890213	0.183150203156622	0.358571271083673	1.39633444038814	BAT	LAR vs. HC
514	Klrg2	12.6605954793417	0.0294010481903397	0.358571271083673	2.09922360332182	BAT	LAR vs. HC
515	1700025N23Rik	8	0.163475305642956	0.358571271083673	1.30740289336585	BAT	LAR vs. HC
516	Tmem178b	11.8560920371666	0.2	0.358571271083673	1.22966289651317	BAT	LAR vs. HC
517	E330009J07Rik	8.41499210572261	0.0285714285714286	0.358571271083673	2.05630404495797	BAT	LAR vs. HC
518	2010310C07Rik	8.72762988525727	0.0285714285714286	0.358571271083673	2.77910787489813	BAT	LAR vs. HC
519	Zfp398	8.37384371537429	0.114285714285714	0.358571271083673	1.84652930642202	BAT	LAR vs. HC
520	Gm44226	36.9863308162951	0.124094658828252	0.358571271083673	1.22321222048332	BAT	LAR vs. HC
521	Hoxa6	20.0159383161118	0.0294010481903397	0.358571271083673	2.22198891156532	BAT	LAR vs. HC
522	Ppm1k	7.16195778127938	0.114285714285714	0.358571271083673	1.76389318120926	BAT	LAR vs. HC
523	Nap1l5	10.2979771146031	0.103753677520986	0.358571271083673	1.71686116023635	BAT	LAR vs. HC
524	Gprin3	7.12088850562129	0.2	0.358571271083673	1.64605849502487	BAT	LAR vs. HC
525	Mmrn1	18.4854901012741	0.0265187219594307	0.358571271083673	1.3477430834226	BAT	LAR vs. HC
526	E230016M11Rik	7.42082445024141	0.110210182673421	0.358571271083673	1.50775973774667	BAT	LAR vs. HC
527	Thnsl2	7.62957853180871	0.0285714285714286	0.358571271083673	2.13852477997728	BAT	LAR vs. HC
528	Smyd1	6.96685786422434	0.21860373720806	0.386135829066436	1.1931062439571	BAT	LAR vs. HC
529	Cd8b1	7.69700092400887	0.644552170515899	0.777723092863619	0.97106685667534	BAT	LAR vs. HC
530	Gm44175	17.3339819818832	0.124094658828252	0.358571271083673	1.64120068066533	BAT	LAR vs. HC
531	Gm20536	27.229024669	0.0294010481903397	0.358571271083673	1.73595599949222	BAT	LAR vs. HC
532	Gm20594	14.300353439672	0.124094658828252	0.358571271083673	1.36077849621726	BAT	LAR vs. HC
533	Gcfc2	9.39800637877863	0.2	0.358571271083673	1.85691619476269	BAT	LAR vs. HC
534	Hk2	7.07858545244568	0.114285714285714	0.358571271083673	1.6078957821802	BAT	LAR vs. HC
535	Gm15624	10.0062991547935	0.0408331258612995	0.358571271083673	1.30638096609281	BAT	LAR vs. HC
536	Alms1	7.29076060595997	0.114285714285714	0.358571271083673	1.60830360401605	BAT	LAR vs. HC
537	Gm19265	6.97575087681697	0.124094658828252	0.358571271083673	1.63812774520651	BAT	LAR vs. HC
538	Antxr1	9.4254101126972	0.114285714285714	0.358571271083673	1.27770104231055	BAT	LAR vs. HC
539	Gkn3	0.107727952001363	0.103753677520986	0.358571271083673	0.9211393478907	BAT	LAR vs. HC
540	Gm15612	16.0118245521654	0.124094658828252	0.358571271083673	1.2411131062451	BAT	LAR vs. HC
541	Vmn1r43	15.2294646190139	0.0294010481903397	0.358571271083673	2.55060611837891	BAT	LAR vs. HC
542	Cfap100	10.0528571423372	0.124094658828252	0.358571271083673	1.24179505901116	BAT	LAR vs. HC
543	Prickle2	9.00984991755557	0.0571428571428571	0.358571271083673	2.07729592454285	BAT	LAR vs. HC
544	Tmf1	7.35640153237856	0.0285714285714286	0.358571271083673	2.02925717492531	BAT	LAR vs. HC
545	Gm20705	22.7324647640058	0.0545144786438286	0.358571271083673	1.95798279200186	BAT	LAR vs. HC
546	Brpf1	7.0651742765536	0.0285714285714286	0.358571271083673	2.13321757490817	BAT	LAR vs. HC
547	Fancd2	8.93135782806508	0.124094658828252	0.358571271083673	1.78557478108461	BAT	LAR vs. HC
548	Atp2b2	0.0900564617851803	0.124094658828252	0.358571271083673	1.62782127104823	BAT	LAR vs. HC
549	Gm7292	13.8177254335102	0.0590718680155165	0.358571271083673	2.05713214346666	BAT	LAR vs. HC
550	Zfp239	6.90542142281692	0.110210182673421	0.358571271083673	1.96987545346905	BAT	LAR vs. HC
551	Bms1	8.69326353884974	0.0285714285714286	0.358571271083673	1.95463606023838	BAT	LAR vs. HC
552	Zfp9	15.8089474170302	0.0285714285714286	0.358571271083673	1.99223042458923	BAT	LAR vs. HC
553	Ankrd26	10.3683354503195	0.0571428571428571	0.358571271083673	1.93328590890106	BAT	LAR vs. HC
554	Erc1	7.66471304482597	0.0285714285714286	0.358571271083673	1.9314173453305	BAT	LAR vs. HC
555	Cecr2	7.77439267794595	0.0285714285714286	0.358571271083673	1.84072241494141	BAT	LAR vs. HC
556	Klrg1	7.48495466850302	0.21860373720806	0.386135829066436	1.14922136964288	BAT	LAR vs. HC
557	Cd163	54.3676162012185	0.0545144786438286	0.358571271083673	1.60046867991117	BAT	LAR vs. HC
558	Chd4	6.77649583937798	0.0285714285714286	0.358571271083673	2.29974356726014	BAT	LAR vs. HC
559	Vamp1	8.05703763937754	0.0571428571428571	0.358571271083673	1.81094874705755	BAT	LAR vs. HC
560	4930417O13Rik	8.49483851078985	0.124094658828252	0.358571271083673	1.35716010221692	BAT	LAR vs. HC
561	Kcna1	9.11551339844336	0.103753677520986	0.358571271083673	1.19987010895192	BAT	LAR vs. HC
562	Gm10010	7.91512982154743	0.21860373720806	0.386135829066436	1.30485906647724	BAT	LAR vs. HC
563	Tulp3	7.04800470119287	0.0285714285714286	0.358571271083673	2.06490313995288	BAT	LAR vs. HC
564	Clec2e	12.1566612750006	0.124094658828252	0.358571271083673	1.30304619211807	BAT	LAR vs. HC
565	Bcl2l14	0.110536396493609	1	1	0.625138278600812	BAT	LAR vs. HC
566	Pde3a	7.89059435845056	0.2	0.358571271083673	1.22598258411424	BAT	LAR vs. HC
567	Kcnj8	7.59351469233623	0.0571428571428571	0.358571271083673	1.81794800128376	BAT	LAR vs. HC
568	Abcc9	6.87547249724385	0.0285714285714286	0.358571271083673	1.43932966644521	BAT	LAR vs. HC
569	Itpr2	9.26313527448838	0.0285714285714286	0.358571271083673	2.06611681249188	BAT	LAR vs. HC
570	Tmtc1	10.7143525118181	0.0285714285714286	0.358571271083673	2.11493949038189	BAT	LAR vs. HC
571	Gm14548	7.49919495243631	0.183150203156622	0.358571271083673	1.55355661159231	BAT	LAR vs. HC
572	Eps8l1	12.7234610657522	0.124094658828252	0.358571271083673	1.31086027974601	BAT	LAR vs. HC
573	Il11	13.5096620040607	0.0545144786438286	0.358571271083673	1.13640536202827	BAT	LAR vs. HC
574	Zfp784	6.67308377686625	0.0571428571428571	0.358571271083673	1.61461167927777	BAT	LAR vs. HC
575	Zfp773	15.0455463865891	0.0545144786438286	0.358571271083673	1.80706110223007	BAT	LAR vs. HC
576	Zfp418	11.5090471967905	0.124094658828252	0.358571271083673	1.56495649163167	BAT	LAR vs. HC
577	Pla2g4c	8	0.404656761927286	0.55877392319291	1.04738480291301	BAT	LAR vs. HC
578	Dmpk	8.47976670341805	0.0571428571428571	0.358571271083673	1.88552102322691	BAT	LAR vs. HC
579	Ppm1n	20.7883906670974	0.0265187219594307	0.358571271083673	2.18622876371619	BAT	LAR vs. HC
580	Ppp1r13l	7.19948415505522	0.114285714285714	0.358571271083673	1.72990717260734	BAT	LAR vs. HC
581	Ckm	37.045921255498	0.245383458473363	0.425898739077087	0.978985131416907	BAT	LAR vs. HC
582	Zfp109	7.49049802231962	0.183150203156622	0.358571271083673	1.36367897529572	BAT	LAR vs. HC
583	Zfp108	7.31497385093025	0.0590718680155165	0.358571271083673	1.76604964180397	BAT	LAR vs. HC
584	Zfp575	7.98590377864946	0.163475305642956	0.358571271083673	1.3069835961738	BAT	LAR vs. HC
585	9130221H12Rik	6.8012164697635	0.114285714285714	0.358571271083673	1.73762885983402	BAT	LAR vs. HC
586	4732471J01Rik	9.97556766407071	0.2	0.358571271083673	1.52946783025142	BAT	LAR vs. HC
587	Gm38973	15.7946050550166	0.114285714285714	0.358571271083673	1.41189345427805	BAT	LAR vs. HC
588	Zfp60	7.64077294661597	0.2	0.358571271083673	1.59058739618129	BAT	LAR vs. HC
589	Zfp59	9.39770023753396	0.2	0.358571271083673	1.88735575920587	BAT	LAR vs. HC
590	Supt5	8.79325389134637	0.0285714285714286	0.358571271083673	1.84937693565661	BAT	LAR vs. HC
591	Fbxo17	21.9169655996532	0.0265187219594307	0.358571271083673	3.05267694611751	BAT	LAR vs. HC
592	Lgals7	0.104796145514426	1	1	0.629557184041892	BAT	LAR vs. HC
593	Gm44700	9.96616390071638	0.124094658828252	0.358571271083673	1.23440488057533	BAT	LAR vs. HC
594	Zfp790	6.67141603174422	0.114285714285714	0.358571271083673	1.59937347128975	BAT	LAR vs. HC
595	Zfp940	10.3490069872685	0.2	0.358571271083673	1.30344018118019	BAT	LAR vs. HC
596	Zfp420	8.93629876540498	0.0571428571428571	0.358571271083673	2.0902464197374	BAT	LAR vs. HC
597	Zfp568	6.9089923158723	0.114285714285714	0.358571271083673	1.78222881511047	BAT	LAR vs. HC
598	Zfp260	6.60044853916067	0.2	0.358571271083673	1.73621965468062	BAT	LAR vs. HC
599	Zfp146	11.7326587604769	0.0285714285714286	0.358571271083673	1.91769306929612	BAT	LAR vs. HC
600	E130208F15Rik	18.9200112683104	0.408351969325938	0.55877392319291	1.02613454156302	BAT	LAR vs. HC
601	Nphs1	806.817078084641	0.0265187219594307	0.358571271083673	1.86101030937999	BAT	LAR vs. HC
602	Proser3	7.22480560411817	0.0285714285714286	0.358571271083673	2.31102002015587	BAT	LAR vs. HC
603	Tmem147os	9.91182528544559	0.121547956349381	0.358571271083673	1.25110138100021	BAT	LAR vs. HC
604	Gm26935	6.95761104185553	0.180402666289756	0.358571271083673	1.22033350190282	BAT	LAR vs. HC
605	G630030J09Rik	9.00346845016051	0.183150203156622	0.358571271083673	1.26097067188482	BAT	LAR vs. HC
606	Gm12758	39.0160335931624	0.0285714285714286	0.358571271083673	1.51418155283555	BAT	LAR vs. HC
607	Gpatch1	6.94724635024051	0.0285714285714286	0.358571271083673	1.90076953756535	BAT	LAR vs. HC
608	Dpy19l3	6.7935420702173	0.114285714285714	0.358571271083673	2.10152409084351	BAT	LAR vs. HC
609	Zfp507	7.79645278488336	0.0571428571428571	0.358571271083673	1.79744842905345	BAT	LAR vs. HC
610	Gm37494	7.21357452595538	0.114285714285714	0.358571271083673	1.71581040393983	BAT	LAR vs. HC
611	Zfp976	8.47373228573838	0.0571428571428571	0.358571271083673	1.65947489599646	BAT	LAR vs. HC
612	Iglon5	7.80208677313217	0.0590718680155165	0.358571271083673	1.46724801491972	BAT	LAR vs. HC
613	Klk1	11.2074664941773	1	1	0.641465912100394	BAT	LAR vs. HC
614	Dhdh	8.94404981123246	0.0285714285714286	0.358571271083673	2.94515644601556	BAT	LAR vs. HC
615	Tulp2	19	0.124094658828252	0.358571271083673	1.56669890360128	BAT	LAR vs. HC
616	Gm45437	28.9242314067691	0.0545144786438286	0.358571271083673	1.53173984299049	BAT	LAR vs. HC
617	A030001D20Rik	6.73470377638279	0.114285714285714	0.358571271083673	1.3158863367959	BAT	LAR vs. HC
618	Tph1	0.132492069676079	0.877782280346235	0.938151063473455	0.669292804497695	BAT	LAR vs. HC
619	Siglech	10.3119938152093	0.877782280346235	0.938151063473455	0.671274435485216	BAT	LAR vs. HC
620	Tubgcp5	6.92247302459138	0.0571428571428571	0.358571271083673	1.65745881862891	BAT	LAR vs. HC
621	Herc2	8.2583463790448	0.0285714285714286	0.358571271083673	2.11996685582934	BAT	LAR vs. HC
622	Atp10a	6.87735188326573	0.0285714285714286	0.358571271083673	1.55655116615728	BAT	LAR vs. HC
623	Gm27252	11.9636911810031	0.163475305642956	0.358571271083673	1.0836155969332	BAT	LAR vs. HC
624	Tjp1	8.7994984809531	0.0285714285714286	0.358571271083673	1.886370316005	BAT	LAR vs. HC
625	Tarsl2	7.52558803876921	0.0571428571428571	0.358571271083673	1.90947387750502	BAT	LAR vs. HC
626	Mctp2	7.19334048887638	0.0571428571428571	0.358571271083673	2.24522466501715	BAT	LAR vs. HC
627	A730056A06Rik	11.5269747244599	0.0545144786438286	0.358571271083673	1.40286047724175	BAT	LAR vs. HC
628	Hapln3	7.71625477263778	0.2	0.358571271083673	1.74625558018378	BAT	LAR vs. HC
629	Blm	9.82280972625975	0.0294010481903397	0.358571271083673	2.01776764524479	BAT	LAR vs. HC
630	Adamtsl3	9.81038178615646	0.114285714285714	0.358571271083673	1.40670164582683	BAT	LAR vs. HC
631	Saxo2	16.2013015093962	0.0265187219594307	0.358571271083673	2.11393437108168	BAT	LAR vs. HC
632	Folh1	10.6211932633557	0.183150203156622	0.358571271083673	1.00183807573957	BAT	LAR vs. HC
633	Nox4	8.18525693558385	0.0571428571428571	0.358571271083673	1.4113053556158	BAT	LAR vs. HC
634	Gm44751	9.95694722854561	0.644552170515899	0.777723092863619	0.951681508515211	BAT	LAR vs. HC
635	Dlg2	18.4914207222607	0.124094658828252	0.358571271083673	1.30713596701822	BAT	LAR vs. HC
636	Gm26944	18.9200179031944	0.124094658828252	0.358571271083673	1.54080917869505	BAT	LAR vs. HC
637	Tenm4	10.7368923031188	0.0285714285714286	0.358571271083673	1.45311729317409	BAT	LAR vs. HC
638	Gab2	9.37824563575756	0.0571428571428571	0.358571271083673	1.91338559878496	BAT	LAR vs. HC
639	Usp35	8.35364903826443	0.0571428571428571	0.358571271083673	2.07041888384676	BAT	LAR vs. HC
640	Tsku	29.5027337178248	0.0294010481903397	0.358571271083673	1.71646040055796	BAT	LAR vs. HC
641	Gm45187	8.82941668504197	0.2	0.358571271083673	1.29123041722307	BAT	LAR vs. HC
642	Chrdl2	0.105948624357112	0.408351969325938	0.55877392319291	0.977095584276439	BAT	LAR vs. HC
643	Arhgef17	13.3577324576371	0.0285714285714286	0.358571271083673	2.53339726028741	BAT	LAR vs. HC
644	Rrm1	6.77244341330143	0.114285714285714	0.358571271083673	1.96488052725709	BAT	LAR vs. HC
645	Trim6	7.81580208603369	0.342857142857143	0.484775318578135	1.56801680190675	BAT	LAR vs. HC
646	Trim34a	16.501875884802	0.0571428571428571	0.358571271083673	1.81626902034138	BAT	LAR vs. HC
647	Gm47248	8.00689419161987	0.124094658828252	0.358571271083673	1.65053969883852	BAT	LAR vs. HC
648	Trim34b	7.98728602549354	0.183150203156622	0.358571271083673	1.41821960043439	BAT	LAR vs. HC
649	Olfr655	14.1351426854428	0.0285714285714286	0.358571271083673	1.44804506970499	BAT	LAR vs. HC
650	Hpx	14.9061416352044	0.0545144786438286	0.358571271083673	2.1832988467012	BAT	LAR vs. HC
651	Gm4070	19.0856350926247	0.0285714285714286	0.358571271083673	1.64260793328212	BAT	LAR vs. HC
652	Olfml1	6.90707462801587	0.0571428571428571	0.358571271083673	1.28402964871723	BAT	LAR vs. HC
653	Lyve1	36.4981582798107	0.183150203156622	0.358571271083673	1.56797968865478	BAT	LAR vs. HC
654	Mrvi1	8.82646557907954	0.0571428571428571	0.358571271083673	2.03312230703126	BAT	LAR vs. HC
655	Arntl	7.78802622793047	0.0285714285714286	0.358571271083673	1.90833934303051	BAT	LAR vs. HC
656	Pik3c2a	8.33750656734503	0.2	0.358571271083673	1.73675828102924	BAT	LAR vs. HC
657	Ccp110	7.23538382259497	0.0285714285714286	0.358571271083673	1.90682559582253	BAT	LAR vs. HC
658	Gm44763	19	0.124094658828252	0.358571271083673	1.47959088574822	BAT	LAR vs. HC
659	Dnah3	7.96751039485855	0.408351969325938	0.55877392319291	0.988770733190633	BAT	LAR vs. HC
660	Vwa3a	9.32710175574401	0.0285714285714286	0.358571271083673	2.47910791308533	BAT	LAR vs. HC
661	Usp31	7.77886363166677	0.0285714285714286	0.358571271083673	2.00059090803335	BAT	LAR vs. HC
662	Plk1	12.5170140269019	0.124094658828252	0.358571271083673	1.08365934192296	BAT	LAR vs. HC
663	Rbbp6	6.61789331810202	0.0285714285714286	0.358571271083673	2.20629432565559	BAT	LAR vs. HC
664	Tnrc6a	6.6792880957022	0.2	0.358571271083673	1.82710485856064	BAT	LAR vs. HC
665	Zkscan2	7.51847480716277	0.183150203156622	0.358571271083673	1.37313328778711	BAT	LAR vs. HC
666	Kdm8	22.9349015174397	0.0265187219594307	0.358571271083673	2.33226205014661	BAT	LAR vs. HC
667	Gtf3c1	9.19912189520782	0.0285714285714286	0.358571271083673	1.95615723547143	BAT	LAR vs. HC
668	Sbk1	6.76507961819673	0.0571428571428571	0.358571271083673	1.67608924515039	BAT	LAR vs. HC
669	Atp2a1	53.0746767046601	0.2	0.358571271083673	1.07918148276467	BAT	LAR vs. HC
670	Slx1b	17.4848113752433	0.0285714285714286	0.358571271083673	1.64702894505037	BAT	LAR vs. HC
671	Gm9967	7.52338857925612	0.103753677520986	0.358571271083673	1.49968047799769	BAT	LAR vs. HC
672	Gm42742	8.05213761459499	0.124094658828252	0.358571271083673	1.11695006590326	BAT	LAR vs. HC
673	E430018J23Rik	6.78797521996121	0.0285714285714286	0.358571271083673	2.01829521561643	BAT	LAR vs. HC
674	Gm45184	12.0177085688487	0.245383458473363	0.425898739077087	1.47712983012478	BAT	LAR vs. HC
675	B130055M24Rik	10.0283823988711	0.0265187219594307	0.358571271083673	2.53750007501037	BAT	LAR vs. HC
676	Srcap	7.13973240376547	0.0285714285714286	0.358571271083673	1.99975254696109	BAT	LAR vs. HC
677	Setd1a	7.01850480387268	0.0285714285714286	0.358571271083673	1.85857588886055	BAT	LAR vs. HC
678	Cox6a2	50.7362423918727	0.408351969325938	0.55877392319291	0.930989696734615	BAT	LAR vs. HC
679	Edrf1	7.81877756643788	0.0571428571428571	0.358571271083673	1.88331338382644	BAT	LAR vs. HC
680	Ebf3	6.93125166073643	0.0571428571428571	0.358571271083673	1.9747409814059	BAT	LAR vs. HC
681	Gm10578	7.97703131449343	0.163475305642956	0.358571271083673	1.30869316715763	BAT	LAR vs. HC
682	Stk32c	8.85719246134383	0.183150203156622	0.358571271083673	1.78374881276247	BAT	LAR vs. HC
683	Tubgcp2	6.66984406786959	0.114285714285714	0.358571271083673	1.733598123736	BAT	LAR vs. HC
684	Cyp2e1	13.780607807444	0.0265187219594307	0.358571271083673	1.57622503742438	BAT	LAR vs. HC
685	B230206H07Rik	22.9437894410048	0.0265187219594307	0.358571271083673	1.99429957762046	BAT	LAR vs. HC
686	Ap2a2	7.12719534747471	0.114285714285714	0.358571271083673	1.70385598601477	BAT	LAR vs. HC
687	Tnni2	16.5459865546004	0.485714285714286	0.609221921068288	0.997218603059571	BAT	LAR vs. HC
688	Tnnt3	296.261601317355	0.110210182673421	0.358571271083673	1.02028401538325	BAT	LAR vs. HC
689	H19	14.410209388582	0.0285714285714286	0.358571271083673	0.869615033204292	BAT	LAR vs. HC
690	Mrgprg	15.4205204255491	0.245383458473363	0.425898739077087	0.944031114988864	BAT	LAR vs. HC
691	Bc1	18.111009967167	0.124094658828252	0.358571271083673	1.25078584027233	BAT	LAR vs. HC
692	Mrgprf	7.19929484938898	0.114285714285714	0.358571271083673	1.13273281164671	BAT	LAR vs. HC
693	Mcoln1	6.94144424950644	0.114285714285714	0.358571271083673	1.71652791561897	BAT	LAR vs. HC
694	Gm45231	8.97426263888213	0.163475305642956	0.358571271083673	1.0528148244742	BAT	LAR vs. HC
695	Col4a1	8.36277851905483	0.0285714285714286	0.358571271083673	2.23882726936928	BAT	LAR vs. HC
696	Col4a2	9.4283563363283	0.0285714285714286	0.358571271083673	2.12773666967543	BAT	LAR vs. HC
697	E230013L22Rik	6.59580199326183	0.0285714285714286	0.358571271083673	2.17280506021205	BAT	LAR vs. HC
698	Grtp1	9.38275199166588	0.183150203156622	0.358571271083673	1.42434487393828	BAT	LAR vs. HC
699	Gm5608	8.99272287535173	0.21860373720806	0.386135829066436	1.05649282195287	BAT	LAR vs. HC
700	Arhgef10	6.99825513797405	0.0285714285714286	0.358571271083673	2.00239688449397	BAT	LAR vs. HC
701	Myom2	18.1021711533988	0.21860373720806	0.386135829066436	0.927521761038134	BAT	LAR vs. HC
702	Csmd1	6.67478124767559	0.342857142857143	0.484775318578135	1.07502309790998	BAT	LAR vs. HC
703	Mcph1	8.92881812044819	0.0285714285714286	0.358571271083673	1.69175090828423	BAT	LAR vs. HC
704	Kat6a	10.3780818001367	0.0285714285714286	0.358571271083673	1.97139569381955	BAT	LAR vs. HC
705	Adam5	7	0.408351969325938	0.55877392319291	1	BAT	LAR vs. HC
706	Star	8.65009319601206	0.0590718680155165	0.358571271083673	2.11217869601834	BAT	LAR vs. HC
707	Dusp4	9.54223716896393	0.0571428571428571	0.358571271083673	2.12775574827556	BAT	LAR vs. HC
708	Tnks	7.04667835473402	0.0571428571428571	0.358571271083673	2.0790331787279	BAT	LAR vs. HC
709	Ppp1r3b	6.69860454196487	0.114285714285714	0.358571271083673	2.01279297551902	BAT	LAR vs. HC
710	Gm35021	6.96975308749115	0.619839118685419	0.756506085341911	0.726800125570711	BAT	LAR vs. HC
711	AI429214	7.29451090810162	0.342857142857143	0.484775318578135	1.87737511838577	BAT	LAR vs. HC
712	B430010I23Rik	7.089288569151	0.183150203156622	0.358571271083673	1.46430995608839	BAT	LAR vs. HC
713	Pcm1	7.3673887116505	0.114285714285714	0.358571271083673	1.83978168971221	BAT	LAR vs. HC
714	Fat1	6.87038766618085	0.0571428571428571	0.358571271083673	1.41701569848442	BAT	LAR vs. HC
715	Klkb1	68.5882093721822	0.0265187219594307	0.358571271083673	1.30548882822356	BAT	LAR vs. HC
716	Mfap3l	12.7045236142458	0.0285714285714286	0.358571271083673	2.16184584334626	BAT	LAR vs. HC
717	Sh2d4a	16.7109360404213	0.0571428571428571	0.358571271083673	1.37993219362153	BAT	LAR vs. HC
718	Zfp964	7.88780244558402	0.2	0.358571271083673	1.43887214967288	BAT	LAR vs. HC
719	Gatad2a	7.14050972250003	0.0285714285714286	0.358571271083673	1.98415581064145	BAT	LAR vs. HC
720	Gm11175	13.2368387440643	0.0590718680155165	0.358571271083673	1.73597913299498	BAT	LAR vs. HC
721	Zfp709	7.90509252975685	0.342857142857143	0.484775318578135	1.67948746885128	BAT	LAR vs. HC
722	Zfp961	6.82801743594278	0.0571428571428571	0.358571271083673	1.89425072851308	BAT	LAR vs. HC
723	Olfr373	6.98782387525053	0.124094658828252	0.358571271083673	1.56437427983634	BAT	LAR vs. HC
724	Nr3c2	7.5836636491026	0.0285714285714286	0.358571271083673	1.92086864939411	BAT	LAR vs. HC
725	Ednra	8.30496946168438	0.110210182673421	0.358571271083673	1.94019371062296	BAT	LAR vs. HC
726	Smarca5	6.58440865117505	0.0285714285714286	0.358571271083673	2.08930713171875	BAT	LAR vs. HC
727	Usp38	6.68882985162624	0.0285714285714286	0.358571271083673	2.29166401424604	BAT	LAR vs. HC
728	Gm9725	9.01671956407617	0.124094658828252	0.358571271083673	1.15618435304961	BAT	LAR vs. HC
729	Rnf150	6.60402822301712	0.0285714285714286	0.358571271083673	1.46933733711272	BAT	LAR vs. HC
730	Ptger1	11.3473616837625	0.0285714285714286	0.358571271083673	1.99367175512588	BAT	LAR vs. HC
731	Palm3	7.91705372435214	0.103753677520986	0.358571271083673	1.60624352197693	BAT	LAR vs. HC
732	4930432K21Rik	17.0321607201887	0.0545144786438286	0.358571271083673	1.22930900756665	BAT	LAR vs. HC
733	Rtbdn	24.4780059981407	0.0294010481903397	0.358571271083673	2.03498785745447	BAT	LAR vs. HC
734	Chd9	7.21581474529382	0.0285714285714286	0.358571271083673	2.10794410768204	BAT	LAR vs. HC
735	Gm45464	10.9470972305384	0.183150203156622	0.358571271083673	1.46252579327978	BAT	LAR vs. HC
736	Rpgrip1l	14.0672892749258	0.0285714285714286	0.358571271083673	1.99081975127028	BAT	LAR vs. HC
737	Gm45774	14.0263429345098	0.124094658828252	0.358571271083673	1.46378457616765	BAT	LAR vs. HC
738	Ccl22	9.50598094097321	0.644552170515899	0.777723092863619	0.72935322340684	BAT	LAR vs. HC
739	B3gnt9	7.68461315454551	0.342857142857143	0.484775318578135	1.47048970640443	BAT	LAR vs. HC
740	Plekhg4	10.9766693939736	0.0545144786438286	0.358571271083673	1.97524588306386	BAT	LAR vs. HC
741	Kctd19	11.0077842505147	0.025580146726954	0.358571271083673	1.463997980939	BAT	LAR vs. HC
742	Gm5914	7.03541357816524	0.2	0.358571271083673	1.5449090130733	BAT	LAR vs. HC
743	Nutf2	7.86466419384649	0.2	0.358571271083673	1.72724042985308	BAT	LAR vs. HC
744	Smpd3	16.7132240800442	0.2	0.358571271083673	1.01704479118769	BAT	LAR vs. HC
745	Chtf8	11.3695550204671	0.0285714285714286	0.358571271083673	1.99251575439753	BAT	LAR vs. HC
746	Ap1g1	7.400767149979	0.0285714285714286	0.358571271083673	2.0035226054176	BAT	LAR vs. HC
747	Gm17344	6.99530084314135	0.124094658828252	0.358571271083673	1.18667235208976	BAT	LAR vs. HC
748	Ldhd	9.50651538725094	0.0590718680155165	0.358571271083673	2.00658117260781	BAT	LAR vs. HC
749	Adat1	13.6125156727323	0.0285714285714286	0.358571271083673	1.51729555144909	BAT	LAR vs. HC
750	Maf	7.40587957361514	0.342857142857143	0.484775318578135	1.15777060553403	BAT	LAR vs. HC
751	Gm15655	33.7028542524313	0.124094658828252	0.358571271083673	1.22872246627044	BAT	LAR vs. HC
752	1700030J22Rik	8.92259999493274	0.180402666289756	0.358571271083673	1.44702924503989	BAT	LAR vs. HC
753	Sdr42e1	6.80938361948859	0.21860373720806	0.386135829066436	1.3320681902158	BAT	LAR vs. HC
754	Pabpn1l	6.6522338897095	0.0265187219594307	0.358571271083673	1.87858210113411	BAT	LAR vs. HC
755	Ankrd11	6.63337567158843	0.0285714285714286	0.358571271083673	1.97554024357324	BAT	LAR vs. HC
756	Cpne7	6.88031728325421	0.0571428571428571	0.358571271083673	1.32690468413712	BAT	LAR vs. HC
757	4732419C18Rik	12.0419800593809	0.408351969325938	0.55877392319291	0.723714648183664	BAT	LAR vs. HC
758	Acta1	36.1587150504829	0.2	0.358571271083673	0.977324378799968	BAT	LAR vs. HC
759	Gm45890	6.92054996510915	0.408351969325938	0.55877392319291	0.872257829015095	BAT	LAR vs. HC
760	2810004N23Rik	7.11828604873351	0.114285714285714	0.358571271083673	1.71393208743806	BAT	LAR vs. HC
761	Pard3	11.0016656275013	0.0285714285714286	0.358571271083673	1.85547279730944	BAT	LAR vs. HC
762	Gm10721	9.81440445305517	0.124094658828252	0.358571271083673	1.47426646546917	BAT	LAR vs. HC
763	Cwf19l2	6.67352404802748	0.2	0.358571271083673	1.60016644444542	BAT	LAR vs. HC
764	Gucy1a2	7.58358920089578	0.0571428571428571	0.358571271083673	2.46402875598366	BAT	LAR vs. HC
765	Casp12	8.00499003559398	0.114285714285714	0.358571271083673	1.2183733252148	BAT	LAR vs. HC
766	Dync2h1	7.40152908477109	0.0285714285714286	0.358571271083673	2.20007768444748	BAT	LAR vs. HC
767	Cep126	7.02470897497742	0.0571428571428571	0.358571271083673	1.80819813163287	BAT	LAR vs. HC
768	Arhgap42	12.5186600407249	0.0285714285714286	0.358571271083673	1.42074910473694	BAT	LAR vs. HC
769	Fut4	7.04184909383598	0.0545144786438286	0.358571271083673	1.84873844320032	BAT	LAR vs. HC
770	Cep295	8.3357142178965	0.0285714285714286	0.358571271083673	1.78892298998343	BAT	LAR vs. HC
771	Olfr77	15.0473468932078	0.183150203156622	0.358571271083673	1.40004409138205	BAT	LAR vs. HC
772	Dnmt1	7.78021330370728	0.0571428571428571	0.358571271083673	1.77191510489459	BAT	LAR vs. HC
773	Pde4a	6.61448540520809	0.0285714285714286	0.358571271083673	2.18245716655695	BAT	LAR vs. HC
774	Zfp599	8.84950633539884	0.21860373720806	0.386135829066436	1.33345631100969	BAT	LAR vs. HC
775	9530077C05Rik	8.93249924740927	0.110210182673421	0.358571271083673	1.63608029764753	BAT	LAR vs. HC
776	Prdm10	6.81259666537765	0.0571428571428571	0.358571271083673	1.88947477903462	BAT	LAR vs. HC
777	Arhgap32	8.38623682342457	0.0571428571428571	0.358571271083673	2.18581526528916	BAT	LAR vs. HC
778	Gm3331	11.9881537628556	0.121547956349381	0.358571271083673	1.552974393361	BAT	LAR vs. HC
779	4930581F22Rik	7.49153261927283	0.114285714285714	0.358571271083673	1.57962744701902	BAT	LAR vs. HC
780	Cdon	7.24114093247313	0.0285714285714286	0.358571271083673	1.6457222285011	BAT	LAR vs. HC
781	Pate2	8.05265218939527	0.408351969325938	0.55877392319291	0.991739480883087	BAT	LAR vs. HC
782	Olfr889	9.31151638042521	0.0285714285714286	0.358571271083673	1.28277007205446	BAT	LAR vs. HC
783	Olfr905	8.87459036793768	0.21860373720806	0.386135829066436	1.23596123188634	BAT	LAR vs. HC
784	AW551984	8.28637560119994	0.103753677520986	0.358571271083673	1.13901712283809	BAT	LAR vs. HC
785	Gramd1b	7.96102574198658	0.0285714285714286	0.358571271083673	1.79267111473163	BAT	LAR vs. HC
786	Arhgef12	8.36703219609548	0.0285714285714286	0.358571271083673	2.11749685652578	BAT	LAR vs. HC
787	Gm26737	9.01620901187719	0.124094658828252	0.358571271083673	1.42970450400199	BAT	LAR vs. HC
788	Foxr1	37.9714813899116	0.0265187219594307	0.358571271083673	2.21174416760658	BAT	LAR vs. HC
789	Kmt2a	8.09590786202496	0.0285714285714286	0.358571271083673	2.02602530854041	BAT	LAR vs. HC
790	Fxyd2	10.525455190936	0.2	0.358571271083673	1.56179682893023	BAT	LAR vs. HC
791	Gm16536	6.66277822947397	0.0285714285714286	0.358571271083673	2.29929450408688	BAT	LAR vs. HC
792	2900052N01Rik	7.22800619460807	0.0285714285714286	0.358571271083673	1.74258517864792	BAT	LAR vs. HC
793	Nxpe4	8.99190547760794	0.0545144786438286	0.358571271083673	2.61772401663045	BAT	LAR vs. HC
794	Zbtb16	6.87284027203576	0.0571428571428571	0.358571271083673	1.81984309688659	BAT	LAR vs. HC
795	Sik2	6.9662797605858	0.0285714285714286	0.358571271083673	2.2721721501065	BAT	LAR vs. HC
796	Arhgap20	13.3817407240919	0.2	0.358571271083673	1.33348997357967	BAT	LAR vs. HC
797	Zc3h12c	8.70950653500543	0.0285714285714286	0.358571271083673	2.13797364180404	BAT	LAR vs. HC
798	Atm	9.64562399039741	0.0285714285714286	0.358571271083673	1.9369281897789	BAT	LAR vs. HC
799	Npat	10.7515683148866	0.0285714285714286	0.358571271083673	1.94261157427971	BAT	LAR vs. HC
800	Hykk	7.36042358859096	0.342857142857143	0.484775318578135	1.65787830685394	BAT	LAR vs. HC
801	Peak1	7.43517537132489	0.114285714285714	0.358571271083673	1.79844662693294	BAT	LAR vs. HC
802	Cspg4	9.36999012997975	0.0285714285714286	0.358571271083673	3.67050070360273	BAT	LAR vs. HC
803	Snx33	8.62207712420197	0.2	0.358571271083673	1.7045112060357	BAT	LAR vs. HC
804	Ptpn9	7.54897444512406	0.0285714285714286	0.358571271083673	2.15630785255028	BAT	LAR vs. HC
805	Arid3b	8.50228631118391	0.0571428571428571	0.358571271083673	1.95362627214843	BAT	LAR vs. HC
806	Hcn4	6.64507535232335	0.0285714285714286	0.358571271083673	1.67732846397219	BAT	LAR vs. HC
807	Itga11	10.4911990538264	0.114285714285714	0.358571271083673	1.2007496566401	BAT	LAR vs. HC
808	Gm36033	7.00398652747719	0.0590718680155165	0.358571271083673	1.79955249999871	BAT	LAR vs. HC
809	Dpp8	7.83332725708491	0.0285714285714286	0.358571271083673	1.71963822580444	BAT	LAR vs. HC
810	Zfp609	8.57092208505063	0.0285714285714286	0.358571271083673	1.99348199234384	BAT	LAR vs. HC
811	Herc1	6.62431760206544	0.0571428571428571	0.358571271083673	1.94383019313313	BAT	LAR vs. HC
812	Vps13c	11.4784759220903	0.0285714285714286	0.358571271083673	2.03776197323749	BAT	LAR vs. HC
813	Fam81a	7.30373975611778	0.183150203156622	0.358571271083673	1.59466046801729	BAT	LAR vs. HC
814	Cgnl1	6.81259032116565	0.0285714285714286	0.358571271083673	2.57265137142747	BAT	LAR vs. HC
815	Tex9	7.33084173378122	0.2	0.358571271083673	1.72280762978064	BAT	LAR vs. HC
816	Pigb	7.31247831642136	0.114285714285714	0.358571271083673	1.82742668891811	BAT	LAR vs. HC
817	Tmod2	7.9527387337569	0.0285714285714286	0.358571271083673	1.5329926953668	BAT	LAR vs. HC
818	Scg3	12.7103846144057	0.0285714285714286	0.358571271083673	1.60877950212076	BAT	LAR vs. HC
819	Klhl31	13.8417598485995	0.408351969325938	0.55877392319291	0.721667264903929	BAT	LAR vs. HC
820	Ddx43	9.82527539042622	0.408351969325938	0.55877392319291	0.832713646415346	BAT	LAR vs. HC
821	Cd109	6.6340401189275	0.2	0.358571271083673	1.10682168552746	BAT	LAR vs. HC
822	4930429F24Rik	8.99602612039459	0.21860373720806	0.386135829066436	1.05577207908005	BAT	LAR vs. HC
823	Filip1	6.9202635896738	0.2	0.358571271083673	1.56234120017668	BAT	LAR vs. HC
824	Htr1b	10.5034657834657	0.0294010481903397	0.358571271083673	1.45643214735883	BAT	LAR vs. HC
825	Lca5	7.22607067719756	0.114285714285714	0.358571271083673	1.87230439562829	BAT	LAR vs. HC
826	9330154J02Rik	22.9744408626682	0.124094658828252	0.358571271083673	1.45480117253429	BAT	LAR vs. HC
827	Cep162	9.1375479194216	0.0571428571428571	0.358571271083673	1.93621177423219	BAT	LAR vs. HC
828	Gm28229	6.92233974393505	0.191266986878869	0.358571271083673	1.05286127883188	BAT	LAR vs. HC
829	9330159M07Rik	7.7144972695276	0.0285714285714286	0.358571271083673	1.82436067242969	BAT	LAR vs. HC
830	Dipk2a	6.57766575275724	0.0285714285714286	0.358571271083673	2.12323115414689	BAT	LAR vs. HC
831	Xrn1	7.24388437106184	0.114285714285714	0.358571271083673	1.79730652972661	BAT	LAR vs. HC
832	Clstn2	8.91337497577608	0.124094658828252	0.358571271083673	1.58842671233265	BAT	LAR vs. HC
833	Gm37637	8.04477094326501	0.408351969325938	0.55877392319291	0.991873143573791	BAT	LAR vs. HC
834	Stag1	7.7268331632742	0.0285714285714286	0.358571271083673	1.98091479852885	BAT	LAR vs. HC
835	Ppp2r3a	9.29654603481164	0.0285714285714286	0.358571271083673	1.94664347437108	BAT	LAR vs. HC
836	Rab6b	18.0622619047708	0.124094658828252	0.358571271083673	1.43998222793171	BAT	LAR vs. HC
837	Ackr4	40.8354391640449	0.124094658828252	0.358571271083673	1.10742055948578	BAT	LAR vs. HC
838	Dnajc13	8.13574537202839	0.114285714285714	0.358571271083673	1.96119787965532	BAT	LAR vs. HC
839	Acpp	8.61683126525524	0.21860373720806	0.386135829066436	0.916319759145543	BAT	LAR vs. HC
840	Gm19667	10.0345002966376	0.21860373720806	0.386135829066436	1.30760819783593	BAT	LAR vs. HC
841	Col6a6	12.6312415749655	0.0571428571428571	0.358571271083673	1.14629077824694	BAT	LAR vs. HC
842	Col6a5	67.9744292092771	0.124094658828252	0.358571271083673	1.08675157528811	BAT	LAR vs. HC
843	Rad54l2	6.95728022201691	0.0571428571428571	0.358571271083673	2.09806487520113	BAT	LAR vs. HC
844	Dcaf1	6.74039604618342	0.0571428571428571	0.358571271083673	1.85903533900187	BAT	LAR vs. HC
845	4930524O07Rik	15.0662440270281	0.124094658828252	0.358571271083673	1.48309406690811	BAT	LAR vs. HC
846	6430571L13Rik	7.09502399190878	0.408351969325938	0.55877392319291	1.00299676273179	BAT	LAR vs. HC
847	Mst1r	7.26289950733918	0.2	0.358571271083673	1.00612899814453	BAT	LAR vs. HC
848	Gm37401	24.4825011742936	0.0590718680155165	0.358571271083673	1.60635657638644	BAT	LAR vs. HC
849	Gm38163	0.142490975325546	0.0265187219594307	0.358571271083673	1.96558613108346	BAT	LAR vs. HC
850	Arih2	6.81252609629633	0.0285714285714286	0.358571271083673	1.86551983528713	BAT	LAR vs. HC
851	Col7a1	10.9729337459578	0.0590718680155165	0.358571271083673	2.11061415341069	BAT	LAR vs. HC
852	Atrip	7.20668988440048	0.0285714285714286	0.358571271083673	2.18624036321894	BAT	LAR vs. HC
853	Plxnb1	6.701133230227	0.110210182673421	0.358571271083673	1.68587834272893	BAT	LAR vs. HC
854	Camp	0.0220961720519132	1	1	0.691313684904717	BAT	LAR vs. HC
855	Cdc25a	6.81083307099728	0.0285714285714286	0.358571271083673	1.99224283181414	BAT	LAR vs. HC
856	Map4	7.14305323372478	0.0571428571428571	0.358571271083673	1.90310975656292	BAT	LAR vs. HC
857	Setd2	8.38761869589386	0.0285714285714286	0.358571271083673	1.95795208955881	BAT	LAR vs. HC
858	Rtp3	6.7786246955572	0.0285714285714286	0.358571271083673	1.92097531267287	BAT	LAR vs. HC
859	Susd5	52.9357641280773	0.0265187219594307	0.358571271083673	1.74073330253948	BAT	LAR vs. HC
860	Cnot10	6.85381728779037	0.0285714285714286	0.358571271083673	1.95121615609547	BAT	LAR vs. HC
861	Gm31410	10.8180465476055	0.110210182673421	0.358571271083673	1.52990776950451	BAT	LAR vs. HC
862	Eomes	9.54146997225607	0.183150203156622	0.358571271083673	1.46940840203871	BAT	LAR vs. HC
863	Golga4	8.14121794608474	0.0285714285714286	0.358571271083673	1.98081364688345	BAT	LAR vs. HC
864	Gm39459	12.2912324286025	0.0795940892792763	0.358571271083673	1.48061588859148	BAT	LAR vs. HC
865	Gm34425	0.0833395748042128	0.408351969325938	0.55877392319291	0.910381761356501	BAT	LAR vs. HC
866	Ulk4	19.3446400073867	0.0294010481903397	0.358571271083673	1.88421788789815	BAT	LAR vs. HC
867	E530011L22Rik	38.2659933578133	0.0265187219594307	0.358571271083673	1.80782242873898	BAT	LAR vs. HC
868	Klhl40	10.1033878647636	0.0545144786438286	0.358571271083673	1.76452327028262	BAT	LAR vs. HC
869	Ackr2	6.73103006797146	0.342857142857143	0.484775318578135	1.09648554138925	BAT	LAR vs. HC
870	Zfp445	6.68396248125719	0.114285714285714	0.358571271083673	1.81824753583754	BAT	LAR vs. HC
871	Zkscan7	7.66833074855105	0.0285714285714286	0.358571271083673	1.56887711691882	BAT	LAR vs. HC
872	Zfp105	6.96240802308257	0.114285714285714	0.358571271083673	1.568825093843	BAT	LAR vs. HC
873	Lars2	8.32875257387476	0.0571428571428571	0.358571271083673	1.42634320421577	BAT	LAR vs. HC
874	Gm17021	8.96609851726465	0.408351969325938	0.55877392319291	1.0556372530741	BAT	LAR vs. HC
875	Plekhg1	7.06499341213125	0.0285714285714286	0.358571271083673	1.90018049338096	BAT	LAR vs. HC
876	Syne1	20.3986250939093	0.0285714285714286	0.358571271083673	2.2463846915945	BAT	LAR vs. HC
877	Ulbp1	7.52630807959617	0.114285714285714	0.358571271083673	1.58418327950381	BAT	LAR vs. HC
878	Shprh	7.12459525754052	0.114285714285714	0.358571271083673	1.82980973383742	BAT	LAR vs. HC
879	Fbxo30	7.24394898383329	0.0285714285714286	0.358571271083673	2.34631942941131	BAT	LAR vs. HC
880	Utrn	9.4784845953868	0.0285714285714286	0.358571271083673	1.98763086802117	BAT	LAR vs. HC
881	Hivep2	7.1820222725739	0.0571428571428571	0.358571271083673	2.27240960278644	BAT	LAR vs. HC
882	Txlnb	6.93900935397188	0.0285714285714286	0.358571271083673	1.5808697506742	BAT	LAR vs. HC
883	Gm10827	6.82387686098992	0.0571428571428571	0.358571271083673	1.30853675259465	BAT	LAR vs. HC
884	Nhsl1	15.0553978070476	0.0285714285714286	0.358571271083673	1.57881218756332	BAT	LAR vs. HC
885	Map7	6.85063242735334	0.114285714285714	0.358571271083673	1.26334341950321	BAT	LAR vs. HC
886	Pde7b	13.1889970159935	0.0590718680155165	0.358571271083673	2.28227751598804	BAT	LAR vs. HC
887	Eya4	14.6568340128195	0.2	0.358571271083673	1.16880551671499	BAT	LAR vs. HC
888	Akap7	7.01459744321436	0.0571428571428571	0.358571271083673	1.87304311020667	BAT	LAR vs. HC
889	Epb41l2	6.90481834588038	0.114285714285714	0.358571271083673	1.96691014520666	BAT	LAR vs. HC
890	Arhgap18	7.68681021512748	0.0571428571428571	0.358571271083673	1.98815338567434	BAT	LAR vs. HC
891	Lama2	10.9171905206496	0.0285714285714286	0.358571271083673	1.57081631367607	BAT	LAR vs. HC
892	Gm48045	8.98533922150231	0.163475305642956	0.358571271083673	1.05442118471156	BAT	LAR vs. HC
893	Calhm5	6.78510978848008	0.110210182673421	0.358571271083673	1.51395638833456	BAT	LAR vs. HC
894	Lama4	7.48626705578408	0.0571428571428571	0.358571271083673	2.01233676234016	BAT	LAR vs. HC
895	D030034A15Rik	17.2851242463576	0.0265187219594307	0.358571271083673	1.31582551862691	BAT	LAR vs. HC
896	Rev3l	7.06721677273822	0.114285714285714	0.358571271083673	1.78264919787886	BAT	LAR vs. HC
897	Wasf1	8.35119674473622	0.245383458473363	0.425898739077087	1.2020033590069	BAT	LAR vs. HC
898	Sobp	12.8643974392163	0.0571428571428571	0.358571271083673	1.30155733104271	BAT	LAR vs. HC
899	Bend3	12.4966504957054	0.0285714285714286	0.358571271083673	1.93694560614968	BAT	LAR vs. HC
900	Rtn4ip1	9.416666010545	0.0285714285714286	0.358571271083673	2.07262068654549	BAT	LAR vs. HC
901	Prdm1	7.55767511637204	0.0285714285714286	0.358571271083673	1.89141339955093	BAT	LAR vs. HC
902	Slc35f1	7.97192494179819	0.183150203156622	0.358571271083673	1.64578286440639	BAT	LAR vs. HC
903	Cep85l	7.87635764651001	0.0285714285714286	0.358571271083673	1.91841194458644	BAT	LAR vs. HC
904	Tbc1d32	11.967518722794	0.0285714285714286	0.358571271083673	2.19103893960014	BAT	LAR vs. HC
905	Hsf2	8.17342539699497	0.0571428571428571	0.358571271083673	1.76834120340742	BAT	LAR vs. HC
906	Gcc2	8.60486826461146	0.0571428571428571	0.358571271083673	1.81880808144132	BAT	LAR vs. HC
907	Spock2	6.71065785127758	0.0285714285714286	0.358571271083673	2.14422210414324	BAT	LAR vs. HC
908	Npffr1	6.95475512252581	0.103753677520986	0.358571271083673	1.34900295300298	BAT	LAR vs. HC
909	Ddx21	11.8019280414112	0.0285714285714286	0.358571271083673	1.85150168315262	BAT	LAR vs. HC
910	Tet1	12.0936162338612	0.124094658828252	0.358571271083673	1.68990056838782	BAT	LAR vs. HC
911	Rufy2	7.07383873635906	0.114285714285714	0.358571271083673	1.66147033470339	BAT	LAR vs. HC
912	Atoh7	8.65956659777767	0.0485325814274011	0.358571271083673	1.88711710512539	BAT	LAR vs. HC
913	Gnaz	21.2883476161839	0.0285714285714286	0.358571271083673	2.10053648189277	BAT	LAR vs. HC
914	Rab36	9.98482926229169	0.110210182673421	0.358571271083673	1.59305790327145	BAT	LAR vs. HC
915	Specc1l	7.35040624181506	0.0285714285714286	0.358571271083673	1.95512593932938	BAT	LAR vs. HC
916	Pcnt	9.28682604995723	0.0285714285714286	0.358571271083673	2.02362443104923	BAT	LAR vs. HC
917	Col6a2	6.81378483670976	0.0285714285714286	0.358571271083673	1.51084662278745	BAT	LAR vs. HC
918	2610008E11Rik	7.03035028000331	0.0571428571428571	0.358571271083673	1.88137235340481	BAT	LAR vs. HC
919	Gm47163	12.0217397511876	0.408351969325938	0.55877392319291	0.910073931258275	BAT	LAR vs. HC
920	Misp	8.34347618647647	0.0294010481903397	0.358571271083673	1.9889264334114	BAT	LAR vs. HC
921	Rps15	7.98701586295648	0.0571428571428571	0.358571271083673	2.03967365975539	BAT	LAR vs. HC
922	Gm29093	6.64729661606134	0.114285714285714	0.358571271083673	1.51597127221722	BAT	LAR vs. HC
923	Ap3d1	9.05728492918108	0.0285714285714286	0.358571271083673	2.08939838408786	BAT	LAR vs. HC
924	Jsrp1	20.0780072261441	0.124094658828252	0.358571271083673	1.42765643022729	BAT	LAR vs. HC
925	Nmrk2	9.04553047020054	0.21860373720806	0.386135829066436	1.24294198939622	BAT	LAR vs. HC
926	Zfr2	7.33234527288906	0.114285714285714	0.358571271083673	1.64926004770474	BAT	LAR vs. HC
927	Zfp433	15.9130329243325	0.124094658828252	0.358571271083673	1.06302199123833	BAT	LAR vs. HC
928	BC024063	8.60776408670098	0.124094658828252	0.358571271083673	1.5677496415964	BAT	LAR vs. HC
929	Syn3	15.3656813409422	0.0285714285714286	0.358571271083673	1.72504883080735	BAT	LAR vs. HC
930	Gm15344	15.7457835251608	0.124094658828252	0.358571271083673	1.8980794630857	BAT	LAR vs. HC
931	Nt5dc3	6.56329524233153	0.0285714285714286	0.358571271083673	2.71638502255285	BAT	LAR vs. HC
932	Mybpc1	37.8405085473915	0.124094658828252	0.358571271083673	0.863700402782379	BAT	LAR vs. HC
933	Uhrf1bp1l	7.66490660370362	0.114285714285714	0.358571271083673	2.06061953579604	BAT	LAR vs. HC
934	Apaf1	7.96535793121993	0.114285714285714	0.358571271083673	1.94178477228454	BAT	LAR vs. HC
935	Cfap54	11.3033351749189	0.0285714285714286	0.358571271083673	2.1011938584728	BAT	LAR vs. HC
936	Fgd6	7.35962631968332	0.0285714285714286	0.358571271083673	1.87987493244622	BAT	LAR vs. HC
937	Gm48882	12.5388783884278	0.300522311495472	0.484775318578135	1.03813845164054	BAT	LAR vs. HC
938	Eea1	7.01883854597033	0.0285714285714286	0.358571271083673	2.03443271282851	BAT	LAR vs. HC
939	Gm34921	7.04381862542367	0.124094658828252	0.358571271083673	1.19582476556346	BAT	LAR vs. HC
940	Tmtc3	8.48245294668866	0.0285714285714286	0.358571271083673	1.99452888100052	BAT	LAR vs. HC
941	Cep290	10.1596836340778	0.0285714285714286	0.358571271083673	2.021692850009	BAT	LAR vs. HC
942	Ppfia2	12.0117614735099	0.124094658828252	0.358571271083673	1.11818377470478	BAT	LAR vs. HC
943	Acss3	13.3926162306713	0.0285714285714286	0.358571271083673	1.52347087286314	BAT	LAR vs. HC
944	Nav3	6.92624941524211	0.2	0.358571271083673	1.11114194835565	BAT	LAR vs. HC
945	Cpm	7.16669760808839	0.0571428571428571	0.358571271083673	1.68241347312259	BAT	LAR vs. HC
946	Irak3	9.02027028432679	0.114285714285714	0.358571271083673	1.98073419946687	BAT	LAR vs. HC
947	Hmga2	23.3218103544832	0.0265187219594307	0.358571271083673	1.12948874410044	BAT	LAR vs. HC
948	Slc16a7	9.3436209294907	0.245383458473363	0.425898739077087	1.38667374854004	BAT	LAR vs. HC
949	Avil	16.1726174935383	0.0294010481903397	0.358571271083673	1.43682121605903	BAT	LAR vs. HC
950	A730063M14Rik	6.97853373324566	0.114285714285714	0.358571271083673	1.83730676720244	BAT	LAR vs. HC
951	Agap2	7.77295815351556	0.110210182673421	0.358571271083673	1.61442299962669	BAT	LAR vs. HC
952	F420014N23Rik	25.9198240301456	0.0545144786438286	0.358571271083673	1.83310573473599	BAT	LAR vs. HC
953	Il23a	34.1405345443524	0.0265187219594307	0.358571271083673	2.07500542257799	BAT	LAR vs. HC
954	Ankrd52	8.45110237348001	0.114285714285714	0.358571271083673	1.58955115584233	BAT	LAR vs. HC
955	Erbb3	6.75484526108115	0.342857142857143	0.484775318578135	2.05057621355152	BAT	LAR vs. HC
956	Pmel	16.0133770228331	0.408351969325938	0.55877392319291	0.933079636964347	BAT	LAR vs. HC
957	Itga7	7.59344922941759	0.0545144786438286	0.358571271083673	1.4664166735488	BAT	LAR vs. HC
958	Gm11944	10	0.163475305642956	0.358571271083673	1.1817578957375	BAT	LAR vs. HC
959	Gm11946	6.97574037461375	0.356170327949322	0.499818624854588	0.928388478192109	BAT	LAR vs. HC
960	Ascc2	6.65020637564967	0.0285714285714286	0.358571271083673	2.06094372747868	BAT	LAR vs. HC
961	Pgam2	45.2959456694125	0.408351969325938	0.55877392319291	1.07779637727463	BAT	LAR vs. HC
962	Nacad	7.0415850014035	0.124094658828252	0.358571271083673	1.19173995523116	BAT	LAR vs. HC
963	Cobl	9.99640626299432	0.110210182673421	0.358571271083673	1.97802512543426	BAT	LAR vs. HC
964	Egfr	10.7964827571662	0.0285714285714286	0.358571271083673	1.62029534283958	BAT	LAR vs. HC
965	Meis1	8.81083294088966	0.0285714285714286	0.358571271083673	1.55848985186959	BAT	LAR vs. HC
966	Spred2	6.67387522331253	0.0285714285714286	0.358571271083673	2.00862227024853	BAT	LAR vs. HC
967	Cep68	6.87121053211169	0.2	0.358571271083673	1.74219192273818	BAT	LAR vs. HC
968	Ehbp1	12.1706514191574	0.0571428571428571	0.358571271083673	1.8042947170468	BAT	LAR vs. HC
969	Zrsr1	6.83843792314974	0.2	0.358571271083673	1.8159106169096	BAT	LAR vs. HC
970	Fam161a	8.7978749163922	0.2	0.358571271083673	1.72280650937257	BAT	LAR vs. HC
971	1700030C12Rik	0.14297524188161	0.0740957489813479	0.358571271083673	1.96406254251279	BAT	LAR vs. HC
972	Eml6	8.02640418253439	0.0285714285714286	0.358571271083673	2.04626623770598	BAT	LAR vs. HC
973	Sptbn1	9.6357399035123	0.0285714285714286	0.358571271083673	2.06342022502886	BAT	LAR vs. HC
974	Gm29237	41.1198337413954	0.124094658828252	0.358571271083673	1.40017485790877	BAT	LAR vs. HC
975	Ubtd2	13.5051570325015	0.0285714285714286	0.358571271083673	1.49297563515086	BAT	LAR vs. HC
976	9930111J21Rik1	6.59347471597209	0.114285714285714	0.358571271083673	1.33607510195099	BAT	LAR vs. HC
977	Tgtp1	10.4940121877184	0.0285714285714286	0.358571271083673	2.07065337860857	BAT	LAR vs. HC
978	9930111J21Rik2	7.81607148703141	0.0571428571428571	0.358571271083673	1.79924966116185	BAT	LAR vs. HC
979	Tgtp2	27.0917689813755	0.0285714285714286	0.358571271083673	2.41924849716069	BAT	LAR vs. HC
980	Gfpt2	12.5642284153064	0.114285714285714	0.358571271083673	1.38680921313135	BAT	LAR vs. HC
981	Mapk9	7.07752207264317	0.114285714285714	0.358571271083673	1.81672147524615	BAT	LAR vs. HC
982	Rasgef1c	12.2341536753433	0.124094658828252	0.358571271083673	1.47809275948296	BAT	LAR vs. HC
983	Zfp354c	11.3553930953278	0.0571428571428571	0.358571271083673	2.06534430986928	BAT	LAR vs. HC
984	Zfp354b	10.8891986599902	0.408351969325938	0.55877392319291	1.02938393360474	BAT	LAR vs. HC
985	Phykpl	7.85959280200716	0.2	0.358571271083673	1.54159908630189	BAT	LAR vs. HC
986	Aff4	7.67869160733695	0.0285714285714286	0.358571271083673	2.05886550611135	BAT	LAR vs. HC
987	Il5	13.3853430838088	0.124094658828252	0.358571271083673	0.91864945091452	BAT	LAR vs. HC
988	Lyrm7	16.387436407899	0.0294010481903397	0.358571271083673	1.55777627480502	BAT	LAR vs. HC
989	2810021J22Rik	7.8080559983272	0.0285714285714286	0.358571271083673	2.01877817671728	BAT	LAR vs. HC
990	Zfp39	8.16634018088904	0.342857142857143	0.484775318578135	1.48991650362231	BAT	LAR vs. HC
991	Mprip	7.15749611756149	0.0285714285714286	0.358571271083673	2.01574159938899	BAT	LAR vs. HC
992	B9d1os	7.01007355363604	0.0545144786438286	0.358571271083673	1.63406076362732	BAT	LAR vs. HC
993	Gm26964	29.6275089307426	0.0265187219594307	0.358571271083673	1.58091863379844	BAT	LAR vs. HC
994	Lrrc75aos2	32.0999392075254	0.124094658828252	0.358571271083673	1.91102577162566	BAT	LAR vs. HC
995	Zfp287	7.86897112265517	0.114285714285714	0.358571271083673	1.6309305974071	BAT	LAR vs. HC
996	Hs3st3b1	7.52737288501297	0.0285714285714286	0.358571271083673	1.88263022161839	BAT	LAR vs. HC
997	Myh4	79.5948725728972	0.114285714285714	0.358571271083673	1.00698643854517	BAT	LAR vs. HC
998	Gas7	8.75556474839992	0.2	0.358571271083673	1.32599015465754	BAT	LAR vs. HC
999	Myh10	11.2787107827813	0.0285714285714286	0.358571271083673	2.05897847040803	BAT	LAR vs. HC
1000	Aloxe3	16.3246301531469	0.0265187219594307	0.358571271083673	3.3910901622073	BAT	LAR vs. HC
1001	Slc2a4	8.02046658352784	0.0294010481903397	0.358571271083673	2.57079274762297	BAT	LAR vs. HC
1002	Cldn7	7.17096657113371	0.882420114075504	0.938151063473455	0.648844169964515	BAT	LAR vs. HC
1003	Alox15	7.06712396736098	1	1	0.601063453238935	BAT	LAR vs. HC
1004	Zfp3	10.5160584845745	0.183150203156622	0.358571271083673	1.71109774493793	BAT	LAR vs. HC
1005	Nlrp1b	8.98251071025323	0.124094658828252	0.358571271083673	1.33310517927271	BAT	LAR vs. HC
1006	4933427D14Rik	15.4996325868295	0.183150203156622	0.358571271083673	1.54890954487623	BAT	LAR vs. HC
1007	Gm43951	11.9947714461501	0.0265187219594307	0.358571271083673	1.74770447129321	BAT	LAR vs. HC
1008	Mybbp1a	6.78743236785183	0.0285714285714286	0.358571271083673	1.87566362470179	BAT	LAR vs. HC
1009	Camkk1	7.03735815188094	0.114285714285714	0.358571271083673	1.66276417103254	BAT	LAR vs. HC
1010	Tsr1	7.18804774778152	0.0571428571428571	0.358571271083673	2.03979821399462	BAT	LAR vs. HC
1011	Ovca2	6.72881562892934	0.245383458473363	0.425898739077087	1.60854728958745	BAT	LAR vs. HC
1012	Gemin4	6.97949101329061	0.408351969325938	0.55877392319291	0.998468022234408	BAT	LAR vs. HC
1013	Efcab5	13.0320762274046	0.025580146726954	0.358571271083673	2.68376039595003	BAT	LAR vs. HC
1014	Ssh2	8.64258741184238	0.0285714285714286	0.358571271083673	1.73002382684566	BAT	LAR vs. HC
1015	Myo18a	8.33101747668949	0.0571428571428571	0.358571271083673	1.7945080056793	BAT	LAR vs. HC
1016	Dhrs13os	21.3028376492081	0.0294010481903397	0.358571271083673	1.82220811695928	BAT	LAR vs. HC
1017	Rpl23a	6.72533184758723	0.0571428571428571	0.358571271083673	1.9819220308923	BAT	LAR vs. HC
1018	Supt6	9.8513917004541	0.0285714285714286	0.358571271083673	1.96352653377439	BAT	LAR vs. HC
1019	Rskr	12.4508126727857	0.0294010481903397	0.358571271083673	1.91289577108729	BAT	LAR vs. HC
1020	Nf1	7.83476023079998	0.0285714285714286	0.358571271083673	2.09640161461379	BAT	LAR vs. HC
1021	Atad5	14.3128684864682	0.342857142857143	0.484775318578135	1.82581847446892	BAT	LAR vs. HC
1022	Ccl12	9.28276568155974	0.459597386183942	0.609221921068288	1.13613481767357	BAT	LAR vs. HC
1023	Lig3	7.27012616337699	0.0571428571428571	0.358571271083673	1.76489470834416	BAT	LAR vs. HC
1024	Slfn9	9.50918260219321	0.0571428571428571	0.358571271083673	1.99325797827423	BAT	LAR vs. HC
1025	Slfn8	10.3158267485634	0.342857142857143	0.484775318578135	1.17533378086484	BAT	LAR vs. HC
1026	Slfn3	14.9854223677498	0.0571428571428571	0.358571271083673	1.44608603753963	BAT	LAR vs. HC
1027	Ap2b1	7.30574354539385	0.0571428571428571	0.358571271083673	1.74766952697078	BAT	LAR vs. HC
1028	Mmp28	8.11435105468371	0.0571428571428571	0.358571271083673	1.6118501610937	BAT	LAR vs. HC
1029	Wfdc18	0.0527442746656221	0.459597386183942	0.609221921068288	0.719550496681354	BAT	LAR vs. HC
1030	Synrg	8.23033435809398	0.0285714285714286	0.358571271083673	2.23961383269901	BAT	LAR vs. HC
1031	Acaca	7.74573957168295	0.0285714285714286	0.358571271083673	2.01107495273779	BAT	LAR vs. HC
1032	Med13	6.66501084840359	0.0571428571428571	0.358571271083673	1.97562039435909	BAT	LAR vs. HC
1033	Dhx40	7.22297232968757	0.114285714285714	0.358571271083673	1.8039386177666	BAT	LAR vs. HC
1034	C030037D09Rik	8.16525161047972	0.114285714285714	0.358571271083673	1.88086061351978	BAT	LAR vs. HC
1035	Gm11496	8.97864442382548	0.0571428571428571	0.358571271083673	1.37239452929558	BAT	LAR vs. HC
1036	Dgke	6.95294402143556	0.0571428571428571	0.358571271083673	1.7719529372091	BAT	LAR vs. HC
1037	Stxbp4	7.08746527531253	0.0285714285714286	0.358571271083673	2.14662929567619	BAT	LAR vs. HC
1038	Ngfr	7.99082829802266	0.408351969325938	0.55877392319291	0.858997380680795	BAT	LAR vs. HC
1039	Nfe2l1	7.00781132607401	0.0285714285714286	0.358571271083673	1.85143622221277	BAT	LAR vs. HC
1040	Gm11613	8.97633719891867	0.21860373720806	0.386135829066436	0.872312328956648	BAT	LAR vs. HC
1041	1700001P01Rik	6.99719296128276	0.0740957489813479	0.358571271083673	1.96186081690231	BAT	LAR vs. HC
1042	Fbxo47	11.0081634797715	0.124094658828252	0.358571271083673	1.12885615241668	BAT	LAR vs. HC
1043	Tcap	14.6265435631568	0.2	0.358571271083673	0.845402825143461	BAT	LAR vs. HC
1044	Med24	7.36851443625693	0.114285714285714	0.358571271083673	1.50203511610063	BAT	LAR vs. HC
1045	Jup	6.72681896147738	0.0285714285714286	0.358571271083673	1.86442015560102	BAT	LAR vs. HC
1046	Ezh1	7.81739405769155	0.0571428571428571	0.358571271083673	1.72448914129708	BAT	LAR vs. HC
1047	Cntd1	201.546953220237	0.0265187219594307	0.358571271083673	1.4773716086593	BAT	LAR vs. HC
1048	Brca1	11.8308006261104	0.124094658828252	0.358571271083673	1.56390873038404	BAT	LAR vs. HC
1049	Gm20659	16.0271293164885	0.0590718680155165	0.358571271083673	1.36975786393103	BAT	LAR vs. HC
1050	C130046K22Rik	9.05053663287919	0.0590718680155165	0.358571271083673	1.1879805049695	BAT	LAR vs. HC
1051	Tlk2	7.2139601418161	0.114285714285714	0.358571271083673	1.83250274172255	BAT	LAR vs. HC
1052	Smurf2	6.89905150778927	0.114285714285714	0.358571271083673	1.98600070122931	BAT	LAR vs. HC
1053	Cep112	7.91663798068746	0.0285714285714286	0.358571271083673	1.75032545589286	BAT	LAR vs. HC
1054	Axin2	7.89953874955487	0.0285714285714286	0.358571271083673	2.07135426394608	BAT	LAR vs. HC
1055	Abca8b	6.96667864864957	0.0285714285714286	0.358571271083673	2.30012429483515	BAT	LAR vs. HC
1056	Abca9	10.641540908661	0.0285714285714286	0.358571271083673	1.72658177225841	BAT	LAR vs. HC
1057	Abca6	17.3384885231165	0.0285714285714286	0.358571271083673	1.43797248011004	BAT	LAR vs. HC
1058	Kif19a	6.82613544949267	0.245383458473363	0.425898739077087	1.61126227200314	BAT	LAR vs. HC
1059	Cd300ld3	11.9799388561819	0.124094658828252	0.358571271083673	1.88601097578897	BAT	LAR vs. HC
1060	Tmem94	8.31761245036885	0.114285714285714	0.358571271083673	1.67575779266653	BAT	LAR vs. HC
1061	Fbf1	7.0336628536895	0.0285714285714286	0.358571271083673	1.8064099079522	BAT	LAR vs. HC
1062	Acox1	8.55589881491227	0.0285714285714286	0.358571271083673	1.96698174213484	BAT	LAR vs. HC
1063	Foxj1	10.9890571327388	0.0294010481903397	0.358571271083673	2.40151550952226	BAT	LAR vs. HC
1064	St6galnac2.1	14.4744469017098	0.0294010481903397	0.358571271083673	1.70813096929665	BAT	LAR vs. HC
1065	Usp36	7.0030080421065	0.0285714285714286	0.358571271083673	2.06760664599125	BAT	LAR vs. HC
1066	Nptx1	8.93341873774408	0.21860373720806	0.386135829066436	1.23673893827251	BAT	LAR vs. HC
1067	Bahcc1	8.98230799164494	0.0285714285714286	0.358571271083673	2.12939849935868	BAT	LAR vs. HC
1068	Ccdc137	8.97591445973882	0.0571428571428571	0.358571271083673	1.69599774682157	BAT	LAR vs. HC
1069	Ccdc57	8.9903889758344	0.0590718680155165	0.358571271083673	1.99995665786761	BAT	LAR vs. HC
1070	1110002L01Rik	11.22680406561	0.0571428571428571	0.358571271083673	1.9109268013334	BAT	LAR vs. HC
1071	Efr3b	6.88063611480073	0.0571428571428571	0.358571271083673	1.76133808245576	BAT	LAR vs. HC
1072	Mfsd2b	7.74424651847136	0.2	0.358571271083673	1.61210086178741	BAT	LAR vs. HC
1073	Ubxn2a	7.55606809362573	0.114285714285714	0.358571271083673	1.6736572853108	BAT	LAR vs. HC
1074	Rock2	8.64377778741178	0.0285714285714286	0.358571271083673	1.94335502727061	BAT	LAR vs. HC
1075	9030624G23Rik	7.4866127374692	0.180402666289756	0.358571271083673	1.70566301556978	BAT	LAR vs. HC
1076	Grhl1	9.14536800005723	0.0285714285714286	0.358571271083673	2.26070757236288	BAT	LAR vs. HC
1077	Adi1	9.47146704804526	0.0571428571428571	0.358571271083673	1.73259977877645	BAT	LAR vs. HC
1078	Lamb1	6.71008493659885	0.114285714285714	0.358571271083673	1.96236568669061	BAT	LAR vs. HC
1079	Dus4l	8.45803256360434	0.0571428571428571	0.358571271083673	1.51524125099138	BAT	LAR vs. HC
1080	Gm29007	10.25	0.242525561978572	0.425898739077087	1.40856592710973	BAT	LAR vs. HC
1081	Scin	31.1095502265866	0.124094658828252	0.358571271083673	1.18046354030136	BAT	LAR vs. HC
1082	Gm17024	14.4497443514228	0.0571428571428571	0.358571271083673	2.09626724486914	BAT	LAR vs. HC
1083	Nrcam	7.91589071961119	0.183150203156622	0.358571271083673	1.64509884470475	BAT	LAR vs. HC
1084	Nova1	9.97484995499173	0.2	0.358571271083673	1.19289755851506	BAT	LAR vs. HC
1085	G2e3	6.57786752979252	0.2	0.358571271083673	1.69459164297165	BAT	LAR vs. HC
1086	Heatr5a	7.26288142843518	0.2	0.358571271083673	1.7145612550707	BAT	LAR vs. HC
1087	Akap6	7.95493978975266	0.110210182673421	0.358571271083673	1.4633261396215	BAT	LAR vs. HC
1088	Fam177a	68.3024114357993	0.0285714285714286	0.358571271083673	2.05434938727345	BAT	LAR vs. HC
1089	Srp54b	7.01905882372764	0.0294010481903397	0.358571271083673	1.73344829810887	BAT	LAR vs. HC
1090	Srp54c	7.10922530362997	0.2	0.358571271083673	1.75607315156212	BAT	LAR vs. HC
1091	Gm10457	10.8014208757781	0.2	0.358571271083673	1.9050547095371	BAT	LAR vs. HC
1092	2700049A03Rik	6.82874418481269	0.2	0.358571271083673	1.53785870249287	BAT	LAR vs. HC
1093	Wdr89	8.2636614311997	0.0571428571428571	0.358571271083673	1.44790577812168	BAT	LAR vs. HC
1094	Syne2	12.3119212690928	0.0285714285714286	0.358571271083673	2.11524730607337	BAT	LAR vs. HC
1095	Susd6	9.43460535041045	0.0285714285714286	0.358571271083673	2.04628188412449	BAT	LAR vs. HC
1096	Rgs6	9.69910579083782	0.342857142857143	0.484775318578135	0.965315649122114	BAT	LAR vs. HC
1097	Gm29361	6.63902856193267	0.300522311495472	0.484775318578135	1.19292275959574	BAT	LAR vs. HC
1098	Dnal1	8.72241784647935	0.2	0.358571271083673	1.63357058400843	BAT	LAR vs. HC
1099	Bbof1	6.63108746039532	0.110210182673421	0.358571271083673	1.35590877463861	BAT	LAR vs. HC
1100	Ltbp2	17.1278748833298	0.0590718680155165	0.358571271083673	1.08132482803557	BAT	LAR vs. HC
1101	Prox2os	9.99010408344491	0.124094658828252	0.358571271083673	1.60926556083118	BAT	LAR vs. HC
1102	Tgfb3	7.20505530140507	0.0571428571428571	0.358571271083673	2.03946999311658	BAT	LAR vs. HC
1103	Vash1	12.6862238313109	0.0590718680155165	0.358571271083673	1.59017324944161	BAT	LAR vs. HC
1104	Cep128	7.63916307600692	0.114285714285714	0.358571271083673	2.17435932113832	BAT	LAR vs. HC
1105	Tshr	8.83661105311964	0.21860373720806	0.386135829066436	1.05698508896378	BAT	LAR vs. HC
1106	Ston2	14.3839344010304	0.342857142857143	0.484775318578135	1.25431729585846	BAT	LAR vs. HC
1107	Flrt2	10.6549597054565	0.0285714285714286	0.358571271083673	1.49016973703544	BAT	LAR vs. HC
1108	Spata7	9.88904813938753	0.114285714285714	0.358571271083673	1.52160156564306	BAT	LAR vs. HC
1109	Trip11	7.66106464575625	0.0285714285714286	0.358571271083673	1.97839422489371	BAT	LAR vs. HC
1110	Golga5	6.8557513395638	0.0285714285714286	0.358571271083673	1.91224372238604	BAT	LAR vs. HC
1111	Moap1	14.1647883060027	0.0294010481903397	0.358571271083673	1.6044105654886	BAT	LAR vs. HC
1112	Asb2	7.42456671669842	0.183150203156622	0.358571271083673	1.26159089070078	BAT	LAR vs. HC
1113	Serpina3i	10.1934940697931	0.0294010481903397	0.358571271083673	1.82368963331779	BAT	LAR vs. HC
1114	Syne3	6.71880572076306	0.0571428571428571	0.358571271083673	2.16953190320792	BAT	LAR vs. HC
1115	Ccnk	7.63575276957715	0.0571428571428571	0.358571271083673	1.9040575750619	BAT	LAR vs. HC
1116	1700001K19Rik	12.9836629411335	0.0545144786438286	0.358571271083673	1.30648390052071	BAT	LAR vs. HC
1117	Gm26912	7.50705711534493	0.0294010481903397	0.358571271083673	2.14921457566311	BAT	LAR vs. HC
1118	Traf3	6.69281294596039	0.0571428571428571	0.358571271083673	1.87991756852904	BAT	LAR vs. HC
1119	A230087F16Rik	8.31612781605187	0.2	0.358571271083673	1.50950443407139	BAT	LAR vs. HC
1120	Tnfaip2	7.3524605004772	0.0571428571428571	0.358571271083673	1.32040037375187	BAT	LAR vs. HC
1121	Igha	0.00168834177756637	1	1	0.705911937167119	BAT	LAR vs. HC
1122	Vipr2	15.0611487390339	0.0265187219594307	0.358571271083673	2.77581849227824	BAT	LAR vs. HC
1123	Wdr60	7.7179101317786	0.114285714285714	0.358571271083673	1.79954015708585	BAT	LAR vs. HC
1124	Itgb8	14.3495430616013	0.183150203156622	0.358571271083673	1.2685271009427	BAT	LAR vs. HC
1125	Tasor2	7.41932217096957	0.0285714285714286	0.358571271083673	1.84731632234681	BAT	LAR vs. HC
1126	Dip2c	8.64589347125803	0.0285714285714286	0.358571271083673	2.17035764377337	BAT	LAR vs. HC
1127	Mtr	7.42891695021251	0.2	0.358571271083673	1.80907144728535	BAT	LAR vs. HC
1128	Actn2	11.962290466575	0.408351969325938	0.55877392319291	1.00704167414021	BAT	LAR vs. HC
1129	Lyst	6.95766436859072	0.0571428571428571	0.358571271083673	1.91344398225139	BAT	LAR vs. HC
1130	Gng4	19.0343374325845	0.0590718680155165	0.358571271083673	1.39606260934081	BAT	LAR vs. HC
1131	Sfrp4	6.94538939479368	0.114285714285714	0.358571271083673	0.985093753044739	BAT	LAR vs. HC
1132	Zkscan4	15.9062099653045	0.124094658828252	0.358571271083673	1.58743343473357	BAT	LAR vs. HC
1133	AK157302	7.48470668160177	0.124094658828252	0.358571271083673	1.5098620567642	BAT	LAR vs. HC
1134	Zkscan8	10.2298249002264	0.2	0.358571271083673	1.43198213449437	BAT	LAR vs. HC
1135	Hist1h1b	8.02892806377728	0.183150203156622	0.358571271083673	1.26292864282865	BAT	LAR vs. HC
1136	Hist1h4n	10.0116522499761	0.025580146726954	0.358571271083673	1.61124992052982	BAT	LAR vs. HC
1137	Zfp184	6.79554253669767	0.0294010481903397	0.358571271083673	2.30500636669504	BAT	LAR vs. HC
1138	Hist1h2bj	8.92480124553041	0.124094658828252	0.358571271083673	1.33980113978207	BAT	LAR vs. HC
1139	Hist1h4h	7.8089324945511	0.0285714285714286	0.358571271083673	1.92079327461038	BAT	LAR vs. HC
1140	Hist1h4d	8.53447075847939	0.0285714285714286	0.358571271083673	1.78967774246416	BAT	LAR vs. HC
1141	Hist1h1e	21.6634573941926	0.0285714285714286	0.358571271083673	1.91881259051393	BAT	LAR vs. HC
1142	Hist1h4c	10.190598874201	0.0285714285714286	0.358571271083673	1.75327175857659	BAT	LAR vs. HC
1143	Hist1h4a	12.0080766309993	0.0285714285714286	0.358571271083673	1.80223589166206	BAT	LAR vs. HC
1144	Hist1h1a	32.9284209380192	0.124094658828252	0.358571271083673	1.80724551120684	BAT	LAR vs. HC
1145	Carmil1	7.01610962198194	0.0571428571428571	0.358571271083673	1.24266890936155	BAT	LAR vs. HC
1146	Cmah	11.978393916338	0.342857142857143	0.484775318578135	1.01208411585994	BAT	LAR vs. HC
1147	Gpld1	18.7756210415035	0.0545144786438286	0.358571271083673	1.90058772481047	BAT	LAR vs. HC
1148	Irf4	7.47659469737604	0.114285714285714	0.358571271083673	1.08682203637554	BAT	LAR vs. HC
1149	Serpinb9b	6.97055745613838	0.21860373720806	0.386135829066436	1.16255329085532	BAT	LAR vs. HC
1150	Prpf4b	9.50564310962142	0.0285714285714286	0.358571271083673	1.81280938440171	BAT	LAR vs. HC
1151	Nrn1	17.0818784803887	0.103753677520986	0.358571271083673	1.48368421845384	BAT	LAR vs. HC
1152	F13a1	6.84968571531026	0.342857142857143	0.484775318578135	1.16629337591219	BAT	LAR vs. HC
1153	Cage1	12.2108105193563	0.183150203156622	0.358571271083673	1.81936690560512	BAT	LAR vs. HC
1154	Gm31683	7.97055649677435	0.288140491506679	0.484775318578135	1.15359508218942	BAT	LAR vs. HC
1155	Hivep1	6.9757475070404	0.2	0.358571271083673	1.87213304896827	BAT	LAR vs. HC
1156	Ptpdc1	7.69111861602786	0.0571428571428571	0.358571271083673	1.89910501159362	BAT	LAR vs. HC
1157	Tes3-ps	11.0435103567495	0.21860373720806	0.386135829066436	0.836679441890371	BAT	LAR vs. HC
1158	Omd	7.50473820857336	0.110210182673421	0.358571271083673	1.14894946127959	BAT	LAR vs. HC
1159	Ogn	7.73480161786031	0.2	0.358571271083673	1.34428412706259	BAT	LAR vs. HC
1160	Hrh2	7.47978220993407	0.0285714285714286	0.358571271083673	1.79090371095168	BAT	LAR vs. HC
1161	Gm48623	8.3160266862771	0.0590718680155165	0.358571271083673	1.99674835702409	BAT	LAR vs. HC
1162	Nsd1	6.98164747615936	0.114285714285714	0.358571271083673	1.79877167363996	BAT	LAR vs. HC
1163	Golm1	8.30866017496114	0.0571428571428571	0.358571271083673	1.85650488931477	BAT	LAR vs. HC
1164	Tut7	7.81661147129731	0.0285714285714286	0.358571271083673	2.10673698845165	BAT	LAR vs. HC
1165	Dapk1	8.83842807643776	0.0571428571428571	0.358571271083673	1.30806636026871	BAT	LAR vs. HC
1166	Zfp808	15.4605285740396	0.0294010481903397	0.358571271083673	2.42392384682089	BAT	LAR vs. HC
1167	Gm16133	8.01020565353249	0.124094658828252	0.358571271083673	1.6502737973728	BAT	LAR vs. HC
1168	Ercc6l2	7.90354335407546	0.114285714285714	0.358571271083673	1.87526836493471	BAT	LAR vs. HC
1169	Gm36445	9.21532696203186	0.183150203156622	0.358571271083673	1.40492799232622	BAT	LAR vs. HC
1170	Zfp759	7.98927733748774	0.0285714285714286	0.358571271083673	1.74752272940129	BAT	LAR vs. HC
1171	Zfp455	10.8167187767857	0.114285714285714	0.358571271083673	1.42554897020609	BAT	LAR vs. HC
1172	Zfp458	7.41053903301941	0.114285714285714	0.358571271083673	1.69479822097478	BAT	LAR vs. HC
1173	Zfp874b	8.1908449075577	0.114285714285714	0.358571271083673	1.42162852020512	BAT	LAR vs. HC
1174	Zfp729b	7.18909732921255	0.114285714285714	0.358571271083673	1.79348579009191	BAT	LAR vs. HC
1175	Brd9	7.12593174676794	0.114285714285714	0.358571271083673	1.68176793971747	BAT	LAR vs. HC
1176	Ahrr	7.51636498337549	0.191266986878869	0.358571271083673	1.329418791867	BAT	LAR vs. HC
1177	Lrrc14b	7.78951235282811	0.408351969325938	0.55877392319291	1.04114766713445	BAT	LAR vs. HC
1178	Gm47469	9.38760747608075	0.2	0.358571271083673	1.62775124649203	BAT	LAR vs. HC
1179	A830082K12Rik	14.940926967975	0.124094658828252	0.358571271083673	1.48282327832868	BAT	LAR vs. HC
1180	Vcan	9.69059755822238	0.0285714285714286	0.358571271083673	1.36943982700925	BAT	LAR vs. HC
1181	Gm4117	7.97172575567432	0.0590718680155165	0.358571271083673	1.86333255181054	BAT	LAR vs. HC
1182	Thbs4	31.6483696717035	0.0285714285714286	0.358571271083673	1.46483297252301	BAT	LAR vs. HC
1183	Cmya5	13.4720273347076	0.0285714285714286	0.358571271083673	3.33479874413675	BAT	LAR vs. HC
1184	Jmy	7.1766613774459	0.0285714285714286	0.358571271083673	1.91966437463614	BAT	LAR vs. HC
1185	Gm48420	9.97761336325854	0.0545144786438286	0.358571271083673	2.825146705522	BAT	LAR vs. HC
1186	Iqgap2	7.01215544235198	0.2	0.358571271083673	1.41154120196829	BAT	LAR vs. HC
1187	Sv2c	10.6577230802259	0.191266986878869	0.358571271083673	1.35090848197157	BAT	LAR vs. HC
1188	Polk	6.7193133132448	0.2	0.358571271083673	1.80469419188579	BAT	LAR vs. HC
1189	Col4a3bp	7.65272241648708	0.0285714285714286	0.358571271083673	1.95284502588771	BAT	LAR vs. HC
1190	Fam169a	20.0185846055063	0.124094658828252	0.358571271083673	1.26174470545243	BAT	LAR vs. HC
1191	Gfm2	8.56946002928718	0.2	0.358571271083673	1.41440293099128	BAT	LAR vs. HC
1192	Gm26619	14.9566865716142	0.183150203156622	0.358571271083673	1.76760106424198	BAT	LAR vs. HC
1193	Bdp1	7.13412571400313	0.0571428571428571	0.358571271083673	1.93731196068723	BAT	LAR vs. HC
1194	Naip6	16.5221297090688	0.124094658828252	0.358571271083673	1.18817359783157	BAT	LAR vs. HC
1195	Taf9	8.01341634999772	0.124094658828252	0.358571271083673	1.49188872385088	BAT	LAR vs. HC
1196	Erbin	7.67696726644357	0.0285714285714286	0.358571271083673	1.98176167985658	BAT	LAR vs. HC
1197	Trim23	6.62334613880547	0.2	0.358571271083673	1.84950287065834	BAT	LAR vs. HC
1198	Adamts6	7.88405816539136	0.114285714285714	0.358571271083673	1.88329921348675	BAT	LAR vs. HC
1199	3830408C21Rik	6.98148839495188	0.245383458473363	0.425898739077087	1.68931675433484	BAT	LAR vs. HC
1200	Mtrex	7.20792050923562	0.2	0.358571271083673	1.60002654481504	BAT	LAR vs. HC
1201	Itga2	21.2798565728636	0.245383458473363	0.425898739077087	1.22036005870589	BAT	LAR vs. HC
1202	Itga1	7.15399035317411	0.0285714285714286	0.358571271083673	1.83280036411958	BAT	LAR vs. HC
1203	Fgf10	9.26242265699639	0.0571428571428571	0.358571271083673	1.5220659493485	BAT	LAR vs. HC
1204	Gm41077	7.00966406083117	0.408351969325938	0.55877392319291	0.999788927060899	BAT	LAR vs. HC
1205	Gm3264	15.0188419503219	0.0265187219594307	0.358571271083673	3.6540419377256	BAT	LAR vs. HC
1206	Oxsm	7.65605712655577	0.114285714285714	0.358571271083673	1.74342293819948	BAT	LAR vs. HC
1207	Gm47798	6.98263955189904	0.124094658828252	0.358571271083673	1.34338908224156	BAT	LAR vs. HC
1208	Rarb	10.5531627505726	0.114285714285714	0.358571271083673	1.59625217503603	BAT	LAR vs. HC
1209	Thrb	10.1945299509862	0.114285714285714	0.358571271083673	1.33520372906698	BAT	LAR vs. HC
1210	Kcnk5	7.29636035308249	0.0571428571428571	0.358571271083673	1.92394633670775	BAT	LAR vs. HC
1211	Gm30054	8.95725771907136	0.21860373720806	0.386135829066436	1.33356344433594	BAT	LAR vs. HC
1212	Myoz1	19.1429629067362	0.103753677520986	0.358571271083673	0.933662698607661	BAT	LAR vs. HC
1213	Kat6b	6.57832932416142	0.0285714285714286	0.358571271083673	2.16969250169686	BAT	LAR vs. HC
1214	Kcnma1	10.8180161894844	0.21860373720806	0.386135829066436	1.09773951657117	BAT	LAR vs. HC
1215	Polr3a	7.97394645101359	0.0285714285714286	0.358571271083673	2.11163664813031	BAT	LAR vs. HC
1216	Gm26660	10.4410902456346	0.0285714285714286	0.358571271083673	2.14775822130774	BAT	LAR vs. HC
1217	9930004E17Rik	55.0503321000149	0.0265187219594307	0.358571271083673	1.91760644448913	BAT	LAR vs. HC
1218	Tasor	7.31826618781005	0.0285714285714286	0.358571271083673	2.01194129692827	BAT	LAR vs. HC
1219	Ccdc66	7.02441639251031	0.0571428571428571	0.358571271083673	1.75248732074135	BAT	LAR vs. HC
1220	Cacna2d3	8.98734051405985	0.356170327949322	0.499818624854588	0.870165335684343	BAT	LAR vs. HC
1221	Cacna1d	13.178705498053	0.183150203156622	0.358571271083673	1.40363836720042	BAT	LAR vs. HC
1222	Parg	7.24399506128023	0.0571428571428571	0.358571271083673	1.87071104511365	BAT	LAR vs. HC
1223	Gm46447	8.50940376842551	0.124094658828252	0.358571271083673	1.49441017224844	BAT	LAR vs. HC
1224	Gm48914	6.94713797444419	0.124094658828252	0.358571271083673	1.55594714234698	BAT	LAR vs. HC
1225	Bmpr1a	7.12171565280511	0.2	0.358571271083673	1.32185901937423	BAT	LAR vs. HC
1226	Ldb3	9.71282443878633	0.110210182673421	0.358571271083673	1.41733689849731	BAT	LAR vs. HC
1227	AC160336.1	15.0736681831966	0.114285714285714	0.358571271083673	1.47551877658155	BAT	LAR vs. HC
1228	4930527F14Rik	7.98052183804533	0.408351969325938	0.55877392319291	0.988214485139537	BAT	LAR vs. HC
1229	Gm48933	7.00808503672925	0.408351969325938	0.55877392319291	0.878771715884918	BAT	LAR vs. HC
1230	Gm48949	7.00662578116654	0.183150203156622	0.358571271083673	1.65783603779678	BAT	LAR vs. HC
1231	Samd4	8.42266104554192	0.0285714285714286	0.358571271083673	2.0739838569253	BAT	LAR vs. HC
1232	Ktn1	8.81821410685362	0.0285714285714286	0.358571271083673	1.77305470779401	BAT	LAR vs. HC
1233	Slc35f4	7	0.504985075093846	0.630911291100193	0.727606875108999	BAT	LAR vs. HC
1234	Ccnb1ip1	8.34290011536661	0.0285714285714286	0.358571271083673	1.61012140969021	BAT	LAR vs. HC
1235	Rnase4	6.94846187315224	0.114285714285714	0.358571271083673	1.27636654230363	BAT	LAR vs. HC
1236	Rpgrip1	11.1882211496706	0.0285714285714286	0.358571271083673	1.35597892319482	BAT	LAR vs. HC
1237	Chd8	8.25743002053212	0.0285714285714286	0.358571271083673	1.9826362059111	BAT	LAR vs. HC
1238	Mmp14	6.78399065840824	0.114285714285714	0.358571271083673	1.0637199361315	BAT	LAR vs. HC
1239	Ppp1r3e	7.47559366179381	0.2	0.358571271083673	1.66945416193026	BAT	LAR vs. HC
1240	Efs	7.89934604323347	0.0571428571428571	0.358571271083673	1.50266635574793	BAT	LAR vs. HC
1241	Nfatc4	7.26067772520306	0.114285714285714	0.358571271083673	1.45526001976711	BAT	LAR vs. HC
1242	Nynrin	8.97745465044203	0.0285714285714286	0.358571271083673	1.9754348183731	BAT	LAR vs. HC
1243	Cma1	12.9728286456475	0.619839118685419	0.756506085341911	0.720439438297771	BAT	LAR vs. HC
1244	Ift88	6.99659491999782	0.114285714285714	0.358571271083673	1.79956035994059	BAT	LAR vs. HC
1245	Phf11c	8.9653029714033	0.245383458473363	0.425898739077087	1.56018897123291	BAT	LAR vs. HC
1246	Setdb2	6.80430006833251	0.2	0.358571271083673	1.80060127778088	BAT	LAR vs. HC
1247	Sacs	8.50146217960816	0.0285714285714286	0.358571271083673	1.7381919557634	BAT	LAR vs. HC
1248	Fam124a	7.44809892969647	0.0571428571428571	0.358571271083673	1.4041460173274	BAT	LAR vs. HC
1249	Fam167a	11.0048909367738	0.110210182673421	0.358571271083673	1.35223689126601	BAT	LAR vs. HC
1250	Fzd3	7.45073378622834	0.114285714285714	0.358571271083673	2.001884656322	BAT	LAR vs. HC
1251	Scara5	11.6418401910616	0.2	0.358571271083673	1.16482081562751	BAT	LAR vs. HC
1252	Scara3	6.65321713463752	0.2	0.358571271083673	1.14746191651716	BAT	LAR vs. HC
1253	Adra1a	7.92604352054333	0.110210182673421	0.358571271083673	1.27783953004251	BAT	LAR vs. HC
1254	Cdca2	9.79118470055917	0.124094658828252	0.358571271083673	1.51428318398666	BAT	LAR vs. HC
1255	Nefm	40.4379584856442	0.124094658828252	0.358571271083673	1.10843929787494	BAT	LAR vs. HC
1256	Nefl	10.8474453969866	0.183150203156622	0.358571271083673	1.255134141657	BAT	LAR vs. HC
1257	Loxl2	9.42016376884242	0.0285714285714286	0.358571271083673	1.55522606132357	BAT	LAR vs. HC
1258	Egr3	7.84485869800103	0.0285714285714286	0.358571271083673	2.77284439209243	BAT	LAR vs. HC
1259	Gm16549	17.962679098021	0.163475305642956	0.358571271083673	1.2474310485583	BAT	LAR vs. HC
1260	Rb1	8.29407817122852	0.114285714285714	0.358571271083673	1.84693024716644	BAT	LAR vs. HC
1261	Zc3h13	8.89261557345896	0.0285714285714286	0.358571271083673	1.84280649508463	BAT	LAR vs. HC
1262	Enox1	8.1876440240713	0.114285714285714	0.358571271083673	1.40655409557789	BAT	LAR vs. HC
1263	Akap11	7.48164132456607	0.0571428571428571	0.358571271083673	1.90917327616546	BAT	LAR vs. HC
1264	Gm49016	12.9753841862509	1	1	0.650681219745817	BAT	LAR vs. HC
1265	Pcdh17	8.66629930482273	0.0571428571428571	0.358571271083673	1.63876879676035	BAT	LAR vs. HC
1266	Pcdh9	7.08040200055721	0.0294010481903397	0.358571271083673	2.04842525607956	BAT	LAR vs. HC
1267	Pibf1	9.53752875361541	0.0571428571428571	0.358571271083673	1.78950079706971	BAT	LAR vs. HC
1268	9330188P03Rik	9.99444257260231	0.408351969325938	0.55877392319291	1.08599765070782	BAT	LAR vs. HC
1269	Gpc6	6.74969493378546	0.342857142857143	0.484775318578135	1.02484785022335	BAT	LAR vs. HC
1270	Gm49768	11.5026512518876	0.0265187219594307	0.358571271083673	3.04756345523158	BAT	LAR vs. HC
1271	Dock9	7.66719607605269	0.0285714285714286	0.358571271083673	1.89064189129285	BAT	LAR vs. HC
1272	BC037032	7.04495945452284	0.408351969325938	0.55877392319291	0.878276681797207	BAT	LAR vs. HC
1273	C7	8.91915807097375	0.0545144786438286	0.358571271083673	1.19613576634018	BAT	LAR vs. HC
1274	Gdnf	11.9483276552006	0.124094658828252	0.358571271083673	1.47557974733308	BAT	LAR vs. HC
1275	Cplane1	7.36306689521247	0.2	0.358571271083673	1.93618583863621	BAT	LAR vs. HC
1276	Nipbl	7.03161672890944	0.114285714285714	0.358571271083673	1.87586238788651	BAT	LAR vs. HC
1277	Capsl	0.0769575360428361	1	1	0.65076536373033	BAT	LAR vs. HC
1278	Adamts12	14.8412429229414	0.0285714285714286	0.358571271083673	1.43695943641206	BAT	LAR vs. HC
1279	Cdh6	7.91545716117149	0.110210182673421	0.358571271083673	1.61679972385885	BAT	LAR vs. HC
1280	Cdh9	9.40723032294555	0.114285714285714	0.358571271083673	1.36373503403861	BAT	LAR vs. HC
1281	Myo10	7.00543392168534	0.0285714285714286	0.358571271083673	1.903210464397	BAT	LAR vs. HC
1282	Sema5a	8.62457475415773	0.0285714285714286	0.358571271083673	2.32535557774055	BAT	LAR vs. HC
1283	Matn2	8.24726275667595	0.0285714285714286	0.358571271083673	2.30330230245635	BAT	LAR vs. HC
1284	Vps13b	7.71322839462963	0.114285714285714	0.358571271083673	1.94116133424654	BAT	LAR vs. HC
1285	Spag1	7.83052495728592	0.245383458473363	0.425898739077087	1.74949222285396	BAT	LAR vs. HC
1286	Ubr5	7.08970451600014	0.0285714285714286	0.358571271083673	2.06074263355853	BAT	LAR vs. HC
1287	Gm49786	7.04024553010835	0.124094658828252	0.358571271083673	1.19154351434845	BAT	LAR vs. HC
1288	Ext1	6.83026026039903	0.0285714285714286	0.358571271083673	2.18177393033912	BAT	LAR vs. HC
1289	Has2	24.1820549576383	0.0571428571428571	0.358571271083673	1.34100212336008	BAT	LAR vs. HC
1290	Has2os	8.50094590397656	0.342857142857143	0.484775318578135	1.0752539552267	BAT	LAR vs. HC
1291	Lratd2	7.20041677475296	0.0285714285714286	0.358571271083673	1.75222454196497	BAT	LAR vs. HC
1292	Tmem71	8.39070403553484	0.0285714285714286	0.358571271083673	1.85016208860022	BAT	LAR vs. HC
1293	Gm20732	18.9715444835126	0.124094658828252	0.358571271083673	1.36167849900415	BAT	LAR vs. HC
1294	Ly6i	12.2060952132517	0.0285714285714286	0.358571271083673	1.86193850171186	BAT	LAR vs. HC
1295	Ly6c2	16.4536644854446	0.0285714285714286	0.358571271083673	1.36673583360766	BAT	LAR vs. HC
1296	Commd5	9.9903190278856	0.124094658828252	0.358571271083673	1.17987176256687	BAT	LAR vs. HC
1297	Mb	9.51530657049641	0.309424060364659	0.484775318578135	1.01024373603935	BAT	LAR vs. HC
1298	Apol8	13.9089956551135	0.0545144786438286	0.358571271083673	1.86912400916499	BAT	LAR vs. HC
1299	Pvalb	101.204153285403	0.124094658828252	0.358571271083673	1.04132338900774	BAT	LAR vs. HC
1300	Ddx17	6.92891606910579	0.0571428571428571	0.358571271083673	2.01521446849467	BAT	LAR vs. HC
1301	Sept3	19.0442377982403	0.124094658828252	0.358571271083673	1.21189832098394	BAT	LAR vs. HC
1302	Tcf20	11.475556163928	0.0285714285714286	0.358571271083673	2.08779077765799	BAT	LAR vs. HC
1303	1700001L05Rik	8.44306470866708	0.110210182673421	0.358571271083673	1.57947791848953	BAT	LAR vs. HC
1304	Ppara	6.83034065138007	0.114285714285714	0.358571271083673	1.53459978390531	BAT	LAR vs. HC
1305	Tubgcp6	7.39547150426312	0.114285714285714	0.358571271083673	1.87244217086122	BAT	LAR vs. HC
1306	AC137513.1	14.8185487067794	0.183150203156622	0.358571271083673	1.28920927138273	BAT	LAR vs. HC
1307	Gm15609	13.0034097914504	0.408351969325938	0.55877392319291	1.11367970067017	BAT	LAR vs. HC
1308	Acr	13.153555568331	0.0571428571428571	0.358571271083673	1.44630393462069	BAT	LAR vs. HC
1309	Alg10b	6.95914485479331	0.0285714285714286	0.358571271083673	2.06293748220393	BAT	LAR vs. HC
1310	Kif21a	14.5997497176523	0.114285714285714	0.358571271083673	1.39772277789	BAT	LAR vs. HC
1311	Slc2a13	6.90432238465244	0.114285714285714	0.358571271083673	1.17614669304583	BAT	LAR vs. HC
1312	Lrrk2	6.76249622545695	0.114285714285714	0.358571271083673	1.68480978529666	BAT	LAR vs. HC
1313	Ano6	6.5708978944352	0.0285714285714286	0.358571271083673	1.89548711977751	BAT	LAR vs. HC
1314	Scaf11	7.70668480593031	0.0571428571428571	0.358571271083673	1.90447709293705	BAT	LAR vs. HC
1315	Slc38a2	6.66533808909354	0.2	0.358571271083673	1.65702808991419	BAT	LAR vs. HC
1316	Rpap3	7.32914108572719	0.0285714285714286	0.358571271083673	1.90898600446633	BAT	LAR vs. HC
1317	Lalba	14.0013348555023	0.0294010481903397	0.358571271083673	2.10439102559307	BAT	LAR vs. HC
1318	Kmt2d	6.95467287624161	0.0285714285714286	0.358571271083673	1.9074849803453	BAT	LAR vs. HC
1319	Dip2b	8.25368714769188	0.0285714285714286	0.358571271083673	1.81571439449962	BAT	LAR vs. HC
1320	Slc4a8	13.7511973046926	0.0545144786438286	0.358571271083673	2.15159494995315	BAT	LAR vs. HC
1321	Nr4a1	6.95820222797517	0.0571428571428571	0.358571271083673	2.1139863058344	BAT	LAR vs. HC
1322	Espl1	13.5770923042306	0.103753677520986	0.358571271083673	1.040978794975	BAT	LAR vs. HC
1323	Atf7	8.60130589982178	0.0285714285714286	0.358571271083673	1.90067906725215	BAT	LAR vs. HC
1324	Calcoco1	7.19535143408496	0.0571428571428571	0.358571271083673	2.01759091058995	BAT	LAR vs. HC
1325	Hoxc4	7.38172172578304	0.2	0.358571271083673	1.43933249401827	BAT	LAR vs. HC
1326	Cbx5	6.86907988149433	0.0285714285714286	0.358571271083673	2.01653075124781	BAT	LAR vs. HC
1327	Ppp1r1a	7.46131421337788	0.0285714285714286	0.358571271083673	1.71416168692914	BAT	LAR vs. HC
1328	Nlrc3	10.9398900627785	0.0545144786438286	0.358571271083673	1.55063478442667	BAT	LAR vs. HC
1329	Slx4	9.4954691928226	0.114285714285714	0.358571271083673	1.87580651038107	BAT	LAR vs. HC
1330	Gm15879	11.4215197596566	0.459597386183942	0.609221921068288	1.14949061347214	BAT	LAR vs. HC
1331	Crebbp	6.95155547866075	0.0285714285714286	0.358571271083673	1.91415206985461	BAT	LAR vs. HC
1332	Srl	7.48016256072649	0.110210182673421	0.358571271083673	2.00019968942199	BAT	LAR vs. HC
1333	Rmi2	7.97482754056312	0.124094658828252	0.358571271083673	1.6464601663488	BAT	LAR vs. HC
1334	2610020C07Rik	6.76037219782347	0.0571428571428571	0.358571271083673	1.78117834192641	BAT	LAR vs. HC
1335	Pdxdc1	8.81517673916883	0.114285714285714	0.358571271083673	1.61756647660608	BAT	LAR vs. HC
1336	Myh11	10.0592945076252	0.110210182673421	0.358571271083673	1.61653042564559	BAT	LAR vs. HC
1337	Snai2	6.61575084813136	0.2	0.358571271083673	1.69536950265398	BAT	LAR vs. HC
1338	Prkdc	11.8723198618621	0.0285714285714286	0.358571271083673	2.00638737608334	BAT	LAR vs. HC
1339	Dnm1l	9.20830620848682	0.0571428571428571	0.358571271083673	1.94926971900002	BAT	LAR vs. HC
1340	1700056N10Rik	7.70608490912617	0.110210182673421	0.358571271083673	1.7465135178139	BAT	LAR vs. HC
1341	Arvcf	7.20967313233819	0.342857142857143	0.484775318578135	1.69249732025554	BAT	LAR vs. HC
1342	Map3k13	10.1312339328163	0.0285714285714286	0.358571271083673	2.55256842493639	BAT	LAR vs. HC
1343	Igf2bp2	39.6201269038119	0.0285714285714286	0.358571271083673	1.61226147987916	BAT	LAR vs. HC
1344	Gm41442	19.1068915520891	0.183150203156622	0.358571271083673	1.54629796515694	BAT	LAR vs. HC
1345	Senp5	7.49645584809027	0.114285714285714	0.358571271083673	1.72068975346513	BAT	LAR vs. HC
1346	Slc51a	7.47626216439717	0.408351969325938	0.55877392319291	0.980775566547073	BAT	LAR vs. HC
1347	Zdhhc19	11.0121732567814	0.408351969325938	0.55877392319291	1.09123876998847	BAT	LAR vs. HC
1348	Iqcg	7.64152652292967	0.0285714285714286	0.358571271083673	1.46207441990009	BAT	LAR vs. HC
1349	Lmln	10.0343794821427	0.114285714285714	0.358571271083673	2.23356340449293	BAT	LAR vs. HC
1350	Ccdc14	8.08552925011055	0.342857142857143	0.484775318578135	1.31836531629331	BAT	LAR vs. HC
1351	Mylk	7.35392898692391	0.0285714285714286	0.358571271083673	1.93046271693567	BAT	LAR vs. HC
1352	E130310I04Rik	10.8131088965527	0.114285714285714	0.358571271083673	1.47298009984202	BAT	LAR vs. HC
1353	Dtx3l	7.21679215408892	0.114285714285714	0.358571271083673	1.83198567853988	BAT	LAR vs. HC
1354	Gm15564	18.57535034832	0.110210182673421	0.358571271083673	1.37260059466285	BAT	LAR vs. HC
1355	Wdr5b	7.63849443300403	0.2	0.358571271083673	1.54100678754154	BAT	LAR vs. HC
1356	Cstdc5	11.3489521426264	0.183150203156622	0.358571271083673	1.38399373715462	BAT	LAR vs. HC
1357	Slc15a2	13.9189837061655	0.124094658828252	0.358571271083673	1.11768344301994	BAT	LAR vs. HC
1358	2600002D14Rik	18.9559903650603	0.124094658828252	0.358571271083673	1.75332989434123	BAT	LAR vs. HC
1359	Golgb1	7.15272694494553	0.0285714285714286	0.358571271083673	2.00766049513729	BAT	LAR vs. HC
1360	Polq	11.8911986797949	0.0265187219594307	0.358571271083673	2.07844645191589	BAT	LAR vs. HC
1361	Zdhhc23	8.51354697261881	0.0294010481903397	0.358571271083673	1.80875146147004	BAT	LAR vs. HC
1362	Gramd1c	12.176778273185	0.124094658828252	0.358571271083673	1.76221804286153	BAT	LAR vs. HC
1363	Phldb2	6.98518226698483	0.0285714285714286	0.358571271083673	1.85462699988456	BAT	LAR vs. HC
1364	Plcxd2	6.90011466597447	0.245383458473363	0.425898739077087	1.12184391287039	BAT	LAR vs. HC
1365	Cd96	6.97293924554703	0.103753677520986	0.358571271083673	1.32695909764333	BAT	LAR vs. HC
1366	Tmem45a	10.0156494491644	0.2	0.358571271083673	1.21910393049779	BAT	LAR vs. HC
1367	Filip1l	6.9980565670342	0.0285714285714286	0.358571271083673	1.84580037521811	BAT	LAR vs. HC
1368	Dcbld2	8.65958653769635	0.2	0.358571271083673	1.31593878563	BAT	LAR vs. HC
1369	Crybg3	8.74487256383485	0.0285714285714286	0.358571271083673	1.92176968174981	BAT	LAR vs. HC
1370	Stx19	10.8692915922455	0.124094658828252	0.358571271083673	1.26286737106583	BAT	LAR vs. HC
1371	Zfp654	6.68001126583849	0.0571428571428571	0.358571271083673	1.86589846342051	BAT	LAR vs. HC
1372	Vgll3	8.85607658686872	0.114285714285714	0.358571271083673	1.19421527332385	BAT	LAR vs. HC
1373	Robo1	14.7836622661882	0.0571428571428571	0.358571271083673	1.12937964043195	BAT	LAR vs. HC
1374	Cxadr	7.05563699708091	0.183150203156622	0.358571271083673	1.51168126543348	BAT	LAR vs. HC
1375	B130034C11Rik	13.8966371621575	0.0545144786438286	0.358571271083673	1.87301934673372	BAT	LAR vs. HC
1376	Scaf4	7.06108426014727	0.0285714285714286	0.358571271083673	2.07391584368181	BAT	LAR vs. HC
1377	Paxbp1	8.76226551765454	0.0571428571428571	0.358571271083673	2.00883217460038	BAT	LAR vs. HC
1378	Dnajc28	8.19372042460185	0.0571428571428571	0.358571271083673	2.04609240265819	BAT	LAR vs. HC
1379	Erg	7.46105418443606	0.0285714285714286	0.358571271083673	1.98104874049096	BAT	LAR vs. HC
1380	Prdm15	8.23147120749331	0.0285714285714286	0.358571271083673	1.85787467431153	BAT	LAR vs. HC
1381	A630089N07Rik	6.87564344064819	0.114285714285714	0.358571271083673	1.53769619879903	BAT	LAR vs. HC
1382	Scaf8	7.20468894014998	0.0571428571428571	0.358571271083673	1.87988261595833	BAT	LAR vs. HC
1383	3300005D01Rik	12.9310607915907	0.124094658828252	0.358571271083673	1.75724441069309	BAT	LAR vs. HC
1384	Serac1	15.7247093032504	0.0590718680155165	0.358571271083673	1.7702904854619	BAT	LAR vs. HC
1385	Dynlt1b	32.1350925662578	0.0294010481903397	0.358571271083673	1.79021763202937	BAT	LAR vs. HC
1386	Dynlt1c	32.6159782922722	0.0545144786438286	0.358571271083673	1.7109832015446	BAT	LAR vs. HC
1387	Rps6ka2	6.86216508952402	0.2	0.358571271083673	1.37243379654873	BAT	LAR vs. HC
1388	Pde10a	7.1150737266018	0.114285714285714	0.358571271083673	1.66309479965273	BAT	LAR vs. HC
1389	Prdm9	6.80550570631032	0.114285714285714	0.358571271083673	1.88185269754022	BAT	LAR vs. HC
1390	Zfp97	13.2683773892906	0.0294010481903397	0.358571271083673	2.09583885112729	BAT	LAR vs. HC
1391	Gm49761	19.9657377315977	0.124094658828252	0.358571271083673	1.70109267380797	BAT	LAR vs. HC
1392	Zfp51	7.15645418390599	0.2	0.358571271083673	1.44067533342245	BAT	LAR vs. HC
1393	Tbc1d24	7.0806192980082	0.2	0.358571271083673	1.71884698034346	BAT	LAR vs. HC
1394	Rpl3l	7.53464280056665	0.408351969325938	0.55877392319291	0.728311242611103	BAT	LAR vs. HC
1395	Eme2	8.11520081182107	0.114285714285714	0.358571271083673	1.59715541447796	BAT	LAR vs. HC
1396	Rhbdl1	27.7345526808028	0.124094658828252	0.358571271083673	1.80628824542232	BAT	LAR vs. HC
1397	Gm50269	12.2561895815102	0.0294010481903397	0.358571271083673	1.63648222087973	BAT	LAR vs. HC
1398	Kifc5b	11.9927865574872	0.124094658828252	0.358571271083673	1.47331305235409	BAT	LAR vs. HC
1399	Hmga1	30.4918411693257	0.0265187219594307	0.358571271083673	2.14098411843153	BAT	LAR vs. HC
1400	1700063J08Rik	7.00125999772366	0.245383458473363	0.425898739077087	1.4065383177783	BAT	LAR vs. HC
1401	Gm16196	8.43641631455727	0.0571428571428571	0.358571271083673	1.54489335254513	BAT	LAR vs. HC
1402	Trp53cor1	15.6120042614413	0.0545144786438286	0.358571271083673	1.66219002890918	BAT	LAR vs. HC
1403	Gm26885	12.6951773439863	0.0545144786438286	0.358571271083673	1.86377670347784	BAT	LAR vs. HC
1404	Dnah8	12.6692607954707	0.114285714285714	0.358571271083673	1.26311138112447	BAT	LAR vs. HC
1405	Ubash3a	7.20954386772073	0.0571428571428571	0.358571271083673	1.77413306550814	BAT	LAR vs. HC
1406	Rsph1	6.93970938142903	0.408351969325938	0.55877392319291	0.996660173630537	BAT	LAR vs. HC
1407	Sik1	8.86441113120272	0.0285714285714286	0.358571271083673	2.10734208650643	BAT	LAR vs. HC
1408	Zfp799	6.60551762630451	0.2	0.358571271083673	1.54230308521659	BAT	LAR vs. HC
1409	Zfp81	6.62390727646703	0.342857142857143	0.484775318578135	1.58437842651479	BAT	LAR vs. HC
1410	Ager	8.48276520744258	0.103753677520986	0.358571271083673	1.29306556817799	BAT	LAR vs. HC
1411	C4a	6.97371260655077	0.0545144786438286	0.358571271083673	2.99529024264091	BAT	LAR vs. HC
1412	Gm10501	7.21013696755335	0.2	0.358571271083673	1.32309539687502	BAT	LAR vs. HC
1413	H2-Q1	10.0974364183188	0.2	0.358571271083673	1.71777361919625	BAT	LAR vs. HC
1414	H2-Q2	9.57487716570313	0.0571428571428571	0.358571271083673	1.91450764653534	BAT	LAR vs. HC
1415	Mdc1	9.78347258199894	0.0285714285714286	0.358571271083673	1.88792496146165	BAT	LAR vs. HC
1416	H2-T24	11.0261213050803	0.114285714285714	0.358571271083673	1.47257010941358	BAT	LAR vs. HC
1417	Gm6034	8	0.163475305642956	0.358571271083673	1.30740289336585	BAT	LAR vs. HC
1418	Gm11127	7.64282523220403	0.0285714285714286	0.358571271083673	1.89184941076518	BAT	LAR vs. HC
1419	Gm8909	16.746619306116	0.0571428571428571	0.358571271083673	1.91871254222049	BAT	LAR vs. HC
1420	Gm42418	19.6603164289764	0.0285714285714286	0.358571271083673	1.8118251814578	BAT	LAR vs. HC
1421	Adgrf5	8.46658990034635	0.0285714285714286	0.358571271083673	1.94295863986597	BAT	LAR vs. HC
1422	Cyp39a1	6.63873461515649	0.114285714285714	0.358571271083673	1.6541257585829	BAT	LAR vs. HC
1423	Clic5	6.81854417884211	0.0571428571428571	0.358571271083673	1.73854193617063	BAT	LAR vs. HC
1424	Ubr2	6.65398666069995	0.114285714285714	0.358571271083673	1.87011328726405	BAT	LAR vs. HC
1425	Treml2	8.41479710566732	0.300522311495472	0.484775318578135	1.04236459355283	BAT	LAR vs. HC
1426	Trem2	0.129610753030375	0.114285714285714	0.358571271083673	1.23786127936845	BAT	LAR vs. HC
1427	Apobec2	25.8612706422376	0.21860373720806	0.386135829066436	0.870734449992705	BAT	LAR vs. HC
1428	Gm49901	8.0304341277013	0.408351969325938	0.55877392319291	0.860070945753523	BAT	LAR vs. HC
1429	Plcl2	8.53845682045564	0.114285714285714	0.358571271083673	1.91928024390659	BAT	LAR vs. HC
1430	Tbc1d5	8.19774738873367	0.114285714285714	0.358571271083673	1.80635017014111	BAT	LAR vs. HC
1431	Efhb	7.6699586756102	0.459597386183942	0.609221921068288	1.01497834223605	BAT	LAR vs. HC
1432	Tubb4a	7.31363298876647	0.342857142857143	0.484775318578135	1.32071758017604	BAT	LAR vs. HC
1433	Man2a1	6.89057000164515	0.2	0.358571271083673	1.80820134135268	BAT	LAR vs. HC
1434	Ddx11	9.40038743883705	0.114285714285714	0.358571271083673	1.63380567489904	BAT	LAR vs. HC
1435	Arhgap28	7.35591268761954	0.114285714285714	0.358571271083673	1.8025208165677	BAT	LAR vs. HC
1436	Epb41l3	6.70195836286605	0.2	0.358571271083673	1.20202719463498	BAT	LAR vs. HC
1437	Spdya	9.56554833647663	0.183150203156622	0.358571271083673	1.65197576324252	BAT	LAR vs. HC
1438	Wdr43	7.12648857976097	0.0571428571428571	0.358571271083673	1.89907882670123	BAT	LAR vs. HC
1439	Xdh	7.07885443662763	0.0571428571428571	0.358571271083673	2.07499209917638	BAT	LAR vs. HC
1440	Gm26749	15.8542761260824	0.0545144786438286	0.358571271083673	1.29119518406334	BAT	LAR vs. HC
1441	Fam98a	10.2608650435416	0.0571428571428571	0.358571271083673	1.82658697189131	BAT	LAR vs. HC
1442	Crim1	7.17449844370319	0.0285714285714286	0.358571271083673	1.92957839901187	BAT	LAR vs. HC
1443	Heatr5b	9.08108410296567	0.0571428571428571	0.358571271083673	1.80419426881499	BAT	LAR vs. HC
1444	Cebpz	7.06308570606351	0.0571428571428571	0.358571271083673	1.80458237170813	BAT	LAR vs. HC
1445	Cyp1b1	10.5508080878686	0.0285714285714286	0.358571271083673	1.68647594201315	BAT	LAR vs. HC
1446	Dhx57	7.02428419766496	0.0285714285714286	0.358571271083673	1.91957380226427	BAT	LAR vs. HC
1447	Tmem178	0.108530092762933	0.0590718680155165	0.358571271083673	1.91279826990488	BAT	LAR vs. HC
1448	Thada	8.55835953647182	0.0571428571428571	0.358571271083673	1.67878493081916	BAT	LAR vs. HC
1449	Plekhh2	6.97258323206241	0.0294010481903397	0.358571271083673	1.51801830029092	BAT	LAR vs. HC
1450	Prepl	7.10099375431172	0.0571428571428571	0.358571271083673	2.07887547115775	BAT	LAR vs. HC
1451	Ston1	21.7253342444246	0.0285714285714286	0.358571271083673	1.92813189776139	BAT	LAR vs. HC
1452	Gm50023	20.2799224208836	0.124094658828252	0.358571271083673	1.74192564713951	BAT	LAR vs. HC
1453	Greb1l	11.6240585862088	0.0294010481903397	0.358571271083673	3.76394385699583	BAT	LAR vs. HC
1454	Gm15956	8.36188153918298	0.0285714285714286	0.358571271083673	1.69221281984824	BAT	LAR vs. HC
1455	Taf4b	6.95429513033865	0.0285714285714286	0.358571271083673	2.2315344956796	BAT	LAR vs. HC
1456	Cdh2	10.2381382343066	0.0294010481903397	0.358571271083673	2.01133717058846	BAT	LAR vs. HC
1457	Klhl14	6.99659301378576	0.124094658828252	0.358571271083673	1.19094539602676	BAT	LAR vs. HC
1458	Asxl3	10.5884154529679	0.0285714285714286	0.358571271083673	1.32890608701262	BAT	LAR vs. HC
1459	Dtna	9.37261350052207	0.245383458473363	0.425898739077087	1.13772417875944	BAT	LAR vs. HC
1460	Fhod3	9.21068042715782	0.0571428571428571	0.358571271083673	2.04691239365386	BAT	LAR vs. HC
1461	Gm49980	8.44942779973097	0.0571428571428571	0.358571271083673	1.63796837177275	BAT	LAR vs. HC
1462	Pik3c3	7.50969566524859	0.0285714285714286	0.358571271083673	2.02648985459429	BAT	LAR vs. HC
1463	Gm26533	14.7909028079364	0.124094658828252	0.358571271083673	1.4974721610268	BAT	LAR vs. HC
1464	Iws1	6.7242656193521	0.0571428571428571	0.358571271083673	1.91265190261586	BAT	LAR vs. HC
1465	Map3k2	7.14955091488139	0.0571428571428571	0.358571271083673	2.03046130101082	BAT	LAR vs. HC
1466	Apc	9.14842439724101	0.0285714285714286	0.358571271083673	1.93791903390487	BAT	LAR vs. HC
1467	Kdm3b	7.28177992096748	0.0571428571428571	0.358571271083673	1.92617758684212	BAT	LAR vs. HC
1468	Egr1	6.73309955479409	0.0285714285714286	0.358571271083673	2.49405655103104	BAT	LAR vs. HC
1469	Lrrtm2	7.49494733133306	0.459597386183942	0.609221921068288	1.17321866025876	BAT	LAR vs. HC
1470	Slc23a1	7.82573475000033	0.459597386183942	0.609221921068288	1.15574768675081	BAT	LAR vs. HC
1471	Nrg2	7.25507608585962	0.0294010481903397	0.358571271083673	2.41398272352118	BAT	LAR vs. HC
1472	Pcdhb5	7.30364805392268	0.183150203156622	0.358571271083673	1.43221293267415	BAT	LAR vs. HC
1473	Slc25a2	7.99300401084164	0.0284295359987965	0.358571271083673	1.9646786566832	BAT	LAR vs. HC
1474	Pcdhga1	7.8772105178986	0.2	0.358571271083673	1.5491482095231	BAT	LAR vs. HC
1475	Pcdhga3	18.5128692841269	0.0294010481903397	0.358571271083673	1.2968889931366	BAT	LAR vs. HC
1476	Pcdhga4	23.9941810547511	0.0265187219594307	0.358571271083673	2.72074756490081	BAT	LAR vs. HC
1477	Pcdhgb2	8.75536488439035	0.0294010481903397	0.358571271083673	2.05800007428067	BAT	LAR vs. HC
1478	Pcdhga5	15.963424474617	0.0285714285714286	0.358571271083673	2.08627180548655	BAT	LAR vs. HC
1479	Pcdhga6	24.1685300314808	0.0285714285714286	0.358571271083673	2.21640106198664	BAT	LAR vs. HC
1480	Pcdhga7	13.0286181265218	0.0285714285714286	0.358571271083673	2.1708492927172	BAT	LAR vs. HC
1481	Pcdhga8	7.40126738483797	0.2	0.358571271083673	1.43326710621879	BAT	LAR vs. HC
1482	Pcdhgb5	8.97547861684005	0.342857142857143	0.484775318578135	1.6755001343865	BAT	LAR vs. HC
1483	Pcdhgb6	23.4951112083381	0.0294010481903397	0.358571271083673	1.37426644996437	BAT	LAR vs. HC
1484	Gm26672	47.0991749064215	0.0265187219594307	0.358571271083673	2.33223563963971	BAT	LAR vs. HC
1485	Pcdhga10	10.1372756089581	0.114285714285714	0.358571271083673	1.9097541209893	BAT	LAR vs. HC
1486	Pcdhgb7	13.224920351273	0.0285714285714286	0.358571271083673	1.83756863906879	BAT	LAR vs. HC
1487	Pcdhga11	7.99002498202457	0.0590718680155165	0.358571271083673	1.98591405877016	BAT	LAR vs. HC
1488	Pcdhgc3	12.633622009867	0.0285714285714286	0.358571271083673	3.62783163838535	BAT	LAR vs. HC
1489	Pcdhgc5	8.020615005822	0.0285714285714286	0.358571271083673	2.06566636940564	BAT	LAR vs. HC
1490	Arhgap26	9.54112170358122	0.0285714285714286	0.358571271083673	2.10074811060976	BAT	LAR vs. HC
1491	Ppp2r2b	10.2250554509993	0.245383458473363	0.425898739077087	1.14949300339279	BAT	LAR vs. HC
1492	Myot	27.0291248918332	0.103753677520986	0.358571271083673	0.954678534953485	BAT	LAR vs. HC
1493	Mcc	7.38820830171231	0.0285714285714286	0.358571271083673	1.99031694244044	BAT	LAR vs. HC
1494	Lvrn	8.17201288591474	0.2	0.358571271083673	1.17681982809202	BAT	LAR vs. HC
1495	G630055G22Rik	0.0910162912439072	0.163475305642956	0.358571271083673	1.32075339185918	BAT	LAR vs. HC
1496	Sncaip	7.46769084734217	0.2	0.358571271083673	1.71749377357544	BAT	LAR vs. HC
1497	Zfp608	7.50030456789796	0.0571428571428571	0.358571271083673	1.99947981872608	BAT	LAR vs. HC
1498	Gm50288	7	0.163475305642956	0.358571271083673	1.19207912135854	BAT	LAR vs. HC
1499	Adamts19	9.73920472500315	0.485714285714286	0.609221921068288	1.18751088345912	BAT	LAR vs. HC
1500	Tcof1	8.63993559225275	0.0285714285714286	0.358571271083673	1.91781261970411	BAT	LAR vs. HC
1501	Pde6a	27.5067000584973	0.0285714285714286	0.358571271083673	1.545377264375	BAT	LAR vs. HC
1502	Lncbate10	9	0.163475305642956	0.358571271083673	1.05654108759075	BAT	LAR vs. HC
1503	Spink10	7.9098244029101	0.183150203156622	0.358571271083673	1.15937414031845	BAT	LAR vs. HC
1504	Wdr7	7.12366109412483	0.114285714285714	0.358571271083673	1.76932569397232	BAT	LAR vs. HC
1505	Gm50115	10.1438353969972	0.183150203156622	0.358571271083673	1.13227284957144	BAT	LAR vs. HC
1506	Gm50166	10.9663730260688	0.408351969325938	0.55877392319291	1.09119815454198	BAT	LAR vs. HC
1507	Spire1	7.40558426200423	0.0285714285714286	0.358571271083673	1.85974354681092	BAT	LAR vs. HC
1508	Mc5r	7.92006148356857	0.103753677520986	0.358571271083673	1.65460335091603	BAT	LAR vs. HC
1509	Poli	9.11573222934118	0.0285714285714286	0.358571271083673	2.26115690058991	BAT	LAR vs. HC
1510	Lipg	6.8685250748279	0.0285714285714286	0.358571271083673	2.06663681629532	BAT	LAR vs. HC
1511	Gm20544	7.68230114799328	0.110210182673421	0.358571271083673	1.56167927257583	BAT	LAR vs. HC
1512	BC026513	7.84081288797059	0.0285714285714286	0.358571271083673	2.96130846340586	BAT	LAR vs. HC
1513	Pias2	7.66289717151044	0.0571428571428571	0.358571271083673	1.7765119371294	BAT	LAR vs. HC
1514	Atp9b	7.0357132152454	0.0285714285714286	0.358571271083673	2.01709675601288	BAT	LAR vs. HC
1515	B020010K11Rik	9.91197854150668	0.0571428571428571	0.358571271083673	1.51374705354895	BAT	LAR vs. HC
1516	Gm46620	22.083032862964	0.124094658828252	0.358571271083673	1.34217393508902	BAT	LAR vs. HC
1517	Neto1	85.0751312503136	0.0265187219594307	0.358571271083673	1.26504476284335	BAT	LAR vs. HC
1518	Cd226	12.5633095041674	0.0571428571428571	0.358571271083673	1.1768285693873	BAT	LAR vs. HC
1519	Coro1b	9.49053531368213	0.0571428571428571	0.358571271083673	1.65915180777551	BAT	LAR vs. HC
1520	Actn3	11.0102053765638	0.459597386183942	0.609221921068288	1.09506127006379	BAT	LAR vs. HC
1521	Fosl1	7.41327294186124	0.0285714285714286	0.358571271083673	2.5815592525591	BAT	LAR vs. HC
1522	Gm14963	9.91699689694337	0.124094658828252	0.358571271083673	1.48387531033703	BAT	LAR vs. HC
1523	Gm14966	9.31749892119986	0.0571428571428571	0.358571271083673	1.57782499235029	BAT	LAR vs. HC
1524	Rps6ka4	9.27300018939506	0.0285714285714286	0.358571271083673	2.22161112221879	BAT	LAR vs. HC
1525	1700105P06Rik	8.00387529330711	0.183150203156622	0.358571271083673	1.29018268157078	BAT	LAR vs. HC
1526	1810009A15Rik	23.6000618100512	0.0285714285714286	0.358571271083673	2.08905613949689	BAT	LAR vs. HC
1527	Ahnak	11.4128553118338	0.0285714285714286	0.358571271083673	2.03603078904891	BAT	LAR vs. HC
1528	Dagla	14.749723204027	0.124094658828252	0.358571271083673	1.49562021064097	BAT	LAR vs. HC
1529	Patl1	7.21861042835999	0.0571428571428571	0.358571271083673	1.85035513316589	BAT	LAR vs. HC
1530	Prune2	11.8297268914344	0.0294010481903397	0.358571271083673	2.24144646586378	BAT	LAR vs. HC
1531	Rorb	13.6458096773203	0.342857142857143	0.484775318578135	1.1512327731702	BAT	LAR vs. HC
1532	Gda	8.99775540058127	0.0285714285714286	0.358571271083673	2.28770349549329	BAT	LAR vs. HC
1533	Smc5	7.33312291883104	0.114285714285714	0.358571271083673	1.95499483669598	BAT	LAR vs. HC
1534	Ptar1	7.03065805766085	0.0571428571428571	0.358571271083673	1.87446768046959	BAT	LAR vs. HC
1535	Gm10053	13.6183498516058	0.0285714285714286	0.358571271083673	1.88156349207524	BAT	LAR vs. HC
1536	Vldlr	7.58358027337232	0.2	0.358571271083673	1.16950612946174	BAT	LAR vs. HC
1537	Jak2	7.93293960466757	0.0285714285714286	0.358571271083673	2.17159231570527	BAT	LAR vs. HC
1538	Ranbp6	6.61015514476634	0.2	0.358571271083673	1.54792326523572	BAT	LAR vs. HC
1539	Hectd2os	8.98087619270502	0.0545144786438286	0.358571271083673	1.7830124959664	BAT	LAR vs. HC
1540	Tnks2	6.56871807994082	0.114285714285714	0.358571271083673	1.8307243177518	BAT	LAR vs. HC
1541	Btaf1	6.75901280501374	0.0285714285714286	0.358571271083673	2.06824901185977	BAT	LAR vs. HC
1542	Cep55	8.87588137162528	0.124094658828252	0.358571271083673	1.57601820939898	BAT	LAR vs. HC
1543	Plce1	9.2631929874377	0.114285714285714	0.358571271083673	1.53630660437926	BAT	LAR vs. HC
1544	Noc3l	9.37043626966449	0.114285714285714	0.358571271083673	1.69199109195075	BAT	LAR vs. HC
1545	Hells	7.87691267805694	0.2	0.358571271083673	1.87678210405204	BAT	LAR vs. HC
1546	Lcor	8.04569751390501	0.0571428571428571	0.358571271083673	1.89794627071298	BAT	LAR vs. HC
1547	Arhgap19	6.96935214777173	0.183150203156622	0.358571271083673	1.38708248873696	BAT	LAR vs. HC
1548	Sfrp5	13.772743833963	0.124094658828252	0.358571271083673	1.08436689880719	BAT	LAR vs. HC
1549	R3hcc1l	8.50019183175819	0.0285714285714286	0.358571271083673	1.89303459697566	BAT	LAR vs. HC
1550	Loxl4	13.8941147909232	0.0285714285714286	0.358571271083673	1.81805753515406	BAT	LAR vs. HC
1551	Cyp2c23	17.9900387160904	0.21860373720806	0.386135829066436	1.24689785183588	BAT	LAR vs. HC
1552	Cwf19l1	7.4004624041515	0.2	0.358571271083673	1.51543552834804	BAT	LAR vs. HC
1553	Sec31b	7.00336758179663	0.408351969325938	0.55877392319291	1.00010685273977	BAT	LAR vs. HC
1554	Slf2	6.97392365740997	0.2	0.358571271083673	1.77924502925649	BAT	LAR vs. HC
1555	Pdcd11	8.98850203117062	0.0285714285714286	0.358571271083673	1.9455100475704	BAT	LAR vs. HC
1556	Sh3pxd2a	8.53444462740573	0.0285714285714286	0.358571271083673	2.0095161031648	BAT	LAR vs. HC
1557	8030456M14Rik	6.62797545227591	0.2	0.358571271083673	1.76571802953428	BAT	LAR vs. HC
1558	Gm50394	15.3551705927426	0.110210182673421	0.358571271083673	1.87633086901318	BAT	LAR vs. HC
1559	Adra2a	6.73540550068354	0.0590718680155165	0.358571271083673	2.14395926012738	BAT	LAR vs. HC
1560	Atrnl1	7.1099542178205	0.114285714285714	0.358571271083673	1.69267590793286	BAT	LAR vs. HC
1561	Slc18a2	8.0168282838683	0.0571428571428571	0.358571271083673	1.90262370561404	BAT	LAR vs. HC
1562	Pdzd8	8.03624064097816	0.0571428571428571	0.358571271083673	1.90990652712473	BAT	LAR vs. HC
1563	Emx2	8.14270882965511	0.38363032713199	0.53438800943448	1.16324606873758	BAT	LAR vs. HC
1564	Shroom4	7.58395477245906	0.0285714285714286	0.358571271083673	1.80414278914628	BAT	LAR vs. HC
1565	Hdac6	7.5852642106879	0.2	0.358571271083673	1.91489942510429	BAT	LAR vs. HC
1566	Suv39h1	8.04647426823862	0.0571428571428571	0.358571271083673	1.81930057251685	BAT	LAR vs. HC
1567	Xk	10.9159163052989	0.21860373720806	0.386135829066436	1.30445383245677	BAT	LAR vs. HC
1568	Nyx	6.98296219842244	0.459597386183942	0.609221921068288	1.13922949948583	BAT	LAR vs. HC
1569	Cask	9.70387626037813	0.0285714285714286	0.358571271083673	2.05276715169217	BAT	LAR vs. HC
1570	Maob	20.7628602853679	0.0590718680155165	0.358571271083673	1.78286138411354	BAT	LAR vs. HC
1571	Dipk2b	10.360017639705	0.0285714285714286	0.358571271083673	1.64748546893217	BAT	LAR vs. HC
1572	Jade3	6.94570390917029	0.0285714285714286	0.358571271083673	2.03676199543556	BAT	LAR vs. HC
1573	Zfp300	9.21618612147678	0.0285714285714286	0.358571271083673	1.70778398871654	BAT	LAR vs. HC
1574	Klhl13	6.60877890183919	0.0571428571428571	0.358571271083673	1.28987831837679	BAT	LAR vs. HC
1575	Akap17b	6.85496160369862	0.0571428571428571	0.358571271083673	1.9093243506189	BAT	LAR vs. HC
1576	Slc25a43	6.87117258118407	0.21860373720806	0.386135829066436	1.33843595560894	BAT	LAR vs. HC
1577	Gria3	7.07118523875748	0.0294010481903397	0.358571271083673	1.74760285684499	BAT	LAR vs. HC
1578	Stag2	7.27202726094493	0.0285714285714286	0.358571271083673	1.89176019045132	BAT	LAR vs. HC
1579	Dcaf12l1	7.30681878086252	0.110210182673421	0.358571271083673	2.06264864885305	BAT	LAR vs. HC
1580	Zfp280c	6.72337682475177	0.0571428571428571	0.358571271083673	1.82843001888596	BAT	LAR vs. HC
1581	Firre	6.6739768803965	0.2	0.358571271083673	1.69973863193624	BAT	LAR vs. HC
1582	Hs6st2	6.63368892706499	0.309424060364659	0.484775318578135	1.25102247143597	BAT	LAR vs. HC
1583	Mmgt1	7.20226992842445	0.0285714285714286	0.358571271083673	2.00907846768654	BAT	LAR vs. HC
1584	Cdr1os	13.2740906332852	0.0265187219594307	0.358571271083673	3.3755235701301	BAT	LAR vs. HC
1585	Aff2	12.0440824642705	0.0571428571428571	0.358571271083673	1.38666572904686	BAT	LAR vs. HC
1586	Pola1	11.7600834010723	0.0571428571428571	0.358571271083673	1.83154896865361	BAT	LAR vs. HC
1587	Stard8	8.33728163286002	0.0285714285714286	0.358571271083673	1.91295205523413	BAT	LAR vs. HC
1588	Tmem28	12.9820722920031	0.163475305642956	0.358571271083673	1.1698702190722	BAT	LAR vs. HC
1589	Kif4	16.9274271452529	0.0545144786438286	0.358571271083673	2.20756939423111	BAT	LAR vs. HC
1590	Taf1	6.73625969106513	0.0571428571428571	0.358571271083673	1.89037817670389	BAT	LAR vs. HC
1591	Ercc6l	6.75248953407108	0.0571428571428571	0.358571271083673	1.85679012251185	BAT	LAR vs. HC
1592	Tsix	27.9300157008772	0.0285714285714286	0.358571271083673	1.63631301837501	BAT	LAR vs. HC
1593	Uprt	11.4329575941969	0.245383458473363	0.425898739077087	1.71072533471013	BAT	LAR vs. HC
1594	Fgf16	25.9902055241948	0.124094658828252	0.358571271083673	1.25077424554189	BAT	LAR vs. HC
1595	Atrx	6.6851300722486	0.114285714285714	0.358571271083673	1.79046997245402	BAT	LAR vs. HC
1596	Brwd3	6.74520419934724	0.114285714285714	0.358571271083673	2.01732356069543	BAT	LAR vs. HC
1597	2810403D21Rik	12.0090558023679	0.2	0.358571271083673	1.41283531203487	BAT	LAR vs. HC
1598	Zfp711	9.10077843878648	0.0285714285714286	0.358571271083673	1.91680192289375	BAT	LAR vs. HC
1599	Drp2	8.77390909342526	0.103753677520986	0.358571271083673	1.15797838594998	BAT	LAR vs. HC
1600	Gprasp1	6.72701704894342	0.114285714285714	0.358571271083673	1.67755599483882	BAT	LAR vs. HC
1601	Zcchc18	6.90567630033605	0.21860373720806	0.386135829066436	1.17836969400409	BAT	LAR vs. HC
1602	Tbc1d8b	12.4210061576125	0.0285714285714286	0.358571271083673	2.13538882403283	BAT	LAR vs. HC
1603	Morc4	9.40693357190395	0.0285714285714286	0.358571271083673	2.24640343993765	BAT	LAR vs. HC
1604	Rbm41	10.7358961323739	0.0571428571428571	0.358571271083673	1.88031896169639	BAT	LAR vs. HC
1605	Col4a5	6.68549023383584	0.2	0.358571271083673	1.25592368038686	BAT	LAR vs. HC
1606	Acsl4	9.05904489003837	0.0285714285714286	0.358571271083673	1.85690542176424	BAT	LAR vs. HC
1607	Chrdl1	9.31102553674088	0.2	0.358571271083673	1.20149863313399	BAT	LAR vs. HC
1608	Amot	8.63007410430098	0.114285714285714	0.358571271083673	1.75932820312522	BAT	LAR vs. HC
1609	Pfkfb1	6.95301381549948	0.183150203156622	0.358571271083673	1.70697102300585	BAT	LAR vs. HC
1610	Gnl3l	6.61310199032134	0.2	0.358571271083673	1.70933365452757	BAT	LAR vs. HC
1611	Fam120c	8.72600223998725	0.0285714285714286	0.358571271083673	2.11328184133406	BAT	LAR vs. HC
1612	Huwe1	8.0159093111546	0.0285714285714286	0.358571271083673	2.0743459601327	BAT	LAR vs. HC
1613	Kantr	9.23028408514878	0.2	0.358571271083673	1.90081561117	BAT	LAR vs. HC
1614	Shroom2	10.8719899158759	0.0285714285714286	0.358571271083673	1.96914422895802	BAT	LAR vs. HC
1615	Klf8	6.58687733879694	0.0294010481903397	0.358571271083673	2.34666286538064	BAT	LAR vs. HC
1616	Cnksr2	15.3006464267985	0.0265187219594307	0.358571271083673	2.14964459353512	BAT	LAR vs. HC
1617	Syap1	8.07439239180418	0.0285714285714286	0.358571271083673	2.1029636100308	BAT	LAR vs. HC
1618	Tceanc	8.16005465597543	0.0571428571428571	0.358571271083673	2.33200293398474	BAT	LAR vs. HC
1619	Msl3	6.76559439763351	0.0285714285714286	0.358571271083673	1.81504435047577	BAT	LAR vs. HC
1620	mt-Atp8	16.9416693872091	0.0285714285714286	0.358571271083673	2.06970361602392	BAT	LAR vs. HC
1621	mt-Nd3	7.88799012317243	0.0285714285714286	0.358571271083673	2.29836844492777	BAT	LAR vs. HC
1622	mt-Nd4l	11.1228023918338	0.0285714285714286	0.358571271083673	2.35108932053889	BAT	LAR vs. HC
1623	mt-Nd5	12.9167463803385	0.0285714285714286	0.358571271083673	2.37459730623158	BAT	LAR vs. HC
1624	mt-Nd6	39.4396019993216	0.0285714285714286	0.358571271083673	2.18590272310846	BAT	LAR vs. HC
1625	Csprs	11.4518240275557	0.110210182673421	0.358571271083673	1.32611374661511	BAT	LAR vs. HC
1626	Tmlhe	10.0323983200276	0.110210182673421	0.358571271083673	1.79651713200208	BAT	LAR vs. HC
1627	Rgs20	0.317167933862386	0.211798378305723	0.961507551614244	1.14239468438205	Brain	LAR vs. HC
1628	St18	8.07907147637945	0.049745990721503	0.961507551614244	5.50659243965414	Brain	LAR vs. HC
1629	Vxn	3.05121744348936	0.0571428571428571	0.961507551614244	3.44250426980467	Brain	LAR vs. HC
1630	Mcmdc2	3.75030453976408	0.0571428571428571	0.961507551614244	3.27010348491829	Brain	LAR vs. HC
1631	Prex2	3.94007921630155	0.114285714285714	0.961507551614244	1.60850110149388	Brain	LAR vs. HC
1632	Sulf1	13.0558405124312	0.825497910704632	0.991015946725058	0.838048227179612	Brain	LAR vs. HC
1633	Tfap2b	14.8598466017684	0.241886599408831	0.961507551614244	1.6325711074919	Brain	LAR vs. HC
1634	Rims1	5.72950162202052	0.049745990721503	0.961507551614244	2.63166856397764	Brain	LAR vs. HC
1635	Khdrbs2	0.369627343551827	0.558452157283156	0.987722567287785	0.594077037805368	Brain	LAR vs. HC
1636	Fer1l5	4.48776193943415	0.114285714285714	0.961507551614244	1.23240051266149	Brain	LAR vs. HC
1637	Gm38033	3.34761565268357	0.37245586998137	0.961507551614244	1.14520679709321	Brain	LAR vs. HC
1638	Zap70	3.80607208052206	0.359012053786429	0.961507551614244	1.1709777579605	Brain	LAR vs. HC
1639	Gm37062	2.66666666666667	0.414216178242525	0.987722567287785	0.782780363856437	Brain	LAR vs. HC
1640	Il1r2	7.08553137022883	0.628571428571429	0.987722567287785	0.957514859812615	Brain	LAR vs. HC
1641	Gm16894	2.68081860687271	0.114285714285714	0.961507551614244	1.66342434164949	Brain	LAR vs. HC
1642	Il18rap	2.7003528289776	0.228571428571429	0.961507551614244	1.33470415101893	Brain	LAR vs. HC
1643	Gm20646	4.11838705145079	0.435279343218142	0.987722567287785	1.01718847736717	Brain	LAR vs. HC
1644	Pou3f3	3.22206371248508	0.228571428571429	0.961507551614244	1.6114958525931	Brain	LAR vs. HC
1645	Pantr2	5.82089321267993	0.435279343218142	0.987722567287785	0.996750583412281	Brain	LAR vs. HC
1646	Fhl2	7.19316352162841	0.241886599408831	0.961507551614244	1.39046712901466	Brain	LAR vs. HC
1647	Nck2	4.78248408570667	0.211798378305723	0.961507551614244	1.20053266021474	Brain	LAR vs. HC
1648	Dnah7b	11.814985392715	0.0435966448855414	0.961507551614244	5.59143553374727	Brain	LAR vs. HC
1649	Gm28826	4	0.324126587757619	0.961507551614244	1.01129979369486	Brain	LAR vs. HC
1650	Stat4	4.88247941982383	0.0987286478948249	0.961507551614244	1.47315419030811	Brain	LAR vs. HC
1651	Gm28777	2.66666666666667	0.414216178242525	0.987722567287785	0.782780363856437	Brain	LAR vs. HC
1652	Rftn2	2.77672772673459	0.0571428571428571	0.961507551614244	1.31258339654143	Brain	LAR vs. HC
1653	Spats2l	3.28521715284775	0.4	0.961507551614244	1.27710850854743	Brain	LAR vs. HC
1654	Cd28	18.6055021157887	0.435279343218142	0.987722567287785	0.960072102456565	Brain	LAR vs. HC
1655	Pard3bos1	3.21373439004455	0.0571428571428571	0.961507551614244	2.62215813717252	Brain	LAR vs. HC
1656	Adam23	15.8238517023767	0.435279343218142	0.987722567287785	0.968156288139732	Brain	LAR vs. HC
1657	Erbb4	3.89422806362207	0.854445067629532	0.991015946725058	0.689041255363914	Brain	LAR vs. HC
1658	Fn1	7.68993760537106	0.854445067629532	0.991015946725058	0.791110664707492	Brain	LAR vs. HC
1659	Mreg	3.08343450835549	0.435279343218142	0.987722567287785	0.830443540350398	Brain	LAR vs. HC
1660	Tmem169	3.88077771992241	0.0571428571428571	0.961507551614244	2.43046755078681	Brain	LAR vs. HC
1661	Igfbp5	11.2337415013698	0.825497910704632	0.991015946725058	0.825096940072727	Brain	LAR vs. HC
1662	Rufy4	0.260452127351676	0.114285714285714	0.961507551614244	1.51013045730196	Brain	LAR vs. HC
1663	Cxcr2	5.26582958445189	0.4	0.961507551614244	0.986710023336151	Brain	LAR vs. HC
1664	Wnt6	3.96812629827728	0.049745990721503	0.961507551614244	2.24547621637545	Brain	LAR vs. HC
1665	Cdk5r2	0.288118060040318	0.0571428571428571	0.961507551614244	1.0289285787753	Brain	LAR vs. HC
1666	Obsl1	2.66765917510147	0.825497910704632	0.991015946725058	0.504202340755072	Brain	LAR vs. HC
1667	Sgpp2	5.54300508870204	0.825497910704632	0.991015946725058	0.724958924044282	Brain	LAR vs. HC
1668	Tm4sf20	4.23980653601511	0.211798378305723	0.961507551614244	1.41128750568797	Brain	LAR vs. HC
1669	Sphkap	3.85660778167545	0.0571428571428571	0.961507551614244	1.4576169491578	Brain	LAR vs. HC
1670	Dner	8.42596888652836	0.049745990721503	0.961507551614244	2.96070595008241	Brain	LAR vs. HC
1671	Htr2b	6.67816998316478	0.108408299981465	0.961507551614244	1.83031840978799	Brain	LAR vs. HC
1672	Chrng	3.14676872863471	0.108408299981465	0.961507551614244	1.52064653281176	Brain	LAR vs. HC
1673	Efhd1	2.82871167623391	0.4	0.961507551614244	1.08300554599008	Brain	LAR vs. HC
1674	4933400F21Rik	3.34430049541608	0.359012053786429	0.961507551614244	1.09308404491683	Brain	LAR vs. HC
1675	Col6a3	0.230914723219398	0.228571428571429	0.961507551614244	1.55703085348064	Brain	LAR vs. HC
1676	Prlh	0.268556084925541	0.108408299981465	0.961507551614244	2.33875087051634	Brain	LAR vs. HC
1677	Kif1a	3.40392457333923	0.228571428571429	0.961507551614244	1.67616787335489	Brain	LAR vs. HC
1678	Gal3st2c	0.198052043075086	1	1	0.512652441741064	Brain	LAR vs. HC
1679	B230216N24Rik	6.18365687074225	0.049745990721503	0.961507551614244	2.23180825352449	Brain	LAR vs. HC
1680	Cdh20	3.38603569663159	0.435279343218142	0.987722567287785	0.726721082298979	Brain	LAR vs. HC
1681	Rnf152	4.90673691238261	0.359012053786429	0.961507551614244	1.00154564423015	Brain	LAR vs. HC
1682	Serpinb12	0.302362601290404	0.475532659596901	0.987722567287785	0.809872300385666	Brain	LAR vs. HC
1683	Tfcp2l1	16.8564657376875	0.825497910704632	0.991015946725058	0.855709103506171	Brain	LAR vs. HC
1684	Nckap5	4.12606165431203	0.592560276916651	0.987722567287785	0.899905423521325	Brain	LAR vs. HC
1685	Mcm6	0.365583378593129	0.4	0.961507551614244	1.07886900392644	Brain	LAR vs. HC
1686	Cd55	4.07267929871591	0.582079651929502	0.987722567287785	0.758544151586476	Brain	LAR vs. HC
1687	Dyrk3	0.123663488913226	0.049745990721503	0.961507551614244	3.0471832696299	Brain	LAR vs. HC
1688	Nfasc	4.10426093687175	0.582079651929502	0.987722567287785	0.950759602428546	Brain	LAR vs. HC
1689	Lrrn2	0.324272007483831	0.359012053786429	0.961507551614244	0.91138161162232	Brain	LAR vs. HC
1690	Plekha6	5.50917990596042	0.582079651929502	0.987722567287785	0.860758706460844	Brain	LAR vs. HC
1691	Lax1	7.9537782954915	0.435279343218142	0.987722567287785	1.0081861039417	Brain	LAR vs. HC
1692	Syt2	3.87067620404134	0.592560276916651	0.987722567287785	0.934301703737064	Brain	LAR vs. HC
1693	Gm28892	0.333940538358654	0.558452157283156	0.987722567287785	0.68925557706185	Brain	LAR vs. HC
1694	Ptpn7	2.81344008743093	0.628571428571429	0.987722567287785	0.936891555554892	Brain	LAR vs. HC
1695	Phlda3	0.0942961239707617	0.475532659596901	0.987722567287785	0.718294951310922	Brain	LAR vs. HC
1696	Gm26936	3.11111111111111	0.118670345564583	0.961507551614244	1.52121746114833	Brain	LAR vs. HC
1697	Gm29514	9.02095200924226	0.0987286478948249	0.961507551614244	2.16378656086399	Brain	LAR vs. HC
1698	Brinp3	6.57329268961411	0.0987286478948249	0.961507551614244	2.41997902022609	Brain	LAR vs. HC
1699	Rgs8	3.4044463301862	0.114285714285714	0.961507551614244	1.82284629344984	Brain	LAR vs. HC
1700	Gm28512	0.227246204362036	0.284502697911207	0.961507551614244	0.981165501149181	Brain	LAR vs. HC
1701	Gm28286	3.20169765480925	0.0571428571428571	0.961507551614244	3.18358402378355	Brain	LAR vs. HC
1702	Angptl1	0.329418598480962	0.582079651929502	0.987722567287785	0.643297485435527	Brain	LAR vs. HC
1703	4930439D14Rik	0.327046669981252	0.284502697911207	0.961507551614244	1.01908600372665	Brain	LAR vs. HC
1704	Sec16b	0.267150709431598	0.228571428571429	0.961507551614244	1.1318126000233	Brain	LAR vs. HC
1705	4930523C07Rik	8.30311425425344	0.359012053786429	0.961507551614244	1.26682991613012	Brain	LAR vs. HC
1706	Dnm3	3.83262721525095	0.0571428571428571	0.961507551614244	2.19688394158507	Brain	LAR vs. HC
1707	Sell	28.1311246662529	1	1	0.879977948006245	Brain	LAR vs. HC
1708	F5	9.60984452597998	1	1	0.814940972505449	Brain	LAR vs. HC
1709	Xcl1	4.88535979819873	0.825497910704632	0.991015946725058	0.697380448192477	Brain	LAR vs. HC
1710	Tbx19	0.191691502209509	0.266379923342483	0.961507551614244	1.03037847167124	Brain	LAR vs. HC
1711	Mpzl1	2.73608714143639	0.359012053786429	0.961507551614244	0.963046691269776	Brain	LAR vs. HC
1712	Uck2	4.66295597365854	0.0571428571428571	0.961507551614244	1.97323061120789	Brain	LAR vs. HC
1713	Spata46	3.96037202692642	0.324126587757619	0.961507551614244	1.00879424882388	Brain	LAR vs. HC
1714	Olfml2b	0.369130352101237	0.4	0.961507551614244	1.47893692055781	Brain	LAR vs. HC
1715	Gm10522	0.113234704996387	0.0718281563209682	0.961507551614244	1.85450954477537	Brain	LAR vs. HC
1716	Mpz	0.323981143314269	0.108408299981465	0.961507551614244	1.21191556600497	Brain	LAR vs. HC
1717	Nr1i3	7.45550321657801	0.049745990721503	0.961507551614244	5.69015760269237	Brain	LAR vs. HC
1718	Cfap45	3.49234129139584	0.825497910704632	0.991015946725058	0.603847185287087	Brain	LAR vs. HC
1719	Ifi214	3.14992657092641	0.0571428571428571	0.961507551614244	1.60549729822039	Brain	LAR vs. HC
1720	Gm15423	2.68757612037703	0.0954832320975473	0.961507551614244	1.45685021237027	Brain	LAR vs. HC
1721	Kif26b	9.09677873006118	0.199089852148205	0.961507551614244	1.31056349573628	Brain	LAR vs. HC
1722	2210411M09Rik	3.28589371616613	0.114285714285714	0.961507551614244	1.87827523562368	Brain	LAR vs. HC
1723	1700047M11Rik	24.178454232123	0.049745990721503	0.961507551614244	1.24102649348085	Brain	LAR vs. HC
1724	Gm34342	0.339278131731699	0.228571428571429	0.961507551614244	1.26717172913192	Brain	LAR vs. HC
1725	Mark1	3.78835734007989	0.0571428571428571	0.961507551614244	2.51099461932667	Brain	LAR vs. HC
1726	2010103J01Rik	2.72265659067958	0.435279343218142	0.987722567287785	0.80083655772936	Brain	LAR vs. HC
1727	Ptpn14	0.255474409782436	0.558452157283156	0.987722567287785	0.661877161077731	Brain	LAR vs. HC
1728	Gm37422	8.72714126181908	0.0435966448855414	0.961507551614244	2.36894243389249	Brain	LAR vs. HC
1729	Gm28172	0.319519943583661	0.558452157283156	0.987722567287785	0.708482518279865	Brain	LAR vs. HC
1730	Dtl	0.31790852366341	0.628571428571429	0.987722567287785	0.944952710437238	Brain	LAR vs. HC
1731	Rd3	2.68757094648144	0.435279343218142	0.987722567287785	0.789353288925099	Brain	LAR vs. HC
1732	Sertad4	2.9075405972806	0.435279343218142	0.987722567287785	0.688064359252589	Brain	LAR vs. HC
1733	Syt14	8.29471182151489	0.0435966448855414	0.961507551614244	3.04965596316274	Brain	LAR vs. HC
1734	Irf6	16.4361385260074	0.0435966448855414	0.961507551614244	1.17965871375979	Brain	LAR vs. HC
1735	Gm15872	2.66666666666667	0.414216178242525	0.987722567287785	0.782780363856437	Brain	LAR vs. HC
1736	Lamb3	3.34368754787253	0.825497910704632	0.991015946725058	0.589314768196631	Brain	LAR vs. HC
1737	Hsd11b1	3.31515654489657	0.4	0.961507551614244	0.9662467336702	Brain	LAR vs. HC
1738	Plxna2	3.75297255053579	0.825497910704632	0.991015946725058	0.626618749360005	Brain	LAR vs. HC
1739	Gm13184	3.26251703147029	0.207617411154846	0.961507551614244	1.94472831154551	Brain	LAR vs. HC
1740	Mcm10	0.223236239859448	0.558452157283156	0.987722567287785	0.837601232331286	Brain	LAR vs. HC
1741	Proser2	0.200461825448747	0.108408299981465	0.961507551614244	1.32115253645918	Brain	LAR vs. HC
1742	Gata3	39.147381855484	0.241886599408831	0.961507551614244	1.75593461052952	Brain	LAR vs. HC
1743	Gm13262	4.02500093459684	0.241886599408831	0.961507551614244	1.0151093859708	Brain	LAR vs. HC
1744	Itih5	14.9542052143158	0.108408299981465	0.961507551614244	1.36362445642684	Brain	LAR vs. HC
1745	Gm13293	2.90588134327494	0.0571428571428571	0.961507551614244	1.7480712877144	Brain	LAR vs. HC
1746	Il2ra	10.4341656664615	0.475532659596901	0.987722567287785	1.5967844360428	Brain	LAR vs. HC
1747	Slc39a12	0.250686093306435	0.114285714285714	0.961507551614244	2.11601722882335	Brain	LAR vs. HC
1748	Armc3	0.34552987172736	0.228571428571429	0.961507551614244	1.38246750256686	Brain	LAR vs. HC
1749	Il1f9	54.5343938410605	0.435279343218142	0.987722567287785	0.912569378961538	Brain	LAR vs. HC
1750	Il1rn	0.3107514577194	0.4	0.961507551614244	0.483439937648918	Brain	LAR vs. HC
1751	Gm38287	3.83949259852468	0.825497910704632	0.991015946725058	0.633505363261194	Brain	LAR vs. HC
1752	Ptgds	2.68481015005592	0.4	0.961507551614244	1.28967121504761	Brain	LAR vs. HC
1753	C8g	0.334498477429121	0.228571428571429	0.961507551614244	1.56443516266483	Brain	LAR vs. HC
1754	Ccdc183	6.37225850273231	0.108408299981465	0.961507551614244	1.12429411211189	Brain	LAR vs. HC
1755	Fcna	0.0203050421511621	0.108408299981465	0.961507551614244	1.47112094631743	Brain	LAR vs. HC
1756	A230005M16Rik	0.338968805164852	0.228571428571429	0.961507551614244	1.5795404893319	Brain	LAR vs. HC
1757	Kcnt1	3.22463074932064	0.359012053786429	0.961507551614244	0.965727145252941	Brain	LAR vs. HC
1758	Egfl7	0.0508004963949983	0.284502697911207	0.961507551614244	1.49787395073005	Brain	LAR vs. HC
1759	Adamts13	8.0636599463246	0.857142857142857	0.991015946725058	0.84555325008427	Brain	LAR vs. HC
1760	Mymk	0.35816560914724	0.4	0.961507551614244	1.69966738977994	Brain	LAR vs. HC
1761	Fam163b	3.94656454813575	0.435279343218142	0.987722567287785	0.99411304714071	Brain	LAR vs. HC
1762	Spaca9	4.10538633793117	0.359012053786429	0.961507551614244	1.09973024670177	Brain	LAR vs. HC
1763	Barhl1	2.66666666666667	0.414216178242525	0.987722567287785	0.782780363856437	Brain	LAR vs. HC
1764	Ntng2	2.75484095248361	0.825497910704632	0.991015946725058	0.517317430563188	Brain	LAR vs. HC
1765	Plpp7	0.362819531337347	0.228571428571429	0.961507551614244	1.41975222926364	Brain	LAR vs. HC
1766	Gm13610	4.0908255055697	0.241886599408831	0.961507551614244	1.0172374934768	Brain	LAR vs. HC
1767	Lcn2	182.823754275955	0.475532659596901	0.987722567287785	1.1037855841384	Brain	LAR vs. HC
1768	Ak1	0.309682321020984	0.114285714285714	0.961507551614244	1.46866698686137	Brain	LAR vs. HC
1769	Gm13523	4	0.0954832320975473	0.961507551614244	1.93649167310371	Brain	LAR vs. HC
1770	Phf19	2.77593646947809	0.241886599408831	0.961507551614244	0.818149847436079	Brain	LAR vs. HC
1771	Gm13556	3.30917670677439	0.199089852148205	0.961507551614244	1.09000930702084	Brain	LAR vs. HC
1772	Lrp1b	5.57766555926787	0.241886599408831	0.961507551614244	1.16909723418702	Brain	LAR vs. HC
1773	Kif5c	3.41663689455028	0.114285714285714	0.961507551614244	1.48213956730291	Brain	LAR vs. HC
1774	Lypd6b	3.07544076423613	0.825497910704632	0.991015946725058	0.559704688571116	Brain	LAR vs. HC
1775	Gm48908	3.99462329365503	0.181358275904313	0.961507551614244	1.933007053821	Brain	LAR vs. HC
1776	Gm14033	5.35027663396336	0.435279343218142	0.987722567287785	1.01323585715843	Brain	LAR vs. HC
1777	Kcnj3	11.2428792773073	0.0987286478948249	0.961507551614244	1.84357320019365	Brain	LAR vs. HC
1778	Gm13546	15.955119058568	0.825497910704632	0.991015946725058	0.852314445035711	Brain	LAR vs. HC
1779	Tanc1	0.178316707066184	0.228571428571429	0.961507551614244	1.48512991479072	Brain	LAR vs. HC
1780	Kcnh7	2.68220170278754	0.228571428571429	0.961507551614244	1.40889367417166	Brain	LAR vs. HC
1781	Scn2a	6.59480513734466	0.0571428571428571	0.961507551614244	1.76335594080049	Brain	LAR vs. HC
1782	Scn1a	5.02604850874759	0.0987286478948249	0.961507551614244	2.11134155143111	Brain	LAR vs. HC
1783	Dhrs9	14.7167460342883	1	1	0.849282229633716	Brain	LAR vs. HC
1784	Klhl41	4.41087215142275	0.049745990721503	0.961507551614244	3.00633160416547	Brain	LAR vs. HC
1785	Gm13632	2.66666666666667	0.825497910704632	0.991015946725058	0.504048649090945	Brain	LAR vs. HC
1786	Osbpl6	5.28747961464286	0.0571428571428571	0.961507551614244	7.20624620438123	Brain	LAR vs. HC
1787	Ttn	4.63466169701241	1	1	0.697014498748205	Brain	LAR vs. HC
1788	Neurod1	3.84539635784236	0.114285714285714	0.961507551614244	1.47329878482538	Brain	LAR vs. HC
1789	Pde1a	0.2929862252694	0.475532659596901	0.987722567287785	0.827857592074799	Brain	LAR vs. HC
1790	Nckap1	2.7431743678819	0.4	0.961507551614244	1.09031523202456	Brain	LAR vs. HC
1791	Slc43a3	0.23863609599831	0.199089852148205	0.961507551614244	1.18332569161974	Brain	LAR vs. HC
1792	Olfr1152	2.66666666666667	0.825497910704632	0.991015946725058	0.504048649090945	Brain	LAR vs. HC
1793	Olfr1274-ps	2.66666666666667	0.825497910704632	0.991015946725058	0.504048649090945	Brain	LAR vs. HC
1794	Mdk	3.50956199540068	0.114285714285714	0.961507551614244	1.38795266171092	Brain	LAR vs. HC
1795	Large2	0.328847802405279	0.558452157283156	0.987722567287785	0.695974969246004	Brain	LAR vs. HC
1796	Syt13	7.45708791288371	0.0987286478948249	0.961507551614244	1.96609944105231	Brain	LAR vs. HC
1797	Trp53i11	0.324408653013402	0.4	0.961507551614244	1.53017877247037	Brain	LAR vs. HC
1798	Gm13889	0.349233132071314	0.4	0.961507551614244	1.10755188681497	Brain	LAR vs. HC
1799	Mir670hg	2.96526428002889	0.628571428571429	0.987722567287785	1.13736882102054	Brain	LAR vs. HC
1800	Prr5l	3.31820097379046	0.0571428571428571	0.961507551614244	2.21911059048417	Brain	LAR vs. HC
1801	Gm13920	2.66666666666667	0.414216178242525	0.987722567287785	0.782780363856437	Brain	LAR vs. HC
1802	Cd44	2.98579700534102	0.114285714285714	0.961507551614244	1.31792703646466	Brain	LAR vs. HC
1803	D430041D05Rik	3.35827007848382	0.435279343218142	0.987722567287785	0.822852230609108	Brain	LAR vs. HC
1804	Platr14	2.6839052484935	0.114285714285714	0.961507551614244	2.26297345440058	Brain	LAR vs. HC
1805	Prrg4	2.82383666186059	0.228571428571429	0.961507551614244	1.04178829948539	Brain	LAR vs. HC
1806	Pax6	4.72220337347732	0.108408299981465	0.961507551614244	2.39931287799131	Brain	LAR vs. HC
1807	Bdnf	2.78368224921784	0.825497910704632	0.991015946725058	0.521494043269899	Brain	LAR vs. HC
1808	Bbox1	9.16522479479612	0.241886599408831	0.961507551614244	1.55366377335405	Brain	LAR vs. HC
1809	D330050G23Rik	0.222511716035645	0.211798378305723	0.961507551614244	1.26859076371705	Brain	LAR vs. HC
1810	Pak6	0.253924139861244	0.114285714285714	0.961507551614244	1.59341015462097	Brain	LAR vs. HC
1811	Ccdc9b	16.3591103494238	0.0435966448855414	0.961507551614244	3.35201059038536	Brain	LAR vs. HC
1812	Disp2	3.85633250916611	0.211798378305723	0.961507551614244	1.40022968829153	Brain	LAR vs. HC
1813	Rhov	3.44667222706466	0.435279343218142	0.987722567287785	0.776116987401739	Brain	LAR vs. HC
1814	Oip5	0.349400464882751	1	1	0.69583709788427	Brain	LAR vs. HC
1815	Duoxa1	0.294255866630191	0.4	0.961507551614244	1.47113900640843	Brain	LAR vs. HC
1816	Slc28a2	10.99070462166	1	1	0.827524779764902	Brain	LAR vs. HC
1817	AA467197	29.4354953310993	0.114285714285714	0.961507551614244	1.07066796335227	Brain	LAR vs. HC
1818	Slc24a5	0.329261679873993	0.228571428571429	0.961507551614244	1.52253199517141	Brain	LAR vs. HC
1819	Shc4	4.49475374794708	0.0571428571428571	0.961507551614244	3.36738756875318	Brain	LAR vs. HC
1820	Fam227b	5.16897162768866	0.228571428571429	0.961507551614244	1.09464504755961	Brain	LAR vs. HC
1821	Atp8b4	3.34378947821651	0.228571428571429	0.961507551614244	1.04953840214633	Brain	LAR vs. HC
1822	Hdc	19.4037182848257	1	1	0.895734845939357	Brain	LAR vs. HC
1823	Ncaph	0.34699546198483	0.4	0.961507551614244	1.27413178118917	Brain	LAR vs. HC
1824	Gm14027	0.334299763553915	0.458718558725022	0.987722567287785	0.908895298142253	Brain	LAR vs. HC
1825	Gm14023	2.75893476524626	0.114285714285714	0.961507551614244	1.30470566712509	Brain	LAR vs. HC
1826	4930473A02Rik	3.21193994859805	0.153576396549984	0.961507551614244	1.06653400607103	Brain	LAR vs. HC
1827	Gfra4	0.17675795509213	0.049745990721503	0.961507551614244	3.670224115012	Brain	LAR vs. HC
1828	Adam33	0.0521887892678335	0.199089852148205	0.961507551614244	1.24331895704195	Brain	LAR vs. HC
1829	Hspa12b	4.87912571832997	0.825497910704632	0.991015946725058	0.697082207725992	Brain	LAR vs. HC
1830	Spef1	2.81648920945772	0.4	0.961507551614244	1.09059792058572	Brain	LAR vs. HC
1831	Prokr2	3.83359252814504	0.435279343218142	0.987722567287785	0.961905575777995	Brain	LAR vs. HC
1832	AU019990	0.311365664669967	0.153576396549984	0.961507551614244	1.29640818409665	Brain	LAR vs. HC
1833	Bmp2	0.353583190237656	0.4	0.961507551614244	0.786499820368378	Brain	LAR vs. HC
1834	Plcb1	4.0929806909511	0.114285714285714	0.961507551614244	1.35566986742496	Brain	LAR vs. HC
1835	Snap25	4.0777405944376	0.0571428571428571	0.961507551614244	2.99076255003912	Brain	LAR vs. HC
1836	Jag1	2.67744218799	0.0571428571428571	0.961507551614244	4.981908060064	Brain	LAR vs. HC
1837	Flrt3	0.349766350832123	0.558452157283156	0.987722567287785	0.594335645354501	Brain	LAR vs. HC
1838	A930019D19Rik	4	NA	NA	1.93649167310371	Brain	LAR vs. HC
1839	Nkx2-2	3.18868337864132	0.825497910704632	0.991015946725058	0.572780256888706	Brain	LAR vs. HC
1840	Syndig1	2.89483621557413	0.4	0.961507551614244	1.1375476807573	Brain	LAR vs. HC
1841	Cst7	0.260566505696584	0.0571428571428571	0.961507551614244	2.35338727199932	Brain	LAR vs. HC
1842	Fam110a	0.314585233312459	0.4	0.961507551614244	1.57290930341422	Brain	LAR vs. HC
1843	Id1	7.44658513060941	0.582079651929502	0.987722567287785	0.882045561442532	Brain	LAR vs. HC
1844	Cox4i2	0.267605270156471	0.359012053786429	0.961507551614244	0.974507306915664	Brain	LAR vs. HC
1845	Necab3	0.223224540278062	0.199089852148205	0.961507551614244	1.21145685293198	Brain	LAR vs. HC
1846	4930519P11Rik	0.342119352049285	0.582079651929502	0.987722567287785	0.876751637830053	Brain	LAR vs. HC
1847	Ggt7	0.335782989657567	0.359012053786429	0.961507551614244	0.905691788930515	Brain	LAR vs. HC
1848	Edem2	0.368336938362376	0.228571428571429	0.961507551614244	1.48600867991005	Brain	LAR vs. HC
1849	Gm14252	2.66666666666667	0.825497910704632	0.991015946725058	0.504048649090945	Brain	LAR vs. HC
1850	Myl9	66.6708148781618	0.241886599408831	0.961507551614244	1.45229852613813	Brain	LAR vs. HC
1851	Vstm2l	0.373314479138829	0.228571428571429	0.961507551614244	0.791837599273037	Brain	LAR vs. HC
1852	Lbp	3.31094995211143	1	1	0.607698294315563	Brain	LAR vs. HC
1853	Slc32a1	10.4457331569637	0.0435966448855414	0.961507551614244	2.30142200208277	Brain	LAR vs. HC
1854	Slpi	94.9610683896719	0.475532659596901	0.987722567287785	0.921143105528996	Brain	LAR vs. HC
1855	Ube2c	0.238519268223109	0.558452157283156	0.987722567287785	0.616697678272035	Brain	LAR vs. HC
1856	Mmp9	9.82229977281932	0.857142857142857	0.991015946725058	0.870677452154104	Brain	LAR vs. HC
1857	Slc12a5	2.95184224540595	0.4	0.961507551614244	1.0879397705032	Brain	LAR vs. HC
1858	Gm17096	0.356570508892815	0.114285714285714	0.961507551614244	1.75783539637507	Brain	LAR vs. HC
1859	Kcnb1	2.96732807644871	0.228571428571429	0.961507551614244	1.07125378609287	Brain	LAR vs. HC
1860	Ripor3	14.96148150882	0.241886599408831	0.961507551614244	1.67367082731283	Brain	LAR vs. HC
1861	Dok5	4.08661707293238	0.435279343218142	0.987722567287785	1.00591886682173	Brain	LAR vs. HC
1862	Zfp831	2.73678046201213	0.825497910704632	0.991015946725058	0.514661811053019	Brain	LAR vs. HC
1863	Gm14327	0.224128412522709	0.359012053786429	0.961507551614244	1.0955323775158	Brain	LAR vs. HC
1864	Kcnq2	0.322110212421976	0.37245586998137	0.961507551614244	1.08676599965636	Brain	LAR vs. HC
1865	Helz2	3.46808146444971	0.628571428571429	0.987722567287785	1.27831615068739	Brain	LAR vs. HC
1866	Zfhx4	5.19595997819622	0.825497910704632	0.991015946725058	0.711306358030147	Brain	LAR vs. HC
1867	Gm37350	0.149038609631013	0.359012053786429	0.961507551614244	1.08818343448631	Brain	LAR vs. HC
1868	Zc2hc1a	2.8013992504813	0.0571428571428571	0.961507551614244	2.33501133612812	Brain	LAR vs. HC
1869	Stmn2	2.82671653882121	0.0571428571428571	0.961507551614244	2.10863559820878	Brain	LAR vs. HC
1870	C030034L19Rik	2.75567737195347	0.114285714285714	0.961507551614244	2.16321132877059	Brain	LAR vs. HC
1871	Gm16337	2.99560502017249	0.0571428571428571	0.961507551614244	6.497166364039	Brain	LAR vs. HC
1872	Gm9733	5.3299470676092	0.854445067629532	0.991015946725058	0.888445988433618	Brain	LAR vs. HC
1873	Gm5150	2.75420518751553	0.857142857142857	0.991015946725058	0.693329253483113	Brain	LAR vs. HC
1874	Mir124-2hg	4.06686643979118	0.114285714285714	0.961507551614244	1.29324030979567	Brain	LAR vs. HC
1875	Bhlhe22	2.71340551724475	0.0571428571428571	0.961507551614244	1.75531352449941	Brain	LAR vs. HC
1876	Nlgn1	2.77395597614051	0.854445067629532	0.991015946725058	0.598510754835468	Brain	LAR vs. HC
1877	1700125G22Rik	3.27059995931915	0.435279343218142	0.987722567287785	0.920254540871189	Brain	LAR vs. HC
1878	Gm37592	4	0.324126587757619	0.961507551614244	1.01129979369486	Brain	LAR vs. HC
1879	Gnb4	8.75110589365761	0.114285714285714	0.961507551614244	1.66147684679272	Brain	LAR vs. HC
1880	Ccna2	0.33069089521579	0.114285714285714	0.961507551614244	2.05631913777592	Brain	LAR vs. HC
1881	Gm12531	0.333333333333333	0.339727775866098	0.961507551614244	0.912870929175277	Brain	LAR vs. HC
1882	1700034I23Rik	2.96802980715539	0.280087210811497	0.961507551614244	1.00889246018248	Brain	LAR vs. HC
1883	Gm37854	2.66666666666667	0.825497910704632	0.991015946725058	0.504048649090945	Brain	LAR vs. HC
1884	Lhfp	2.8776276129479	0.475532659596901	0.987722567287785	1.07182615511025	Brain	LAR vs. HC
1885	Trpc4	7.97773499508755	0.0571428571428571	0.961507551614244	2.36187021409566	Brain	LAR vs. HC
1886	Gm43376	5.08833114841496	0.108408299981465	0.961507551614244	2.56671861287783	Brain	LAR vs. HC
1887	Wwtr1	2.72908646543016	0.114285714285714	0.961507551614244	1.79175384540743	Brain	LAR vs. HC
1888	P2ry1	10.5945650513687	0.0987286478948249	0.961507551614244	1.59550560897616	Brain	LAR vs. HC
1889	Arhgef26	2.8305286655645	0.4	0.961507551614244	1.06175057493902	Brain	LAR vs. HC
1890	Mme	4.25666826456051	0.825497910704632	0.991015946725058	0.662792031445879	Brain	LAR vs. HC
1891	Vmn2r4	2.95767889560665	0.592560276916651	0.987722567287785	1.09994033382047	Brain	LAR vs. HC
1892	Gask1b	0.215111057403167	0.199089852148205	0.961507551614244	1.28355727617173	Brain	LAR vs. HC
1893	Glrb	3.06249398408069	0.37245586998137	0.961507551614244	1.06239683233838	Brain	LAR vs. HC
1894	Pdgfc	0.343766531884171	0.4	0.961507551614244	1.58313276119791	Brain	LAR vs. HC
1895	Gucy1a1	8.3421044288714	0.228571428571429	0.961507551614244	1.0176877578999	Brain	LAR vs. HC
1896	Sh3d19	3.37542026158782	0.4	0.961507551614244	1.35422019869307	Brain	LAR vs. HC
1897	Lrba	0.33656466372877	0.4	0.961507551614244	1.64061359540381	Brain	LAR vs. HC
1898	Mab21l2	5.84106133549365	0.825497910704632	0.991015946725058	0.735339897366836	Brain	LAR vs. HC
1899	Fcrls	0.107064991055654	0.4	0.961507551614244	1.49407959499862	Brain	LAR vs. HC
1900	Fcrl1	0.168644138235288	0.228571428571429	0.961507551614244	1.50619732785948	Brain	LAR vs. HC
1901	Nes	5.04190699770196	0.4	0.961507551614244	1.01071378591908	Brain	LAR vs. HC
1902	AW047730	3.2380313242654	0.4	0.961507551614244	1.17078056284315	Brain	LAR vs. HC
1903	Gm3764	3.64964774505209	0.228571428571429	0.961507551614244	1.15493087628924	Brain	LAR vs. HC
1904	Paqr6	3.90043663546908	0.114285714285714	0.961507551614244	2.1031564523334	Brain	LAR vs. HC
1905	Gm16069	2.88168705550651	0.211798378305723	0.961507551614244	1.05809109362835	Brain	LAR vs. HC
1906	Efna1	0.246901308385921	0.199089852148205	0.961507551614244	0.946093920090354	Brain	LAR vs. HC
1907	Lenep	2.66666666666667	0.414216178242525	0.987722567287785	0.782780363856437	Brain	LAR vs. HC
1908	Chrnb2	3.16121772260855	0.0571428571428571	0.961507551614244	3.04790559899481	Brain	LAR vs. HC
1909	S100a6	5.04973965711894	1	1	0.843991645729384	Brain	LAR vs. HC
1910	S100a8	152.499379174219	0.359012053786429	0.961507551614244	1.02772116101685	Brain	LAR vs. HC
1911	S100a9	109.894967671222	0.359012053786429	0.961507551614244	1.00760723935829	Brain	LAR vs. HC
1912	Gm43735	2.67256245111844	0.149820836066893	0.961507551614244	1.28461354750515	Brain	LAR vs. HC
1913	S100a11	12.6637571861857	0.4	0.961507551614244	0.941576977210593	Brain	LAR vs. HC
1914	Gm15234	3.3345974407392	0.049745990721503	0.961507551614244	2.40839432918439	Brain	LAR vs. HC
1915	Sema6c	0.33262837797444	0.228571428571429	0.961507551614244	1.18906183534435	Brain	LAR vs. HC
1916	Bnipl	5.11437662671013	0.199089852148205	0.961507551614244	1.82707313728539	Brain	LAR vs. HC
1917	AC121792.1	2.91871955652328	0.108408299981465	0.961507551614244	1.73098056454965	Brain	LAR vs. HC
1918	Gm16253	0.245611232553271	0.284502697911207	0.961507551614244	0.891899550032835	Brain	LAR vs. HC
1919	Cd160	2.66666666666667	0.825497910704632	0.991015946725058	0.504048649090945	Brain	LAR vs. HC
1920	Pdzk1	0.0604867566711822	1	1	0.605899251063422	Brain	LAR vs. HC
1921	Hmgcs2	0.00849269729369603	1	1	0.640003671730089	Brain	LAR vs. HC
1922	Gm43464	0.264327139546256	0.0571428571428571	0.961507551614244	3.20973195761848	Brain	LAR vs. HC
1923	Igsf3	3.42065058664216	0.241886599408831	0.961507551614244	0.979976981264725	Brain	LAR vs. HC
1924	Slc22a15	3.94345339949841	0.4	0.961507551614244	0.841028354756067	Brain	LAR vs. HC
1925	Gm43066	0.291635559506918	0.854445067629532	0.991015946725058	0.771571761785808	Brain	LAR vs. HC
1926	Bcl2l15	10.5435261233547	0.0435966448855414	0.961507551614244	4.08574793011724	Brain	LAR vs. HC
1927	Gm15472	2.98199019752086	0.114285714285714	0.961507551614244	1.53171063805351	Brain	LAR vs. HC
1928	Ppm1j	2.70471623505724	0.228571428571429	0.961507551614244	1.92549465530683	Brain	LAR vs. HC
1929	Wnt2b	4.28653862265017	0.199089852148205	0.961507551614244	1.65716703325565	Brain	LAR vs. HC
1930	Inka2	0.210258062853807	0.228571428571429	0.961507551614244	0.79612936825225	Brain	LAR vs. HC
1931	Chil3	243.553639708448	0.241886599408831	0.961507551614244	1.11974302562475	Brain	LAR vs. HC
1932	2010016I18Rik	13.4059901540961	0.241886599408831	0.961507551614244	1.02322455514933	Brain	LAR vs. HC
1933	Dennd2d	2.93025716389846	0.0571428571428571	0.961507551614244	3.27111399516273	Brain	LAR vs. HC
1934	Olfr266	0.0709363072233049	0.049745990721503	0.961507551614244	1.31631698241008	Brain	LAR vs. HC
1935	Gm35507	0.226908370841431	0.228571428571429	0.961507551614244	1.12459321429023	Brain	LAR vs. HC
1936	Gm27008	0.164118025603636	0.228571428571429	0.961507551614244	1.2083636681616	Brain	LAR vs. HC
1937	Kcna2	3.09401412340218	0.0571428571428571	0.961507551614244	2.10320829948275	Brain	LAR vs. HC
1938	Slc6a17	5.66815883391937	0.108408299981465	0.961507551614244	1.5992224894155	Brain	LAR vs. HC
1939	Gstm7	0.293983762307755	0.228571428571429	0.961507551614244	1.87310578499946	Brain	LAR vs. HC
1940	Gstm6	0.251924229706762	0.359012053786429	0.961507551614244	0.85212496187314	Brain	LAR vs. HC
1941	Gnat2	2.68123627526429	0.241886599408831	0.961507551614244	0.787594538035423	Brain	LAR vs. HC
1942	Mybphl	2.66666666666667	0.414216178242525	0.987722567287785	0.782780363856437	Brain	LAR vs. HC
1943	Gpsm2	0.291006258347852	0.628571428571429	0.987722567287785	0.834317191045362	Brain	LAR vs. HC
1944	Gm43221	2.77889189667301	0.228571428571429	0.961507551614244	1.3803288924628	Brain	LAR vs. HC
1945	Gm19391	3.33403279270961	0.854445067629532	0.991015946725058	0.83793635360056	Brain	LAR vs. HC
1946	Slc25a24	8.51662759949095	0.228571428571429	0.961507551614244	1.17612644579205	Brain	LAR vs. HC
1947	Amy1	0.202841501892478	0.558452157283156	0.987722567287785	0.805115941869018	Brain	LAR vs. HC
1948	Olfm3	3.33153784449356	0.435279343218142	0.987722567287785	0.741914726348686	Brain	LAR vs. HC
1949	Gm9889	3.93653461054101	0.435279343218142	0.987722567287785	0.994317607001975	Brain	LAR vs. HC
1950	Gm29151	2.66666666666667	0.825497910704632	0.991015946725058	0.504048649090945	Brain	LAR vs. HC
1951	Lrrc39	0.25260707155953	0.114285714285714	0.961507551614244	1.22514223581399	Brain	LAR vs. HC
1952	Abca4	2.75377017590691	0.825497910704632	0.991015946725058	0.517160854390913	Brain	LAR vs. HC
1953	Ndst3	5.41466990784627	0.211798378305723	0.961507551614244	1.21430454581236	Brain	LAR vs. HC
1954	Ndst4	3.99111841574941	0.435279343218142	0.987722567287785	1.00830038927199	Brain	LAR vs. HC
1955	Ugt8a	17.4525845631632	0.0987286478948249	0.961507551614244	1.18225995909193	Brain	LAR vs. HC
1956	Egf	3.07364782077626	0.114285714285714	0.961507551614244	1.41254890897386	Brain	LAR vs. HC
1957	Etnppl	7.24147669705036	0.114285714285714	0.961507551614244	2.12081782789961	Brain	LAR vs. HC
1958	Dkk2	2.79211840777663	0.211798378305723	0.961507551614244	1.49372369428793	Brain	LAR vs. HC
1959	Gm29811	2.66666666666667	0.349574806123298	0.961507551614244	0.973123680201904	Brain	LAR vs. HC
1960	Gm26691	3.91029360507334	0.049745990721503	0.961507551614244	3.24530241971164	Brain	LAR vs. HC
1961	Cxxc4	4.25011165661906	0.0571428571428571	0.961507551614244	2.13366623138301	Brain	LAR vs. HC
1962	Slc9b2	3.75815023831024	0.592560276916651	0.987722567287785	1.18242944498761	Brain	LAR vs. HC
1963	Gm31243	0.189590535507971	0.228571428571429	0.961507551614244	1.39318555050902	Brain	LAR vs. HC
1964	Bank1	0.229186196851492	0.4	0.961507551614244	1.44263781520702	Brain	LAR vs. HC
1965	Gm5105	0.13473823546158	0.199089852148205	0.961507551614244	1.55771629950499	Brain	LAR vs. HC
1966	Ddah1	2.71554030728005	0.4	0.961507551614244	1.0910110189738	Brain	LAR vs. HC
1967	Lpar3	6.84896518376072	0.825497910704632	0.991015946725058	0.76347887079887	Brain	LAR vs. HC
1968	St6galnac5	0.158197212471885	0.108408299981465	0.961507551614244	2.15048080048361	Brain	LAR vs. HC
1969	Negr1	2.94445644446902	0.228571428571429	0.961507551614244	1.22924279561212	Brain	LAR vs. HC
1970	Ptger3	0.0929044062658404	0.0571428571428571	0.961507551614244	2.10712066257505	Brain	LAR vs. HC
1971	4930430E12Rik	0.230173461364092	0.0571428571428571	0.961507551614244	1.73656891113141	Brain	LAR vs. HC
1972	Car8	3.75672804441656	0.228571428571429	0.961507551614244	1.33250322280988	Brain	LAR vs. HC
1973	4930412C18Rik	3.54712932519891	0.199089852148205	0.961507551614244	1.61309280756316	Brain	LAR vs. HC
1974	Ccne2	3.08213021164282	0.114285714285714	0.961507551614244	2.39671788040368	Brain	LAR vs. HC
1975	Gm11837	0.199351985811132	0.114285714285714	0.961507551614244	1.64022566489828	Brain	LAR vs. HC
1976	Calb1	2.88301699540819	0.628571428571429	0.987722567287785	1.35971958342868	Brain	LAR vs. HC
1977	Mmp16	3.99095605557199	0.825497910704632	0.991015946725058	0.644847105661225	Brain	LAR vs. HC
1978	Ttpa	4.18646855964687	0.108408299981465	0.961507551614244	1.43014111047678	Brain	LAR vs. HC
1979	Pou3f2	2.76555220581881	0.228571428571429	0.961507551614244	1.17446354654064	Brain	LAR vs. HC
1980	Fut9	6.27745112748304	1	1	0.774124218716843	Brain	LAR vs. HC
1981	Ankrd6	0.350029030677483	0.582079651929502	0.987722567287785	0.856219048754109	Brain	LAR vs. HC
1982	Platr9	4.02664886701484	NA	NA	1.95369344279434	Brain	LAR vs. HC
1983	Ifnk	2.66666666666667	0.825497910704632	0.991015946725058	0.504048649090945	Brain	LAR vs. HC
1984	Gm12404	4.63209171230572	0.049745990721503	0.961507551614244	3.07507180757054	Brain	LAR vs. HC
1985	Gm20878	4	NA	NA	1.93649167310371	Brain	LAR vs. HC
1986	Gm13306	2.7092177221632	0.241886599408831	0.961507551614244	0.796754967966323	Brain	LAR vs. HC
1987	1700022I11Rik	0.230164083142851	0.0571428571428571	0.961507551614244	4.08268760872561	Brain	LAR vs. HC
1988	Tpm2	0.139612444813421	0.199089852148205	0.961507551614244	1.50518625108583	Brain	LAR vs. HC
1989	Glipr2	11.9873780163166	0.211798378305723	0.961507551614244	1.10821405872797	Brain	LAR vs. HC
1990	Gm12409	3.3281178897361	0.853041076171313	0.991015946725058	0.836732233056602	Brain	LAR vs. HC
1991	Tbc1d2	10.7677615802486	0.0987286478948249	0.961507551614244	1.84842179265283	Brain	LAR vs. HC
1992	Gm568	5.34676959471611	0.47147432485129	0.987722567287785	1.11216958978637	Brain	LAR vs. HC
1993	Msantd3	3.76533005273289	0.435279343218142	0.987722567287785	0.799671133428381	Brain	LAR vs. HC
1994	AI427809	0.19224425284728	0.108408299981465	0.961507551614244	1.6634751720256	Brain	LAR vs. HC
1995	Tal2	2.69586149890137	0.825497910704632	0.991015946725058	0.508527560423518	Brain	LAR vs. HC
1996	Zfp462	0.225522486257667	0.114285714285714	0.961507551614244	1.32347578706592	Brain	LAR vs. HC
1997	Frrs1l	10.0166312147413	0.0571428571428571	0.961507551614244	2.26879145028659	Brain	LAR vs. HC
1998	Epb41l4b	3.81365267171298	0.582079651929502	0.987722567287785	0.870052639637253	Brain	LAR vs. HC
1999	Shoc1	5.33333333333333	0.236723570637857	0.961507551614244	1.31052648763646	Brain	LAR vs. HC
[truncated: 41,514 more rows]
