# Supplementary material for: MiRNAs shape mouse age-independent tissue adaptation to spaceflight via ECM and developmental pathways
Source: Nat Commun. 2026 Feb 5;17:1387. doi: 10.1038/s41467-026-68737-1 (PMC12876965; doi:10.1038/s41467-026-68737-1)
Supplement: Supplementary file 8 — Supplementary Data 6 [file 41467_2026_68737_MOESM8_ESM.csv]

miRNA	mRNA	experimental_method	pubmed_id	tissues_they_appear_in	DB	miRNA_prefix	miRNA_Family	tissues_in_deg_overlap	n_tissues
mmu-miR-17-5p	FGF10	ChIP-seq, Immunofluorescence, In situ hybridization, Luciferase reporter assay, qRT-PCR	24068957	NA	miRTarBase	mmu-miR-17	MIR-17/92	GAT	1
mmu-miR-150-5p	CXCR4	ELISA, Immunohistochemistry, Luciferase reporter assay, qRT-PCR, Western blot	25466411	NA	miRTarBase	mmu-miR-150	Other	SCAT	1
mmu-miR-17-5p	SQSTM1	FACS, Luciferase reporter assay, qRT-PCR, Western blot	21628417	NA	miRTarBase	mmu-miR-17	MIR-17/92	GAT	1
mmu-miR-150-5p	EGR2	Flow, Luciferase reporter assay, Microarray, qRT-PCR	23604034	NA	miRTarBase	mmu-miR-150	Other	SCAT	1
mmu-miR-133a-3p	ABCA1	HITS-CLIP	25083871, 25753418	Muscle, Heart	Tarbase	mmu-miR-133a	MIR-1/133	BAT, SCAT	2
mmu-miR-133a-3p	ADRB2	HITS-CLIP	25083871	Muscle	Tarbase	mmu-miR-133a	MIR-1/133	BAT	1
mmu-miR-133a-3p	AHNAK	HITS-CLIP	25083871	Muscle	Tarbase	mmu-miR-133a	MIR-1/133	BAT, SCAT	2
mmu-miR-133a-3p	AKAP9	HITS-CLIP	25083871	Muscle	Tarbase	mmu-miR-133a	MIR-1/133	BAT	1
mmu-miR-133a-3p	APC	HITS-CLIP	25083871	Muscle	Tarbase	mmu-miR-133a	MIR-1/133	SCAT	1
mmu-miR-133a-3p	ARHGAP28	HITS-CLIP	25083871	Muscle	Tarbase	mmu-miR-133a	MIR-1/133	BAT	1
mmu-miR-133a-3p	ARNTL	HITS-CLIP	25083871	Muscle	Tarbase	mmu-miR-133a	MIR-1/133	BAT, Heart	2
mmu-miR-133a-3p	ATXN2	HITS-CLIP	25083871	Muscle	Tarbase	mmu-miR-133a	MIR-1/133	BAT	1
mmu-miR-133a-3p	BIRC6	HITS-CLIP	25083871	Muscle	Tarbase	mmu-miR-133a	MIR-1/133	BAT	1
mmu-miR-133a-3p	CAMSAP2	HITS-CLIP	25083871	Muscle	Tarbase	mmu-miR-133a	MIR-1/133	BAT	1
mmu-miR-133a-3p	CDC42BPA	HITS-CLIP	25083871	Muscle	Tarbase	mmu-miR-133a	MIR-1/133	BAT	1
mmu-miR-133a-3p	CEP170	HITS-CLIP	25083871	Muscle	Tarbase	mmu-miR-133a	MIR-1/133	BAT, SCAT	2
mmu-miR-133a-3p	CEP85L	HITS-CLIP	25083871	Muscle	Tarbase	mmu-miR-133a	MIR-1/133	BAT, SCAT	2
mmu-miR-133a-3p	CHD4	HITS-CLIP	25083871	Muscle	Tarbase	mmu-miR-133a	MIR-1/133	BAT	1
mmu-miR-133a-3p	CHIC1	HITS-CLIP	25083871	Muscle	Tarbase	mmu-miR-133a	MIR-1/133	SCAT	1
mmu-miR-133a-3p	CLTA	HITS-CLIP	25083871, 25753418	Muscle, Heart	Tarbase	mmu-miR-133a	MIR-1/133	BAT	1
mmu-miR-133a-3p	CMPK1	HITS-CLIP	25083871	Muscle	Tarbase	mmu-miR-133a	MIR-1/133	BAT	1
mmu-miR-133a-3p	CNST	HITS-CLIP	25083871	Muscle	Tarbase	mmu-miR-133a	MIR-1/133	BAT	1
mmu-miR-133a-3p	CPED1	HITS-CLIP	25753418	Heart	Tarbase	mmu-miR-133a	MIR-1/133	BAT, SCAT	2
mmu-miR-133a-3p	DCBLD1	HITS-CLIP	25083871	Muscle	Tarbase	mmu-miR-133a	MIR-1/133	SCAT	1
mmu-miR-133a-3p	DCLK1	HITS-CLIP	25083871	Muscle	Tarbase	mmu-miR-133a	MIR-1/133	Lung	1
mmu-miR-133a-3p	DPY19L3	HITS-CLIP	25083871	Muscle	Tarbase	mmu-miR-133a	MIR-1/133	BAT	1
mmu-miR-133a-3p	E2F2	HITS-CLIP	25083871	Muscle	Tarbase	mmu-miR-133a	MIR-1/133	SCAT	1
mmu-miR-133a-3p	EBF3	HITS-CLIP	25083871	Muscle	Tarbase	mmu-miR-133a	MIR-1/133	BAT, SCAT	2
mmu-miR-133a-3p	EEA1	HITS-CLIP	25083871	Muscle	Tarbase	mmu-miR-133a	MIR-1/133	BAT	1
mmu-miR-133a-3p	EFNA4	HITS-CLIP	25083871	Muscle	Tarbase	mmu-miR-133a	MIR-1/133	SCAT	1
mmu-miR-133a-3p	ENC1	HITS-CLIP	25083871	Muscle	Tarbase	mmu-miR-133a	MIR-1/133	SCAT	1
mmu-miR-133a-3p	EPB41L2	HITS-CLIP	25083871	Muscle	Tarbase	mmu-miR-133a	MIR-1/133	BAT	1
mmu-miR-133a-3p	EPC2	HITS-CLIP	25083871	Muscle	Tarbase	mmu-miR-133a	MIR-1/133	BAT	1
mmu-miR-133a-3p	EPHB3	HITS-CLIP	25083871	Muscle	Tarbase	mmu-miR-133a	MIR-1/133	SCAT	1
mmu-miR-133a-3p	FBXO30	HITS-CLIP	25083871	Muscle	Tarbase	mmu-miR-133a	MIR-1/133	BAT, SCAT	2
mmu-miR-133a-3p	GCH1	HITS-CLIP	25083871	Muscle	Tarbase	mmu-miR-133a	MIR-1/133	BAT	1
mmu-miR-133a-3p	GOLGA4	HITS-CLIP	25083871	Muscle	Tarbase	mmu-miR-133a	MIR-1/133	BAT	1
mmu-miR-133a-3p	HSPA4L	HITS-CLIP	25083871	Muscle	Tarbase	mmu-miR-133a	MIR-1/133	BAT	1
mmu-miR-133a-3p	KAT6A	HITS-CLIP	25083871	Muscle	Tarbase	mmu-miR-133a	MIR-1/133	BAT	1
mmu-miR-133a-3p	KDM3B	HITS-CLIP	25083871	Muscle	Tarbase	mmu-miR-133a	MIR-1/133	BAT	1
mmu-miR-133a-3p	KMT2A	HITS-CLIP	25083871	Muscle	Tarbase	mmu-miR-133a	MIR-1/133	BAT	1
mmu-miR-133a-3p	KMT2C	HITS-CLIP	25083871	Muscle	Tarbase	mmu-miR-133a	MIR-1/133	BAT	1
mmu-miR-133a-3p	MACF1	HITS-CLIP	25083871, 25753418	Muscle, Heart	Tarbase	mmu-miR-133a	MIR-1/133	BAT	1
mmu-miR-133a-3p	MAP3K4	HITS-CLIP	25083871	Muscle	Tarbase	mmu-miR-133a	MIR-1/133	BAT	1
mmu-miR-133a-3p	MAP4	HITS-CLIP	25083871	Muscle	Tarbase	mmu-miR-133a	MIR-1/133	BAT	1
mmu-miR-133a-3p	MATN2	HITS-CLIP	25083871	Muscle	Tarbase	mmu-miR-133a	MIR-1/133	BAT	1
mmu-miR-133a-3p	MBD5	HITS-CLIP	25083871	Muscle	Tarbase	mmu-miR-133a	MIR-1/133	SCAT	1
mmu-miR-133a-3p	MECOM	HITS-CLIP	25083871	Muscle	Tarbase	mmu-miR-133a	MIR-1/133	SCAT	1
mmu-miR-133a-3p	MTFR1L	HITS-CLIP	25083871	Muscle	Tarbase	mmu-miR-133a	MIR-1/133	BAT	1
mmu-miR-133a-3p	MYO10	HITS-CLIP	25083871	Muscle	Tarbase	mmu-miR-133a	MIR-1/133	SCAT	1
mmu-miR-133a-3p	NBEAL1	HITS-CLIP	25083871	Muscle	Tarbase	mmu-miR-133a	MIR-1/133	SCAT	1
mmu-miR-133a-3p	NCS1	HITS-CLIP	25083871	Muscle	Tarbase	mmu-miR-133a	MIR-1/133	SCAT	1
mmu-miR-133a-3p	NUP160	HITS-CLIP	25083871	Muscle	Tarbase	mmu-miR-133a	MIR-1/133	BAT	1
mmu-miR-133a-3p	PANK3	HITS-CLIP	25083871	Muscle	Tarbase	mmu-miR-133a	MIR-1/133	SCAT	1
mmu-miR-133a-3p	PHTF2	HITS-CLIP	25753418	Heart	Tarbase	mmu-miR-133a	MIR-1/133	BAT	1
mmu-miR-133a-3p	PRRC2C	HITS-CLIP	25083871	Muscle	Tarbase	mmu-miR-133a	MIR-1/133	BAT	1
mmu-miR-133a-3p	PTPRG	HITS-CLIP	25083871	Muscle	Tarbase	mmu-miR-133a	MIR-1/133	SCAT	1
mmu-miR-133a-3p	RAPGEF2	HITS-CLIP	25083871	Muscle	Tarbase	mmu-miR-133a	MIR-1/133	BAT, SCAT	2
mmu-miR-133a-3p	RBBP6	HITS-CLIP	25083871	Muscle	Tarbase	mmu-miR-133a	MIR-1/133	BAT	1
mmu-miR-133a-3p	RPGRIP1L	HITS-CLIP	25083871	Muscle	Tarbase	mmu-miR-133a	MIR-1/133	BAT	1
mmu-miR-133a-3p	SEC61B	HITS-CLIP	25083871	Muscle	Tarbase	mmu-miR-133a	MIR-1/133	SCAT	1
mmu-miR-133a-3p	SGMS2	HITS-CLIP	25083871	Muscle	Tarbase	mmu-miR-133a	MIR-1/133	Heart	1
mmu-miR-133a-3p	SNAI2	HITS-CLIP	25083871	Muscle	Tarbase	mmu-miR-133a	MIR-1/133	BAT, SCAT	2
mmu-miR-133a-3p	SOCS2	HITS-CLIP	25083871	Muscle	Tarbase	mmu-miR-133a	MIR-1/133	Heart	1
mmu-miR-133a-3p	SPTSSA	HITS-CLIP	25083871	Muscle	Tarbase	mmu-miR-133a	MIR-1/133	BAT	1
mmu-miR-133a-3p	TCF4	HITS-CLIP	25083871	Muscle	Tarbase	mmu-miR-133a	MIR-1/133	SCAT	1
mmu-miR-133a-3p	THBS1	HITS-CLIP	25083871	Muscle	Tarbase	mmu-miR-133a	MIR-1/133	Heart	1
mmu-miR-133a-3p	TIMP3	HITS-CLIP	25083871	Muscle	Tarbase	mmu-miR-133a	MIR-1/133	SCAT	1
mmu-miR-133a-3p	TMEM59	HITS-CLIP	25083871	Muscle	Tarbase	mmu-miR-133a	MIR-1/133	BAT	1
mmu-miR-133a-3p	TNRC6A	HITS-CLIP	25083871	Muscle	Tarbase	mmu-miR-133a	MIR-1/133	BAT	1
mmu-miR-133a-3p	TNS1	HITS-CLIP	25083871	Muscle	Tarbase	mmu-miR-133a	MIR-1/133	SCAT	1
mmu-miR-133a-3p	TRIM23	HITS-CLIP	25083871	Muscle	Tarbase	mmu-miR-133a	MIR-1/133	BAT	1
mmu-miR-133a-3p	TRIP11	HITS-CLIP	25083871	Muscle	Tarbase	mmu-miR-133a	MIR-1/133	BAT	1
mmu-miR-133a-3p	TXN2	HITS-CLIP	25083871	Muscle	Tarbase	mmu-miR-133a	MIR-1/133	BAT	1
mmu-miR-133a-3p	UBE2E3	HITS-CLIP	25083871	Muscle	Tarbase	mmu-miR-133a	MIR-1/133	BAT	1
mmu-miR-133a-3p	UCK2	HITS-CLIP	25083871	Muscle	Tarbase	mmu-miR-133a	MIR-1/133	SCAT	1
mmu-miR-133a-3p	USP24	HITS-CLIP	25083871	Muscle	Tarbase	mmu-miR-133a	MIR-1/133	BAT	1
mmu-miR-133a-3p	USP33	HITS-CLIP	25083871	Muscle	Tarbase	mmu-miR-133a	MIR-1/133	BAT	1
mmu-miR-133a-3p	UTRN	HITS-CLIP	25083871	Muscle	Tarbase	mmu-miR-133a	MIR-1/133	BAT, SCAT	2
mmu-miR-133a-3p	WDFY3	HITS-CLIP	25083871	Muscle	Tarbase	mmu-miR-133a	MIR-1/133	SCAT	1
mmu-miR-133a-3p	WWP1	HITS-CLIP	25753418	Heart	Tarbase	mmu-miR-133a	MIR-1/133	BAT	1
mmu-miR-133a-3p	ZEB1	HITS-CLIP	25083871	Muscle	Tarbase	mmu-miR-133a	MIR-1/133	BAT	1
mmu-miR-133a-5p	ACSL4	HITS-CLIP	25083871	Muscle	Tarbase	mmu-miR-133a	MIR-1/133	BAT	1
mmu-miR-133a-5p	ARFGEF2	HITS-CLIP	25083871	Muscle	Tarbase	mmu-miR-133a	MIR-1/133	BAT	1
mmu-miR-133a-5p	BIRC6	HITS-CLIP	25083871	Muscle	Tarbase	mmu-miR-133a	MIR-1/133	BAT	1
mmu-miR-133a-5p	CHD9	HITS-CLIP	25083871	Muscle	Tarbase	mmu-miR-133a	MIR-1/133	BAT	1
mmu-miR-133a-5p	EPC2	HITS-CLIP	25083871	Muscle	Tarbase	mmu-miR-133a	MIR-1/133	BAT	1
mmu-miR-133a-5p	GLCE	HITS-CLIP	25083871	Muscle	Tarbase	mmu-miR-133a	MIR-1/133	SCAT	1
mmu-miR-133a-5p	KAT6A	HITS-CLIP	25083871	Muscle	Tarbase	mmu-miR-133a	MIR-1/133	BAT	1
mmu-miR-133a-5p	LCORL	HITS-CLIP	25083871	Muscle	Tarbase	mmu-miR-133a	MIR-1/133	BAT, SCAT	2
mmu-miR-133a-5p	NIPBL	HITS-CLIP	25083871	Muscle	Tarbase	mmu-miR-133a	MIR-1/133	BAT	1
mmu-miR-133a-5p	NUP160	HITS-CLIP	25083871	Muscle	Tarbase	mmu-miR-133a	MIR-1/133	BAT	1
mmu-miR-133a-5p	PRRC2C	HITS-CLIP	25753418	Heart	Tarbase	mmu-miR-133a	MIR-1/133	BAT	1
mmu-miR-133a-5p	RB1	HITS-CLIP	25083871	Muscle	Tarbase	mmu-miR-133a	MIR-1/133	BAT, SCAT	2
mmu-miR-133a-5p	SETD2	HITS-CLIP	25083871	Muscle	Tarbase	mmu-miR-133a	MIR-1/133	BAT	1
mmu-miR-133a-5p	SMARCA5	HITS-CLIP	25083871	Muscle	Tarbase	mmu-miR-133a	MIR-1/133	BAT	1
mmu-miR-133a-5p	TCF4	HITS-CLIP	25083871	Muscle	Tarbase	mmu-miR-133a	MIR-1/133	SCAT	1
mmu-miR-133a-5p	TNRC6A	HITS-CLIP	25083871	Muscle	Tarbase	mmu-miR-133a	MIR-1/133	BAT	1
mmu-miR-133a-5p	UBR5	HITS-CLIP	25753418	Heart	Tarbase	mmu-miR-133a	MIR-1/133	BAT	1
mmu-miR-133a-5p	ZEB1	HITS-CLIP	25083871	Muscle	Tarbase	mmu-miR-133a	MIR-1/133	BAT	1
mmu-miR-133b-3p	ABCA1	HITS-CLIP	25083871, 25753418	Muscle, Heart	Tarbase	mmu-miR-133b	MIR-1/133	BAT, SCAT	2
mmu-miR-133b-3p	AHNAK	HITS-CLIP	25083871	Muscle	Tarbase	mmu-miR-133b	MIR-1/133	BAT, SCAT	2
mmu-miR-133b-3p	APC	HITS-CLIP	25083871	Muscle	Tarbase	mmu-miR-133b	MIR-1/133	SCAT	1
mmu-miR-133b-3p	ARNTL	HITS-CLIP	25083871	Muscle	Tarbase	mmu-miR-133b	MIR-1/133	BAT, Heart	2
mmu-miR-133b-3p	ATP6AP2	HITS-CLIP	25083871	Muscle	Tarbase	mmu-miR-133b	MIR-1/133	BAT	1
mmu-miR-133b-3p	ATXN2	HITS-CLIP	25083871	Muscle	Tarbase	mmu-miR-133b	MIR-1/133	BAT	1
mmu-miR-133b-3p	BIRC6	HITS-CLIP	25083871	Muscle	Tarbase	mmu-miR-133b	MIR-1/133	BAT	1
mmu-miR-133b-3p	CDC42BPA	HITS-CLIP	25083871	Muscle	Tarbase	mmu-miR-133b	MIR-1/133	BAT	1
mmu-miR-133b-3p	CEP85L	HITS-CLIP	25083871	Muscle	Tarbase	mmu-miR-133b	MIR-1/133	BAT, SCAT	2
mmu-miR-133b-3p	CHD4	HITS-CLIP	25083871	Muscle	Tarbase	mmu-miR-133b	MIR-1/133	BAT	1
mmu-miR-133b-3p	CHIC1	HITS-CLIP	25083871	Muscle	Tarbase	mmu-miR-133b	MIR-1/133	SCAT	1
mmu-miR-133b-3p	CLTA	HITS-CLIP	25083871, 25753418	Muscle, Heart	Tarbase	mmu-miR-133b	MIR-1/133	BAT	1
mmu-miR-133b-3p	CMPK1	HITS-CLIP	25083871	Muscle	Tarbase	mmu-miR-133b	MIR-1/133	BAT	1
mmu-miR-133b-3p	CNST	HITS-CLIP	25083871	Muscle	Tarbase	mmu-miR-133b	MIR-1/133	BAT	1
mmu-miR-133b-3p	CRLF3	HITS-CLIP	25083871	Muscle	Tarbase	mmu-miR-133b	MIR-1/133	SCAT	1
mmu-miR-133b-3p	DCBLD1	HITS-CLIP	25083871	Muscle	Tarbase	mmu-miR-133b	MIR-1/133	SCAT	1
mmu-miR-133b-3p	DCLK1	HITS-CLIP	25083871	Muscle	Tarbase	mmu-miR-133b	MIR-1/133	Lung	1
mmu-miR-133b-3p	DCUN1D4	HITS-CLIP	25083871	Muscle	Tarbase	mmu-miR-133b	MIR-1/133	BAT	1
mmu-miR-133b-3p	DPY19L3	HITS-CLIP	25083871	Muscle	Tarbase	mmu-miR-133b	MIR-1/133	BAT	1
mmu-miR-133b-3p	E2F2	HITS-CLIP	25083871	Muscle	Tarbase	mmu-miR-133b	MIR-1/133	SCAT	1
mmu-miR-133b-3p	EEA1	HITS-CLIP	25083871	Muscle	Tarbase	mmu-miR-133b	MIR-1/133	BAT	1
mmu-miR-133b-3p	EFNA4	HITS-CLIP	25083871	Muscle	Tarbase	mmu-miR-133b	MIR-1/133	SCAT	1
mmu-miR-133b-3p	ENC1	HITS-CLIP	25083871	Muscle	Tarbase	mmu-miR-133b	MIR-1/133	SCAT	1
mmu-miR-133b-3p	EPB41L2	HITS-CLIP	25083871	Muscle	Tarbase	mmu-miR-133b	MIR-1/133	BAT	1
mmu-miR-133b-3p	EPC2	HITS-CLIP	25083871	Muscle	Tarbase	mmu-miR-133b	MIR-1/133	BAT	1
mmu-miR-133b-3p	EPHB3	HITS-CLIP	25083871	Muscle	Tarbase	mmu-miR-133b	MIR-1/133	SCAT	1
mmu-miR-133b-3p	FAM126B	HITS-CLIP	25083871	Muscle	Tarbase	mmu-miR-133b	MIR-1/133	SCAT	1
mmu-miR-133b-3p	FBXO30	HITS-CLIP	25083871	Muscle	Tarbase	mmu-miR-133b	MIR-1/133	BAT, SCAT	2
mmu-miR-133b-3p	G2E3	HITS-CLIP	25083871	Muscle	Tarbase	mmu-miR-133b	MIR-1/133	BAT	1
mmu-miR-133b-3p	GCH1	HITS-CLIP	25083871	Muscle	Tarbase	mmu-miR-133b	MIR-1/133	BAT	1
mmu-miR-133b-3p	GOLGA4	HITS-CLIP	25083871	Muscle	Tarbase	mmu-miR-133b	MIR-1/133	BAT	1
mmu-miR-133b-3p	HSPA4L	HITS-CLIP	25083871	Muscle	Tarbase	mmu-miR-133b	MIR-1/133	BAT	1
mmu-miR-133b-3p	KDM3B	HITS-CLIP	25083871	Muscle	Tarbase	mmu-miR-133b	MIR-1/133	BAT	1
mmu-miR-133b-3p	KMT2A	HITS-CLIP	25083871	Muscle	Tarbase	mmu-miR-133b	MIR-1/133	BAT	1
mmu-miR-133b-3p	KMT2C	HITS-CLIP	25083871	Muscle	Tarbase	mmu-miR-133b	MIR-1/133	BAT	1
mmu-miR-133b-3p	MACF1	HITS-CLIP	25083871, 25753418	Muscle, Heart	Tarbase	mmu-miR-133b	MIR-1/133	BAT	1
mmu-miR-133b-3p	MAP3K4	HITS-CLIP	25083871	Muscle	Tarbase	mmu-miR-133b	MIR-1/133	BAT	1
mmu-miR-133b-3p	MAP4	HITS-CLIP	25083871	Muscle	Tarbase	mmu-miR-133b	MIR-1/133	BAT	1
mmu-miR-133b-3p	MATN2	HITS-CLIP	25083871	Muscle	Tarbase	mmu-miR-133b	MIR-1/133	BAT	1
mmu-miR-133b-3p	MBD5	HITS-CLIP	25083871	Muscle	Tarbase	mmu-miR-133b	MIR-1/133	SCAT	1
mmu-miR-133b-3p	MECOM	HITS-CLIP	25083871	Muscle	Tarbase	mmu-miR-133b	MIR-1/133	SCAT	1
mmu-miR-133b-3p	MMP15	HITS-CLIP	25083871	Muscle	Tarbase	mmu-miR-133b	MIR-1/133	SCAT	1
mmu-miR-133b-3p	MTFR1L	HITS-CLIP	25083871	Muscle	Tarbase	mmu-miR-133b	MIR-1/133	BAT	1
mmu-miR-133b-3p	NBEAL1	HITS-CLIP	25083871	Muscle	Tarbase	mmu-miR-133b	MIR-1/133	SCAT	1
mmu-miR-133b-3p	NCS1	HITS-CLIP	25083871	Muscle	Tarbase	mmu-miR-133b	MIR-1/133	SCAT	1
mmu-miR-133b-3p	NUP160	HITS-CLIP	25083871	Muscle	Tarbase	mmu-miR-133b	MIR-1/133	BAT	1
mmu-miR-133b-3p	PANK3	HITS-CLIP	25083871	Muscle	Tarbase	mmu-miR-133b	MIR-1/133	SCAT	1
mmu-miR-133b-3p	PHTF2	HITS-CLIP	25753418	Heart	Tarbase	mmu-miR-133b	MIR-1/133	BAT	1
mmu-miR-133b-3p	PKP4	HITS-CLIP	25083871	Muscle	Tarbase	mmu-miR-133b	MIR-1/133	SCAT	1
mmu-miR-133b-3p	PRRC2C	HITS-CLIP	25083871	Muscle	Tarbase	mmu-miR-133b	MIR-1/133	BAT	1
mmu-miR-133b-3p	PTPRG	HITS-CLIP	25083871	Muscle	Tarbase	mmu-miR-133b	MIR-1/133	SCAT	1
mmu-miR-133b-3p	RAPGEF2	HITS-CLIP	25083871	Muscle	Tarbase	mmu-miR-133b	MIR-1/133	BAT, SCAT	2
mmu-miR-133b-3p	RBBP6	HITS-CLIP	25083871	Muscle	Tarbase	mmu-miR-133b	MIR-1/133	BAT	1
mmu-miR-133b-3p	RPGRIP1L	HITS-CLIP	25083871	Muscle	Tarbase	mmu-miR-133b	MIR-1/133	BAT	1
mmu-miR-133b-3p	RRAGD	HITS-CLIP	25753418	Heart	Tarbase	mmu-miR-133b	MIR-1/133	SCAT	1
mmu-miR-133b-3p	SEC61B	HITS-CLIP	25083871	Muscle	Tarbase	mmu-miR-133b	MIR-1/133	SCAT	1
mmu-miR-133b-3p	SEMA3A	HITS-CLIP	25083871	Muscle	Tarbase	mmu-miR-133b	MIR-1/133	Lung	1
mmu-miR-133b-3p	SEMA7A	HITS-CLIP	25083871	Muscle	Tarbase	mmu-miR-133b	MIR-1/133	SCAT	1
mmu-miR-133b-3p	SGMS2	HITS-CLIP	25083871	Muscle	Tarbase	mmu-miR-133b	MIR-1/133	Heart	1
mmu-miR-133b-3p	SNAI2	HITS-CLIP	25083871	Muscle	Tarbase	mmu-miR-133b	MIR-1/133	BAT, SCAT	2
mmu-miR-133b-3p	TCF4	HITS-CLIP	25083871	Muscle	Tarbase	mmu-miR-133b	MIR-1/133	SCAT	1
mmu-miR-133b-3p	THBS1	HITS-CLIP	25083871	Muscle	Tarbase	mmu-miR-133b	MIR-1/133	Heart	1
mmu-miR-133b-3p	TMSB4X	HITS-CLIP	31433990		Tarbase	mmu-miR-133b	MIR-1/133	BAT, SCAT	2
mmu-miR-133b-3p	TNRC6A	HITS-CLIP	25083871	Muscle	Tarbase	mmu-miR-133b	MIR-1/133	BAT	1
mmu-miR-133b-3p	TNS1	HITS-CLIP	25083871	Muscle	Tarbase	mmu-miR-133b	MIR-1/133	SCAT	1
mmu-miR-133b-3p	TRIP11	HITS-CLIP	25083871	Muscle	Tarbase	mmu-miR-133b	MIR-1/133	BAT	1
mmu-miR-133b-3p	UBE2E3	HITS-CLIP	25083871	Muscle	Tarbase	mmu-miR-133b	MIR-1/133	BAT	1
mmu-miR-133b-3p	UCK2	HITS-CLIP	25083871	Muscle	Tarbase	mmu-miR-133b	MIR-1/133	SCAT	1
mmu-miR-133b-3p	USP24	HITS-CLIP	25083871	Muscle	Tarbase	mmu-miR-133b	MIR-1/133	BAT	1
mmu-miR-133b-3p	USP33	HITS-CLIP	25083871	Muscle	Tarbase	mmu-miR-133b	MIR-1/133	BAT	1
mmu-miR-133b-3p	UTRN	HITS-CLIP	25083871	Muscle	Tarbase	mmu-miR-133b	MIR-1/133	BAT, SCAT	2
mmu-miR-133b-3p	WDFY3	HITS-CLIP	25083871	Muscle	Tarbase	mmu-miR-133b	MIR-1/133	SCAT	1
mmu-miR-133b-3p	ZADH2	HITS-CLIP	25083871	Muscle	Tarbase	mmu-miR-133b	MIR-1/133	Liver	1
mmu-miR-133b-3p	ZEB1	HITS-CLIP	25083871	Muscle	Tarbase	mmu-miR-133b	MIR-1/133	BAT	1
mmu-miR-1a-3p	ACVR2A	HITS-CLIP	25083871, 25753418	Muscle, Heart	Tarbase	mmu-miR-1a	MIR-1/133	BAT	1
mmu-miR-1a-3p	ADAMTS5	HITS-CLIP	25083871	Muscle	Tarbase	mmu-miR-1a	MIR-1/133	SCAT	1
mmu-miR-1a-3p	AFF4	HITS-CLIP	25083871, 25753418	Muscle, Heart	Tarbase	mmu-miR-1a	MIR-1/133	BAT	1
mmu-miR-1a-3p	AHNAK	HITS-CLIP	25083871	Muscle	Tarbase	mmu-miR-1a	MIR-1/133	BAT, SCAT	2
mmu-miR-1a-3p	AKAP9	HITS-CLIP	25083871	Muscle	Tarbase	mmu-miR-1a	MIR-1/133	BAT	1
mmu-miR-1a-3p	AKT3	HITS-CLIP	25083871	Muscle	Tarbase	mmu-miR-1a	MIR-1/133	BAT	1
mmu-miR-1a-3p	AMOTL2	HITS-CLIP	25083871	Muscle	Tarbase	mmu-miR-1a	MIR-1/133	SCAT	1
mmu-miR-1a-3p	ANO6	HITS-CLIP	25083871	Muscle	Tarbase	mmu-miR-1a	MIR-1/133	BAT	1
mmu-miR-1a-3p	APC	HITS-CLIP	25083871	Muscle	Tarbase	mmu-miR-1a	MIR-1/133	SCAT	1
mmu-miR-1a-3p	ARFGEF2	HITS-CLIP	25083871	Muscle	Tarbase	mmu-miR-1a	MIR-1/133	BAT	1
mmu-miR-1a-3p	ARHGAP21	HITS-CLIP	25083871, 25753418	Muscle, Heart	Tarbase	mmu-miR-1a	MIR-1/133	BAT, SCAT	2
mmu-miR-1a-3p	ARHGAP29	HITS-CLIP	25083871	Muscle	Tarbase	mmu-miR-1a	MIR-1/133	BAT	1
mmu-miR-1a-3p	ARHGEF10	HITS-CLIP	25083871	Muscle	Tarbase	mmu-miR-1a	MIR-1/133	BAT	1
mmu-miR-1a-3p	ATXN2	HITS-CLIP	25753418	Heart	Tarbase	mmu-miR-1a	MIR-1/133	BAT	1
mmu-miR-1a-3p	BCL7A	HITS-CLIP	25083871	Muscle	Tarbase	mmu-miR-1a	MIR-1/133	BAT	1
mmu-miR-1a-3p	BIRC6	HITS-CLIP	25083871	Muscle	Tarbase	mmu-miR-1a	MIR-1/133	BAT	1
mmu-miR-1a-3p	BMPR2	HITS-CLIP	25083871	Muscle	Tarbase	mmu-miR-1a	MIR-1/133	BAT, SCAT	2
mmu-miR-1a-3p	CAMSAP2	HITS-CLIP	25083871	Muscle	Tarbase	mmu-miR-1a	MIR-1/133	BAT	1
mmu-miR-1a-3p	CEP350	HITS-CLIP	25083871	Muscle	Tarbase	mmu-miR-1a	MIR-1/133	BAT	1
mmu-miR-1a-3p	CHD4	HITS-CLIP	25083871	Muscle	Tarbase	mmu-miR-1a	MIR-1/133	BAT	1
mmu-miR-1a-3p	CHD8	HITS-CLIP	25083871	Muscle	Tarbase	mmu-miR-1a	MIR-1/133	BAT	1
mmu-miR-1a-3p	CHD9	HITS-CLIP	25083871	Muscle	Tarbase	mmu-miR-1a	MIR-1/133	BAT	1
mmu-miR-1a-3p	CLOCK	HITS-CLIP	25083871	Muscle	Tarbase	mmu-miR-1a	MIR-1/133	BAT	1
mmu-miR-1a-3p	COL4A3BP	HITS-CLIP	25083871	Muscle	Tarbase	mmu-miR-1a	MIR-1/133	BAT	1
mmu-miR-1a-3p	CPD	HITS-CLIP	31433990		Tarbase	mmu-miR-1a	MIR-1/133	SCAT	1
mmu-miR-1a-3p	CPED1	HITS-CLIP	25083871, 25753418	Muscle, Heart	Tarbase	mmu-miR-1a	MIR-1/133	BAT, SCAT	2
mmu-miR-1a-3p	DGKH	HITS-CLIP	25083871	Muscle	Tarbase	mmu-miR-1a	MIR-1/133	SCAT	1
mmu-miR-1a-3p	DIAPH2	HITS-CLIP	25083871	Muscle	Tarbase	mmu-miR-1a	MIR-1/133	SCAT	1
mmu-miR-1a-3p	DIP2C	HITS-CLIP	25083871	Muscle	Tarbase	mmu-miR-1a	MIR-1/133	BAT	1
mmu-miR-1a-3p	DLC1	HITS-CLIP	25753418	Heart	Tarbase	mmu-miR-1a	MIR-1/133	BAT	1
mmu-miR-1a-3p	DOCK9	HITS-CLIP	25083871	Muscle	Tarbase	mmu-miR-1a	MIR-1/133	BAT	1
mmu-miR-1a-3p	DUSP2	HITS-CLIP	25083871	Muscle	Tarbase	mmu-miR-1a	MIR-1/133	BAT, SCAT	2
mmu-miR-1a-3p	EBF3	HITS-CLIP	25083871	Muscle	Tarbase	mmu-miR-1a	MIR-1/133	BAT, SCAT	2
mmu-miR-1a-3p	EGR3	HITS-CLIP	25083871	Muscle	Tarbase	mmu-miR-1a	MIR-1/133	BAT	1
mmu-miR-1a-3p	ELOVL1	HITS-CLIP	25083871	Muscle	Tarbase	mmu-miR-1a	MIR-1/133	BAT	1
mmu-miR-1a-3p	EMC4	HITS-CLIP	25753418	Heart	Tarbase	mmu-miR-1a	MIR-1/133	BAT	1
mmu-miR-1a-3p	ENC1	HITS-CLIP	25083871	Muscle	Tarbase	mmu-miR-1a	MIR-1/133	SCAT	1
mmu-miR-1a-3p	EPAS1	HITS-CLIP	25753418	Heart	Tarbase	mmu-miR-1a	MIR-1/133	SCAT	1
mmu-miR-1a-3p	EPHA4	HITS-CLIP	25083871	Muscle	Tarbase	mmu-miR-1a	MIR-1/133	SCAT	1
mmu-miR-1a-3p	ERC1	HITS-CLIP	25083871	Muscle	Tarbase	mmu-miR-1a	MIR-1/133	BAT	1
mmu-miR-1a-3p	EZH1	HITS-CLIP	25083871	Muscle	Tarbase	mmu-miR-1a	MIR-1/133	BAT	1
mmu-miR-1a-3p	FAM126B	HITS-CLIP	25083871	Muscle	Tarbase	mmu-miR-1a	MIR-1/133	SCAT	1
mmu-miR-1a-3p	FAT4	HITS-CLIP	25083871	Muscle	Tarbase	mmu-miR-1a	MIR-1/133	BAT, SCAT	2
mmu-miR-1a-3p	FBXO30	HITS-CLIP	25083871	Muscle	Tarbase	mmu-miR-1a	MIR-1/133	BAT, SCAT	2
mmu-miR-1a-3p	FCHO2	HITS-CLIP	25083871	Muscle	Tarbase	mmu-miR-1a	MIR-1/133	BAT	1
mmu-miR-1a-3p	FXR1	HITS-CLIP	25083871	Muscle	Tarbase	mmu-miR-1a	MIR-1/133	BAT	1
mmu-miR-1a-3p	FZD7	HITS-CLIP	25083871	Muscle	Tarbase	mmu-miR-1a	MIR-1/133	SCAT	1
mmu-miR-1a-3p	GATAD2A	HITS-CLIP	25083871	Muscle	Tarbase	mmu-miR-1a	MIR-1/133	BAT	1
mmu-miR-1a-3p	GLCE	HITS-CLIP	25083871	Muscle	Tarbase	mmu-miR-1a	MIR-1/133	SCAT	1
mmu-miR-1a-3p	HECW2	HITS-CLIP	25083871	Muscle	Tarbase	mmu-miR-1a	MIR-1/133	SCAT	1
mmu-miR-1a-3p	HERC2	HITS-CLIP	25083871	Muscle	Tarbase	mmu-miR-1a	MIR-1/133	BAT	1
mmu-miR-1a-3p	HIVEP2	HITS-CLIP	25083871	Muscle	Tarbase	mmu-miR-1a	MIR-1/133	BAT	1
mmu-miR-1a-3p	HS3ST3B1	HITS-CLIP	25083871	Muscle	Tarbase	mmu-miR-1a	MIR-1/133	BAT	1
mmu-miR-1a-3p	HSPA4L	HITS-CLIP	25083871	Muscle	Tarbase	mmu-miR-1a	MIR-1/133	BAT	1
mmu-miR-1a-3p	INHBA	HITS-CLIP	25083871	Muscle	Tarbase	mmu-miR-1a	MIR-1/133	SCAT	1
mmu-miR-1a-3p	JMY	HITS-CLIP	25083871	Muscle	Tarbase	mmu-miR-1a	MIR-1/133	BAT	1
mmu-miR-1a-3p	KAT6A	HITS-CLIP	25083871	Muscle	Tarbase	mmu-miR-1a	MIR-1/133	BAT	1
mmu-miR-1a-3p	KAT6B	HITS-CLIP	25083871	Muscle	Tarbase	mmu-miR-1a	MIR-1/133	BAT	1
mmu-miR-1a-3p	KCTD13	HITS-CLIP	25083871	Muscle	Tarbase	mmu-miR-1a	MIR-1/133	BAT	1
mmu-miR-1a-3p	KLHL15	HITS-CLIP	25083871	Muscle	Tarbase	mmu-miR-1a	MIR-1/133	Heart	1
mmu-miR-1a-3p	KMT2A	HITS-CLIP	25083871	Muscle	Tarbase	mmu-miR-1a	MIR-1/133	BAT	1
mmu-miR-1a-3p	KMT2C	HITS-CLIP	25083871	Muscle	Tarbase	mmu-miR-1a	MIR-1/133	BAT	1
mmu-miR-1a-3p	KTN1	HITS-CLIP	25083871	Muscle	Tarbase	mmu-miR-1a	MIR-1/133	BAT	1
mmu-miR-1a-3p	LAMC1	HITS-CLIP	25083871, 25753418	Muscle, Heart	Tarbase	mmu-miR-1a	MIR-1/133	BAT	1
mmu-miR-1a-3p	LAPTM4A	HITS-CLIP	25753418	Heart	Tarbase	mmu-miR-1a	MIR-1/133	BAT	1
mmu-miR-1a-3p	LCOR	HITS-CLIP	25083871	Muscle	Tarbase	mmu-miR-1a	MIR-1/133	BAT	1
mmu-miR-1a-3p	LOX	HITS-CLIP	25083871	Muscle	Tarbase	mmu-miR-1a	MIR-1/133	Heart, SCAT	2
mmu-miR-1a-3p	MACF1	HITS-CLIP	25083871, 25753418	Muscle, Heart	Tarbase	mmu-miR-1a	MIR-1/133	BAT	1
mmu-miR-1a-3p	MAP4	HITS-CLIP	25083871	Muscle	Tarbase	mmu-miR-1a	MIR-1/133	BAT	1
mmu-miR-1a-3p	MAPKBP1	HITS-CLIP	25083871	Muscle	Tarbase	mmu-miR-1a	MIR-1/133	SCAT	1
mmu-miR-1a-3p	MBD5	HITS-CLIP	25083871	Muscle	Tarbase	mmu-miR-1a	MIR-1/133	SCAT	1
mmu-miR-1a-3p	MED13	HITS-CLIP	25083871	Muscle	Tarbase	mmu-miR-1a	MIR-1/133	BAT	1
mmu-miR-1a-3p	MID2	HITS-CLIP	25753418	Heart	Tarbase	mmu-miR-1a	MIR-1/133	SCAT	1
mmu-miR-1a-3p	MMP15	HITS-CLIP	25753418	Heart	Tarbase	mmu-miR-1a	MIR-1/133	SCAT	1
mmu-miR-1a-3p	MPRIP	HITS-CLIP	25083871	Muscle	Tarbase	mmu-miR-1a	MIR-1/133	BAT	1
mmu-miR-1a-3p	MTX1	HITS-CLIP	25083871	Muscle	Tarbase	mmu-miR-1a	MIR-1/133	BAT	1
mmu-miR-1a-3p	MYLIP	HITS-CLIP	25083871	Muscle	Tarbase	mmu-miR-1a	MIR-1/133	SCAT	1
mmu-miR-1a-3p	MYO10	HITS-CLIP	25083871	Muscle	Tarbase	mmu-miR-1a	MIR-1/133	SCAT	1
mmu-miR-1a-3p	MYO9A	HITS-CLIP	25083871	Muscle	Tarbase	mmu-miR-1a	MIR-1/133	SCAT	1
mmu-miR-1a-3p	NBEAL1	HITS-CLIP	25083871	Muscle	Tarbase	mmu-miR-1a	MIR-1/133	SCAT	1
mmu-miR-1a-3p	NIPBL	HITS-CLIP	25083871, 25753418	Muscle, Heart	Tarbase	mmu-miR-1a	MIR-1/133	BAT	1
mmu-miR-1a-3p	PATL1	HITS-CLIP	25083871	Muscle	Tarbase	mmu-miR-1a	MIR-1/133	BAT	1
mmu-miR-1a-3p	PDE4A	HITS-CLIP	25753418	Heart	Tarbase	mmu-miR-1a	MIR-1/133	BAT	1
mmu-miR-1a-3p	PDE4B	HITS-CLIP	25083871	Muscle	Tarbase	mmu-miR-1a	MIR-1/133	SCAT	1
mmu-miR-1a-3p	PEG10	HITS-CLIP	25083871	Muscle	Tarbase	mmu-miR-1a	MIR-1/133	BAT	1
mmu-miR-1a-3p	PIAS2	HITS-CLIP	25083871	Muscle	Tarbase	mmu-miR-1a	MIR-1/133	BAT	1
mmu-miR-1a-3p	PLXNA2	HITS-CLIP	25083871	Muscle	Tarbase	mmu-miR-1a	MIR-1/133	BAT, SCAT	2
mmu-miR-1a-3p	PPFIA1	HITS-CLIP	25083871	Muscle	Tarbase	mmu-miR-1a	MIR-1/133	BAT	1
mmu-miR-1a-3p	PTPRG	HITS-CLIP	25083871	Muscle	Tarbase	mmu-miR-1a	MIR-1/133	SCAT	1
mmu-miR-1a-3p	QSER1	HITS-CLIP	25083871	Muscle	Tarbase	mmu-miR-1a	MIR-1/133	SCAT	1
mmu-miR-1a-3p	RB1	HITS-CLIP	25083871	Muscle	Tarbase	mmu-miR-1a	MIR-1/133	BAT, SCAT	2
mmu-miR-1a-3p	RGL1	HITS-CLIP	25083871	Muscle	Tarbase	mmu-miR-1a	MIR-1/133	SCAT	1
mmu-miR-1a-3p	RHEB	HITS-CLIP	25083871	Muscle	Tarbase	mmu-miR-1a	MIR-1/133	BAT	1
mmu-miR-1a-3p	ROCK2	HITS-CLIP	25083871	Muscle	Tarbase	mmu-miR-1a	MIR-1/133	BAT	1
mmu-miR-1a-3p	SDF2	HITS-CLIP	25083871	Muscle	Tarbase	mmu-miR-1a	MIR-1/133	BAT	1
mmu-miR-1a-3p	SEMA3A	HITS-CLIP	25083871	Muscle	Tarbase	mmu-miR-1a	MIR-1/133	Lung	1
mmu-miR-1a-3p	SEPT2	HITS-CLIP	25083871	Muscle	Tarbase	mmu-miR-1a	MIR-1/133	BAT	1
mmu-miR-1a-3p	SETD2	HITS-CLIP	25083871	Muscle	Tarbase	mmu-miR-1a	MIR-1/133	BAT	1
mmu-miR-1a-3p	SH3D19	HITS-CLIP	25083871	Muscle	Tarbase	mmu-miR-1a	MIR-1/133	BAT	1
mmu-miR-1a-3p	SHISA4	HITS-CLIP	25083871	Muscle	Tarbase	mmu-miR-1a	MIR-1/133	SCAT	1
mmu-miR-1a-3p	SIN3B	HITS-CLIP	25083871	Muscle	Tarbase	mmu-miR-1a	MIR-1/133	BAT	1
mmu-miR-1a-3p	SLC7A2	HITS-CLIP	25083871	Muscle	Tarbase	mmu-miR-1a	MIR-1/133	SCAT	1
mmu-miR-1a-3p	SMURF2	HITS-CLIP	31433990		Tarbase	mmu-miR-1a	MIR-1/133	BAT	1
mmu-miR-1a-3p	SNRK	HITS-CLIP	25083871	Muscle	Tarbase	mmu-miR-1a	MIR-1/133	SCAT	1
mmu-miR-1a-3p	SNX17	HITS-CLIP	25083871	Muscle	Tarbase	mmu-miR-1a	MIR-1/133	BAT	1
mmu-miR-1a-3p	SOGA1	HITS-CLIP	25083871	Muscle	Tarbase	mmu-miR-1a	MIR-1/133	BAT	1
mmu-miR-1a-3p	SOS1	HITS-CLIP	25083871	Muscle	Tarbase	mmu-miR-1a	MIR-1/133	Liver	1
mmu-miR-1a-3p	SP1	HITS-CLIP	25083871	Muscle	Tarbase	mmu-miR-1a	MIR-1/133	SCAT	1
mmu-miR-1a-3p	SPRED2	HITS-CLIP	25083871	Muscle	Tarbase	mmu-miR-1a	MIR-1/133	BAT	1
mmu-miR-1a-3p	STAG2	HITS-CLIP	25083871	Muscle	Tarbase	mmu-miR-1a	MIR-1/133	BAT	1
mmu-miR-1a-3p	SUCO	HITS-CLIP	25083871	Muscle	Tarbase	mmu-miR-1a	MIR-1/133	BAT	1
mmu-miR-1a-3p	TCF7	HITS-CLIP	25083871	Muscle	Tarbase	mmu-miR-1a	MIR-1/133	SCAT	1
mmu-miR-1a-3p	TJP1	HITS-CLIP	25083871	Muscle	Tarbase	mmu-miR-1a	MIR-1/133	BAT	1
mmu-miR-1a-3p	TMEM245	HITS-CLIP	25083871, 25753418	Muscle, Heart	Tarbase	mmu-miR-1a	MIR-1/133	SCAT	1
mmu-miR-1a-3p	TMF1	HITS-CLIP	25083871	Muscle	Tarbase	mmu-miR-1a	MIR-1/133	BAT	1
mmu-miR-1a-3p	TMTC1	HITS-CLIP	25753418	Heart	Tarbase	mmu-miR-1a	MIR-1/133	BAT, SCAT	2
mmu-miR-1a-3p	TNS1	HITS-CLIP	25083871, 25753418	Muscle, Heart	Tarbase	mmu-miR-1a	MIR-1/133	SCAT	1
mmu-miR-1a-3p	TRIM2	HITS-CLIP	25083871	Muscle	Tarbase	mmu-miR-1a	MIR-1/133	BAT	1
mmu-miR-1a-3p	TTC9	HITS-CLIP	25083871	Muscle	Tarbase	mmu-miR-1a	MIR-1/133	SCAT	1
mmu-miR-1a-3p	TUBA1A	HITS-CLIP	25083871	Muscle	Tarbase	mmu-miR-1a	MIR-1/133	BAT	1
mmu-miR-1a-3p	UBE2E2	HITS-CLIP	25083871	Muscle	Tarbase	mmu-miR-1a	MIR-1/133	BAT	1
mmu-miR-1a-3p	UBR5	HITS-CLIP	25083871, 25753418	Muscle, Heart	Tarbase	mmu-miR-1a	MIR-1/133	BAT	1
mmu-miR-1a-3p	UCK2	HITS-CLIP	25083871	Muscle	Tarbase	mmu-miR-1a	MIR-1/133	SCAT	1
mmu-miR-1a-3p	USP24	HITS-CLIP	25083871	Muscle	Tarbase	mmu-miR-1a	MIR-1/133	BAT	1
mmu-miR-1a-3p	USP33	HITS-CLIP	25083871	Muscle	Tarbase	mmu-miR-1a	MIR-1/133	BAT	1
mmu-miR-1a-3p	VEGFA	HITS-CLIP	25083871	Muscle	Tarbase	mmu-miR-1a	MIR-1/133	SCAT	1
mmu-miR-1a-3p	VGLL3	HITS-CLIP	25083871	Muscle	Tarbase	mmu-miR-1a	MIR-1/133	SCAT	1
mmu-miR-1a-3p	WDFY3	HITS-CLIP	25083871	Muscle	Tarbase	mmu-miR-1a	MIR-1/133	SCAT	1
mmu-miR-1a-3p	WWP1	HITS-CLIP	25083871	Muscle	Tarbase	mmu-miR-1a	MIR-1/133	BAT	1
mmu-miR-1a-3p	XRN1	HITS-CLIP	25083871	Muscle	Tarbase	mmu-miR-1a	MIR-1/133	BAT	1
mmu-miR-1a-3p	YTHDC1	HITS-CLIP	25083871	Muscle	Tarbase	mmu-miR-1a	MIR-1/133	BAT	1
mmu-miR-1a-3p	ZBTB46	HITS-CLIP	25083871	Muscle	Tarbase	mmu-miR-1a	MIR-1/133	Liver	1
mmu-miR-1a-3p	ZC3H12C	HITS-CLIP	25083871	Muscle	Tarbase	mmu-miR-1a	MIR-1/133	BAT, SCAT	2
mmu-miR-1a-3p	ZEB1	HITS-CLIP	25753418	Heart	Tarbase	mmu-miR-1a	MIR-1/133	BAT	1
mmu-miR-206-3p	ACTB	HITS-CLIP	25083871	Muscle	Tarbase	mmu-miR-206	MIR-1/133	Liver	1
mmu-miR-206-3p	ACVR2A	HITS-CLIP	25083871	Muscle	Tarbase	mmu-miR-206	MIR-1/133	BAT, GAT	2
mmu-miR-206-3p	ADAMTS5	HITS-CLIP	25083871	Muscle	Tarbase	mmu-miR-206	MIR-1/133	SCAT	1
mmu-miR-206-3p	AFF4	HITS-CLIP	25083871	Muscle	Tarbase	mmu-miR-206	MIR-1/133	BAT, GAT	2
mmu-miR-206-3p	AGO3	HITS-CLIP	25083871	Muscle	Tarbase	mmu-miR-206	MIR-1/133	GAT	1
mmu-miR-206-3p	AHNAK	HITS-CLIP	25083871	Muscle	Tarbase	mmu-miR-206	MIR-1/133	BAT, GAT, SCAT	3
mmu-miR-206-3p	AKAP11	HITS-CLIP	25083871	Muscle	Tarbase	mmu-miR-206	MIR-1/133	BAT	1
mmu-miR-206-3p	AKAP9	HITS-CLIP	25083871	Muscle	Tarbase	mmu-miR-206	MIR-1/133	BAT	1
mmu-miR-206-3p	AKT3	HITS-CLIP	25083871	Muscle	Tarbase	mmu-miR-206	MIR-1/133	BAT, GAT	2
mmu-miR-206-3p	AMOTL2	HITS-CLIP	25083871	Muscle	Tarbase	mmu-miR-206	MIR-1/133	SCAT	1
mmu-miR-206-3p	ANKIB1	HITS-CLIP	25083871	Muscle	Tarbase	mmu-miR-206	MIR-1/133	BAT	1
mmu-miR-206-3p	ANKRD52	HITS-CLIP	25083871	Muscle	Tarbase	mmu-miR-206	MIR-1/133	BAT, GAT	2
mmu-miR-206-3p	ANO6	HITS-CLIP	25083871	Muscle	Tarbase	mmu-miR-206	MIR-1/133	BAT, GAT	2
mmu-miR-206-3p	ANXA2	HITS-CLIP	25083871	Muscle	Tarbase	mmu-miR-206	MIR-1/133	GAT	1
mmu-miR-206-3p	AP1G1	HITS-CLIP	25083871	Muscle	Tarbase	mmu-miR-206	MIR-1/133	BAT	1
mmu-miR-206-3p	AP3D1	HITS-CLIP	25083871	Muscle	Tarbase	mmu-miR-206	MIR-1/133	BAT, GAT	2
mmu-miR-206-3p	APC	HITS-CLIP	25083871	Muscle	Tarbase	mmu-miR-206	MIR-1/133	GAT, SCAT	2
mmu-miR-206-3p	ARFGEF2	HITS-CLIP	25083871	Muscle	Tarbase	mmu-miR-206	MIR-1/133	BAT	1
mmu-miR-206-3p	ARHGAP21	HITS-CLIP	25083871	Muscle	Tarbase	mmu-miR-206	MIR-1/133	BAT, GAT, SCAT	3
mmu-miR-206-3p	ARHGAP28	HITS-CLIP	25083871	Muscle	Tarbase	mmu-miR-206	MIR-1/133	BAT, GAT	2
mmu-miR-206-3p	ARHGAP29	HITS-CLIP	25083871	Muscle	Tarbase	mmu-miR-206	MIR-1/133	BAT	1
mmu-miR-206-3p	ARHGEF10	HITS-CLIP	25083871	Muscle	Tarbase	mmu-miR-206	MIR-1/133	BAT, GAT	2
mmu-miR-206-3p	ARHGEF12	HITS-CLIP	25083871	Muscle	Tarbase	mmu-miR-206	MIR-1/133	GAT	1
mmu-miR-206-3p	ATRX	HITS-CLIP	25083871	Muscle	Tarbase	mmu-miR-206	MIR-1/133	GAT	1
mmu-miR-206-3p	BACH1	HITS-CLIP	25083871	Muscle	Tarbase	mmu-miR-206	MIR-1/133	GAT	1
mmu-miR-206-3p	BAK1	HITS-CLIP	25083871	Muscle	Tarbase	mmu-miR-206	MIR-1/133	GAT	1
mmu-miR-206-3p	BAZ2B	HITS-CLIP	25083871	Muscle	Tarbase	mmu-miR-206	MIR-1/133	GAT	1
mmu-miR-206-3p	BCL7A	HITS-CLIP	25083871	Muscle	Tarbase	mmu-miR-206	MIR-1/133	BAT, GAT	2
mmu-miR-206-3p	BDNF	HITS-CLIP	25083871	Muscle	Tarbase	mmu-miR-206	MIR-1/133	Lung, SCAT	2
mmu-miR-206-3p	BDP1	HITS-CLIP	25083871	Muscle	Tarbase	mmu-miR-206	MIR-1/133	GAT	1
mmu-miR-206-3p	BIRC6	HITS-CLIP	25083871	Muscle	Tarbase	mmu-miR-206	MIR-1/133	BAT	1
mmu-miR-206-3p	BMP2K	HITS-CLIP	25083871	Muscle	Tarbase	mmu-miR-206	MIR-1/133	GAT	1
mmu-miR-206-3p	BMPR2	HITS-CLIP	25083871	Muscle	Tarbase	mmu-miR-206	MIR-1/133	BAT, GAT, SCAT	3
mmu-miR-206-3p	BRWD3	HITS-CLIP	25083871	Muscle	Tarbase	mmu-miR-206	MIR-1/133	BAT, GAT	2
mmu-miR-206-3p	BTAF1	HITS-CLIP	25083871	Muscle	Tarbase	mmu-miR-206	MIR-1/133	BAT	1
mmu-miR-206-3p	CAMSAP2	HITS-CLIP	25083871	Muscle	Tarbase	mmu-miR-206	MIR-1/133	BAT	1
mmu-miR-206-3p	CCND1	HITS-CLIP	25083871	Muscle	Tarbase	mmu-miR-206	MIR-1/133	GAT, Liver	2
mmu-miR-206-3p	CCND3	HITS-CLIP	25083871	Muscle	Tarbase	mmu-miR-206	MIR-1/133	GAT	1
mmu-miR-206-3p	CCSAP	HITS-CLIP	25083871	Muscle	Tarbase	mmu-miR-206	MIR-1/133	SCAT	1
mmu-miR-206-3p	CD2AP	HITS-CLIP	25083871	Muscle	Tarbase	mmu-miR-206	MIR-1/133	BAT	1
mmu-miR-206-3p	CDC42BPA	HITS-CLIP	25083871	Muscle	Tarbase	mmu-miR-206	MIR-1/133	BAT, GAT	2
mmu-miR-206-3p	CDK14	HITS-CLIP	25083871	Muscle	Tarbase	mmu-miR-206	MIR-1/133	GAT, Liver	2
mmu-miR-206-3p	CEP350	HITS-CLIP	25083871	Muscle	Tarbase	mmu-miR-206	MIR-1/133	BAT, GAT	2
mmu-miR-206-3p	CHD4	HITS-CLIP	25083871	Muscle	Tarbase	mmu-miR-206	MIR-1/133	BAT	1
mmu-miR-206-3p	CHD8	HITS-CLIP	25083871	Muscle	Tarbase	mmu-miR-206	MIR-1/133	BAT	1
mmu-miR-206-3p	CHD9	HITS-CLIP	25083871	Muscle	Tarbase	mmu-miR-206	MIR-1/133	BAT	1
mmu-miR-206-3p	CHIC1	HITS-CLIP	25083871	Muscle	Tarbase	mmu-miR-206	MIR-1/133	GAT, SCAT	2
mmu-miR-206-3p	CLCF1	HITS-CLIP	25083871	Muscle	Tarbase	mmu-miR-206	MIR-1/133	SCAT	1
mmu-miR-206-3p	CLIP1	HITS-CLIP	25083871	Muscle	Tarbase	mmu-miR-206	MIR-1/133	BAT	1
mmu-miR-206-3p	CLOCK	HITS-CLIP	25083871	Muscle	Tarbase	mmu-miR-206	MIR-1/133	BAT	1
mmu-miR-206-3p	CNIH1	HITS-CLIP	25083871	Muscle	Tarbase	mmu-miR-206	MIR-1/133	GAT	1
mmu-miR-206-3p	CNST	HITS-CLIP	25083871	Muscle	Tarbase	mmu-miR-206	MIR-1/133	BAT	1
mmu-miR-206-3p	COL4A3BP	HITS-CLIP	25083871	Muscle	Tarbase	mmu-miR-206	MIR-1/133	BAT	1
mmu-miR-206-3p	CPD	HITS-CLIP	31433990		Tarbase	mmu-miR-206	MIR-1/133	SCAT	1
mmu-miR-206-3p	CPEB4	HITS-CLIP	25083871	Muscle	Tarbase	mmu-miR-206	MIR-1/133	GAT	1
mmu-miR-206-3p	CPED1	HITS-CLIP	25083871	Muscle	Tarbase	mmu-miR-206	MIR-1/133	BAT, GAT, SCAT	3
mmu-miR-206-3p	CSRNP2	HITS-CLIP	25083871	Muscle	Tarbase	mmu-miR-206	MIR-1/133	GAT	1
mmu-miR-206-3p	CTDSPL2	HITS-CLIP	25083871	Muscle	Tarbase	mmu-miR-206	MIR-1/133	BAT	1
mmu-miR-206-3p	CTSA	HITS-CLIP	25083871	Muscle	Tarbase	mmu-miR-206	MIR-1/133	BAT	1
mmu-miR-206-3p	CYP1B1	HITS-CLIP	25083871	Muscle	Tarbase	mmu-miR-206	MIR-1/133	GAT	1
mmu-miR-206-3p	DBT	HITS-CLIP	25083871	Muscle	Tarbase	mmu-miR-206	MIR-1/133	BAT	1
mmu-miR-206-3p	DCAF15	HITS-CLIP	25083871	Muscle	Tarbase	mmu-miR-206	MIR-1/133	GAT	1
mmu-miR-206-3p	DCLK1	HITS-CLIP	25083871	Muscle	Tarbase	mmu-miR-206	MIR-1/133	Lung	1
mmu-miR-206-3p	DCP2	HITS-CLIP	25083871	Muscle	Tarbase	mmu-miR-206	MIR-1/133	BAT	1
mmu-miR-206-3p	DDX3X	HITS-CLIP	25083871	Muscle	Tarbase	mmu-miR-206	MIR-1/133	GAT	1
mmu-miR-206-3p	DIAPH2	HITS-CLIP	25083871	Muscle	Tarbase	mmu-miR-206	MIR-1/133	SCAT	1
mmu-miR-206-3p	DIP2C	HITS-CLIP	25083871	Muscle	Tarbase	mmu-miR-206	MIR-1/133	BAT, GAT	2
mmu-miR-206-3p	DLC1	HITS-CLIP	25083871	Muscle	Tarbase	mmu-miR-206	MIR-1/133	BAT	1
mmu-miR-206-3p	DLG4	HITS-CLIP	25083871	Muscle	Tarbase	mmu-miR-206	MIR-1/133	GAT	1
mmu-miR-206-3p	DMPK	HITS-CLIP	25083871	Muscle	Tarbase	mmu-miR-206	MIR-1/133	BAT, SCAT	2
mmu-miR-206-3p	DNAJC13	HITS-CLIP	25083871	Muscle	Tarbase	mmu-miR-206	MIR-1/133	BAT	1
mmu-miR-206-3p	DOCK9	HITS-CLIP	25083871	Muscle	Tarbase	mmu-miR-206	MIR-1/133	BAT, GAT	2
mmu-miR-206-3p	DPY19L3	HITS-CLIP	25083871	Muscle	Tarbase	mmu-miR-206	MIR-1/133	BAT	1
mmu-miR-206-3p	DUSP2	HITS-CLIP	25083871	Muscle	Tarbase	mmu-miR-206	MIR-1/133	BAT, GAT, SCAT	3
mmu-miR-206-3p	EBF3	HITS-CLIP	25083871	Muscle	Tarbase	mmu-miR-206	MIR-1/133	BAT, SCAT	2
mmu-miR-206-3p	ECHDC1	HITS-CLIP	25083871	Muscle	Tarbase	mmu-miR-206	MIR-1/133	Liver	1
mmu-miR-206-3p	EFNB2	HITS-CLIP	25083871	Muscle	Tarbase	mmu-miR-206	MIR-1/133	GAT	1
mmu-miR-206-3p	EHD4	HITS-CLIP	25083871	Muscle	Tarbase	mmu-miR-206	MIR-1/133	Liver	1
mmu-miR-206-3p	ENC1	HITS-CLIP	25083871	Muscle	Tarbase	mmu-miR-206	MIR-1/133	SCAT	1
mmu-miR-206-3p	EPB41L2	HITS-CLIP	25083871	Muscle	Tarbase	mmu-miR-206	MIR-1/133	BAT, GAT	2
mmu-miR-206-3p	EPC2	HITS-CLIP	25083871	Muscle	Tarbase	mmu-miR-206	MIR-1/133	BAT, GAT	2
mmu-miR-206-3p	ERC1	HITS-CLIP	25083871	Muscle	Tarbase	mmu-miR-206	MIR-1/133	BAT, GAT	2
mmu-miR-206-3p	ERMP1	HITS-CLIP	25083871	Muscle	Tarbase	mmu-miR-206	MIR-1/133	SCAT	1
mmu-miR-206-3p	EXT1	HITS-CLIP	25083871	Muscle	Tarbase	mmu-miR-206	MIR-1/133	SCAT	1
mmu-miR-206-3p	EZH1	HITS-CLIP	25083871	Muscle	Tarbase	mmu-miR-206	MIR-1/133	BAT, GAT	2
mmu-miR-206-3p	FAM135A	HITS-CLIP	25083871	Muscle	Tarbase	mmu-miR-206	MIR-1/133	GAT	1
mmu-miR-206-3p	FAM171A2	HITS-CLIP	25083871	Muscle	Tarbase	mmu-miR-206	MIR-1/133	GAT	1
mmu-miR-206-3p	FAM53B	HITS-CLIP	25083871	Muscle	Tarbase	mmu-miR-206	MIR-1/133	GAT	1
mmu-miR-206-3p	FBXO10	HITS-CLIP	25083871	Muscle	Tarbase	mmu-miR-206	MIR-1/133	BAT, SCAT	2
mmu-miR-206-3p	FBXO30	HITS-CLIP	25083871	Muscle	Tarbase	mmu-miR-206	MIR-1/133	BAT, GAT, SCAT	3
mmu-miR-206-3p	FMN1	HITS-CLIP	25083871	Muscle	Tarbase	mmu-miR-206	MIR-1/133	GAT	1
mmu-miR-206-3p	FNIP1	HITS-CLIP	25083871	Muscle	Tarbase	mmu-miR-206	MIR-1/133	GAT	1
mmu-miR-206-3p	FZD7	HITS-CLIP	25083871	Muscle	Tarbase	mmu-miR-206	MIR-1/133	GAT, SCAT	2
mmu-miR-206-3p	G2E3	HITS-CLIP	25083871	Muscle	Tarbase	mmu-miR-206	MIR-1/133	BAT, GAT	2
mmu-miR-206-3p	GRAMD1B	HITS-CLIP	25083871	Muscle	Tarbase	mmu-miR-206	MIR-1/133	GAT	1
mmu-miR-206-3p	HADHB	HITS-CLIP	25083871	Muscle	Tarbase	mmu-miR-206	MIR-1/133	GAT	1
mmu-miR-206-3p	HECTD4	HITS-CLIP	25083871	Muscle	Tarbase	mmu-miR-206	MIR-1/133	GAT	1
mmu-miR-206-3p	HEG1	HITS-CLIP	25083871	Muscle	Tarbase	mmu-miR-206	MIR-1/133	SCAT	1
mmu-miR-206-3p	HERC2	HITS-CLIP	25083871	Muscle	Tarbase	mmu-miR-206	MIR-1/133	BAT	1
mmu-miR-206-3p	HIP1	HITS-CLIP	25083871	Muscle	Tarbase	mmu-miR-206	MIR-1/133	BAT, GAT, SCAT	3
mmu-miR-206-3p	HIVEP1	HITS-CLIP	25083871	Muscle	Tarbase	mmu-miR-206	MIR-1/133	GAT	1
mmu-miR-206-3p	HIVEP2	HITS-CLIP	25083871	Muscle	Tarbase	mmu-miR-206	MIR-1/133	BAT, GAT	2
mmu-miR-206-3p	HS3ST3B1	HITS-CLIP	25083871	Muscle	Tarbase	mmu-miR-206	MIR-1/133	BAT	1
mmu-miR-206-3p	HSPA4L	HITS-CLIP	25083871	Muscle	Tarbase	mmu-miR-206	MIR-1/133	BAT	1
mmu-miR-206-3p	IGF2R	HITS-CLIP	25083871	Muscle	Tarbase	mmu-miR-206	MIR-1/133	GAT	1
mmu-miR-206-3p	INHBA	HITS-CLIP	25083871	Muscle	Tarbase	mmu-miR-206	MIR-1/133	SCAT	1
mmu-miR-206-3p	ITGA5	HITS-CLIP	25083871	Muscle	Tarbase	mmu-miR-206	MIR-1/133	GAT	1
mmu-miR-206-3p	JMJD1C	HITS-CLIP	25083871	Muscle	Tarbase	mmu-miR-206	MIR-1/133	GAT	1
mmu-miR-206-3p	JMY	HITS-CLIP	25083871	Muscle	Tarbase	mmu-miR-206	MIR-1/133	BAT	1
mmu-miR-206-3p	KAT6A	HITS-CLIP	25083871	Muscle	Tarbase	mmu-miR-206	MIR-1/133	BAT, GAT	2
mmu-miR-206-3p	KAT6B	HITS-CLIP	25083871	Muscle	Tarbase	mmu-miR-206	MIR-1/133	BAT, GAT	2
mmu-miR-206-3p	KCNN4	HITS-CLIP	25083871	Muscle	Tarbase	mmu-miR-206	MIR-1/133	GAT	1
mmu-miR-206-3p	KCTD13	HITS-CLIP	25083871	Muscle	Tarbase	mmu-miR-206	MIR-1/133	BAT	1
mmu-miR-206-3p	KIF21A	HITS-CLIP	25083871	Muscle	Tarbase	mmu-miR-206	MIR-1/133	Liver	1
mmu-miR-206-3p	KLHL15	HITS-CLIP	25083871	Muscle	Tarbase	mmu-miR-206	MIR-1/133	GAT	1
mmu-miR-206-3p	KMT2A	HITS-CLIP	25083871	Muscle	Tarbase	mmu-miR-206	MIR-1/133	BAT, GAT	2
mmu-miR-206-3p	KMT2C	HITS-CLIP	25083871	Muscle	Tarbase	mmu-miR-206	MIR-1/133	BAT, GAT	2
mmu-miR-206-3p	KTN1	HITS-CLIP	25083871	Muscle	Tarbase	mmu-miR-206	MIR-1/133	BAT, GAT	2
mmu-miR-206-3p	LAMC1	HITS-CLIP	25083871	Muscle	Tarbase	mmu-miR-206	MIR-1/133	BAT	1
mmu-miR-206-3p	LCOR	HITS-CLIP	25083871	Muscle	Tarbase	mmu-miR-206	MIR-1/133	BAT, GAT	2
mmu-miR-206-3p	LCORL	HITS-CLIP	25083871	Muscle	Tarbase	mmu-miR-206	MIR-1/133	BAT, SCAT	2
mmu-miR-206-3p	LIFR	HITS-CLIP	25083871	Muscle	Tarbase	mmu-miR-206	MIR-1/133	GAT	1
mmu-miR-206-3p	LIMA1	HITS-CLIP	25083871	Muscle	Tarbase	mmu-miR-206	MIR-1/133	GAT	1
mmu-miR-206-3p	LOX	HITS-CLIP	25083871	Muscle	Tarbase	mmu-miR-206	MIR-1/133	SCAT	1
mmu-miR-206-3p	LRIG1	HITS-CLIP	25083871	Muscle	Tarbase	mmu-miR-206	MIR-1/133	SCAT	1
mmu-miR-206-3p	LRIG3	HITS-CLIP	25083871	Muscle	Tarbase	mmu-miR-206	MIR-1/133	GAT	1
mmu-miR-206-3p	LRP1	HITS-CLIP	25083871	Muscle	Tarbase	mmu-miR-206	MIR-1/133	GAT	1
mmu-miR-206-3p	LTBP1	HITS-CLIP	25083871	Muscle	Tarbase	mmu-miR-206	MIR-1/133	GAT	1
mmu-miR-206-3p	MACF1	HITS-CLIP	25083871	Muscle	Tarbase	mmu-miR-206	MIR-1/133	BAT	1
mmu-miR-206-3p	MAML3	HITS-CLIP	25083871	Muscle	Tarbase	mmu-miR-206	MIR-1/133	SCAT	1
mmu-miR-206-3p	MAN2A1	HITS-CLIP	25083871	Muscle	Tarbase	mmu-miR-206	MIR-1/133	GAT	1
mmu-miR-206-3p	MAP1A	HITS-CLIP	25083871	Muscle	Tarbase	mmu-miR-206	MIR-1/133	GAT	1
mmu-miR-206-3p	MAP3K2	HITS-CLIP	25083871	Muscle	Tarbase	mmu-miR-206	MIR-1/133	BAT	1
mmu-miR-206-3p	MAP4	HITS-CLIP	25083871	Muscle	Tarbase	mmu-miR-206	MIR-1/133	BAT	1
mmu-miR-206-3p	MAPKBP1	HITS-CLIP	25083871	Muscle	Tarbase	mmu-miR-206	MIR-1/133	GAT, SCAT	2
mmu-miR-206-3p	MATN2	HITS-CLIP	25083871	Muscle	Tarbase	mmu-miR-206	MIR-1/133	BAT	1
mmu-miR-206-3p	MBD5	HITS-CLIP	25083871	Muscle	Tarbase	mmu-miR-206	MIR-1/133	SCAT	1
mmu-miR-206-3p	MECOM	HITS-CLIP	25083871	Muscle	Tarbase	mmu-miR-206	MIR-1/133	GAT, SCAT	2
mmu-miR-206-3p	MED13	HITS-CLIP	25083871	Muscle	Tarbase	mmu-miR-206	MIR-1/133	BAT, GAT	2
mmu-miR-206-3p	MET	HITS-CLIP	25083871	Muscle	Tarbase	mmu-miR-206	MIR-1/133	SCAT	1
mmu-miR-206-3p	MFAP3L	HITS-CLIP	25083871	Muscle	Tarbase	mmu-miR-206	MIR-1/133	BAT, SCAT	2
mmu-miR-206-3p	MICAL2	HITS-CLIP	25083871	Muscle	Tarbase	mmu-miR-206	MIR-1/133	GAT	1
mmu-miR-206-3p	MITF	HITS-CLIP	25083871	Muscle	Tarbase	mmu-miR-206	MIR-1/133	GAT	1
mmu-miR-206-3p	MMD	HITS-CLIP	25083871	Muscle	Tarbase	mmu-miR-206	MIR-1/133	GAT	1
mmu-miR-206-3p	MMP15	HITS-CLIP	25083871	Muscle	Tarbase	mmu-miR-206	MIR-1/133	SCAT	1
mmu-miR-206-3p	MPRIP	HITS-CLIP	25083871	Muscle	Tarbase	mmu-miR-206	MIR-1/133	BAT	1
mmu-miR-206-3p	MRFAP1	HITS-CLIP	25083871, 31433990	Muscle	Tarbase	mmu-miR-206	MIR-1/133	BAT, GAT	2
mmu-miR-206-3p	MTX1	HITS-CLIP	25083871	Muscle	Tarbase	mmu-miR-206	MIR-1/133	BAT	1
mmu-miR-206-3p	MYO10	HITS-CLIP	25083871	Muscle	Tarbase	mmu-miR-206	MIR-1/133	GAT, SCAT	2
mmu-miR-206-3p	MYO1E	HITS-CLIP	25083871	Muscle	Tarbase	mmu-miR-206	MIR-1/133	BAT	1
mmu-miR-206-3p	MYO5A	HITS-CLIP	25083871	Muscle	Tarbase	mmu-miR-206	MIR-1/133	GAT	1
mmu-miR-206-3p	MYO9A	HITS-CLIP	25083871	Muscle	Tarbase	mmu-miR-206	MIR-1/133	SCAT	1
mmu-miR-206-3p	NBEA	HITS-CLIP	25083871	Muscle	Tarbase	mmu-miR-206	MIR-1/133	GAT, SCAT	2
mmu-miR-206-3p	NBEAL1	HITS-CLIP	25083871	Muscle	Tarbase	mmu-miR-206	MIR-1/133	SCAT	1
mmu-miR-206-3p	NFAT5	HITS-CLIP	25083871	Muscle	Tarbase	mmu-miR-206	MIR-1/133	GAT	1
mmu-miR-206-3p	NIPBL	HITS-CLIP	25083871	Muscle	Tarbase	mmu-miR-206	MIR-1/133	BAT	1
mmu-miR-206-3p	NOTCH1	HITS-CLIP	25083871	Muscle	Tarbase	mmu-miR-206	MIR-1/133	SCAT	1
mmu-miR-206-3p	NR2C2	HITS-CLIP	25083871	Muscle	Tarbase	mmu-miR-206	MIR-1/133	BAT	1
mmu-miR-206-3p	NUP160	HITS-CLIP	31433990		Tarbase	mmu-miR-206	MIR-1/133	BAT	1
mmu-miR-206-3p	OSMR	HITS-CLIP	25083871	Muscle	Tarbase	mmu-miR-206	MIR-1/133	GAT	1
mmu-miR-206-3p	OSTC	HITS-CLIP	25083871	Muscle	Tarbase	mmu-miR-206	MIR-1/133	GAT	1
mmu-miR-206-3p	PANK3	HITS-CLIP	25083871	Muscle	Tarbase	mmu-miR-206	MIR-1/133	SCAT	1
mmu-miR-206-3p	PATL1	HITS-CLIP	25083871	Muscle	Tarbase	mmu-miR-206	MIR-1/133	BAT	1
mmu-miR-206-3p	PCDH7	HITS-CLIP	25083871	Muscle	Tarbase	mmu-miR-206	MIR-1/133	GAT	1
mmu-miR-206-3p	PCF11	HITS-CLIP	25083871	Muscle	Tarbase	mmu-miR-206	MIR-1/133	GAT	1
mmu-miR-206-3p	PDE4B	HITS-CLIP	25083871	Muscle	Tarbase	mmu-miR-206	MIR-1/133	SCAT	1
mmu-miR-206-3p	PDGFA	HITS-CLIP	25083871	Muscle	Tarbase	mmu-miR-206	MIR-1/133	SCAT	1
mmu-miR-206-3p	PEAK1	HITS-CLIP	25083871	Muscle	Tarbase	mmu-miR-206	MIR-1/133	BAT	1
mmu-miR-206-3p	PEF1	HITS-CLIP	25083871	Muscle	Tarbase	mmu-miR-206	MIR-1/133	GAT	1
mmu-miR-206-3p	PEG10	HITS-CLIP	25083871	Muscle	Tarbase	mmu-miR-206	MIR-1/133	BAT	1
mmu-miR-206-3p	PHTF2	HITS-CLIP	25083871	Muscle	Tarbase	mmu-miR-206	MIR-1/133	BAT	1
mmu-miR-206-3p	PIAS2	HITS-CLIP	25083871	Muscle	Tarbase	mmu-miR-206	MIR-1/133	BAT	1
mmu-miR-206-3p	PICALM	HITS-CLIP	25083871	Muscle	Tarbase	mmu-miR-206	MIR-1/133	BAT, SCAT	2
mmu-miR-206-3p	PIK3C2A	HITS-CLIP	25083871	Muscle	Tarbase	mmu-miR-206	MIR-1/133	BAT, GAT	2
mmu-miR-206-3p	PLCB1	HITS-CLIP	25083871	Muscle	Tarbase	mmu-miR-206	MIR-1/133	SCAT	1
mmu-miR-206-3p	PLCG1	HITS-CLIP	25083871	Muscle	Tarbase	mmu-miR-206	MIR-1/133	SCAT	1
mmu-miR-206-3p	PLEKHH2	HITS-CLIP	25083871	Muscle	Tarbase	mmu-miR-206	MIR-1/133	GAT	1
mmu-miR-206-3p	PLXNA2	HITS-CLIP	25083871	Muscle	Tarbase	mmu-miR-206	MIR-1/133	BAT, SCAT	2
mmu-miR-206-3p	PLXNA4	HITS-CLIP	25083871	Muscle	Tarbase	mmu-miR-206	MIR-1/133	GAT	1
mmu-miR-206-3p	PPIB	HITS-CLIP	25083871	Muscle	Tarbase	mmu-miR-206	MIR-1/133	BAT, GAT, SCAT	3
mmu-miR-206-3p	PPP1R10	HITS-CLIP	25083871	Muscle	Tarbase	mmu-miR-206	MIR-1/133	GAT	1
mmu-miR-206-3p	PRKAA2	HITS-CLIP	25083871	Muscle	Tarbase	mmu-miR-206	MIR-1/133	SCAT	1
mmu-miR-206-3p	PRPF4B	HITS-CLIP	25083871	Muscle	Tarbase	mmu-miR-206	MIR-1/133	BAT, GAT	2
mmu-miR-206-3p	PRR14L	HITS-CLIP	25083871	Muscle	Tarbase	mmu-miR-206	MIR-1/133	BAT	1
mmu-miR-206-3p	PTAR1	HITS-CLIP	25083871	Muscle	Tarbase	mmu-miR-206	MIR-1/133	GAT	1
mmu-miR-206-3p	PTPRG	HITS-CLIP	25083871	Muscle	Tarbase	mmu-miR-206	MIR-1/133	SCAT	1
mmu-miR-206-3p	PTS	HITS-CLIP	25083871	Muscle	Tarbase	mmu-miR-206	MIR-1/133	BAT, GAT	2
mmu-miR-206-3p	QSER1	HITS-CLIP	25083871	Muscle	Tarbase	mmu-miR-206	MIR-1/133	SCAT	1
mmu-miR-206-3p	RABEPK	HITS-CLIP	25083871	Muscle	Tarbase	mmu-miR-206	MIR-1/133	BAT	1
mmu-miR-206-3p	RAN	HITS-CLIP	25083871	Muscle	Tarbase	mmu-miR-206	MIR-1/133	BAT, GAT	2
mmu-miR-206-3p	RAPGEF2	HITS-CLIP	25083871	Muscle	Tarbase	mmu-miR-206	MIR-1/133	BAT, SCAT	2
mmu-miR-206-3p	RASAL2	HITS-CLIP	25083871	Muscle	Tarbase	mmu-miR-206	MIR-1/133	GAT	1
mmu-miR-206-3p	RB1	HITS-CLIP	25083871	Muscle	Tarbase	mmu-miR-206	MIR-1/133	BAT, SCAT	2
mmu-miR-206-3p	RB1CC1	HITS-CLIP	25083871	Muscle	Tarbase	mmu-miR-206	MIR-1/133	BAT	1
mmu-miR-206-3p	RC3H1	HITS-CLIP	25083871	Muscle	Tarbase	mmu-miR-206	MIR-1/133	GAT	1
mmu-miR-206-3p	REV3L	HITS-CLIP	25083871	Muscle	Tarbase	mmu-miR-206	MIR-1/133	BAT, GAT	2
mmu-miR-206-3p	RNF138	HITS-CLIP	25083871	Muscle	Tarbase	mmu-miR-206	MIR-1/133	SCAT	1
mmu-miR-206-3p	RNF150	HITS-CLIP	25083871	Muscle	Tarbase	mmu-miR-206	MIR-1/133	GAT	1
mmu-miR-206-3p	SACS	HITS-CLIP	25083871	Muscle	Tarbase	mmu-miR-206	MIR-1/133	BAT	1
mmu-miR-206-3p	SEMA3A	HITS-CLIP	25083871	Muscle	Tarbase	mmu-miR-206	MIR-1/133	Lung	1
mmu-miR-206-3p	SEMA7A	HITS-CLIP	25083871	Muscle	Tarbase	mmu-miR-206	MIR-1/133	SCAT	1
mmu-miR-206-3p	SEPT2	HITS-CLIP	25083871	Muscle	Tarbase	mmu-miR-206	MIR-1/133	BAT, GAT	2
mmu-miR-206-3p	SETBP1	HITS-CLIP	25083871	Muscle	Tarbase	mmu-miR-206	MIR-1/133	GAT	1
mmu-miR-206-3p	SETD2	HITS-CLIP	25083871	Muscle	Tarbase	mmu-miR-206	MIR-1/133	BAT	1
mmu-miR-206-3p	SHISA4	HITS-CLIP	25083871	Muscle	Tarbase	mmu-miR-206	MIR-1/133	SCAT	1
mmu-miR-206-3p	SIN3B	HITS-CLIP	25083871	Muscle	Tarbase	mmu-miR-206	MIR-1/133	BAT, GAT	2
mmu-miR-206-3p	SLC16A2	HITS-CLIP	25083871	Muscle	Tarbase	mmu-miR-206	MIR-1/133	GAT	1
mmu-miR-206-3p	SLC16A3	HITS-CLIP	25083871	Muscle	Tarbase	mmu-miR-206	MIR-1/133	SCAT	1
mmu-miR-206-3p	SLC35A4	HITS-CLIP	31433990		Tarbase	mmu-miR-206	MIR-1/133	GAT	1
mmu-miR-206-3p	SLC39A10	HITS-CLIP	25083871	Muscle	Tarbase	mmu-miR-206	MIR-1/133	SCAT	1
mmu-miR-206-3p	SLC6A8	HITS-CLIP	25083871	Muscle	Tarbase	mmu-miR-206	MIR-1/133	SCAT	1
mmu-miR-206-3p	SLC8A1	HITS-CLIP	25083871	Muscle	Tarbase	mmu-miR-206	MIR-1/133	GAT	1
mmu-miR-206-3p	SMAD9	HITS-CLIP	25083871	Muscle	Tarbase	mmu-miR-206	MIR-1/133	BAT, SCAT	2
mmu-miR-206-3p	SMIM12	HITS-CLIP	26203562	Skin	Tarbase	mmu-miR-206	MIR-1/133	BAT, GAT	2
mmu-miR-206-3p	SNAI2	HITS-CLIP	25083871	Muscle	Tarbase	mmu-miR-206	MIR-1/133	BAT, SCAT	2
mmu-miR-206-3p	SNRK	HITS-CLIP	25083871	Muscle	Tarbase	mmu-miR-206	MIR-1/133	SCAT	1
mmu-miR-206-3p	SNX17	HITS-CLIP	25083871	Muscle	Tarbase	mmu-miR-206	MIR-1/133	BAT, GAT	2
mmu-miR-206-3p	SOGA1	HITS-CLIP	25083871	Muscle	Tarbase	mmu-miR-206	MIR-1/133	BAT	1
mmu-miR-206-3p	SOS1	HITS-CLIP	25083871	Muscle	Tarbase	mmu-miR-206	MIR-1/133	Liver	1
mmu-miR-206-3p	SP1	HITS-CLIP	25083871	Muscle	Tarbase	mmu-miR-206	MIR-1/133	GAT, SCAT	2
mmu-miR-206-3p	SPAG9	HITS-CLIP	25083871	Muscle	Tarbase	mmu-miR-206	MIR-1/133	GAT	1
mmu-miR-206-3p	SPEN	HITS-CLIP	25083871	Muscle	Tarbase	mmu-miR-206	MIR-1/133	BAT	1
mmu-miR-206-3p	SPIRE1	HITS-CLIP	25083871	Muscle	Tarbase	mmu-miR-206	MIR-1/133	BAT	1
mmu-miR-206-3p	SRGAP2	HITS-CLIP	25083871	Muscle	Tarbase	mmu-miR-206	MIR-1/133	SCAT	1
mmu-miR-206-3p	SRI	HITS-CLIP	25083871	Muscle	Tarbase	mmu-miR-206	MIR-1/133	BAT	1
mmu-miR-206-3p	SRRM2	HITS-CLIP	25083871	Muscle	Tarbase	mmu-miR-206	MIR-1/133	GAT	1
mmu-miR-206-3p	SRSF9	HITS-CLIP	25083871	Muscle	Tarbase	mmu-miR-206	MIR-1/133	BAT, GAT	2
mmu-miR-206-3p	STAG2	HITS-CLIP	25083871	Muscle	Tarbase	mmu-miR-206	MIR-1/133	BAT	1
mmu-miR-206-3p	SUCO	HITS-CLIP	25083871	Muscle	Tarbase	mmu-miR-206	MIR-1/133	BAT	1
mmu-miR-206-3p	SYNRG	HITS-CLIP	25083871	Muscle	Tarbase	mmu-miR-206	MIR-1/133	BAT	1
mmu-miR-206-3p	TAGLN2	HITS-CLIP	25083871	Muscle	Tarbase	mmu-miR-206	MIR-1/133	BAT	1
mmu-miR-206-3p	TCF4	HITS-CLIP	25083871	Muscle	Tarbase	mmu-miR-206	MIR-1/133	SCAT	1
mmu-miR-206-3p	TCF7	HITS-CLIP	25083871	Muscle	Tarbase	mmu-miR-206	MIR-1/133	SCAT, Thymus	2
mmu-miR-206-3p	TGFBR1	HITS-CLIP	25083871	Muscle	Tarbase	mmu-miR-206	MIR-1/133	GAT	1
mmu-miR-206-3p	THBS1	HITS-CLIP	25083871	Muscle	Tarbase	mmu-miR-206	MIR-1/133	GAT	1
mmu-miR-206-3p	TIMP3	HITS-CLIP	25083871	Muscle	Tarbase	mmu-miR-206	MIR-1/133	SCAT	1
mmu-miR-206-3p	TJP1	HITS-CLIP	25083871	Muscle	Tarbase	mmu-miR-206	MIR-1/133	BAT	1
mmu-miR-206-3p	TMCC3	HITS-CLIP	25083871	Muscle	Tarbase	mmu-miR-206	MIR-1/133	SCAT	1
mmu-miR-206-3p	TMEM120B	HITS-CLIP	25083871	Muscle	Tarbase	mmu-miR-206	MIR-1/133	GAT	1
mmu-miR-206-3p	TMEM129	HITS-CLIP	25083871	Muscle	Tarbase	mmu-miR-206	MIR-1/133	Liver	1
mmu-miR-206-3p	TMEM243	HITS-CLIP	25083871	Muscle	Tarbase	mmu-miR-206	MIR-1/133	BAT, SCAT	2
mmu-miR-206-3p	TMEM245	HITS-CLIP	25083871	Muscle	Tarbase	mmu-miR-206	MIR-1/133	SCAT	1
mmu-miR-206-3p	TMF1	HITS-CLIP	25083871	Muscle	Tarbase	mmu-miR-206	MIR-1/133	BAT	1
mmu-miR-206-3p	TNKS2	HITS-CLIP	25083871	Muscle	Tarbase	mmu-miR-206	MIR-1/133	BAT	1
mmu-miR-206-3p	TNRC6A	HITS-CLIP	25083871	Muscle	Tarbase	mmu-miR-206	MIR-1/133	BAT	1
mmu-miR-206-3p	TNS1	HITS-CLIP	25083871	Muscle	Tarbase	mmu-miR-206	MIR-1/133	SCAT	1
mmu-miR-206-3p	TOP1	HITS-CLIP	25083871	Muscle	Tarbase	mmu-miR-206	MIR-1/133	GAT	1
mmu-miR-206-3p	TRIM2	HITS-CLIP	25083871	Muscle	Tarbase	mmu-miR-206	MIR-1/133	BAT	1
mmu-miR-206-3p	TRIM23	HITS-CLIP	25083871	Muscle	Tarbase	mmu-miR-206	MIR-1/133	BAT	1
mmu-miR-206-3p	TSR1	HITS-CLIP	25083871	Muscle	Tarbase	mmu-miR-206	MIR-1/133	BAT	1
mmu-miR-206-3p	TTC9	HITS-CLIP	25083871	Muscle	Tarbase	mmu-miR-206	MIR-1/133	SCAT	1
mmu-miR-206-3p	TTLL4	HITS-CLIP	25083871	Muscle	Tarbase	mmu-miR-206	MIR-1/133	GAT	1
mmu-miR-206-3p	TUBA1A	HITS-CLIP	25083871	Muscle	Tarbase	mmu-miR-206	MIR-1/133	BAT, GAT	2
mmu-miR-206-3p	UBE2E2	HITS-CLIP	25083871	Muscle	Tarbase	mmu-miR-206	MIR-1/133	BAT	1
mmu-miR-206-3p	UBR5	HITS-CLIP	25083871	Muscle	Tarbase	mmu-miR-206	MIR-1/133	BAT	1
mmu-miR-206-3p	UCK2	HITS-CLIP	25083871	Muscle	Tarbase	mmu-miR-206	MIR-1/133	SCAT	1
mmu-miR-206-3p	UHRF1BP1L	HITS-CLIP	25083871	Muscle	Tarbase	mmu-miR-206	MIR-1/133	BAT	1
mmu-miR-206-3p	UNC50	HITS-CLIP	25083871	Muscle	Tarbase	mmu-miR-206	MIR-1/133	BAT, GAT	2
mmu-miR-206-3p	USP24	HITS-CLIP	25083871	Muscle	Tarbase	mmu-miR-206	MIR-1/133	BAT	1
mmu-miR-206-3p	USP33	HITS-CLIP	25083871	Muscle	Tarbase	mmu-miR-206	MIR-1/133	BAT	1
mmu-miR-206-3p	UTRN	HITS-CLIP	25083871	Muscle	Tarbase	mmu-miR-206	MIR-1/133	BAT, GAT, SCAT	3
mmu-miR-206-3p	VGLL3	HITS-CLIP	25083871	Muscle	Tarbase	mmu-miR-206	MIR-1/133	SCAT	1
mmu-miR-206-3p	VPS13B	HITS-CLIP	25083871	Muscle	Tarbase	mmu-miR-206	MIR-1/133	BAT	1
mmu-miR-206-3p	WDFY3	HITS-CLIP	25083871	Muscle	Tarbase	mmu-miR-206	MIR-1/133	GAT, SCAT	2
mmu-miR-206-3p	WWP1	HITS-CLIP	25083871	Muscle	Tarbase	mmu-miR-206	MIR-1/133	BAT	1
mmu-miR-206-3p	XPNPEP1	HITS-CLIP	25083871	Muscle	Tarbase	mmu-miR-206	MIR-1/133	GAT	1
mmu-miR-206-3p	XRN1	HITS-CLIP	25083871	Muscle	Tarbase	mmu-miR-206	MIR-1/133	BAT	1
mmu-miR-206-3p	YIPF4	HITS-CLIP	25083871	Muscle	Tarbase	mmu-miR-206	MIR-1/133	GAT	1
mmu-miR-206-3p	YPEL2	HITS-CLIP	25083871	Muscle	Tarbase	mmu-miR-206	MIR-1/133	SCAT	1
mmu-miR-206-3p	YTHDC1	HITS-CLIP	25083871	Muscle	Tarbase	mmu-miR-206	MIR-1/133	BAT	1
mmu-miR-206-3p	YWHAQ	HITS-CLIP	25083871	Muscle	Tarbase	mmu-miR-206	MIR-1/133	BAT, GAT	2
mmu-miR-206-3p	ZBTB10	HITS-CLIP	25083871	Muscle	Tarbase	mmu-miR-206	MIR-1/133	GAT	1
mmu-miR-206-3p	ZBTB20	HITS-CLIP	25083871	Muscle	Tarbase	mmu-miR-206	MIR-1/133	GAT	1
mmu-miR-206-3p	ZBTB46	HITS-CLIP	25083871	Muscle	Tarbase	mmu-miR-206	MIR-1/133	Liver	1
mmu-miR-206-3p	ZEB1	HITS-CLIP	25083871	Muscle	Tarbase	mmu-miR-206	MIR-1/133	BAT	1
mmu-miR-206-3p	ZEB2	HITS-CLIP	25083871	Muscle	Tarbase	mmu-miR-206	MIR-1/133	GAT	1
mmu-miR-206-3p	ZFC3H1	HITS-CLIP	25083871	Muscle	Tarbase	mmu-miR-206	MIR-1/133	GAT	1
mmu-miR-206-3p	ZFHX3	HITS-CLIP	25083871	Muscle	Tarbase	mmu-miR-206	MIR-1/133	GAT	1
mmu-miR-15a-5p	ARNTL	HITS-CLIP	23142080	Bone marrow	Tarbase	mmu-miR-15a	MIR-15	Heart	1
mmu-miR-15a-5p	EML5	HITS-CLIP	23142080, 23597149, 25753418	Bone marrow, Liver, Heart	Tarbase	mmu-miR-15a	MIR-15	Heart	1
mmu-miR-15a-5p	FRMD5	HITS-CLIP	25753418	Heart	Tarbase	mmu-miR-15a	MIR-15	Heart	1
mmu-miR-15a-5p	IGF2BP3	HITS-CLIP	23142080	Bone marrow	Tarbase	mmu-miR-15a	MIR-15	Heart	1
mmu-miR-15a-5p	KCNK3	HITS-CLIP	25753418	Heart	Tarbase	mmu-miR-15a	MIR-15	Heart	1
mmu-miR-15a-5p	KLHL15	HITS-CLIP	23142080, 31433990	Bone marrow	Tarbase	mmu-miR-15a	MIR-15	Heart	1
mmu-miR-15a-5p	PFKM	HITS-CLIP	23142080, 25753418	Bone marrow, Heart	Tarbase	mmu-miR-15a	MIR-15	Heart	1
mmu-miR-15a-5p	PIGA	HITS-CLIP	23142080	Bone marrow	Tarbase	mmu-miR-15a	MIR-15	Heart	1
mmu-miR-15a-5p	RASL11B	HITS-CLIP	19536157	Brain	Tarbase	mmu-miR-15a	MIR-15	Heart	1
mmu-miR-15a-5p	SGMS2	HITS-CLIP	23142080, 23597149	Bone marrow, Liver	Tarbase	mmu-miR-15a	MIR-15	Heart	1
mmu-miR-15a-5p	SOWAHC	HITS-CLIP	23142080	Bone marrow	Tarbase	mmu-miR-15a	MIR-15	Heart	1
mmu-miR-15a-5p	THBD	HITS-CLIP	23597149, 29167373	Liver, Bone marrow	Tarbase	mmu-miR-15a	MIR-15	Heart	1
mmu-miR-15a-5p	TPM1	HITS-CLIP	23142080, 25753418, 29167373	Bone marrow, Heart	Tarbase	mmu-miR-15a	MIR-15	Heart	1
mmu-miR-15b-3p	SOWAHC	HITS-CLIP	29167373	Bone marrow	Tarbase	mmu-miR-15b	MIR-15	Heart	1
mmu-miR-15b-5p	ABCA1	HITS-CLIP	23142080, 29167373	Bone marrow	Tarbase	mmu-miR-15b	MIR-15	BAT	1
mmu-miR-15b-5p	ACSL4	HITS-CLIP	19536157, 23142080, 29167373	Brain, Bone marrow	Tarbase	mmu-miR-15b	MIR-15	BAT	1
mmu-miR-15b-5p	ACVR2A	HITS-CLIP	19536157, 23142080	Brain, Bone marrow	Tarbase	mmu-miR-15b	MIR-15	BAT	1
mmu-miR-15b-5p	ADRB2	HITS-CLIP	19536157, 23142080, 29167373	Brain, Bone marrow	Tarbase	mmu-miR-15b	MIR-15	BAT	1
mmu-miR-15b-5p	AFF4	HITS-CLIP	19536157, 23142080, 29167373, 31433990	Brain, Bone marrow	Tarbase	mmu-miR-15b	MIR-15	BAT	1
mmu-miR-15b-5p	AHNAK	HITS-CLIP	23142080, 29167373	Bone marrow	Tarbase	mmu-miR-15b	MIR-15	BAT	1
mmu-miR-15b-5p	AKAP11	HITS-CLIP	19536157, 23142080, 29167373	Brain, Bone marrow	Tarbase	mmu-miR-15b	MIR-15	BAT	1
mmu-miR-15b-5p	AKAP9	HITS-CLIP	23142080	Bone marrow	Tarbase	mmu-miR-15b	MIR-15	BAT	1
mmu-miR-15b-5p	AKT3	HITS-CLIP	19536157, 23142080, 29167373	Brain, Bone marrow	Tarbase	mmu-miR-15b	MIR-15	BAT	1
mmu-miR-15b-5p	ANKIB1	HITS-CLIP	19536157, 23142080, 29167373	Brain, Bone marrow	Tarbase	mmu-miR-15b	MIR-15	BAT	1
mmu-miR-15b-5p	ANKRD11	HITS-CLIP	23142080, 29167373	Bone marrow	Tarbase	mmu-miR-15b	MIR-15	BAT	1
mmu-miR-15b-5p	ANKRD52	HITS-CLIP	19536157, 23142080, 29167373	Brain, Bone marrow	Tarbase	mmu-miR-15b	MIR-15	BAT	1
mmu-miR-15b-5p	ANKRD9	HITS-CLIP	23142080	Bone marrow	Tarbase	mmu-miR-15b	MIR-15	BAT	1
mmu-miR-15b-5p	AP1G1	HITS-CLIP	23142080, 29167373	Bone marrow	Tarbase	mmu-miR-15b	MIR-15	BAT	1
mmu-miR-15b-5p	AP2B1	HITS-CLIP	19536157, 23142080, 29167373	Brain, Bone marrow	Tarbase	mmu-miR-15b	MIR-15	BAT	1
mmu-miR-15b-5p	AP3D1	HITS-CLIP	23142080, 29167373	Bone marrow	Tarbase	mmu-miR-15b	MIR-15	BAT	1
mmu-miR-15b-5p	ARFGEF2	HITS-CLIP	23142080, 29167373	Bone marrow	Tarbase	mmu-miR-15b	MIR-15	BAT	1
mmu-miR-15b-5p	ARHGAP26	HITS-CLIP	23142080	Bone marrow	Tarbase	mmu-miR-15b	MIR-15	BAT	1
mmu-miR-15b-5p	ARHGEF10	HITS-CLIP	23142080	Bone marrow	Tarbase	mmu-miR-15b	MIR-15	BAT	1
mmu-miR-15b-5p	ARL2	HITS-CLIP	23142080	Bone marrow	Tarbase	mmu-miR-15b	MIR-15	BAT	1
mmu-miR-15b-5p	ARPC1A	HITS-CLIP	23142080	Bone marrow	Tarbase	mmu-miR-15b	MIR-15	BAT	1
mmu-miR-15b-5p	ARPC4	HITS-CLIP	23142080	Bone marrow	Tarbase	mmu-miR-15b	MIR-15	BAT	1
mmu-miR-15b-5p	ATG14	HITS-CLIP	23142080, 29167373	Bone marrow	Tarbase	mmu-miR-15b	MIR-15	BAT	1
mmu-miR-15b-5p	ATM	HITS-CLIP	23142080	Bone marrow	Tarbase	mmu-miR-15b	MIR-15	BAT	1
mmu-miR-15b-5p	ATXN2	HITS-CLIP	23142080	Bone marrow	Tarbase	mmu-miR-15b	MIR-15	BAT	1
mmu-miR-15b-5p	BAMBI	HITS-CLIP	30971389	Liver	Tarbase	mmu-miR-15b	MIR-15	BAT	1
mmu-miR-15b-5p	BBIP1	HITS-CLIP	29167373	Bone marrow	Tarbase	mmu-miR-15b	MIR-15	BAT	1
mmu-miR-15b-5p	BCL7A	HITS-CLIP	23142080	Bone marrow	Tarbase	mmu-miR-15b	MIR-15	BAT	1
mmu-miR-15b-5p	BCL9	HITS-CLIP	19536157, 23142080	Brain, Bone marrow	Tarbase	mmu-miR-15b	MIR-15	BAT	1
mmu-miR-15b-5p	BLCAP	HITS-CLIP	23142080, 29167373	Bone marrow	Tarbase	mmu-miR-15b	MIR-15	BAT	1
mmu-miR-15b-5p	BMPR2	HITS-CLIP	19536157, 23142080	Brain, Bone marrow	Tarbase	mmu-miR-15b	MIR-15	BAT	1
mmu-miR-15b-5p	BRPF1	HITS-CLIP	29167373	Bone marrow	Tarbase	mmu-miR-15b	MIR-15	BAT	1
mmu-miR-15b-5p	BRWD3	HITS-CLIP	23142080, 26203562, 29167373	Bone marrow, Skin	Tarbase	mmu-miR-15b	MIR-15	BAT	1
mmu-miR-15b-5p	BTAF1	HITS-CLIP	23142080, 29167373	Bone marrow	Tarbase	mmu-miR-15b	MIR-15	BAT	1
mmu-miR-15b-5p	CAMSAP2	HITS-CLIP	23142080	Bone marrow	Tarbase	mmu-miR-15b	MIR-15	BAT	1
mmu-miR-15b-5p	CBX5	HITS-CLIP	19536157, 23142080, 29167373	Brain, Bone marrow	Tarbase	mmu-miR-15b	MIR-15	BAT	1
mmu-miR-15b-5p	CCP110	HITS-CLIP	23142080	Bone marrow	Tarbase	mmu-miR-15b	MIR-15	BAT	1
mmu-miR-15b-5p	CD2AP	HITS-CLIP	23142080, 31433990	Bone marrow	Tarbase	mmu-miR-15b	MIR-15	BAT	1
mmu-miR-15b-5p	CEP135	HITS-CLIP	29167373	Bone marrow	Tarbase	mmu-miR-15b	MIR-15	BAT	1
mmu-miR-15b-5p	CEP170	HITS-CLIP	23142080, 29167373	Bone marrow	Tarbase	mmu-miR-15b	MIR-15	BAT	1
mmu-miR-15b-5p	CEP350	HITS-CLIP	23142080, 29167373	Bone marrow	Tarbase	mmu-miR-15b	MIR-15	BAT	1
mmu-miR-15b-5p	CEP85L	HITS-CLIP	23142080	Bone marrow	Tarbase	mmu-miR-15b	MIR-15	BAT	1
mmu-miR-15b-5p	CHD4	HITS-CLIP	23142080, 29167373	Bone marrow	Tarbase	mmu-miR-15b	MIR-15	BAT	1
mmu-miR-15b-5p	CHD8	HITS-CLIP	23142080, 29167373	Bone marrow	Tarbase	mmu-miR-15b	MIR-15	BAT	1
mmu-miR-15b-5p	CHD9	HITS-CLIP	19536157, 23142080	Brain, Bone marrow	Tarbase	mmu-miR-15b	MIR-15	BAT	1
mmu-miR-15b-5p	CLIP1	HITS-CLIP	19536157, 23142080, 29167373	Brain, Bone marrow	Tarbase	mmu-miR-15b	MIR-15	BAT	1
mmu-miR-15b-5p	CLOCK	HITS-CLIP	23142080, 29167373	Bone marrow	Tarbase	mmu-miR-15b	MIR-15	BAT	1
mmu-miR-15b-5p	CMPK1	HITS-CLIP	23142080	Bone marrow	Tarbase	mmu-miR-15b	MIR-15	BAT	1
mmu-miR-15b-5p	CNST	HITS-CLIP	23142080	Bone marrow	Tarbase	mmu-miR-15b	MIR-15	BAT	1
mmu-miR-15b-5p	COL4A3BP	HITS-CLIP	19536157, 23142080, 29167373	Brain, Bone marrow	Tarbase	mmu-miR-15b	MIR-15	BAT	1
mmu-miR-15b-5p	CRIM1	HITS-CLIP	23142080	Bone marrow	Tarbase	mmu-miR-15b	MIR-15	BAT	1
mmu-miR-15b-5p	CROT	HITS-CLIP	23142080	Bone marrow	Tarbase	mmu-miR-15b	MIR-15	BAT	1
mmu-miR-15b-5p	CRYBG3	HITS-CLIP	23142080, 29167373	Bone marrow	Tarbase	mmu-miR-15b	MIR-15	BAT	1
mmu-miR-15b-5p	CTDSPL2	HITS-CLIP	23142080	Bone marrow	Tarbase	mmu-miR-15b	MIR-15	BAT	1
mmu-miR-15b-5p	CTSA	HITS-CLIP	23142080, 29167373	Bone marrow	Tarbase	mmu-miR-15b	MIR-15	BAT	1
mmu-miR-15b-5p	CXCR4	HITS-CLIP	23142080, 29167373	Bone marrow	Tarbase	mmu-miR-15b	MIR-15	BAT	1
mmu-miR-15b-5p	DBT	HITS-CLIP	23142080	Bone marrow	Tarbase	mmu-miR-15b	MIR-15	BAT	1
mmu-miR-15b-5p	DCP2	HITS-CLIP	23142080, 29167373, 31433990	Bone marrow	Tarbase	mmu-miR-15b	MIR-15	BAT	1
mmu-miR-15b-5p	DCUN1D4	HITS-CLIP	19536157, 23142080	Brain, Bone marrow	Tarbase	mmu-miR-15b	MIR-15	BAT	1
mmu-miR-15b-5p	DDX17	HITS-CLIP	19536157, 23142080, 29167373	Brain, Bone marrow	Tarbase	mmu-miR-15b	MIR-15	BAT	1
mmu-miR-15b-5p	DERL2	HITS-CLIP	23142080	Bone marrow	Tarbase	mmu-miR-15b	MIR-15	BAT	1
mmu-miR-15b-5p	DGKE	HITS-CLIP	23142080	Bone marrow	Tarbase	mmu-miR-15b	MIR-15	BAT	1
mmu-miR-15b-5p	DHX40	HITS-CLIP	23142080	Bone marrow	Tarbase	mmu-miR-15b	MIR-15	BAT	1
mmu-miR-15b-5p	DLC1	HITS-CLIP	19536157	Brain	Tarbase	mmu-miR-15b	MIR-15	BAT	1
mmu-miR-15b-5p	DNAJC13	HITS-CLIP	23142080, 29167373	Bone marrow	Tarbase	mmu-miR-15b	MIR-15	BAT	1
mmu-miR-15b-5p	DOCK9	HITS-CLIP	23142080	Bone marrow	Tarbase	mmu-miR-15b	MIR-15	BAT	1
mmu-miR-15b-5p	DPP8	HITS-CLIP	23142080	Bone marrow	Tarbase	mmu-miR-15b	MIR-15	BAT	1
mmu-miR-15b-5p	DPY19L3	HITS-CLIP	23142080	Bone marrow	Tarbase	mmu-miR-15b	MIR-15	BAT	1
mmu-miR-15b-5p	DPY19L4	HITS-CLIP	19536157, 23142080, 29167373	Brain, Bone marrow	Tarbase	mmu-miR-15b	MIR-15	BAT	1
mmu-miR-15b-5p	DUSP2	HITS-CLIP	23142080	Bone marrow	Tarbase	mmu-miR-15b	MIR-15	BAT	1
mmu-miR-15b-5p	EEA1	HITS-CLIP	23142080, 29167373	Bone marrow	Tarbase	mmu-miR-15b	MIR-15	BAT	1
mmu-miR-15b-5p	EGR3	HITS-CLIP	23142080	Bone marrow	Tarbase	mmu-miR-15b	MIR-15	BAT	1
mmu-miR-15b-5p	EPB41	HITS-CLIP	29167373	Bone marrow	Tarbase	mmu-miR-15b	MIR-15	BAT	1
mmu-miR-15b-5p	EPC2	HITS-CLIP	23142080, 29167373	Bone marrow	Tarbase	mmu-miR-15b	MIR-15	BAT	1
mmu-miR-15b-5p	ERC1	HITS-CLIP	23142080, 23630078	Bone marrow	Tarbase	mmu-miR-15b	MIR-15	BAT	1
mmu-miR-15b-5p	EZH1	HITS-CLIP	23142080	Bone marrow	Tarbase	mmu-miR-15b	MIR-15	BAT	1
mmu-miR-15b-5p	FBXO30	HITS-CLIP	29167373	Bone marrow	Tarbase	mmu-miR-15b	MIR-15	BAT	1
mmu-miR-15b-5p	FCHO2	HITS-CLIP	23142080, 29167373	Bone marrow	Tarbase	mmu-miR-15b	MIR-15	BAT	1
mmu-miR-15b-5p	FLOT1	HITS-CLIP	23142080	Bone marrow	Tarbase	mmu-miR-15b	MIR-15	BAT	1
mmu-miR-15b-5p	FNBP1L	HITS-CLIP	19536157, 29167373	Brain, Bone marrow	Tarbase	mmu-miR-15b	MIR-15	BAT	1
mmu-miR-15b-5p	FXR1	HITS-CLIP	23142080, 29167373	Bone marrow	Tarbase	mmu-miR-15b	MIR-15	BAT	1
mmu-miR-15b-5p	G2E3	HITS-CLIP	23142080	Bone marrow	Tarbase	mmu-miR-15b	MIR-15	BAT	1
mmu-miR-15b-5p	GABRA1	HITS-CLIP	19536157	Brain	Tarbase	mmu-miR-15b	MIR-15	BAT	1
mmu-miR-15b-5p	GATAD2A	HITS-CLIP	23142080	Bone marrow	Tarbase	mmu-miR-15b	MIR-15	BAT	1
mmu-miR-15b-5p	GCC2	HITS-CLIP	23142080	Bone marrow	Tarbase	mmu-miR-15b	MIR-15	BAT	1
mmu-miR-15b-5p	GNB5	HITS-CLIP	23142080	Bone marrow	Tarbase	mmu-miR-15b	MIR-15	BAT	1
mmu-miR-15b-5p	GNPTAB	HITS-CLIP	23142080, 29167373	Bone marrow	Tarbase	mmu-miR-15b	MIR-15	BAT	1
mmu-miR-15b-5p	GOLGA3	HITS-CLIP	23142080	Bone marrow	Tarbase	mmu-miR-15b	MIR-15	BAT	1
mmu-miR-15b-5p	GOLGA4	HITS-CLIP	23142080	Bone marrow	Tarbase	mmu-miR-15b	MIR-15	BAT	1
mmu-miR-15b-5p	GPRIN3	HITS-CLIP	23142080	Bone marrow	Tarbase	mmu-miR-15b	MIR-15	BAT	1
mmu-miR-15b-5p	GPSM3	HITS-CLIP	23142080	Bone marrow	Tarbase	mmu-miR-15b	MIR-15	BAT	1
mmu-miR-15b-5p	H3F3A	HITS-CLIP	29167373	Bone marrow	Tarbase	mmu-miR-15b	MIR-15	BAT	1
mmu-miR-15b-5p	H3F3B	HITS-CLIP	23142080, 31433990	Bone marrow	Tarbase	mmu-miR-15b	MIR-15	BAT	1
mmu-miR-15b-5p	HERC2	HITS-CLIP	23142080, 29167373	Bone marrow	Tarbase	mmu-miR-15b	MIR-15	BAT	1
mmu-miR-15b-5p	HERPUD1	HITS-CLIP	23142080	Bone marrow	Tarbase	mmu-miR-15b	MIR-15	BAT	1
mmu-miR-15b-5p	HIP1	HITS-CLIP	23142080, 29167373	Bone marrow	Tarbase	mmu-miR-15b	MIR-15	BAT	1
mmu-miR-15b-5p	HIVEP2	HITS-CLIP	23142080	Bone marrow	Tarbase	mmu-miR-15b	MIR-15	BAT	1
mmu-miR-15b-5p	HS3ST3B1	HITS-CLIP	23142080	Bone marrow	Tarbase	mmu-miR-15b	MIR-15	BAT	1
mmu-miR-15b-5p	HSF2	HITS-CLIP	23142080	Bone marrow	Tarbase	mmu-miR-15b	MIR-15	BAT	1
mmu-miR-15b-5p	HSPA4L	HITS-CLIP	23142080	Bone marrow	Tarbase	mmu-miR-15b	MIR-15	BAT	1
mmu-miR-15b-5p	IGF2BP3	HITS-CLIP	23142080	Bone marrow	Tarbase	mmu-miR-15b	MIR-15	Heart	1
mmu-miR-15b-5p	JMY	HITS-CLIP	23142080	Bone marrow	Tarbase	mmu-miR-15b	MIR-15	BAT	1
mmu-miR-15b-5p	KAT6A	HITS-CLIP	23142080, 29167373	Bone marrow	Tarbase	mmu-miR-15b	MIR-15	BAT	1
mmu-miR-15b-5p	KAT6B	HITS-CLIP	19536157, 29167373	Brain, Bone marrow	Tarbase	mmu-miR-15b	MIR-15	BAT	1
mmu-miR-15b-5p	KDM3B	HITS-CLIP	23142080, 29167373	Bone marrow	Tarbase	mmu-miR-15b	MIR-15	BAT	1
mmu-miR-15b-5p	KIF3B	HITS-CLIP	19536157, 23142080, 29167373	Brain, Bone marrow	Tarbase	mmu-miR-15b	MIR-15	BAT	1
mmu-miR-15b-5p	KIFAP3	HITS-CLIP	19536157, 23142080	Brain, Bone marrow	Tarbase	mmu-miR-15b	MIR-15	BAT	1
mmu-miR-15b-5p	KIT	HITS-CLIP	19536157	Brain	Tarbase	mmu-miR-15b	MIR-15	BAT	1
mmu-miR-15b-5p	KLHL15	HITS-CLIP	23142080, 31433990	Bone marrow	Tarbase	mmu-miR-15b	MIR-15	Heart	1
mmu-miR-15b-5p	KMT2A	HITS-CLIP	23142080, 29167373	Bone marrow	Tarbase	mmu-miR-15b	MIR-15	BAT	1
mmu-miR-15b-5p	KMT2C	HITS-CLIP	23142080, 29167373	Bone marrow	Tarbase	mmu-miR-15b	MIR-15	BAT	1
mmu-miR-15b-5p	KTN1	HITS-CLIP	23142080	Bone marrow	Tarbase	mmu-miR-15b	MIR-15	BAT	1
mmu-miR-15b-5p	LAMC1	HITS-CLIP	23142080	Bone marrow	Tarbase	mmu-miR-15b	MIR-15	BAT	1
mmu-miR-15b-5p	LAMTOR1	HITS-CLIP	23142080	Bone marrow	Tarbase	mmu-miR-15b	MIR-15	BAT	1
mmu-miR-15b-5p	LAPTM4A	HITS-CLIP	19536157, 23142080	Brain, Bone marrow	Tarbase	mmu-miR-15b	MIR-15	BAT	1
mmu-miR-15b-5p	LCOR	HITS-CLIP	23142080	Bone marrow	Tarbase	mmu-miR-15b	MIR-15	BAT	1
mmu-miR-15b-5p	LCORL	HITS-CLIP	23142080, 29167373	Bone marrow	Tarbase	mmu-miR-15b	MIR-15	BAT	1
mmu-miR-15b-5p	LITAF	HITS-CLIP	23142080, 29167373	Bone marrow	Tarbase	mmu-miR-15b	MIR-15	BAT	1
mmu-miR-15b-5p	LRRC8B	HITS-CLIP	31433990		Tarbase	mmu-miR-15b	MIR-15	BAT	1
mmu-miR-15b-5p	MACF1	HITS-CLIP	19536157, 23142080, 29167373	Brain, Bone marrow	Tarbase	mmu-miR-15b	MIR-15	BAT	1
mmu-miR-15b-5p	MAP3K2	HITS-CLIP	23142080, 29167373	Bone marrow	Tarbase	mmu-miR-15b	MIR-15	BAT	1
mmu-miR-15b-5p	MAP4	HITS-CLIP	23142080	Bone marrow	Tarbase	mmu-miR-15b	MIR-15	BAT	1
mmu-miR-15b-5p	MED13	HITS-CLIP	23142080, 29167373, 31433990	Bone marrow	Tarbase	mmu-miR-15b	MIR-15	BAT	1
mmu-miR-15b-5p	METTL9	HITS-CLIP	23142080, 29167373	Bone marrow	Tarbase	mmu-miR-15b	MIR-15	BAT	1
mmu-miR-15b-5p	MFAP3L	HITS-CLIP	19536157	Brain	Tarbase	mmu-miR-15b	MIR-15	BAT	1
mmu-miR-15b-5p	MGAT4B	HITS-CLIP	19536157	Brain	Tarbase	mmu-miR-15b	MIR-15	BAT	1
mmu-miR-15b-5p	MIF4GD	HITS-CLIP	23142080	Bone marrow	Tarbase	mmu-miR-15b	MIR-15	BAT	1
mmu-miR-15b-5p	MINPP1	HITS-CLIP	23142080	Bone marrow	Tarbase	mmu-miR-15b	MIR-15	BAT	1
mmu-miR-15b-5p	MMGT1	HITS-CLIP	23142080	Bone marrow	Tarbase	mmu-miR-15b	MIR-15	BAT	1
mmu-miR-15b-5p	MTFR1L	HITS-CLIP	23142080, 29167373	Bone marrow	Tarbase	mmu-miR-15b	MIR-15	BAT	1
mmu-miR-15b-5p	MTX1	HITS-CLIP	23142080	Bone marrow	Tarbase	mmu-miR-15b	MIR-15	BAT	1
mmu-miR-15b-5p	MYL12A	HITS-CLIP	31433990		Tarbase	mmu-miR-15b	MIR-15	BAT	1
mmu-miR-15b-5p	MYO1E	HITS-CLIP	23142080, 29167373	Bone marrow	Tarbase	mmu-miR-15b	MIR-15	BAT	1
mmu-miR-15b-5p	NCOA2	HITS-CLIP	23142080	Bone marrow	Tarbase	mmu-miR-15b	MIR-15	BAT	1
mmu-miR-15b-5p	NDFIP2	HITS-CLIP	23142080, 29167373	Bone marrow	Tarbase	mmu-miR-15b	MIR-15	BAT	1
mmu-miR-15b-5p	NIPBL	HITS-CLIP	23142080, 29167373	Bone marrow	Tarbase	mmu-miR-15b	MIR-15	BAT	1
mmu-miR-15b-5p	NPAT	HITS-CLIP	23142080	Bone marrow	Tarbase	mmu-miR-15b	MIR-15	BAT	1
mmu-miR-15b-5p	NR2C2	HITS-CLIP	23142080	Bone marrow	Tarbase	mmu-miR-15b	MIR-15	BAT	1
mmu-miR-15b-5p	NUP160	HITS-CLIP	23142080	Bone marrow	Tarbase	mmu-miR-15b	MIR-15	BAT	1
mmu-miR-15b-5p	PATL1	HITS-CLIP	23142080, 29167373	Bone marrow	Tarbase	mmu-miR-15b	MIR-15	BAT	1
mmu-miR-15b-5p	PCDH17	HITS-CLIP	30971389	Liver	Tarbase	mmu-miR-15b	MIR-15	BAT	1
mmu-miR-15b-5p	PDCD6	HITS-CLIP	23142080	Bone marrow	Tarbase	mmu-miR-15b	MIR-15	BAT	1
mmu-miR-15b-5p	PDXDC1	HITS-CLIP	23142080	Bone marrow	Tarbase	mmu-miR-15b	MIR-15	BAT	1
mmu-miR-15b-5p	PEAK1	HITS-CLIP	23142080, 29167373	Bone marrow	Tarbase	mmu-miR-15b	MIR-15	BAT	1
mmu-miR-15b-5p	PEG10	HITS-CLIP	19536157	Brain	Tarbase	mmu-miR-15b	MIR-15	BAT	1
mmu-miR-15b-5p	PFKM	HITS-CLIP	23142080	Bone marrow	Tarbase	mmu-miR-15b	MIR-15	Heart	1
mmu-miR-15b-5p	PFN1	HITS-CLIP	23142080, 29167373	Bone marrow	Tarbase	mmu-miR-15b	MIR-15	BAT	1
mmu-miR-15b-5p	PFN2	HITS-CLIP	23142080	Bone marrow	Tarbase	mmu-miR-15b	MIR-15	BAT	1
mmu-miR-15b-5p	PGAM1	HITS-CLIP	23142080	Bone marrow	Tarbase	mmu-miR-15b	MIR-15	BAT	1
mmu-miR-15b-5p	PHTF2	HITS-CLIP	23142080	Bone marrow	Tarbase	mmu-miR-15b	MIR-15	BAT	1
mmu-miR-15b-5p	PIAS2	HITS-CLIP	23142080, 29167373	Bone marrow	Tarbase	mmu-miR-15b	MIR-15	BAT	1
mmu-miR-15b-5p	PICALM	HITS-CLIP	19536157, 23142080, 29167373	Brain, Bone marrow	Tarbase	mmu-miR-15b	MIR-15	BAT	1
mmu-miR-15b-5p	PIGA	HITS-CLIP	23142080	Bone marrow	Tarbase	mmu-miR-15b	MIR-15	Heart	1
mmu-miR-15b-5p	PIK3C2A	HITS-CLIP	23142080, 29167373	Bone marrow	Tarbase	mmu-miR-15b	MIR-15	BAT	1
mmu-miR-15b-5p	PLCL2	HITS-CLIP	23142080	Bone marrow	Tarbase	mmu-miR-15b	MIR-15	BAT	1
mmu-miR-15b-5p	PLXNA2	HITS-CLIP	19536157, 29167373	Brain, Bone marrow	Tarbase	mmu-miR-15b	MIR-15	BAT	1
mmu-miR-15b-5p	PPIB	HITS-CLIP	23142080	Bone marrow	Tarbase	mmu-miR-15b	MIR-15	BAT	1
mmu-miR-15b-5p	PPTC7	HITS-CLIP	23142080	Bone marrow	Tarbase	mmu-miR-15b	MIR-15	BAT	1
mmu-miR-15b-5p	PRICKLE2	HITS-CLIP	19536157	Brain	Tarbase	mmu-miR-15b	MIR-15	BAT	1
mmu-miR-15b-5p	PRPF4B	HITS-CLIP	23142080	Bone marrow	Tarbase	mmu-miR-15b	MIR-15	BAT	1
mmu-miR-15b-5p	PRR14L	HITS-CLIP	23142080, 29167373	Bone marrow	Tarbase	mmu-miR-15b	MIR-15	BAT	1
mmu-miR-15b-5p	PRRC2C	HITS-CLIP	23142080, 29167373	Bone marrow	Tarbase	mmu-miR-15b	MIR-15	BAT	1
mmu-miR-15b-5p	PSMB5	HITS-CLIP	23142080	Bone marrow	Tarbase	mmu-miR-15b	MIR-15	BAT	1
mmu-miR-15b-5p	PTPRR	HITS-CLIP	19536157	Brain	Tarbase	mmu-miR-15b	MIR-15	BAT	1
mmu-miR-15b-5p	RAB4B	HITS-CLIP	23142080	Bone marrow	Tarbase	mmu-miR-15b	MIR-15	BAT	1
mmu-miR-15b-5p	RAPGEF2	HITS-CLIP	23142080, 29167373	Bone marrow	Tarbase	mmu-miR-15b	MIR-15	BAT	1
mmu-miR-15b-5p	RASL11B	HITS-CLIP	19536157	Brain	Tarbase	mmu-miR-15b	MIR-15	Heart	1
mmu-miR-15b-5p	RB1	HITS-CLIP	19536157, 23142080	Brain, Bone marrow	Tarbase	mmu-miR-15b	MIR-15	BAT	1
mmu-miR-15b-5p	RB1CC1	HITS-CLIP	23142080	Bone marrow	Tarbase	mmu-miR-15b	MIR-15	BAT	1
mmu-miR-15b-5p	RBBP6	HITS-CLIP	23142080, 29167373	Bone marrow	Tarbase	mmu-miR-15b	MIR-15	BAT	1
mmu-miR-15b-5p	RBPJ	HITS-CLIP	23142080, 29167373	Bone marrow	Tarbase	mmu-miR-15b	MIR-15	BAT	1
mmu-miR-15b-5p	RCE1	HITS-CLIP	23142080	Bone marrow	Tarbase	mmu-miR-15b	MIR-15	BAT	1
mmu-miR-15b-5p	RCHY1	HITS-CLIP	23142080	Bone marrow	Tarbase	mmu-miR-15b	MIR-15	BAT	1
mmu-miR-15b-5p	REV3L	HITS-CLIP	19536157, 23142080	Brain, Bone marrow	Tarbase	mmu-miR-15b	MIR-15	BAT	1
mmu-miR-15b-5p	RNH1	HITS-CLIP	23142080	Bone marrow	Tarbase	mmu-miR-15b	MIR-15	BAT	1
mmu-miR-15b-5p	ROCK2	HITS-CLIP	19536157, 23142080, 29167373	Brain, Bone marrow	Tarbase	mmu-miR-15b	MIR-15	BAT	1
mmu-miR-15b-5p	SACS	HITS-CLIP	19536157, 23142080, 29167373	Brain, Bone marrow	Tarbase	mmu-miR-15b	MIR-15	BAT	1
mmu-miR-15b-5p	SAR1B	HITS-CLIP	23142080, 29167373	Bone marrow	Tarbase	mmu-miR-15b	MIR-15	BAT	1
mmu-miR-15b-5p	SCAMP3	HITS-CLIP	23142080, 29167373	Bone marrow	Tarbase	mmu-miR-15b	MIR-15	BAT	1
mmu-miR-15b-5p	SDF2	HITS-CLIP	23142080	Bone marrow	Tarbase	mmu-miR-15b	MIR-15	BAT	1
mmu-miR-15b-5p	SEC11A	HITS-CLIP	23142080	Bone marrow	Tarbase	mmu-miR-15b	MIR-15	BAT	1
mmu-miR-15b-5p	SEPT2	HITS-CLIP	23142080, 29167373	Bone marrow	Tarbase	mmu-miR-15b	MIR-15	BAT	1
mmu-miR-15b-5p	SETD1A	HITS-CLIP	29167373	Bone marrow	Tarbase	mmu-miR-15b	MIR-15	BAT	1
mmu-miR-15b-5p	SETD2	HITS-CLIP	19536157, 23142080, 29167373	Brain, Bone marrow	Tarbase	mmu-miR-15b	MIR-15	BAT	1
mmu-miR-15b-5p	SGMS2	HITS-CLIP	23142080	Bone marrow	Tarbase	mmu-miR-15b	MIR-15	Heart	1
mmu-miR-15b-5p	SH3BGRL3	HITS-CLIP	23142080	Bone marrow	Tarbase	mmu-miR-15b	MIR-15	BAT	1
mmu-miR-15b-5p	SH3D19	HITS-CLIP	23142080	Bone marrow	Tarbase	mmu-miR-15b	MIR-15	BAT	1
mmu-miR-15b-5p	SIK1	HITS-CLIP	23142080	Bone marrow	Tarbase	mmu-miR-15b	MIR-15	BAT	1
mmu-miR-15b-5p	SIK2	HITS-CLIP	23142080	Bone marrow	Tarbase	mmu-miR-15b	MIR-15	BAT	1
mmu-miR-15b-5p	SLC35B3	HITS-CLIP	23142080	Bone marrow	Tarbase	mmu-miR-15b	MIR-15	BAT	1
mmu-miR-15b-5p	SLC38A2	HITS-CLIP	23142080, 29167373	Bone marrow	Tarbase	mmu-miR-15b	MIR-15	BAT	1
mmu-miR-15b-5p	SMARCA5	HITS-CLIP	23142080, 29167373	Bone marrow	Tarbase	mmu-miR-15b	MIR-15	BAT	1
mmu-miR-15b-5p	SMIM12	HITS-CLIP	23142080	Bone marrow	Tarbase	mmu-miR-15b	MIR-15	BAT	1
mmu-miR-15b-5p	SMURF2	HITS-CLIP	23142080	Bone marrow	Tarbase	mmu-miR-15b	MIR-15	BAT	1
mmu-miR-15b-5p	SNX17	HITS-CLIP	23142080	Bone marrow	Tarbase	mmu-miR-15b	MIR-15	BAT	1
mmu-miR-15b-5p	SNX3	HITS-CLIP	23142080, 29167373	Bone marrow	Tarbase	mmu-miR-15b	MIR-15	BAT	1
mmu-miR-15b-5p	SNX33	HITS-CLIP	23142080	Bone marrow	Tarbase	mmu-miR-15b	MIR-15	BAT	1
mmu-miR-15b-5p	SOWAHC	HITS-CLIP	23142080	Bone marrow	Tarbase	mmu-miR-15b	MIR-15	Heart	1
mmu-miR-15b-5p	SP4	HITS-CLIP	23142080, 29167373	Bone marrow	Tarbase	mmu-miR-15b	MIR-15	BAT	1
mmu-miR-15b-5p	SPAG7	HITS-CLIP	23142080	Bone marrow	Tarbase	mmu-miR-15b	MIR-15	BAT	1
mmu-miR-15b-5p	SPCS2	HITS-CLIP	23142080	Bone marrow	Tarbase	mmu-miR-15b	MIR-15	BAT	1
mmu-miR-15b-5p	SPEN	HITS-CLIP	19536157, 23142080, 29167373	Brain, Bone marrow	Tarbase	mmu-miR-15b	MIR-15	BAT	1
mmu-miR-15b-5p	SPHK2	HITS-CLIP	23142080, 29167373	Bone marrow	Tarbase	mmu-miR-15b	MIR-15	BAT	1
mmu-miR-15b-5p	SPIRE1	HITS-CLIP	19536157	Brain	Tarbase	mmu-miR-15b	MIR-15	BAT	1
mmu-miR-15b-5p	SPRED2	HITS-CLIP	23142080	Bone marrow	Tarbase	mmu-miR-15b	MIR-15	BAT	1
mmu-miR-15b-5p	SPTSSA	HITS-CLIP	23142080, 29167373	Bone marrow	Tarbase	mmu-miR-15b	MIR-15	BAT	1
mmu-miR-15b-5p	SRI	HITS-CLIP	23142080	Bone marrow	Tarbase	mmu-miR-15b	MIR-15	BAT	1
mmu-miR-15b-5p	SRSF9	HITS-CLIP	23142080	Bone marrow	Tarbase	mmu-miR-15b	MIR-15	BAT	1
mmu-miR-15b-5p	STAG1	HITS-CLIP	23142080, 29167373	Bone marrow	Tarbase	mmu-miR-15b	MIR-15	BAT	1
mmu-miR-15b-5p	STAG2	HITS-CLIP	23142080, 29167373	Bone marrow	Tarbase	mmu-miR-15b	MIR-15	BAT	1
mmu-miR-15b-5p	STRBP	HITS-CLIP	23142080	Bone marrow	Tarbase	mmu-miR-15b	MIR-15	BAT	1
mmu-miR-15b-5p	SUCO	HITS-CLIP	23142080, 29167373, 31433990	Bone marrow	Tarbase	mmu-miR-15b	MIR-15	BAT	1
mmu-miR-15b-5p	SYNRG	HITS-CLIP	23142080	Bone marrow	Tarbase	mmu-miR-15b	MIR-15	BAT	1
mmu-miR-15b-5p	TBC1D8B	HITS-CLIP	23142080	Bone marrow	Tarbase	mmu-miR-15b	MIR-15	BAT	1
mmu-miR-15b-5p	TCEANC2	HITS-CLIP	19536157, 23142080, 29167373	Brain, Bone marrow	Tarbase	mmu-miR-15b	MIR-15	BAT	1
mmu-miR-15b-5p	TEX30	HITS-CLIP	23142080	Bone marrow	Tarbase	mmu-miR-15b	MIR-15	BAT	1
mmu-miR-15b-5p	THBD	HITS-CLIP	29167373	Bone marrow	Tarbase	mmu-miR-15b	MIR-15	Heart	1
mmu-miR-15b-5p	TMED9	HITS-CLIP	19536157, 23142080	Brain, Bone marrow	Tarbase	mmu-miR-15b	MIR-15	BAT	1
mmu-miR-15b-5p	TMEM243	HITS-CLIP	23142080, 29167373	Bone marrow	Tarbase	mmu-miR-15b	MIR-15	BAT	1
mmu-miR-15b-5p	TMEM59	HITS-CLIP	23142080, 29167373	Bone marrow	Tarbase	mmu-miR-15b	MIR-15	BAT	1
mmu-miR-15b-5p	TMEM86A	HITS-CLIP	23142080, 29167373	Bone marrow	Tarbase	mmu-miR-15b	MIR-15	BAT	1
mmu-miR-15b-5p	TMF1	HITS-CLIP	23142080, 29167373	Bone marrow	Tarbase	mmu-miR-15b	MIR-15	BAT	1
mmu-miR-15b-5p	TMTC1	HITS-CLIP	19536157	Brain	Tarbase	mmu-miR-15b	MIR-15	BAT	1
mmu-miR-15b-5p	TMTC3	HITS-CLIP	23142080, 29167373	Bone marrow	Tarbase	mmu-miR-15b	MIR-15	BAT	1
mmu-miR-15b-5p	TMUB2	HITS-CLIP	23142080	Bone marrow	Tarbase	mmu-miR-15b	MIR-15	BAT	1
mmu-miR-15b-5p	TNKS	HITS-CLIP	23142080, 29167373	Bone marrow	Tarbase	mmu-miR-15b	MIR-15	BAT	1
mmu-miR-15b-5p	TNKS2	HITS-CLIP	19536157, 23142080, 29167373, 31433990	Brain, Bone marrow	Tarbase	mmu-miR-15b	MIR-15	BAT	1
mmu-miR-15b-5p	TPD52	HITS-CLIP	29167373	Bone marrow	Tarbase	mmu-miR-15b	MIR-15	BAT	1
mmu-miR-15b-5p	TPM1	HITS-CLIP	29167373	Bone marrow	Tarbase	mmu-miR-15b	MIR-15	Heart	1
mmu-miR-15b-5p	TPT1	HITS-CLIP	29167373	Bone marrow	Tarbase	mmu-miR-15b	MIR-15	BAT	1
mmu-miR-15b-5p	TRAF3	HITS-CLIP	19536157, 23142080, 29167373	Brain, Bone marrow	Tarbase	mmu-miR-15b	MIR-15	BAT	1
mmu-miR-15b-5p	TRAPPC4	HITS-CLIP	23142080	Bone marrow	Tarbase	mmu-miR-15b	MIR-15	BAT	1
mmu-miR-15b-5p	TRIM23	HITS-CLIP	23142080	Bone marrow	Tarbase	mmu-miR-15b	MIR-15	BAT	1
mmu-miR-15b-5p	TRIP11	HITS-CLIP	23142080	Bone marrow	Tarbase	mmu-miR-15b	MIR-15	BAT	1
mmu-miR-15b-5p	TSC22D3	HITS-CLIP	23142080	Bone marrow	Tarbase	mmu-miR-15b	MIR-15	BAT	1
mmu-miR-15b-5p	TSPAN4	HITS-CLIP	19536157, 23142080	Brain, Bone marrow	Tarbase	mmu-miR-15b	MIR-15	BAT	1
mmu-miR-15b-5p	TSR1	HITS-CLIP	23142080, 29167373	Bone marrow	Tarbase	mmu-miR-15b	MIR-15	BAT	1
mmu-miR-15b-5p	TUBA1A	HITS-CLIP	19536157, 23142080	Brain, Bone marrow	Tarbase	mmu-miR-15b	MIR-15	BAT	1
mmu-miR-15b-5p	TXLNA	HITS-CLIP	23142080, 29167373	Bone marrow	Tarbase	mmu-miR-15b	MIR-15	BAT	1
mmu-miR-15b-5p	UBE2E3	HITS-CLIP	19536157	Brain	Tarbase	mmu-miR-15b	MIR-15	BAT	1
mmu-miR-15b-5p	UBE2M	HITS-CLIP	23142080	Bone marrow	Tarbase	mmu-miR-15b	MIR-15	BAT	1
mmu-miR-15b-5p	UHRF1BP1L	HITS-CLIP	23142080, 29167373	Bone marrow	Tarbase	mmu-miR-15b	MIR-15	BAT	1
mmu-miR-15b-5p	UNC50	HITS-CLIP	23142080	Bone marrow	Tarbase	mmu-miR-15b	MIR-15	BAT	1
mmu-miR-15b-5p	USP24	HITS-CLIP	19536157, 23142080, 29167373	Brain, Bone marrow	Tarbase	mmu-miR-15b	MIR-15	BAT	1
mmu-miR-15b-5p	USP31	HITS-CLIP	23142080, 29167373	Bone marrow	Tarbase	mmu-miR-15b	MIR-15	BAT	1
mmu-miR-15b-5p	USP33	HITS-CLIP	23142080	Bone marrow	Tarbase	mmu-miR-15b	MIR-15	BAT	1
mmu-miR-15b-5p	UTRN	HITS-CLIP	23142080	Bone marrow	Tarbase	mmu-miR-15b	MIR-15	BAT	1
mmu-miR-15b-5p	VAPA	HITS-CLIP	23142080	Bone marrow	Tarbase	mmu-miR-15b	MIR-15	BAT	1
mmu-miR-15b-5p	VASP	HITS-CLIP	23142080	Bone marrow	Tarbase	mmu-miR-15b	MIR-15	BAT	1
mmu-miR-15b-5p	VMP1	HITS-CLIP	23142080	Bone marrow	Tarbase	mmu-miR-15b	MIR-15	BAT	1
mmu-miR-15b-5p	VPS13B	HITS-CLIP	23142080	Bone marrow	Tarbase	mmu-miR-15b	MIR-15	BAT	1
mmu-miR-15b-5p	WWP1	HITS-CLIP	19536157, 23142080	Brain, Bone marrow	Tarbase	mmu-miR-15b	MIR-15	BAT	1
mmu-miR-15b-5p	YWHAQ	HITS-CLIP	23142080	Bone marrow	Tarbase	mmu-miR-15b	MIR-15	BAT	1
mmu-miR-15b-5p	ZEB1	HITS-CLIP	23142080	Bone marrow	Tarbase	mmu-miR-15b	MIR-15	BAT	1
mmu-miR-16-5p	KLHL15	HITS-CLIP	23142080, 31433990	Bone marrow	Tarbase	mmu-miR-16	MIR-15	Heart	1
mmu-miR-16-5p	PFKM	HITS-CLIP	23142080	Bone marrow	Tarbase	mmu-miR-16	MIR-15	Heart	1
mmu-miR-16-5p	PIGA	HITS-CLIP	23142080	Bone marrow	Tarbase	mmu-miR-16	MIR-15	Heart	1
mmu-miR-16-5p	SGMS2	HITS-CLIP	23142080	Bone marrow	Tarbase	mmu-miR-16	MIR-15	Heart	1
mmu-miR-16-5p	TPM1	HITS-CLIP	23142080	Bone marrow	Tarbase	mmu-miR-16	MIR-15	Heart	1
mmu-miR-106a-5p	ABCA1	HITS-CLIP	23142080, 25083871, 26203562	Bone marrow, Muscle, Skin	Tarbase	mmu-miR-106a	MIR-17/92	BAT, SCAT	2
mmu-miR-106a-5p	ABRACL	HITS-CLIP	23142080	Bone marrow	Tarbase	mmu-miR-106a	MIR-17/92	BAT	1
mmu-miR-106a-5p	ACSL4	HITS-CLIP	23142080, 25083871	Bone marrow, Muscle	Tarbase	mmu-miR-106a	MIR-17/92	BAT	1
mmu-miR-106a-5p	ACVR2A	HITS-CLIP	23142080, 25083871	Bone marrow, Muscle	Tarbase	mmu-miR-106a	MIR-17/92	BAT	1
mmu-miR-106a-5p	ADAMTS5	HITS-CLIP	25083871	Muscle	Tarbase	mmu-miR-106a	MIR-17/92	SCAT	1
mmu-miR-106a-5p	AFF4	HITS-CLIP	23142080, 25083871	Bone marrow, Muscle	Tarbase	mmu-miR-106a	MIR-17/92	BAT	1
mmu-miR-106a-5p	AHNAK	HITS-CLIP	23142080, 25083871	Bone marrow, Muscle	Tarbase	mmu-miR-106a	MIR-17/92	BAT, SCAT	2
mmu-miR-106a-5p	AKAP11	HITS-CLIP	23142080, 25083871	Bone marrow, Muscle	Tarbase	mmu-miR-106a	MIR-17/92	BAT	1
mmu-miR-106a-5p	AKAP9	HITS-CLIP	23142080, 25083871	Bone marrow, Muscle	Tarbase	mmu-miR-106a	MIR-17/92	BAT	1
mmu-miR-106a-5p	AKT3	HITS-CLIP	23142080, 25083871	Bone marrow, Muscle	Tarbase	mmu-miR-106a	MIR-17/92	BAT	1
mmu-miR-106a-5p	ALCAM	HITS-CLIP	23142080, 25083871	Bone marrow, Muscle	Tarbase	mmu-miR-106a	MIR-17/92	SCAT	1
mmu-miR-106a-5p	ALS2	HITS-CLIP	23142080	Bone marrow	Tarbase	mmu-miR-106a	MIR-17/92	BAT	1
mmu-miR-106a-5p	AMD1	HITS-CLIP	23142080, 25083871	Bone marrow, Muscle	Tarbase	mmu-miR-106a	MIR-17/92	BAT	1
mmu-miR-106a-5p	ANKIB1	HITS-CLIP	23142080, 25083871	Bone marrow, Muscle	Tarbase	mmu-miR-106a	MIR-17/92	BAT	1
mmu-miR-106a-5p	ANKRD11	HITS-CLIP	23142080, 25083871	Bone marrow, Muscle	Tarbase	mmu-miR-106a	MIR-17/92	BAT	1
mmu-miR-106a-5p	ANKRD33B	HITS-CLIP	23142080, 25083871	Bone marrow, Muscle	Tarbase	mmu-miR-106a	MIR-17/92	BAT, SCAT	2
mmu-miR-106a-5p	ANKRD52	HITS-CLIP	23142080, 25083871	Bone marrow, Muscle	Tarbase	mmu-miR-106a	MIR-17/92	BAT	1
mmu-miR-106a-5p	ANKRD9	HITS-CLIP	23142080, 25083871	Bone marrow, Muscle	Tarbase	mmu-miR-106a	MIR-17/92	BAT, SCAT	2
mmu-miR-106a-5p	ANO6	HITS-CLIP	23142080, 25083871	Bone marrow, Muscle	Tarbase	mmu-miR-106a	MIR-17/92	BAT	1
mmu-miR-106a-5p	AP1G1	HITS-CLIP	23142080, 25083871	Bone marrow, Muscle	Tarbase	mmu-miR-106a	MIR-17/92	BAT	1
mmu-miR-106a-5p	AP1S1	HITS-CLIP	23142080, 25083871	Bone marrow, Muscle	Tarbase	mmu-miR-106a	MIR-17/92	BAT	1
mmu-miR-106a-5p	AP2B1	HITS-CLIP	23142080, 25083871	Bone marrow, Muscle	Tarbase	mmu-miR-106a	MIR-17/92	BAT	1
mmu-miR-106a-5p	AP3D1	HITS-CLIP	25083871, 26203562	Muscle, Skin	Tarbase	mmu-miR-106a	MIR-17/92	BAT	1
mmu-miR-106a-5p	APBB2	HITS-CLIP	25083871	Muscle	Tarbase	mmu-miR-106a	MIR-17/92	SCAT	1
mmu-miR-106a-5p	APC	HITS-CLIP	23142080, 25083871, 31433990	Bone marrow, Muscle	Tarbase	mmu-miR-106a	MIR-17/92	SCAT	1
mmu-miR-106a-5p	ARFGEF2	HITS-CLIP	23142080, 25083871	Bone marrow, Muscle	Tarbase	mmu-miR-106a	MIR-17/92	BAT	1
mmu-miR-106a-5p	ARHGAP21	HITS-CLIP	25083871	Muscle	Tarbase	mmu-miR-106a	MIR-17/92	BAT, SCAT	2
mmu-miR-106a-5p	ARHGAP26	HITS-CLIP	23142080	Bone marrow	Tarbase	mmu-miR-106a	MIR-17/92	BAT	1
mmu-miR-106a-5p	ARHGAP28	HITS-CLIP	25083871	Muscle	Tarbase	mmu-miR-106a	MIR-17/92	BAT	1
mmu-miR-106a-5p	ARHGAP29	HITS-CLIP	25083871	Muscle	Tarbase	mmu-miR-106a	MIR-17/92	BAT	1
mmu-miR-106a-5p	ARHGEF10	HITS-CLIP	23142080, 25083871	Bone marrow, Muscle	Tarbase	mmu-miR-106a	MIR-17/92	BAT	1
mmu-miR-106a-5p	ARL4C	HITS-CLIP	23142080, 25083871	Bone marrow, Muscle	Tarbase	mmu-miR-106a	MIR-17/92	SCAT	1
mmu-miR-106a-5p	ARNTL	HITS-CLIP	25083871	Muscle	Tarbase	mmu-miR-106a	MIR-17/92	BAT	1
mmu-miR-106a-5p	ARPC4	HITS-CLIP	23142080	Bone marrow	Tarbase	mmu-miR-106a	MIR-17/92	BAT	1
mmu-miR-106a-5p	ATG14	HITS-CLIP	23142080	Bone marrow	Tarbase	mmu-miR-106a	MIR-17/92	BAT	1
mmu-miR-106a-5p	ATP1B1	HITS-CLIP	25083871	Muscle	Tarbase	mmu-miR-106a	MIR-17/92	SCAT	1
mmu-miR-106a-5p	ATP6AP2	HITS-CLIP	23142080, 25083871	Bone marrow, Muscle	Tarbase	mmu-miR-106a	MIR-17/92	BAT	1
mmu-miR-106a-5p	ATXN2	HITS-CLIP	23142080, 25083871	Bone marrow, Muscle	Tarbase	mmu-miR-106a	MIR-17/92	BAT	1
mmu-miR-106a-5p	BAIAP2L1	HITS-CLIP	25083871	Muscle	Tarbase	mmu-miR-106a	MIR-17/92	SCAT	1
mmu-miR-106a-5p	BAMBI	HITS-CLIP	23142080	Bone marrow	Tarbase	mmu-miR-106a	MIR-17/92	BAT, SCAT	2
mmu-miR-106a-5p	BBIP1	HITS-CLIP	25083871	Muscle	Tarbase	mmu-miR-106a	MIR-17/92	BAT	1
mmu-miR-106a-5p	BCL11B	HITS-CLIP	23142080	Bone marrow	Tarbase	mmu-miR-106a	MIR-17/92	SCAT	1
mmu-miR-106a-5p	BCL7A	HITS-CLIP	25083871	Muscle	Tarbase	mmu-miR-106a	MIR-17/92	BAT	1
mmu-miR-106a-5p	BCL9	HITS-CLIP	23142080, 25083871	Bone marrow, Muscle	Tarbase	mmu-miR-106a	MIR-17/92	BAT	1
mmu-miR-106a-5p	BIRC6	HITS-CLIP	23142080, 25083871, 31433990	Bone marrow, Muscle	Tarbase	mmu-miR-106a	MIR-17/92	BAT	1
mmu-miR-106a-5p	BLCAP	HITS-CLIP	23142080	Bone marrow	Tarbase	mmu-miR-106a	MIR-17/92	BAT	1
mmu-miR-106a-5p	BMPR2	HITS-CLIP	23142080, 25083871	Bone marrow, Muscle	Tarbase	mmu-miR-106a	MIR-17/92	BAT, SCAT	2
mmu-miR-106a-5p	BRWD3	HITS-CLIP	23142080, 25083871	Bone marrow, Muscle	Tarbase	mmu-miR-106a	MIR-17/92	BAT	1
mmu-miR-106a-5p	BTAF1	HITS-CLIP	23142080, 25083871	Bone marrow, Muscle	Tarbase	mmu-miR-106a	MIR-17/92	BAT	1
mmu-miR-106a-5p	CAMSAP2	HITS-CLIP	23142080, 25083871	Bone marrow, Muscle	Tarbase	mmu-miR-106a	MIR-17/92	BAT	1
mmu-miR-106a-5p	CASK	HITS-CLIP	25083871	Muscle	Tarbase	mmu-miR-106a	MIR-17/92	BAT, SCAT	2
mmu-miR-106a-5p	CBX5	HITS-CLIP	23142080, 25083871, 31433990	Bone marrow, Muscle	Tarbase	mmu-miR-106a	MIR-17/92	BAT	1
mmu-miR-106a-5p	CCP110	HITS-CLIP	23142080	Bone marrow	Tarbase	mmu-miR-106a	MIR-17/92	BAT	1
mmu-miR-106a-5p	CCSAP	HITS-CLIP	23142080	Bone marrow	Tarbase	mmu-miR-106a	MIR-17/92	SCAT	1
mmu-miR-106a-5p	CD28	HITS-CLIP	23142080	Bone marrow	Tarbase	mmu-miR-106a	MIR-17/92	SCAT	1
mmu-miR-106a-5p	CD2AP	HITS-CLIP	25083871	Muscle	Tarbase	mmu-miR-106a	MIR-17/92	BAT	1
mmu-miR-106a-5p	CD69	HITS-CLIP	23142080	Bone marrow	Tarbase	mmu-miR-106a	MIR-17/92	SCAT	1
mmu-miR-106a-5p	CDC25A	HITS-CLIP	23142080, 25083871	Bone marrow, Muscle	Tarbase	mmu-miR-106a	MIR-17/92	BAT	1
mmu-miR-106a-5p	CDC42BPA	HITS-CLIP	25083871	Muscle	Tarbase	mmu-miR-106a	MIR-17/92	BAT	1
mmu-miR-106a-5p	CEP170	HITS-CLIP	23142080, 25083871	Bone marrow, Muscle	Tarbase	mmu-miR-106a	MIR-17/92	BAT, SCAT	2
mmu-miR-106a-5p	CEP350	HITS-CLIP	23142080, 25083871	Bone marrow, Muscle	Tarbase	mmu-miR-106a	MIR-17/92	BAT	1
mmu-miR-106a-5p	CEP85L	HITS-CLIP	25083871	Muscle	Tarbase	mmu-miR-106a	MIR-17/92	BAT, SCAT	2
mmu-miR-106a-5p	CHD4	HITS-CLIP	23142080, 25083871	Bone marrow, Muscle	Tarbase	mmu-miR-106a	MIR-17/92	BAT	1
mmu-miR-106a-5p	CHD8	HITS-CLIP	23142080, 25083871, 31433990	Bone marrow, Muscle	Tarbase	mmu-miR-106a	MIR-17/92	BAT	1
mmu-miR-106a-5p	CHD9	HITS-CLIP	23142080, 25083871	Bone marrow, Muscle	Tarbase	mmu-miR-106a	MIR-17/92	BAT	1
mmu-miR-106a-5p	CHIC1	HITS-CLIP	23142080, 25083871	Bone marrow, Muscle	Tarbase	mmu-miR-106a	MIR-17/92	SCAT	1
mmu-miR-106a-5p	CLCF1	HITS-CLIP	31433990		Tarbase	mmu-miR-106a	MIR-17/92	SCAT	1
mmu-miR-106a-5p	CLCN6	HITS-CLIP	25083871	Muscle	Tarbase	mmu-miR-106a	MIR-17/92	SCAT	1
mmu-miR-106a-5p	CLIP1	HITS-CLIP	23142080, 25083871	Bone marrow, Muscle	Tarbase	mmu-miR-106a	MIR-17/92	BAT	1
mmu-miR-106a-5p	CLOCK	HITS-CLIP	23142080, 25083871, 26203562	Bone marrow, Muscle, Skin	Tarbase	mmu-miR-106a	MIR-17/92	BAT	1
mmu-miR-106a-5p	CLTA	HITS-CLIP	23142080	Bone marrow	Tarbase	mmu-miR-106a	MIR-17/92	BAT	1
mmu-miR-106a-5p	CMPK1	HITS-CLIP	23142080, 25083871	Bone marrow, Muscle	Tarbase	mmu-miR-106a	MIR-17/92	BAT	1
mmu-miR-106a-5p	CNST	HITS-CLIP	23142080, 25083871	Bone marrow, Muscle	Tarbase	mmu-miR-106a	MIR-17/92	BAT	1
mmu-miR-106a-5p	COL4A3BP	HITS-CLIP	23142080, 25083871	Bone marrow, Muscle	Tarbase	mmu-miR-106a	MIR-17/92	BAT	1
mmu-miR-106a-5p	CORO2B	HITS-CLIP	25083871	Muscle	Tarbase	mmu-miR-106a	MIR-17/92	SCAT	1
mmu-miR-106a-5p	CPD	HITS-CLIP	23142080, 25083871, 31433990	Bone marrow, Muscle	Tarbase	mmu-miR-106a	MIR-17/92	SCAT	1
mmu-miR-106a-5p	CPEB3	HITS-CLIP	25083871	Muscle	Tarbase	mmu-miR-106a	MIR-17/92	BAT, SCAT	2
mmu-miR-106a-5p	CPED1	HITS-CLIP	25083871	Muscle	Tarbase	mmu-miR-106a	MIR-17/92	BAT, SCAT	2
mmu-miR-106a-5p	CREM	HITS-CLIP	23142080, 31433990	Bone marrow	Tarbase	mmu-miR-106a	MIR-17/92	SCAT	1
mmu-miR-106a-5p	CRIM1	HITS-CLIP	23142080, 25083871, 31433990	Bone marrow, Muscle	Tarbase	mmu-miR-106a	MIR-17/92	BAT, SCAT	2
mmu-miR-106a-5p	CRLF3	HITS-CLIP	23142080, 25083871	Bone marrow, Muscle	Tarbase	mmu-miR-106a	MIR-17/92	SCAT	1
mmu-miR-106a-5p	CROT	HITS-CLIP	23142080, 25083871	Bone marrow, Muscle	Tarbase	mmu-miR-106a	MIR-17/92	BAT	1
mmu-miR-106a-5p	CRYBG3	HITS-CLIP	23142080	Bone marrow	Tarbase	mmu-miR-106a	MIR-17/92	BAT, SCAT	2
mmu-miR-106a-5p	CTDSPL2	HITS-CLIP	23142080, 25083871	Bone marrow, Muscle	Tarbase	mmu-miR-106a	MIR-17/92	BAT	1
mmu-miR-106a-5p	CTIF	HITS-CLIP	25083871	Muscle	Tarbase	mmu-miR-106a	MIR-17/92	SCAT	1
mmu-miR-106a-5p	CTLA4	HITS-CLIP	23142080	Bone marrow	Tarbase	mmu-miR-106a	MIR-17/92	SCAT	1
mmu-miR-106a-5p	CTSA	HITS-CLIP	23142080, 25083871	Bone marrow, Muscle	Tarbase	mmu-miR-106a	MIR-17/92	BAT	1
mmu-miR-106a-5p	CXCR4	HITS-CLIP	23142080, 31433990	Bone marrow	Tarbase	mmu-miR-106a	MIR-17/92	BAT, SCAT	2
mmu-miR-106a-5p	DCBLD1	HITS-CLIP	25083871	Muscle	Tarbase	mmu-miR-106a	MIR-17/92	SCAT	1
mmu-miR-106a-5p	DCP2	HITS-CLIP	23142080, 25083871, 31433990	Bone marrow, Muscle	Tarbase	mmu-miR-106a	MIR-17/92	BAT	1
mmu-miR-106a-5p	DCUN1D4	HITS-CLIP	23142080, 25083871	Bone marrow, Muscle	Tarbase	mmu-miR-106a	MIR-17/92	BAT	1
mmu-miR-106a-5p	DDX17	HITS-CLIP	23142080, 25083871	Bone marrow, Muscle	Tarbase	mmu-miR-106a	MIR-17/92	BAT, SCAT	2
mmu-miR-106a-5p	DERL2	HITS-CLIP	23142080	Bone marrow	Tarbase	mmu-miR-106a	MIR-17/92	BAT	1
mmu-miR-106a-5p	DGKH	HITS-CLIP	23142080	Bone marrow	Tarbase	mmu-miR-106a	MIR-17/92	SCAT	1
mmu-miR-106a-5p	DHX40	HITS-CLIP	23142080, 25083871	Bone marrow, Muscle	Tarbase	mmu-miR-106a	MIR-17/92	BAT	1
mmu-miR-106a-5p	DIAPH2	HITS-CLIP	25083871	Muscle	Tarbase	mmu-miR-106a	MIR-17/92	SCAT	1
mmu-miR-106a-5p	DIP2C	HITS-CLIP	23142080, 25083871, 31433990	Bone marrow, Muscle	Tarbase	mmu-miR-106a	MIR-17/92	BAT	1
mmu-miR-106a-5p	DMPK	HITS-CLIP	25083871	Muscle	Tarbase	mmu-miR-106a	MIR-17/92	BAT, SCAT	2
mmu-miR-106a-5p	DNAJC13	HITS-CLIP	23142080, 25083871, 26203562	Bone marrow, Muscle, Skin	Tarbase	mmu-miR-106a	MIR-17/92	BAT	1
mmu-miR-106a-5p	DNAJC16	HITS-CLIP	23142080, 25083871	Bone marrow, Muscle	Tarbase	mmu-miR-106a	MIR-17/92	SCAT	1
mmu-miR-106a-5p	DOCK9	HITS-CLIP	23142080, 25083871	Bone marrow, Muscle	Tarbase	mmu-miR-106a	MIR-17/92	BAT	1
mmu-miR-106a-5p	DPP8	HITS-CLIP	23142080, 25083871	Bone marrow, Muscle	Tarbase	mmu-miR-106a	MIR-17/92	BAT	1
mmu-miR-106a-5p	DPY19L4	HITS-CLIP	23142080, 25083871	Bone marrow, Muscle	Tarbase	mmu-miR-106a	MIR-17/92	BAT	1
mmu-miR-106a-5p	DSEL	HITS-CLIP	23142080	Bone marrow	Tarbase	mmu-miR-106a	MIR-17/92	SCAT	1
mmu-miR-106a-5p	DUSP2	HITS-CLIP	23142080, 25083871	Bone marrow, Muscle	Tarbase	mmu-miR-106a	MIR-17/92	BAT, SCAT	2
mmu-miR-106a-5p	E2F2	HITS-CLIP	23142080, 25083871	Bone marrow, Muscle	Tarbase	mmu-miR-106a	MIR-17/92	SCAT	1
mmu-miR-106a-5p	E2F7	HITS-CLIP	23142080	Bone marrow	Tarbase	mmu-miR-106a	MIR-17/92	SCAT	1
mmu-miR-106a-5p	EBF3	HITS-CLIP	25083871	Muscle	Tarbase	mmu-miR-106a	MIR-17/92	BAT, SCAT	2
mmu-miR-106a-5p	EEA1	HITS-CLIP	23142080, 25083871, 31433990	Bone marrow, Muscle	Tarbase	mmu-miR-106a	MIR-17/92	BAT	1
mmu-miR-106a-5p	EGFR	HITS-CLIP	25083871	Muscle	Tarbase	mmu-miR-106a	MIR-17/92	SCAT	1
mmu-miR-106a-5p	EGLN3	HITS-CLIP	23142080, 25083871	Bone marrow, Muscle	Tarbase	mmu-miR-106a	MIR-17/92	SCAT	1
mmu-miR-106a-5p	EGR2	HITS-CLIP	23142080	Bone marrow	Tarbase	mmu-miR-106a	MIR-17/92	SCAT	1
mmu-miR-106a-5p	EGR3	HITS-CLIP	23142080, 25083871	Bone marrow, Muscle	Tarbase	mmu-miR-106a	MIR-17/92	BAT	1
mmu-miR-106a-5p	ELOVL1	HITS-CLIP	25083871	Muscle	Tarbase	mmu-miR-106a	MIR-17/92	BAT	1
mmu-miR-106a-5p	EMC4	HITS-CLIP	25083871	Muscle	Tarbase	mmu-miR-106a	MIR-17/92	BAT	1
mmu-miR-106a-5p	ENC1	HITS-CLIP	23142080, 25083871, 31433990	Bone marrow, Muscle	Tarbase	mmu-miR-106a	MIR-17/92	SCAT	1
mmu-miR-106a-5p	EPAS1	HITS-CLIP	23142080	Bone marrow	Tarbase	mmu-miR-106a	MIR-17/92	SCAT	1
mmu-miR-106a-5p	EPB41	HITS-CLIP	23142080	Bone marrow	Tarbase	mmu-miR-106a	MIR-17/92	BAT	1
mmu-miR-106a-5p	EPB41L2	HITS-CLIP	25083871	Muscle	Tarbase	mmu-miR-106a	MIR-17/92	BAT	1
mmu-miR-106a-5p	EPB41L4B	HITS-CLIP	23142080	Bone marrow	Tarbase	mmu-miR-106a	MIR-17/92	SCAT	1
mmu-miR-106a-5p	EPC2	HITS-CLIP	23142080, 25083871, 31433990	Bone marrow, Muscle	Tarbase	mmu-miR-106a	MIR-17/92	BAT	1
mmu-miR-106a-5p	EPHB3	HITS-CLIP	25083871	Muscle	Tarbase	mmu-miR-106a	MIR-17/92	SCAT	1
mmu-miR-106a-5p	ERC1	HITS-CLIP	23142080	Bone marrow	Tarbase	mmu-miR-106a	MIR-17/92	BAT	1
mmu-miR-106a-5p	ERMP1	HITS-CLIP	25083871	Muscle	Tarbase	mmu-miR-106a	MIR-17/92	SCAT	1
mmu-miR-106a-5p	EXT1	HITS-CLIP	23142080, 25083871	Bone marrow, Muscle	Tarbase	mmu-miR-106a	MIR-17/92	SCAT	1
mmu-miR-106a-5p	EZH1	HITS-CLIP	23142080, 25083871	Bone marrow, Muscle	Tarbase	mmu-miR-106a	MIR-17/92	BAT	1
mmu-miR-106a-5p	FAM126B	HITS-CLIP	23142080, 25083871	Bone marrow, Muscle	Tarbase	mmu-miR-106a	MIR-17/92	SCAT	1
mmu-miR-106a-5p	FAM13C	HITS-CLIP	25083871	Muscle	Tarbase	mmu-miR-106a	MIR-17/92	SCAT	1
mmu-miR-106a-5p	FAM199X	HITS-CLIP	23142080, 25083871, 31433990	Bone marrow, Muscle	Tarbase	mmu-miR-106a	MIR-17/92	SCAT	1
mmu-miR-106a-5p	FAM53C	HITS-CLIP	25083871	Muscle	Tarbase	mmu-miR-106a	MIR-17/92	SCAT	1
mmu-miR-106a-5p	FBXO10	HITS-CLIP	23142080	Bone marrow	Tarbase	mmu-miR-106a	MIR-17/92	BAT, SCAT	2
mmu-miR-106a-5p	FBXO30	HITS-CLIP	25083871	Muscle	Tarbase	mmu-miR-106a	MIR-17/92	BAT, SCAT	2
mmu-miR-106a-5p	FCHO2	HITS-CLIP	23142080, 25083871, 26203562	Bone marrow, Muscle, Skin	Tarbase	mmu-miR-106a	MIR-17/92	BAT	1
mmu-miR-106a-5p	FIGN	HITS-CLIP	26203562	Skin	Tarbase	mmu-miR-106a	MIR-17/92	SCAT	1
mmu-miR-106a-5p	FILIP1L	HITS-CLIP	23142080, 25083871	Bone marrow, Muscle	Tarbase	mmu-miR-106a	MIR-17/92	BAT	1
mmu-miR-106a-5p	FNBP1L	HITS-CLIP	25083871	Muscle	Tarbase	mmu-miR-106a	MIR-17/92	BAT, SCAT	2
mmu-miR-106a-5p	FOSB	HITS-CLIP	23142080	Bone marrow	Tarbase	mmu-miR-106a	MIR-17/92	SCAT	1
mmu-miR-106a-5p	FOXJ2	HITS-CLIP	23142080	Bone marrow	Tarbase	mmu-miR-106a	MIR-17/92	SCAT	1
mmu-miR-106a-5p	FXR1	HITS-CLIP	23142080, 25083871	Bone marrow, Muscle	Tarbase	mmu-miR-106a	MIR-17/92	BAT	1
mmu-miR-106a-5p	FZD7	HITS-CLIP	23142080, 25083871	Bone marrow, Muscle	Tarbase	mmu-miR-106a	MIR-17/92	SCAT	1
mmu-miR-106a-5p	G0S2	HITS-CLIP	25083871	Muscle	Tarbase	mmu-miR-106a	MIR-17/92	BAT	1
mmu-miR-106a-5p	G2E3	HITS-CLIP	23142080, 25083871	Bone marrow, Muscle	Tarbase	mmu-miR-106a	MIR-17/92	BAT	1
mmu-miR-106a-5p	GATAD2A	HITS-CLIP	25083871	Muscle	Tarbase	mmu-miR-106a	MIR-17/92	BAT	1
mmu-miR-106a-5p	GCC2	HITS-CLIP	23142080, 25083871	Bone marrow, Muscle	Tarbase	mmu-miR-106a	MIR-17/92	BAT	1
mmu-miR-106a-5p	GFI1	HITS-CLIP	23142080	Bone marrow	Tarbase	mmu-miR-106a	MIR-17/92	SCAT	1
mmu-miR-106a-5p	GLCE	HITS-CLIP	23142080, 25083871	Bone marrow, Muscle	Tarbase	mmu-miR-106a	MIR-17/92	SCAT	1
mmu-miR-106a-5p	GNB5	HITS-CLIP	23142080, 25083871	Bone marrow, Muscle	Tarbase	mmu-miR-106a	MIR-17/92	BAT	1
mmu-miR-106a-5p	GNPTAB	HITS-CLIP	23142080, 25083871	Bone marrow, Muscle	Tarbase	mmu-miR-106a	MIR-17/92	BAT	1
mmu-miR-106a-5p	GOLGA3	HITS-CLIP	23142080, 25083871	Bone marrow, Muscle	Tarbase	mmu-miR-106a	MIR-17/92	BAT	1
mmu-miR-106a-5p	GOLGA4	HITS-CLIP	25083871	Muscle	Tarbase	mmu-miR-106a	MIR-17/92	BAT	1
mmu-miR-106a-5p	GPRIN3	HITS-CLIP	23142080, 25083871	Bone marrow, Muscle	Tarbase	mmu-miR-106a	MIR-17/92	BAT	1
mmu-miR-106a-5p	GXYLT1	HITS-CLIP	23142080, 25083871	Bone marrow, Muscle	Tarbase	mmu-miR-106a	MIR-17/92	SCAT	1
mmu-miR-106a-5p	H3F3A	HITS-CLIP	23142080	Bone marrow	Tarbase	mmu-miR-106a	MIR-17/92	BAT, SCAT	2
mmu-miR-106a-5p	H3F3B	HITS-CLIP	23142080, 25083871	Bone marrow, Muscle	Tarbase	mmu-miR-106a	MIR-17/92	BAT	1
mmu-miR-106a-5p	HEG1	HITS-CLIP	23142080, 25083871	Bone marrow, Muscle	Tarbase	mmu-miR-106a	MIR-17/92	SCAT	1
mmu-miR-106a-5p	HERC2	HITS-CLIP	23142080, 25083871	Bone marrow, Muscle	Tarbase	mmu-miR-106a	MIR-17/92	BAT	1
mmu-miR-106a-5p	HERPUD1	HITS-CLIP	23142080, 25083871	Bone marrow, Muscle	Tarbase	mmu-miR-106a	MIR-17/92	BAT	1
mmu-miR-106a-5p	HIP1	HITS-CLIP	23142080, 25083871	Bone marrow, Muscle	Tarbase	mmu-miR-106a	MIR-17/92	BAT, SCAT	2
mmu-miR-106a-5p	HIPK1	HITS-CLIP	23142080, 25083871	Bone marrow, Muscle	Tarbase	mmu-miR-106a	MIR-17/92	SCAT	1
mmu-miR-106a-5p	HIVEP2	HITS-CLIP	23142080, 25083871	Bone marrow, Muscle	Tarbase	mmu-miR-106a	MIR-17/92	BAT	1
mmu-miR-106a-5p	HOXA9	HITS-CLIP	25083871	Muscle	Tarbase	mmu-miR-106a	MIR-17/92	SCAT	1
mmu-miR-106a-5p	HSF2	HITS-CLIP	23142080, 25083871	Bone marrow, Muscle	Tarbase	mmu-miR-106a	MIR-17/92	BAT	1
mmu-miR-106a-5p	HSPA4L	HITS-CLIP	23142080, 25083871	Bone marrow, Muscle	Tarbase	mmu-miR-106a	MIR-17/92	BAT	1
mmu-miR-106a-5p	IGF2BP3	HITS-CLIP	23142080	Bone marrow	Tarbase	mmu-miR-106a	MIR-17/92	SCAT	1
mmu-miR-106a-5p	INHBA	HITS-CLIP	25083871	Muscle	Tarbase	mmu-miR-106a	MIR-17/92	SCAT	1
mmu-miR-106a-5p	INPP5D	HITS-CLIP	23142080	Bone marrow	Tarbase	mmu-miR-106a	MIR-17/92	SCAT	1
mmu-miR-106a-5p	INTS6	HITS-CLIP	23142080, 25083871, 31433990	Bone marrow, Muscle	Tarbase	mmu-miR-106a	MIR-17/92	SCAT	1
mmu-miR-106a-5p	ITGA4	HITS-CLIP	23142080	Bone marrow	Tarbase	mmu-miR-106a	MIR-17/92	SCAT	1
mmu-miR-106a-5p	ITK	HITS-CLIP	23142080	Bone marrow	Tarbase	mmu-miR-106a	MIR-17/92	SCAT	1
mmu-miR-106a-5p	JMY	HITS-CLIP	23142080, 25083871	Bone marrow, Muscle	Tarbase	mmu-miR-106a	MIR-17/92	BAT	1
mmu-miR-106a-5p	KAT6A	HITS-CLIP	25083871	Muscle	Tarbase	mmu-miR-106a	MIR-17/92	BAT	1
mmu-miR-106a-5p	KAT6B	HITS-CLIP	23142080, 25083871	Bone marrow, Muscle	Tarbase	mmu-miR-106a	MIR-17/92	BAT	1
mmu-miR-106a-5p	KBTBD7	HITS-CLIP	23142080, 30971389	Bone marrow, Liver	Tarbase	mmu-miR-106a	MIR-17/92	SCAT	1
mmu-miR-106a-5p	KDM3B	HITS-CLIP	23142080, 25083871	Bone marrow, Muscle	Tarbase	mmu-miR-106a	MIR-17/92	BAT	1
mmu-miR-106a-5p	KIF23	HITS-CLIP	23142080, 25083871	Bone marrow, Muscle	Tarbase	mmu-miR-106a	MIR-17/92	SCAT	1
mmu-miR-106a-5p	KIF3B	HITS-CLIP	23142080, 25083871	Bone marrow, Muscle	Tarbase	mmu-miR-106a	MIR-17/92	BAT	1
mmu-miR-106a-5p	KIFAP3	HITS-CLIP	23142080, 25083871	Bone marrow, Muscle	Tarbase	mmu-miR-106a	MIR-17/92	BAT	1
mmu-miR-106a-5p	KLF11	HITS-CLIP	23142080, 25083871	Bone marrow, Muscle	Tarbase	mmu-miR-106a	MIR-17/92	SCAT	1
mmu-miR-106a-5p	KMT2A	HITS-CLIP	23142080, 25083871	Bone marrow, Muscle	Tarbase	mmu-miR-106a	MIR-17/92	BAT	1
mmu-miR-106a-5p	KMT2C	HITS-CLIP	23142080, 25083871, 26203562	Bone marrow, Muscle, Skin	Tarbase	mmu-miR-106a	MIR-17/92	BAT	1
mmu-miR-106a-5p	KTN1	HITS-CLIP	23142080, 25083871	Bone marrow, Muscle	Tarbase	mmu-miR-106a	MIR-17/92	BAT	1
mmu-miR-106a-5p	LAMC1	HITS-CLIP	23142080, 25083871	Bone marrow, Muscle	Tarbase	mmu-miR-106a	MIR-17/92	BAT	1
mmu-miR-106a-5p	LAMTOR1	HITS-CLIP	23142080	Bone marrow	Tarbase	mmu-miR-106a	MIR-17/92	BAT	1
mmu-miR-106a-5p	LAPTM4A	HITS-CLIP	23142080, 25083871	Bone marrow, Muscle	Tarbase	mmu-miR-106a	MIR-17/92	BAT	1
mmu-miR-106a-5p	LCOR	HITS-CLIP	23142080, 25083871	Bone marrow, Muscle	Tarbase	mmu-miR-106a	MIR-17/92	BAT	1
mmu-miR-106a-5p	LCORL	HITS-CLIP	23142080	Bone marrow	Tarbase	mmu-miR-106a	MIR-17/92	BAT, SCAT	2
mmu-miR-106a-5p	LCP2	HITS-CLIP	23142080	Bone marrow	Tarbase	mmu-miR-106a	MIR-17/92	SCAT	1
mmu-miR-106a-5p	LITAF	HITS-CLIP	23142080	Bone marrow	Tarbase	mmu-miR-106a	MIR-17/92	BAT	1
mmu-miR-106a-5p	LOX	HITS-CLIP	25083871	Muscle	Tarbase	mmu-miR-106a	MIR-17/92	SCAT	1
mmu-miR-106a-5p	LRIG1	HITS-CLIP	23142080, 25083871	Bone marrow, Muscle	Tarbase	mmu-miR-106a	MIR-17/92	SCAT	1
mmu-miR-106a-5p	LRP8	HITS-CLIP	23142080	Bone marrow	Tarbase	mmu-miR-106a	MIR-17/92	SCAT	1
mmu-miR-106a-5p	LRRC8B	HITS-CLIP	23142080, 25083871	Bone marrow, Muscle	Tarbase	mmu-miR-106a	MIR-17/92	BAT	1
mmu-miR-106a-5p	LTB	HITS-CLIP	23142080	Bone marrow	Tarbase	mmu-miR-106a	MIR-17/92	SCAT	1
mmu-miR-106a-5p	MACF1	HITS-CLIP	23142080, 25083871	Bone marrow, Muscle	Tarbase	mmu-miR-106a	MIR-17/92	BAT	1
mmu-miR-106a-5p	MAML3	HITS-CLIP	25083871, 31433990	Muscle	Tarbase	mmu-miR-106a	MIR-17/92	SCAT	1
mmu-miR-106a-5p	MAP3K12	HITS-CLIP	23142080, 25083871	Bone marrow, Muscle	Tarbase	mmu-miR-106a	MIR-17/92	SCAT	1
mmu-miR-106a-5p	MAP3K2	HITS-CLIP	23142080, 25083871	Bone marrow, Muscle	Tarbase	mmu-miR-106a	MIR-17/92	BAT	1
mmu-miR-106a-5p	MAP3K4	HITS-CLIP	23142080, 25083871	Bone marrow, Muscle	Tarbase	mmu-miR-106a	MIR-17/92	BAT	1
mmu-miR-106a-5p	MAP4	HITS-CLIP	23142080, 25083871	Bone marrow, Muscle	Tarbase	mmu-miR-106a	MIR-17/92	BAT	1
mmu-miR-106a-5p	MAPKBP1	HITS-CLIP	23142080	Bone marrow	Tarbase	mmu-miR-106a	MIR-17/92	SCAT	1
mmu-miR-106a-5p	MATN2	HITS-CLIP	25083871	Muscle	Tarbase	mmu-miR-106a	MIR-17/92	BAT	1
mmu-miR-106a-5p	MBD5	HITS-CLIP	23142080, 25083871	Bone marrow, Muscle	Tarbase	mmu-miR-106a	MIR-17/92	SCAT	1
mmu-miR-106a-5p	MED13	HITS-CLIP	23142080, 25083871, 31433990	Bone marrow, Muscle	Tarbase	mmu-miR-106a	MIR-17/92	BAT	1
mmu-miR-106a-5p	MED28	HITS-CLIP	23142080	Bone marrow	Tarbase	mmu-miR-106a	MIR-17/92	BAT	1
mmu-miR-106a-5p	MET	HITS-CLIP	25083871	Muscle	Tarbase	mmu-miR-106a	MIR-17/92	SCAT	1
mmu-miR-106a-5p	METTL9	HITS-CLIP	23142080, 25083871	Bone marrow, Muscle	Tarbase	mmu-miR-106a	MIR-17/92	BAT	1
mmu-miR-106a-5p	MFAP3L	HITS-CLIP	25083871	Muscle	Tarbase	mmu-miR-106a	MIR-17/92	BAT, SCAT	2
mmu-miR-106a-5p	MGAT4B	HITS-CLIP	25083871	Muscle	Tarbase	mmu-miR-106a	MIR-17/92	BAT	1
mmu-miR-106a-5p	MIA3	HITS-CLIP	23142080	Bone marrow	Tarbase	mmu-miR-106a	MIR-17/92	BAT	1
mmu-miR-106a-5p	MMGT1	HITS-CLIP	23142080	Bone marrow	Tarbase	mmu-miR-106a	MIR-17/92	BAT	1
mmu-miR-106a-5p	MMP15	HITS-CLIP	25083871	Muscle	Tarbase	mmu-miR-106a	MIR-17/92	SCAT	1
mmu-miR-106a-5p	MPEG1	HITS-CLIP	23142080	Bone marrow	Tarbase	mmu-miR-106a	MIR-17/92	SCAT	1
mmu-miR-106a-5p	MPRIP	HITS-CLIP	25083871	Muscle	Tarbase	mmu-miR-106a	MIR-17/92	BAT	1
mmu-miR-106a-5p	MTFR1L	HITS-CLIP	23142080, 25083871	Bone marrow, Muscle	Tarbase	mmu-miR-106a	MIR-17/92	BAT	1
mmu-miR-106a-5p	MYL12A	HITS-CLIP	23142080	Bone marrow	Tarbase	mmu-miR-106a	MIR-17/92	BAT	1
mmu-miR-106a-5p	MYLIP	HITS-CLIP	23142080, 25083871	Bone marrow, Muscle	Tarbase	mmu-miR-106a	MIR-17/92	SCAT	1
mmu-miR-106a-5p	MYLK	HITS-CLIP	25083871	Muscle	Tarbase	mmu-miR-106a	MIR-17/92	BAT	1
mmu-miR-106a-5p	MYO10	HITS-CLIP	23142080, 25083871, 31433990	Bone marrow, Muscle	Tarbase	mmu-miR-106a	MIR-17/92	SCAT	1
mmu-miR-106a-5p	MYO1E	HITS-CLIP	25083871	Muscle	Tarbase	mmu-miR-106a	MIR-17/92	BAT	1
mmu-miR-106a-5p	MYO9A	HITS-CLIP	23142080, 25083871	Bone marrow, Muscle	Tarbase	mmu-miR-106a	MIR-17/92	SCAT	1
mmu-miR-106a-5p	NAGK	HITS-CLIP	23142080, 25083871	Bone marrow, Muscle	Tarbase	mmu-miR-106a	MIR-17/92	BAT	1
mmu-miR-106a-5p	NBEA	HITS-CLIP	25083871	Muscle	Tarbase	mmu-miR-106a	MIR-17/92	SCAT	1
mmu-miR-106a-5p	NBEAL1	HITS-CLIP	23142080, 25083871	Bone marrow, Muscle	Tarbase	mmu-miR-106a	MIR-17/92	SCAT	1
mmu-miR-106a-5p	NCOA2	HITS-CLIP	23142080, 25083871	Bone marrow, Muscle	Tarbase	mmu-miR-106a	MIR-17/92	BAT	1
mmu-miR-106a-5p	NDFIP2	HITS-CLIP	23142080, 25083871	Bone marrow, Muscle	Tarbase	mmu-miR-106a	MIR-17/92	BAT	1
mmu-miR-106a-5p	NFE2L1	HITS-CLIP	23142080	Bone marrow	Tarbase	mmu-miR-106a	MIR-17/92	BAT	1
mmu-miR-106a-5p	NIPBL	HITS-CLIP	23142080, 25083871	Bone marrow, Muscle	Tarbase	mmu-miR-106a	MIR-17/92	BAT	1
mmu-miR-106a-5p	NOTCH1	HITS-CLIP	23142080	Bone marrow	Tarbase	mmu-miR-106a	MIR-17/92	SCAT	1
mmu-miR-106a-5p	NPAT	HITS-CLIP	23142080, 25083871	Bone marrow, Muscle	Tarbase	mmu-miR-106a	MIR-17/92	BAT	1
mmu-miR-106a-5p	NR2C2	HITS-CLIP	23142080, 25083871	Bone marrow, Muscle	Tarbase	mmu-miR-106a	MIR-17/92	BAT	1
mmu-miR-106a-5p	NR2F2	HITS-CLIP	25083871	Muscle	Tarbase	mmu-miR-106a	MIR-17/92	SCAT	1
mmu-miR-106a-5p	NUP160	HITS-CLIP	23142080	Bone marrow	Tarbase	mmu-miR-106a	MIR-17/92	BAT	1
mmu-miR-106a-5p	NUP35	HITS-CLIP	23142080	Bone marrow	Tarbase	mmu-miR-106a	MIR-17/92	BAT	1
mmu-miR-106a-5p	NXPE3	HITS-CLIP	23142080	Bone marrow	Tarbase	mmu-miR-106a	MIR-17/92	SCAT	1
mmu-miR-106a-5p	OSM	HITS-CLIP	31433990		Tarbase	mmu-miR-106a	MIR-17/92	SCAT	1
mmu-miR-106a-5p	PANK3	HITS-CLIP	23142080, 25083871	Bone marrow, Muscle	Tarbase	mmu-miR-106a	MIR-17/92	SCAT	1
mmu-miR-106a-5p	PATL1	HITS-CLIP	23142080, 25083871	Bone marrow, Muscle	Tarbase	mmu-miR-106a	MIR-17/92	BAT	1
mmu-miR-106a-5p	PCDH19	HITS-CLIP	25083871	Muscle	Tarbase	mmu-miR-106a	MIR-17/92	SCAT	1
mmu-miR-106a-5p	PDCD1LG2	HITS-CLIP	23142080	Bone marrow	Tarbase	mmu-miR-106a	MIR-17/92	SCAT	1
mmu-miR-106a-5p	PDE3B	HITS-CLIP	23142080, 25083871	Bone marrow, Muscle	Tarbase	mmu-miR-106a	MIR-17/92	SCAT	1
mmu-miR-106a-5p	PDE4A	HITS-CLIP	23142080	Bone marrow	Tarbase	mmu-miR-106a	MIR-17/92	BAT	1
mmu-miR-106a-5p	PDE4B	HITS-CLIP	23142080, 25083871	Bone marrow, Muscle	Tarbase	mmu-miR-106a	MIR-17/92	SCAT	1
mmu-miR-106a-5p	PDE5A	HITS-CLIP	23142080, 25083871	Bone marrow, Muscle	Tarbase	mmu-miR-106a	MIR-17/92	BAT	1
mmu-miR-106a-5p	PDXDC1	HITS-CLIP	23142080, 25083871, 30971389	Bone marrow, Muscle, Liver	Tarbase	mmu-miR-106a	MIR-17/92	BAT	1
mmu-miR-106a-5p	PEAK1	HITS-CLIP	23142080, 25083871	Bone marrow, Muscle	Tarbase	mmu-miR-106a	MIR-17/92	BAT	1
mmu-miR-106a-5p	PEG10	HITS-CLIP	25083871	Muscle	Tarbase	mmu-miR-106a	MIR-17/92	BAT	1
mmu-miR-106a-5p	PFN1	HITS-CLIP	23142080	Bone marrow	Tarbase	mmu-miR-106a	MIR-17/92	BAT	1
mmu-miR-106a-5p	PHACTR4	HITS-CLIP	23142080, 25083871	Bone marrow, Muscle	Tarbase	mmu-miR-106a	MIR-17/92	SCAT	1
mmu-miR-106a-5p	PHTF2	HITS-CLIP	23142080, 25083871	Bone marrow, Muscle	Tarbase	mmu-miR-106a	MIR-17/92	BAT	1
mmu-miR-106a-5p	PIAS2	HITS-CLIP	23142080, 25083871	Bone marrow, Muscle	Tarbase	mmu-miR-106a	MIR-17/92	BAT	1
mmu-miR-106a-5p	PICALM	HITS-CLIP	23142080, 25083871	Bone marrow, Muscle	Tarbase	mmu-miR-106a	MIR-17/92	BAT, SCAT	2
mmu-miR-106a-5p	PIK3AP1	HITS-CLIP	23142080	Bone marrow	Tarbase	mmu-miR-106a	MIR-17/92	SCAT	1
mmu-miR-106a-5p	PIK3C2A	HITS-CLIP	23142080, 25083871	Bone marrow, Muscle	Tarbase	mmu-miR-106a	MIR-17/92	BAT	1
mmu-miR-106a-5p	PKP4	HITS-CLIP	25083871	Muscle	Tarbase	mmu-miR-106a	MIR-17/92	SCAT	1
mmu-miR-106a-5p	PLCG1	HITS-CLIP	23142080, 25083871	Bone marrow, Muscle	Tarbase	mmu-miR-106a	MIR-17/92	SCAT	1
mmu-miR-106a-5p	PLCL2	HITS-CLIP	23142080	Bone marrow	Tarbase	mmu-miR-106a	MIR-17/92	BAT	1
mmu-miR-106a-5p	PLXNA2	HITS-CLIP	25083871	Muscle	Tarbase	mmu-miR-106a	MIR-17/92	BAT, SCAT	2
mmu-miR-106a-5p	POU2F2	HITS-CLIP	23142080	Bone marrow	Tarbase	mmu-miR-106a	MIR-17/92	SCAT	1
mmu-miR-106a-5p	PPFIA1	HITS-CLIP	23142080, 31433990	Bone marrow	Tarbase	mmu-miR-106a	MIR-17/92	BAT	1
mmu-miR-106a-5p	PPIB	HITS-CLIP	23142080, 25083871	Bone marrow, Muscle	Tarbase	mmu-miR-106a	MIR-17/92	BAT, SCAT	2
mmu-miR-106a-5p	PPM1G	HITS-CLIP	23142080	Bone marrow	Tarbase	mmu-miR-106a	MIR-17/92	SCAT	1
mmu-miR-106a-5p	PPTC7	HITS-CLIP	23142080, 25083871	Bone marrow, Muscle	Tarbase	mmu-miR-106a	MIR-17/92	BAT	1
mmu-miR-106a-5p	PRDM16	HITS-CLIP	23142080	Bone marrow	Tarbase	mmu-miR-106a	MIR-17/92	SCAT	1
mmu-miR-106a-5p	PRKCB	HITS-CLIP	23142080	Bone marrow	Tarbase	mmu-miR-106a	MIR-17/92	SCAT	1
mmu-miR-106a-5p	PRPF4B	HITS-CLIP	23142080, 25083871	Bone marrow, Muscle	Tarbase	mmu-miR-106a	MIR-17/92	BAT	1
mmu-miR-106a-5p	PRR14L	HITS-CLIP	23142080, 25083871	Bone marrow, Muscle	Tarbase	mmu-miR-106a	MIR-17/92	BAT	1
mmu-miR-106a-5p	PRRC2C	HITS-CLIP	23142080, 25083871	Bone marrow, Muscle	Tarbase	mmu-miR-106a	MIR-17/92	BAT	1
mmu-miR-106a-5p	PTP4A1	HITS-CLIP	23142080, 25083871	Bone marrow, Muscle	Tarbase	mmu-miR-106a	MIR-17/92	SCAT	1
mmu-miR-106a-5p	PTP4A3	HITS-CLIP	23142080, 25083871	Bone marrow, Muscle	Tarbase	mmu-miR-106a	MIR-17/92	BAT	1
mmu-miR-106a-5p	PTPN22	HITS-CLIP	23142080	Bone marrow	Tarbase	mmu-miR-106a	MIR-17/92	SCAT	1
mmu-miR-106a-5p	PTPRG	HITS-CLIP	25083871	Muscle	Tarbase	mmu-miR-106a	MIR-17/92	SCAT	1
mmu-miR-106a-5p	PTS	HITS-CLIP	23142080, 25083871	Bone marrow, Muscle	Tarbase	mmu-miR-106a	MIR-17/92	BAT	1
mmu-miR-106a-5p	QSER1	HITS-CLIP	23142080, 25083871	Bone marrow, Muscle	Tarbase	mmu-miR-106a	MIR-17/92	SCAT	1
mmu-miR-106a-5p	RAB6B	HITS-CLIP	23142080	Bone marrow	Tarbase	mmu-miR-106a	MIR-17/92	SCAT	1
mmu-miR-106a-5p	RAPGEF2	HITS-CLIP	23142080, 25083871	Bone marrow, Muscle	Tarbase	mmu-miR-106a	MIR-17/92	BAT, SCAT	2
mmu-miR-106a-5p	RASL11B	HITS-CLIP	23142080	Bone marrow	Tarbase	mmu-miR-106a	MIR-17/92	SCAT	1
mmu-miR-106a-5p	RB1	HITS-CLIP	23142080, 25083871	Bone marrow, Muscle	Tarbase	mmu-miR-106a	MIR-17/92	BAT, SCAT	2
mmu-miR-106a-5p	RB1CC1	HITS-CLIP	25083871	Muscle	Tarbase	mmu-miR-106a	MIR-17/92	BAT	1
mmu-miR-106a-5p	RBBP6	HITS-CLIP	23142080, 25083871	Bone marrow, Muscle	Tarbase	mmu-miR-106a	MIR-17/92	BAT	1
mmu-miR-106a-5p	RBPJ	HITS-CLIP	23142080	Bone marrow	Tarbase	mmu-miR-106a	MIR-17/92	BAT	1
mmu-miR-106a-5p	RCHY1	HITS-CLIP	23142080, 25083871	Bone marrow, Muscle	Tarbase	mmu-miR-106a	MIR-17/92	BAT	1
mmu-miR-106a-5p	REV3L	HITS-CLIP	23142080, 25083871	Bone marrow, Muscle	Tarbase	mmu-miR-106a	MIR-17/92	BAT	1
mmu-miR-106a-5p	RHOC	HITS-CLIP	23142080, 25083871	Bone marrow, Muscle	Tarbase	mmu-miR-106a	MIR-17/92	BAT	1
mmu-miR-106a-5p	RNF138	HITS-CLIP	23142080, 25083871	Bone marrow, Muscle	Tarbase	mmu-miR-106a	MIR-17/92	SCAT	1
mmu-miR-106a-5p	RNH1	HITS-CLIP	23142080	Bone marrow	Tarbase	mmu-miR-106a	MIR-17/92	BAT	1
mmu-miR-106a-5p	ROCK2	HITS-CLIP	23142080, 25083871	Bone marrow, Muscle	Tarbase	mmu-miR-106a	MIR-17/92	BAT	1
mmu-miR-106a-5p	RPGRIP1L	HITS-CLIP	25083871	Muscle	Tarbase	mmu-miR-106a	MIR-17/92	BAT	1
mmu-miR-106a-5p	RRAGD	HITS-CLIP	23142080, 31433990	Bone marrow	Tarbase	mmu-miR-106a	MIR-17/92	SCAT	1
mmu-miR-106a-5p	RUFY2	HITS-CLIP	23142080, 25083871	Bone marrow, Muscle	Tarbase	mmu-miR-106a	MIR-17/92	BAT	1
mmu-miR-106a-5p	SACS	HITS-CLIP	23142080, 25083871	Bone marrow, Muscle	Tarbase	mmu-miR-106a	MIR-17/92	BAT	1
mmu-miR-106a-5p	SAR1B	HITS-CLIP	23142080, 25083871	Bone marrow, Muscle	Tarbase	mmu-miR-106a	MIR-17/92	BAT	1
mmu-miR-106a-5p	SATB1	HITS-CLIP	23142080	Bone marrow	Tarbase	mmu-miR-106a	MIR-17/92	SCAT	1
mmu-miR-106a-5p	SEC11A	HITS-CLIP	23142080	Bone marrow	Tarbase	mmu-miR-106a	MIR-17/92	BAT	1
mmu-miR-106a-5p	SEC61B	HITS-CLIP	23142080, 25083871, 31433990	Bone marrow, Muscle	Tarbase	mmu-miR-106a	MIR-17/92	SCAT	1
mmu-miR-106a-5p	SEMA7A	HITS-CLIP	23142080, 25083871	Bone marrow, Muscle	Tarbase	mmu-miR-106a	MIR-17/92	SCAT	1
mmu-miR-106a-5p	SEPT2	HITS-CLIP	23142080, 25083871	Bone marrow, Muscle	Tarbase	mmu-miR-106a	MIR-17/92	BAT	1
mmu-miR-106a-5p	SETD2	HITS-CLIP	23142080, 25083871	Bone marrow, Muscle	Tarbase	mmu-miR-106a	MIR-17/92	BAT	1
mmu-miR-106a-5p	SH3D19	HITS-CLIP	25083871	Muscle	Tarbase	mmu-miR-106a	MIR-17/92	BAT	1
mmu-miR-106a-5p	SH3PXD2A	HITS-CLIP	25083871	Muscle	Tarbase	mmu-miR-106a	MIR-17/92	BAT, SCAT	2
mmu-miR-106a-5p	SHC4	HITS-CLIP	23142080	Bone marrow	Tarbase	mmu-miR-106a	MIR-17/92	SCAT	1
mmu-miR-106a-5p	SIK1	HITS-CLIP	23142080, 25083871	Bone marrow, Muscle	Tarbase	mmu-miR-106a	MIR-17/92	BAT	1
mmu-miR-106a-5p	SIK2	HITS-CLIP	23142080	Bone marrow	Tarbase	mmu-miR-106a	MIR-17/92	BAT	1
mmu-miR-106a-5p	SIN3B	HITS-CLIP	23142080, 25083871	Bone marrow, Muscle	Tarbase	mmu-miR-106a	MIR-17/92	BAT	1
mmu-miR-106a-5p	SLAIN1	HITS-CLIP	23142080	Bone marrow	Tarbase	mmu-miR-106a	MIR-17/92	SCAT	1
mmu-miR-106a-5p	SLC16A3	HITS-CLIP	23142080, 25083871, 26203562	Bone marrow, Muscle, Skin	Tarbase	mmu-miR-106a	MIR-17/92	SCAT	1
mmu-miR-106a-5p	SLC16A6	HITS-CLIP	23142080	Bone marrow	Tarbase	mmu-miR-106a	MIR-17/92	SCAT	1
mmu-miR-106a-5p	SLC30A1	HITS-CLIP	23142080, 25083871	Bone marrow, Muscle	Tarbase	mmu-miR-106a	MIR-17/92	SCAT	1
mmu-miR-106a-5p	SLC35B3	HITS-CLIP	23142080	Bone marrow	Tarbase	mmu-miR-106a	MIR-17/92	BAT	1
mmu-miR-106a-5p	SLC38A2	HITS-CLIP	23142080, 31433990	Bone marrow	Tarbase	mmu-miR-106a	MIR-17/92	BAT	1
mmu-miR-106a-5p	SLC39A10	HITS-CLIP	23142080	Bone marrow	Tarbase	mmu-miR-106a	MIR-17/92	SCAT	1
mmu-miR-106a-5p	SLC50A1	HITS-CLIP	23142080	Bone marrow	Tarbase	mmu-miR-106a	MIR-17/92	BAT	1
mmu-miR-106a-5p	SLC6A8	HITS-CLIP	25083871, 26203562	Muscle, Skin	Tarbase	mmu-miR-106a	MIR-17/92	SCAT	1
mmu-miR-106a-5p	SLC7A2	HITS-CLIP	25083871	Muscle	Tarbase	mmu-miR-106a	MIR-17/92	SCAT	1
mmu-miR-106a-5p	SLC9A3R1	HITS-CLIP	23142080	Bone marrow	Tarbase	mmu-miR-106a	MIR-17/92	SCAT	1
mmu-miR-106a-5p	SMAD5	HITS-CLIP	23142080, 25083871	Bone marrow, Muscle	Tarbase	mmu-miR-106a	MIR-17/92	SCAT	1
mmu-miR-106a-5p	SMARCA5	HITS-CLIP	23142080, 25083871	Bone marrow, Muscle	Tarbase	mmu-miR-106a	MIR-17/92	BAT	1
mmu-miR-106a-5p	SMIM12	HITS-CLIP	23142080, 25083871	Bone marrow, Muscle	Tarbase	mmu-miR-106a	MIR-17/92	BAT	1
mmu-miR-106a-5p	SMIM14	HITS-CLIP	23142080, 25083871	Bone marrow, Muscle	Tarbase	mmu-miR-106a	MIR-17/92	BAT	1
mmu-miR-106a-5p	SMOC2	HITS-CLIP	25083871	Muscle	Tarbase	mmu-miR-106a	MIR-17/92	SCAT	1
mmu-miR-106a-5p	SMURF2	HITS-CLIP	23142080, 25083871, 30971389	Bone marrow, Muscle, Liver	Tarbase	mmu-miR-106a	MIR-17/92	BAT	1
mmu-miR-106a-5p	SNAI2	HITS-CLIP	25083871	Muscle	Tarbase	mmu-miR-106a	MIR-17/92	BAT, SCAT	2
mmu-miR-106a-5p	SNX17	HITS-CLIP	23142080, 30971389	Bone marrow, Liver	Tarbase	mmu-miR-106a	MIR-17/92	BAT	1
mmu-miR-106a-5p	SNX3	HITS-CLIP	23142080, 25083871	Bone marrow, Muscle	Tarbase	mmu-miR-106a	MIR-17/92	BAT	1
mmu-miR-106a-5p	SNX33	HITS-CLIP	25083871	Muscle	Tarbase	mmu-miR-106a	MIR-17/92	BAT	1
mmu-miR-106a-5p	SOGA1	HITS-CLIP	25083871	Muscle	Tarbase	mmu-miR-106a	MIR-17/92	BAT	1
mmu-miR-106a-5p	SORL1	HITS-CLIP	23142080	Bone marrow	Tarbase	mmu-miR-106a	MIR-17/92	SCAT	1
mmu-miR-106a-5p	SP1	HITS-CLIP	23142080, 25083871	Bone marrow, Muscle	Tarbase	mmu-miR-106a	MIR-17/92	SCAT	1
mmu-miR-106a-5p	SPCS2	HITS-CLIP	23142080, 25083871	Bone marrow, Muscle	Tarbase	mmu-miR-106a	MIR-17/92	BAT, SCAT	2
mmu-miR-106a-5p	SPEN	HITS-CLIP	23142080, 25083871	Bone marrow, Muscle	Tarbase	mmu-miR-106a	MIR-17/92	BAT	1
mmu-miR-106a-5p	SPIRE1	HITS-CLIP	23142080, 25083871	Bone marrow, Muscle	Tarbase	mmu-miR-106a	MIR-17/92	BAT	1
mmu-miR-106a-5p	SPTSSA	HITS-CLIP	23142080, 25083871	Bone marrow, Muscle	Tarbase	mmu-miR-106a	MIR-17/92	BAT	1
mmu-miR-106a-5p	SRGAP2	HITS-CLIP	23142080, 25083871	Bone marrow, Muscle	Tarbase	mmu-miR-106a	MIR-17/92	SCAT	1
mmu-miR-106a-5p	SRI	HITS-CLIP	23142080, 25083871	Bone marrow, Muscle	Tarbase	mmu-miR-106a	MIR-17/92	BAT	1
mmu-miR-106a-5p	SRSF9	HITS-CLIP	23142080, 25083871	Bone marrow, Muscle	Tarbase	mmu-miR-106a	MIR-17/92	BAT	1
mmu-miR-106a-5p	STAG1	HITS-CLIP	23142080	Bone marrow	Tarbase	mmu-miR-106a	MIR-17/92	BAT	1
mmu-miR-106a-5p	STAG2	HITS-CLIP	23142080, 25083871	Bone marrow, Muscle	Tarbase	mmu-miR-106a	MIR-17/92	BAT	1
mmu-miR-106a-5p	STK4	HITS-CLIP	23142080, 25083871	Bone marrow, Muscle	Tarbase	mmu-miR-106a	MIR-17/92	SCAT	1
mmu-miR-106a-5p	SUCO	HITS-CLIP	23142080, 25083871	Bone marrow, Muscle	Tarbase	mmu-miR-106a	MIR-17/92	BAT	1
mmu-miR-106a-5p	SUMO1	HITS-CLIP	23142080	Bone marrow	Tarbase	mmu-miR-106a	MIR-17/92	BAT	1
mmu-miR-106a-5p	SYAP1	HITS-CLIP	23142080	Bone marrow	Tarbase	mmu-miR-106a	MIR-17/92	BAT	1
mmu-miR-106a-5p	SYNRG	HITS-CLIP	25083871	Muscle	Tarbase	mmu-miR-106a	MIR-17/92	BAT	1
mmu-miR-106a-5p	TAGLN2	HITS-CLIP	23142080, 25083871	Bone marrow, Muscle	Tarbase	mmu-miR-106a	MIR-17/92	BAT	1
mmu-miR-106a-5p	TANC1	HITS-CLIP	23142080, 25083871	Bone marrow, Muscle	Tarbase	mmu-miR-106a	MIR-17/92	SCAT	1
mmu-miR-106a-5p	TBC1D8B	HITS-CLIP	23142080, 25083871	Bone marrow, Muscle	Tarbase	mmu-miR-106a	MIR-17/92	BAT	1
mmu-miR-106a-5p	TCF4	HITS-CLIP	23142080, 25083871	Bone marrow, Muscle	Tarbase	mmu-miR-106a	MIR-17/92	SCAT	1
mmu-miR-106a-5p	TENM3	HITS-CLIP	25083871	Muscle	Tarbase	mmu-miR-106a	MIR-17/92	SCAT	1
mmu-miR-106a-5p	TEX30	HITS-CLIP	23142080	Bone marrow	Tarbase	mmu-miR-106a	MIR-17/92	BAT, SCAT	2
mmu-miR-106a-5p	TGFBR3	HITS-CLIP	23142080, 25083871	Bone marrow, Muscle	Tarbase	mmu-miR-106a	MIR-17/92	SCAT	1
mmu-miR-106a-5p	TGIF1	HITS-CLIP	23142080	Bone marrow	Tarbase	mmu-miR-106a	MIR-17/92	BAT	1
mmu-miR-106a-5p	TIMP3	HITS-CLIP	25083871	Muscle	Tarbase	mmu-miR-106a	MIR-17/92	SCAT	1
mmu-miR-106a-5p	TJP1	HITS-CLIP	25083871	Muscle	Tarbase	mmu-miR-106a	MIR-17/92	BAT	1
mmu-miR-106a-5p	TMCC3	HITS-CLIP	23142080, 25083871	Bone marrow, Muscle	Tarbase	mmu-miR-106a	MIR-17/92	SCAT	1
mmu-miR-106a-5p	TMED9	HITS-CLIP	25083871	Muscle	Tarbase	mmu-miR-106a	MIR-17/92	BAT	1
mmu-miR-106a-5p	TMEM243	HITS-CLIP	23142080	Bone marrow	Tarbase	mmu-miR-106a	MIR-17/92	BAT, SCAT	2
mmu-miR-106a-5p	TMEM245	HITS-CLIP	23142080, 25083871	Bone marrow, Muscle	Tarbase	mmu-miR-106a	MIR-17/92	SCAT	1
mmu-miR-106a-5p	TMEM59	HITS-CLIP	23142080	Bone marrow	Tarbase	mmu-miR-106a	MIR-17/92	BAT	1
mmu-miR-106a-5p	TMF1	HITS-CLIP	23142080, 25083871	Bone marrow, Muscle	Tarbase	mmu-miR-106a	MIR-17/92	BAT	1
mmu-miR-106a-5p	TMUB2	HITS-CLIP	25083871	Muscle	Tarbase	mmu-miR-106a	MIR-17/92	BAT	1
mmu-miR-106a-5p	TNKS	HITS-CLIP	23142080, 25083871	Bone marrow, Muscle	Tarbase	mmu-miR-106a	MIR-17/92	BAT	1
mmu-miR-106a-5p	TNKS2	HITS-CLIP	23142080, 25083871, 31433990	Bone marrow, Muscle	Tarbase	mmu-miR-106a	MIR-17/92	BAT	1
mmu-miR-106a-5p	TNRC6A	HITS-CLIP	23142080, 25083871, 26203562, 31433990	Bone marrow, Muscle, Skin	Tarbase	mmu-miR-106a	MIR-17/92	BAT	1
mmu-miR-106a-5p	TNS1	HITS-CLIP	23142080, 25083871	Bone marrow, Muscle	Tarbase	mmu-miR-106a	MIR-17/92	SCAT	1
mmu-miR-106a-5p	TOMM22	HITS-CLIP	23142080, 25083871	Bone marrow, Muscle	Tarbase	mmu-miR-106a	MIR-17/92	SCAT	1
mmu-miR-106a-5p	TRAPPC4	HITS-CLIP	23142080, 25083871	Bone marrow, Muscle	Tarbase	mmu-miR-106a	MIR-17/92	BAT, SCAT	2
mmu-miR-106a-5p	TRIM2	HITS-CLIP	23142080, 25083871	Bone marrow, Muscle	Tarbase	mmu-miR-106a	MIR-17/92	BAT	1
mmu-miR-106a-5p	TRIM23	HITS-CLIP	23142080, 25083871, 31433990	Bone marrow, Muscle	Tarbase	mmu-miR-106a	MIR-17/92	BAT	1
mmu-miR-106a-5p	TRIP11	HITS-CLIP	23142080, 25083871	Bone marrow, Muscle	Tarbase	mmu-miR-106a	MIR-17/92	BAT	1
mmu-miR-106a-5p	TSC22D3	HITS-CLIP	23142080	Bone marrow	Tarbase	mmu-miR-106a	MIR-17/92	BAT	1
mmu-miR-106a-5p	TSPAN12	HITS-CLIP	25083871	Muscle	Tarbase	mmu-miR-106a	MIR-17/92	BAT	1
mmu-miR-106a-5p	TSR1	HITS-CLIP	23142080, 25083871	Bone marrow, Muscle	Tarbase	mmu-miR-106a	MIR-17/92	BAT	1
mmu-miR-106a-5p	TTC9	HITS-CLIP	25083871	Muscle	Tarbase	mmu-miR-106a	MIR-17/92	SCAT	1
mmu-miR-106a-5p	TXLNA	HITS-CLIP	23142080, 25083871	Bone marrow, Muscle	Tarbase	mmu-miR-106a	MIR-17/92	BAT	1
mmu-miR-106a-5p	TXN2	HITS-CLIP	25083871	Muscle	Tarbase	mmu-miR-106a	MIR-17/92	BAT	1
mmu-miR-106a-5p	UBE2E2	HITS-CLIP	23142080	Bone marrow	Tarbase	mmu-miR-106a	MIR-17/92	BAT	1
mmu-miR-106a-5p	UBR5	HITS-CLIP	23142080, 25083871, 31433990	Bone marrow, Muscle	Tarbase	mmu-miR-106a	MIR-17/92	BAT	1
mmu-miR-106a-5p	UCK2	HITS-CLIP	23142080	Bone marrow	Tarbase	mmu-miR-106a	MIR-17/92	SCAT	1
mmu-miR-106a-5p	UHRF1BP1L	HITS-CLIP	23142080, 25083871	Bone marrow, Muscle	Tarbase	mmu-miR-106a	MIR-17/92	BAT	1
mmu-miR-106a-5p	UNC50	HITS-CLIP	23142080, 25083871	Bone marrow, Muscle	Tarbase	mmu-miR-106a	MIR-17/92	BAT	1
mmu-miR-106a-5p	UNC93B1	HITS-CLIP	23142080	Bone marrow	Tarbase	mmu-miR-106a	MIR-17/92	BAT	1
mmu-miR-106a-5p	USP24	HITS-CLIP	23142080, 25083871	Bone marrow, Muscle	Tarbase	mmu-miR-106a	MIR-17/92	BAT	1
mmu-miR-106a-5p	USP31	HITS-CLIP	23142080, 25083871, 31433990	Bone marrow, Muscle	Tarbase	mmu-miR-106a	MIR-17/92	BAT, SCAT	2
mmu-miR-106a-5p	USP33	HITS-CLIP	23142080, 25083871	Bone marrow, Muscle	Tarbase	mmu-miR-106a	MIR-17/92	BAT	1
mmu-miR-106a-5p	UTRN	HITS-CLIP	23142080, 25083871	Bone marrow, Muscle	Tarbase	mmu-miR-106a	MIR-17/92	BAT, SCAT	2
mmu-miR-106a-5p	VAMP1	HITS-CLIP	25083871	Muscle	Tarbase	mmu-miR-106a	MIR-17/92	BAT	1
mmu-miR-106a-5p	VANGL1	HITS-CLIP	25083871	Muscle	Tarbase	mmu-miR-106a	MIR-17/92	SCAT	1
mmu-miR-106a-5p	VAPA	HITS-CLIP	23142080	Bone marrow	Tarbase	mmu-miR-106a	MIR-17/92	BAT	1
mmu-miR-106a-5p	VASP	HITS-CLIP	23142080, 25083871	Bone marrow, Muscle	Tarbase	mmu-miR-106a	MIR-17/92	BAT	1
mmu-miR-106a-5p	VGLL3	HITS-CLIP	25083871	Muscle	Tarbase	mmu-miR-106a	MIR-17/92	SCAT	1
mmu-miR-106a-5p	VMP1	HITS-CLIP	23142080, 25083871, 30971389	Bone marrow, Muscle, Liver	Tarbase	mmu-miR-106a	MIR-17/92	BAT	1
mmu-miR-106a-5p	VPS13B	HITS-CLIP	23142080	Bone marrow	Tarbase	mmu-miR-106a	MIR-17/92	BAT	1
mmu-miR-106a-5p	WDFY3	HITS-CLIP	25083871, 30971389	Muscle, Liver	Tarbase	mmu-miR-106a	MIR-17/92	SCAT	1
mmu-miR-106a-5p	WWP1	HITS-CLIP	25083871	Muscle	Tarbase	mmu-miR-106a	MIR-17/92	BAT	1
mmu-miR-106a-5p	XIAP	HITS-CLIP	23142080, 25083871	Bone marrow, Muscle	Tarbase	mmu-miR-106a	MIR-17/92	SCAT	1
mmu-miR-106a-5p	XRN1	HITS-CLIP	23142080, 25083871	Bone marrow, Muscle	Tarbase	mmu-miR-106a	MIR-17/92	BAT	1
mmu-miR-106a-5p	YPEL2	HITS-CLIP	23142080, 25083871	Bone marrow, Muscle	Tarbase	mmu-miR-106a	MIR-17/92	SCAT	1
mmu-miR-106a-5p	YTHDC1	HITS-CLIP	23142080	Bone marrow	Tarbase	mmu-miR-106a	MIR-17/92	BAT	1
mmu-miR-106a-5p	ZEB1	HITS-CLIP	25083871	Muscle	Tarbase	mmu-miR-106a	MIR-17/92	BAT	1
mmu-miR-106a-5p	ZFYVE21	HITS-CLIP	23142080	Bone marrow	Tarbase	mmu-miR-106a	MIR-17/92	BAT	1
mmu-miR-106b-5p	FRMD5	HITS-CLIP	25753418	Heart	Tarbase	mmu-miR-106b	MIR-17/92	Heart	1
mmu-miR-106b-5p	IGF2BP3	HITS-CLIP	23142080	Bone marrow	Tarbase	mmu-miR-106b	MIR-17/92	Heart	1
mmu-miR-106b-5p	KCNK3	HITS-CLIP	25753418	Heart	Tarbase	mmu-miR-106b	MIR-17/92	Heart	1
mmu-miR-106b-5p	KLHL15	HITS-CLIP	23142080, 31433990	Bone marrow	Tarbase	mmu-miR-106b	MIR-17/92	Heart	1
mmu-miR-106b-5p	PFKM	HITS-CLIP	23142080, 25753418	Bone marrow, Heart	Tarbase	mmu-miR-106b	MIR-17/92	Heart	1
mmu-miR-106b-5p	PIGA	HITS-CLIP	23142080	Bone marrow	Tarbase	mmu-miR-106b	MIR-17/92	Heart	1
mmu-miR-106b-5p	RASL11B	HITS-CLIP	23142080	Bone marrow	Tarbase	mmu-miR-106b	MIR-17/92	Heart	1
mmu-miR-106b-5p	SOCS2	HITS-CLIP	23142080	Bone marrow	Tarbase	mmu-miR-106b	MIR-17/92	Heart	1
mmu-miR-106b-5p	SOWAHC	HITS-CLIP	23142080, 29167373	Bone marrow	Tarbase	mmu-miR-106b	MIR-17/92	Heart	1
mmu-miR-106b-5p	TPM1	HITS-CLIP	23142080, 25753418	Bone marrow, Heart	Tarbase	mmu-miR-106b	MIR-17/92	Heart	1
mmu-miR-17-5p	ABCA1	HITS-CLIP	19536157, 23142080, 23597149, 23630078, 25083871, 25753418, 26203562, 29167373	Brain, Bone marrow, Liver, Muscle, Heart, Skin	Tarbase	mmu-miR-17	MIR-17/92	BAT, GAT	2
mmu-miR-17-5p	ABHD14B	HITS-CLIP	23597149	Liver	Tarbase	mmu-miR-17	MIR-17/92	BAT	1
mmu-miR-17-5p	ACER3	HITS-CLIP	19536157, 23142080, 29167373	Brain, Bone marrow	Tarbase	mmu-miR-17	MIR-17/92	GAT	1
mmu-miR-17-5p	ACSL4	HITS-CLIP	23142080, 23597149, 25083871, 29167373	Bone marrow, Liver, Muscle	Tarbase	mmu-miR-17	MIR-17/92	BAT	1
mmu-miR-17-5p	ACVR2A	HITS-CLIP	23142080, 25083871, 25753418	Bone marrow, Muscle, Heart	Tarbase	mmu-miR-17	MIR-17/92	BAT, GAT	2
mmu-miR-17-5p	AGO3	HITS-CLIP	23142080, 25083871, 29167373	Bone marrow, Muscle	Tarbase	mmu-miR-17	MIR-17/92	GAT	1
mmu-miR-17-5p	AKAP11	HITS-CLIP	23142080, 25083871, 25753418, 29167373	Bone marrow, Muscle, Heart	Tarbase	mmu-miR-17	MIR-17/92	BAT	1
mmu-miR-17-5p	AKAP9	HITS-CLIP	25083871, 25753418	Muscle, Heart	Tarbase	mmu-miR-17	MIR-17/92	BAT	1
mmu-miR-17-5p	AKT3	HITS-CLIP	23142080, 25083871, 29167373	Bone marrow, Muscle	Tarbase	mmu-miR-17	MIR-17/92	BAT, GAT	2
mmu-miR-17-5p	ALCAM	HITS-CLIP	19536157, 23142080, 25083871, 29167373	Brain, Bone marrow, Muscle	Tarbase	mmu-miR-17	MIR-17/92	GAT	1
mmu-miR-17-5p	ALS2	HITS-CLIP	23142080, 29167373	Bone marrow	Tarbase	mmu-miR-17	MIR-17/92	BAT, GAT	2
mmu-miR-17-5p	AMD1	HITS-CLIP	23142080, 25083871	Bone marrow, Muscle	Tarbase	mmu-miR-17	MIR-17/92	BAT	1
mmu-miR-17-5p	ANKIB1	HITS-CLIP	23142080, 25083871, 29167373	Bone marrow, Muscle	Tarbase	mmu-miR-17	MIR-17/92	BAT	1
mmu-miR-17-5p	ANKRD52	HITS-CLIP	23142080, 25083871, 29167373	Bone marrow, Muscle	Tarbase	mmu-miR-17	MIR-17/92	BAT, GAT	2
mmu-miR-17-5p	ANKRD9	HITS-CLIP	23142080, 25083871	Bone marrow, Muscle	Tarbase	mmu-miR-17	MIR-17/92	BAT	1
mmu-miR-17-5p	AP1G1	HITS-CLIP	23142080, 23597149, 25083871, 29167373	Bone marrow, Liver, Muscle	Tarbase	mmu-miR-17	MIR-17/92	BAT	1
mmu-miR-17-5p	APC	HITS-CLIP	19536157, 23142080, 23597149, 25083871, 25753418, 29167373, 31433990	Brain, Bone marrow, Liver, Muscle, Heart	Tarbase	mmu-miR-17	MIR-17/92	GAT	1
mmu-miR-17-5p	ARFGEF2	HITS-CLIP	25083871, 25753418	Muscle, Heart	Tarbase	mmu-miR-17	MIR-17/92	BAT	1
mmu-miR-17-5p	ARHGAP21	HITS-CLIP	25083871, 31433990	Muscle	Tarbase	mmu-miR-17	MIR-17/92	BAT, GAT	2
mmu-miR-17-5p	ARHGAP24	HITS-CLIP	25083871, 25753418	Muscle, Heart	Tarbase	mmu-miR-17	MIR-17/92	GAT	1
mmu-miR-17-5p	ARHGAP26	HITS-CLIP	23142080, 29167373	Bone marrow	Tarbase	mmu-miR-17	MIR-17/92	BAT	1
mmu-miR-17-5p	ARHGAP28	HITS-CLIP	25083871	Muscle	Tarbase	mmu-miR-17	MIR-17/92	BAT, GAT	2
mmu-miR-17-5p	ARHGAP32	HITS-CLIP	25753418	Heart	Tarbase	mmu-miR-17	MIR-17/92	BAT	1
mmu-miR-17-5p	ARHGEF10	HITS-CLIP	23142080, 25083871	Bone marrow, Muscle	Tarbase	mmu-miR-17	MIR-17/92	BAT, GAT	2
mmu-miR-17-5p	ARHGEF11	HITS-CLIP	23142080, 25083871	Bone marrow, Muscle	Tarbase	mmu-miR-17	MIR-17/92	GAT	1
mmu-miR-17-5p	ARHGEF12	HITS-CLIP	23142080, 23597149, 25083871, 25753418	Bone marrow, Liver, Muscle, Heart	Tarbase	mmu-miR-17	MIR-17/92	GAT	1
mmu-miR-17-5p	ARRDC3	HITS-CLIP	23142080, 23597149, 25083871, 25753418	Bone marrow, Liver, Muscle, Heart	Tarbase	mmu-miR-17	MIR-17/92	GAT	1
mmu-miR-17-5p	ATG14	HITS-CLIP	23142080, 25753418	Bone marrow, Heart	Tarbase	mmu-miR-17	MIR-17/92	BAT, GAT	2
mmu-miR-17-5p	ATM	HITS-CLIP	25753418, 29167373	Heart, Bone marrow	Tarbase	mmu-miR-17	MIR-17/92	BAT	1
mmu-miR-17-5p	ATP7A	HITS-CLIP	23142080, 23597149, 25083871, 29167373	Bone marrow, Liver, Muscle	Tarbase	mmu-miR-17	MIR-17/92	GAT	1
mmu-miR-17-5p	ATRX	HITS-CLIP	19536157, 23142080, 25083871, 25753418, 29167373, 31433990	Brain, Bone marrow, Muscle, Heart	Tarbase	mmu-miR-17	MIR-17/92	GAT	1
mmu-miR-17-5p	ATXN2	HITS-CLIP	23142080, 25753418	Bone marrow, Heart	Tarbase	mmu-miR-17	MIR-17/92	BAT	1
mmu-miR-17-5p	BACH1	HITS-CLIP	23142080, 25083871, 29167373	Bone marrow, Muscle	Tarbase	mmu-miR-17	MIR-17/92	GAT	1
mmu-miR-17-5p	BAMBI	HITS-CLIP	23142080	Bone marrow	Tarbase	mmu-miR-17	MIR-17/92	BAT, GAT	2
mmu-miR-17-5p	BAZ2B	HITS-CLIP	23630078, 25083871, 25753418, 29167373, 30971389	Bone marrow, Muscle, Heart, Liver	Tarbase	mmu-miR-17	MIR-17/92	GAT	1
mmu-miR-17-5p	BBIP1	HITS-CLIP	25083871	Muscle	Tarbase	mmu-miR-17	MIR-17/92	BAT	1
mmu-miR-17-5p	BCL11B	HITS-CLIP	23142080	Bone marrow	Tarbase	mmu-miR-17	MIR-17/92	GAT	1
mmu-miR-17-5p	BCL7A	HITS-CLIP	25083871	Muscle	Tarbase	mmu-miR-17	MIR-17/92	BAT, GAT	2
mmu-miR-17-5p	BCL9	HITS-CLIP	23142080, 23597149, 25083871	Bone marrow, Liver, Muscle	Tarbase	mmu-miR-17	MIR-17/92	BAT	1
mmu-miR-17-5p	BDP1	HITS-CLIP	25083871, 25753418, 29167373	Muscle, Heart, Bone marrow	Tarbase	mmu-miR-17	MIR-17/92	GAT	1
mmu-miR-17-5p	BICC1	HITS-CLIP	23597149, 25083871	Liver, Muscle	Tarbase	mmu-miR-17	MIR-17/92	GAT	1
mmu-miR-17-5p	BLCAP	HITS-CLIP	23142080, 25753418	Bone marrow, Heart	Tarbase	mmu-miR-17	MIR-17/92	BAT	1
mmu-miR-17-5p	BRPF1	HITS-CLIP	29167373	Bone marrow	Tarbase	mmu-miR-17	MIR-17/92	BAT	1
mmu-miR-17-5p	BRWD3	HITS-CLIP	19536157, 23142080, 25083871, 25753418	Brain, Bone marrow, Muscle, Heart	Tarbase	mmu-miR-17	MIR-17/92	BAT, GAT	2
mmu-miR-17-5p	CAMK4	HITS-CLIP	19536157, 23142080, 31433990	Brain, Bone marrow	Tarbase	mmu-miR-17	MIR-17/92	GAT	1
mmu-miR-17-5p	CAMSAP2	HITS-CLIP	19536157, 23142080, 25083871, 29167373	Brain, Bone marrow, Muscle	Tarbase	mmu-miR-17	MIR-17/92	BAT	1
mmu-miR-17-5p	CASK	HITS-CLIP	19536157, 25083871, 29167373	Brain, Muscle, Bone marrow	Tarbase	mmu-miR-17	MIR-17/92	BAT, GAT	2
mmu-miR-17-5p	CAV2	HITS-CLIP	25083871, 25753418, 29167373	Muscle, Heart, Bone marrow	Tarbase	mmu-miR-17	MIR-17/92	GAT	1
mmu-miR-17-5p	CCP110	HITS-CLIP	23142080	Bone marrow	Tarbase	mmu-miR-17	MIR-17/92	BAT	1
mmu-miR-17-5p	CCR7	HITS-CLIP	23142080	Bone marrow	Tarbase	mmu-miR-17	MIR-17/92	GAT	1
mmu-miR-17-5p	CD247	HITS-CLIP	23142080	Bone marrow	Tarbase	mmu-miR-17	MIR-17/92	GAT	1
mmu-miR-17-5p	CD28	HITS-CLIP	23142080, 29167373	Bone marrow	Tarbase	mmu-miR-17	MIR-17/92	GAT	1
mmu-miR-17-5p	CD2AP	HITS-CLIP	25083871, 29167373	Muscle, Bone marrow	Tarbase	mmu-miR-17	MIR-17/92	BAT	1
mmu-miR-17-5p	CDC14A	HITS-CLIP	23142080	Bone marrow	Tarbase	mmu-miR-17	MIR-17/92	GAT	1
mmu-miR-17-5p	CDC25A	HITS-CLIP	23142080, 23597149, 31433990	Bone marrow, Liver	Tarbase	mmu-miR-17	MIR-17/92	BAT	1
mmu-miR-17-5p	CDC42BPA	HITS-CLIP	25083871	Muscle	Tarbase	mmu-miR-17	MIR-17/92	BAT, GAT	2
mmu-miR-17-5p	CDK14	HITS-CLIP	25083871, 29167373	Muscle, Bone marrow	Tarbase	mmu-miR-17	MIR-17/92	GAT	1
mmu-miR-17-5p	CECR2	HITS-CLIP	25753418	Heart	Tarbase	mmu-miR-17	MIR-17/92	BAT	1
mmu-miR-17-5p	CEP128	HITS-CLIP	23142080	Bone marrow	Tarbase	mmu-miR-17	MIR-17/92	GAT	1
mmu-miR-17-5p	CEP170	HITS-CLIP	23142080, 25083871, 29167373	Bone marrow, Muscle	Tarbase	mmu-miR-17	MIR-17/92	BAT, GAT	2
mmu-miR-17-5p	CEP350	HITS-CLIP	19536157, 23142080, 23597149, 25083871, 29167373	Brain, Bone marrow, Liver, Muscle	Tarbase	mmu-miR-17	MIR-17/92	BAT, GAT	2
mmu-miR-17-5p	CEP85L	HITS-CLIP	19536157, 25083871	Brain, Muscle	Tarbase	mmu-miR-17	MIR-17/92	BAT, GAT	2
mmu-miR-17-5p	CHCHD4	HITS-CLIP	23142080	Bone marrow	Tarbase	mmu-miR-17	MIR-17/92	GAT	1
mmu-miR-17-5p	CHD8	HITS-CLIP	23142080, 25083871, 25753418, 31433990	Bone marrow, Muscle, Heart	Tarbase	mmu-miR-17	MIR-17/92	BAT	1
mmu-miR-17-5p	CHD9	HITS-CLIP	23142080, 25083871, 29167373	Bone marrow, Muscle	Tarbase	mmu-miR-17	MIR-17/92	BAT	1
mmu-miR-17-5p	CHST1	HITS-CLIP	19536157, 25083871	Brain, Muscle	Tarbase	mmu-miR-17	MIR-17/92	GAT	1
mmu-miR-17-5p	CLIP1	HITS-CLIP	23142080, 25083871, 25753418	Bone marrow, Muscle, Heart	Tarbase	mmu-miR-17	MIR-17/92	BAT	1
mmu-miR-17-5p	CLK2	HITS-CLIP	23142080	Bone marrow	Tarbase	mmu-miR-17	MIR-17/92	GAT	1
mmu-miR-17-5p	CLOCK	HITS-CLIP	23142080, 25083871, 25753418, 26203562	Bone marrow, Muscle, Heart, Skin	Tarbase	mmu-miR-17	MIR-17/92	BAT	1
mmu-miR-17-5p	CLSPN	HITS-CLIP	23142080	Bone marrow	Tarbase	mmu-miR-17	MIR-17/92	GAT	1
mmu-miR-17-5p	CMPK1	HITS-CLIP	23142080, 23597149, 25083871, 25753418, 29167373	Bone marrow, Liver, Muscle, Heart	Tarbase	mmu-miR-17	MIR-17/92	BAT, GAT	2
mmu-miR-17-5p	CNST	HITS-CLIP	23142080, 23597149, 25083871, 25753418	Bone marrow, Liver, Muscle, Heart	Tarbase	mmu-miR-17	MIR-17/92	BAT	1
mmu-miR-17-5p	COL4A3BP	HITS-CLIP	23142080, 23597149, 25083871	Bone marrow, Liver, Muscle	Tarbase	mmu-miR-17	MIR-17/92	BAT	1
mmu-miR-17-5p	CPEB3	HITS-CLIP	19536157, 23597149, 25083871, 29167373	Brain, Liver, Muscle, Bone marrow	Tarbase	mmu-miR-17	MIR-17/92	BAT	1
mmu-miR-17-5p	CPEB4	HITS-CLIP	23142080, 23597149, 25083871, 25753418, 29167373	Bone marrow, Liver, Muscle, Heart	Tarbase	mmu-miR-17	MIR-17/92	GAT	1
mmu-miR-17-5p	CPED1	HITS-CLIP	23597149, 25753418	Liver, Heart	Tarbase	mmu-miR-17	MIR-17/92	BAT, GAT	2
mmu-miR-17-5p	CROT	HITS-CLIP	19536157, 23142080, 23597149, 25083871, 25753418	Brain, Bone marrow, Liver, Muscle, Heart	Tarbase	mmu-miR-17	MIR-17/92	BAT	1
mmu-miR-17-5p	CRYBG3	HITS-CLIP	19536157, 23142080, 25753418	Brain, Bone marrow, Heart	Tarbase	mmu-miR-17	MIR-17/92	BAT, GAT	2
mmu-miR-17-5p	CTDSPL2	HITS-CLIP	23142080, 23597149, 25083871	Bone marrow, Liver, Muscle	Tarbase	mmu-miR-17	MIR-17/92	BAT	1
mmu-miR-17-5p	CXCR4	HITS-CLIP	23142080, 23597149, 31433990	Bone marrow, Liver	Tarbase	mmu-miR-17	MIR-17/92	BAT, GAT	2
mmu-miR-17-5p	DAPK1	HITS-CLIP	23142080, 23597149	Bone marrow, Liver	Tarbase	mmu-miR-17	MIR-17/92	GAT	1
mmu-miR-17-5p	DBT	HITS-CLIP	23597149, 25753418	Liver, Heart	Tarbase	mmu-miR-17	MIR-17/92	BAT	1
mmu-miR-17-5p	DCAF15	HITS-CLIP	23142080, 23597149, 25083871	Bone marrow, Liver, Muscle	Tarbase	mmu-miR-17	MIR-17/92	GAT	1
mmu-miR-17-5p	DCP2	HITS-CLIP	23142080, 25083871, 25753418, 29167373, 31433990	Bone marrow, Muscle, Heart	Tarbase	mmu-miR-17	MIR-17/92	BAT	1
mmu-miR-17-5p	DCUN1D4	HITS-CLIP	23142080, 25083871, 25753418	Bone marrow, Muscle, Heart	Tarbase	mmu-miR-17	MIR-17/92	BAT	1
mmu-miR-17-5p	DERL2	HITS-CLIP	23142080, 23597149	Bone marrow, Liver	Tarbase	mmu-miR-17	MIR-17/92	BAT	1
mmu-miR-17-5p	DGKE	HITS-CLIP	25753418	Heart	Tarbase	mmu-miR-17	MIR-17/92	BAT	1
mmu-miR-17-5p	DIP2C	HITS-CLIP	23142080, 23597149, 25083871, 25753418, 29167373, 31433990	Bone marrow, Liver, Muscle, Heart	Tarbase	mmu-miR-17	MIR-17/92	BAT, GAT	2
mmu-miR-17-5p	DLC1	HITS-CLIP	23597149, 25753418	Liver, Heart	Tarbase	mmu-miR-17	MIR-17/92	BAT	1
mmu-miR-17-5p	DMPK	HITS-CLIP	25083871, 25753418	Muscle, Heart	Tarbase	mmu-miR-17	MIR-17/92	BAT	1
mmu-miR-17-5p	DNM3	HITS-CLIP	19536157	Brain	Tarbase	mmu-miR-17	MIR-17/92	BAT, GAT	2
mmu-miR-17-5p	DOCK9	HITS-CLIP	23142080, 25083871	Bone marrow, Muscle	Tarbase	mmu-miR-17	MIR-17/92	BAT, GAT	2
mmu-miR-17-5p	DPP8	HITS-CLIP	23142080, 25083871, 25753418, 29167373	Bone marrow, Muscle, Heart	Tarbase	mmu-miR-17	MIR-17/92	BAT	1
mmu-miR-17-5p	DPY19L4	HITS-CLIP	23142080, 25083871, 25753418	Bone marrow, Muscle, Heart	Tarbase	mmu-miR-17	MIR-17/92	BAT	1
mmu-miR-17-5p	EBF3	HITS-CLIP	25753418	Heart	Tarbase	mmu-miR-17	MIR-17/92	BAT	1
mmu-miR-17-5p	EGR3	HITS-CLIP	23142080, 23597149, 25083871	Bone marrow, Liver, Muscle	Tarbase	mmu-miR-17	MIR-17/92	BAT, GAT	2
mmu-miR-17-5p	ELMOD3	HITS-CLIP	23597149	Liver	Tarbase	mmu-miR-17	MIR-17/92	GAT	1
mmu-miR-17-5p	EPB41	HITS-CLIP	23142080, 23597149, 25753418, 29167373	Bone marrow, Liver, Heart	Tarbase	mmu-miR-17	MIR-17/92	BAT	1
mmu-miR-17-5p	EPC2	HITS-CLIP	23142080, 23597149, 25083871, 25753418, 29167373, 31433990	Bone marrow, Liver, Muscle, Heart	Tarbase	mmu-miR-17	MIR-17/92	BAT, GAT	2
mmu-miR-17-5p	ERC1	HITS-CLIP	23142080	Bone marrow	Tarbase	mmu-miR-17	MIR-17/92	BAT, GAT	2
mmu-miR-17-5p	EZH1	HITS-CLIP	23142080, 25083871, 29167373	Bone marrow, Muscle	Tarbase	mmu-miR-17	MIR-17/92	BAT, GAT	2
mmu-miR-17-5p	FAM117A	HITS-CLIP	25083871	Muscle	Tarbase	mmu-miR-17	MIR-17/92	GAT	1
mmu-miR-17-5p	FAM135A	HITS-CLIP	25083871	Muscle	Tarbase	mmu-miR-17	MIR-17/92	GAT	1
mmu-miR-17-5p	FAM13C	HITS-CLIP	25083871	Muscle	Tarbase	mmu-miR-17	MIR-17/92	GAT	1
mmu-miR-17-5p	FAM171A2	HITS-CLIP	23597149	Liver	Tarbase	mmu-miR-17	MIR-17/92	GAT	1
mmu-miR-17-5p	FAM214A	HITS-CLIP	23142080, 23597149	Bone marrow, Liver	Tarbase	mmu-miR-17	MIR-17/92	GAT	1
mmu-miR-17-5p	FBXO10	HITS-CLIP	23142080, 23630078	Bone marrow	Tarbase	mmu-miR-17	MIR-17/92	BAT	1
mmu-miR-17-5p	FBXO30	HITS-CLIP	23597149, 25083871, 25753418	Liver, Muscle, Heart	Tarbase	mmu-miR-17	MIR-17/92	BAT, GAT	2
mmu-miR-17-5p	FBXO32	HITS-CLIP	23142080, 25083871, 25753418	Bone marrow, Muscle, Heart	Tarbase	mmu-miR-17	MIR-17/92	GAT	1
mmu-miR-17-5p	FCHO2	HITS-CLIP	19536157, 23142080, 23597149, 25083871, 25753418, 26203562	Brain, Bone marrow, Liver, Muscle, Heart, Skin	Tarbase	mmu-miR-17	MIR-17/92	BAT	1
mmu-miR-17-5p	FGD4	HITS-CLIP	29167373	Bone marrow	Tarbase	mmu-miR-17	MIR-17/92	GAT	1
mmu-miR-17-5p	FMN1	HITS-CLIP	29167373	Bone marrow	Tarbase	mmu-miR-17	MIR-17/92	GAT	1
mmu-miR-17-5p	FMNL2	HITS-CLIP	19536157, 23142080	Brain, Bone marrow	Tarbase	mmu-miR-17	MIR-17/92	GAT	1
mmu-miR-17-5p	FNBP1L	HITS-CLIP	25083871, 29167373	Muscle, Bone marrow	Tarbase	mmu-miR-17	MIR-17/92	BAT, GAT	2
mmu-miR-17-5p	FNDC3A	HITS-CLIP	23142080, 23597149, 25083871, 29167373	Bone marrow, Liver, Muscle	Tarbase	mmu-miR-17	MIR-17/92	GAT	1
mmu-miR-17-5p	FNIP1	HITS-CLIP	23142080, 23597149, 23630078, 25083871, 25753418, 30971389, 31433990	Bone marrow, Liver, Muscle, Heart	Tarbase	mmu-miR-17	MIR-17/92	GAT	1
mmu-miR-17-5p	FOSB	HITS-CLIP	23142080, 25753418	Bone marrow, Heart	Tarbase	mmu-miR-17	MIR-17/92	GAT	1
mmu-miR-17-5p	FOSL1	HITS-CLIP	23142080	Bone marrow	Tarbase	mmu-miR-17	MIR-17/92	GAT	1
mmu-miR-17-5p	FRAT2	HITS-CLIP	23142080, 25753418	Bone marrow, Heart	Tarbase	mmu-miR-17	MIR-17/92	GAT	1
mmu-miR-17-5p	FRMD5	HITS-CLIP	25753418	Heart	Tarbase	mmu-miR-17	MIR-17/92	Heart	1
mmu-miR-17-5p	FST	HITS-CLIP	25083871	Muscle	Tarbase	mmu-miR-17	MIR-17/92	GAT	1
mmu-miR-17-5p	FYCO1	HITS-CLIP	23142080, 25083871, 25753418	Bone marrow, Muscle, Heart	Tarbase	mmu-miR-17	MIR-17/92	GAT	1
mmu-miR-17-5p	FZD7	HITS-CLIP	23142080, 25083871	Bone marrow, Muscle	Tarbase	mmu-miR-17	MIR-17/92	GAT	1
mmu-miR-17-5p	G0S2	HITS-CLIP	25083871	Muscle	Tarbase	mmu-miR-17	MIR-17/92	BAT	1
mmu-miR-17-5p	G2E3	HITS-CLIP	23142080, 25083871	Bone marrow, Muscle	Tarbase	mmu-miR-17	MIR-17/92	BAT, GAT	2
mmu-miR-17-5p	GAB2	HITS-CLIP	28735896, 29167373	Liver, Bone marrow	Tarbase	mmu-miR-17	MIR-17/92	GAT	1
mmu-miR-17-5p	GALNT15	HITS-CLIP	25753418	Heart	Tarbase	mmu-miR-17	MIR-17/92	GAT	1
mmu-miR-17-5p	GCC2	HITS-CLIP	23142080, 25083871, 29167373	Bone marrow, Muscle	Tarbase	mmu-miR-17	MIR-17/92	BAT	1
mmu-miR-17-5p	GCH1	HITS-CLIP	29167373	Bone marrow	Tarbase	mmu-miR-17	MIR-17/92	BAT	1
mmu-miR-17-5p	GFPT2	HITS-CLIP	19536157	Brain	Tarbase	mmu-miR-17	MIR-17/92	GAT	1
mmu-miR-17-5p	GLRX5	HITS-CLIP	23142080, 25083871, 25753418, 29167373	Bone marrow, Muscle, Heart	Tarbase	mmu-miR-17	MIR-17/92	GAT	1
mmu-miR-17-5p	GNB5	HITS-CLIP	23142080, 25083871	Bone marrow, Muscle	Tarbase	mmu-miR-17	MIR-17/92	BAT	1
mmu-miR-17-5p	GNPTAB	HITS-CLIP	23142080, 25083871, 25753418, 29167373	Bone marrow, Muscle, Heart	Tarbase	mmu-miR-17	MIR-17/92	BAT	1
mmu-miR-17-5p	GOLGA3	HITS-CLIP	23142080, 25083871	Bone marrow, Muscle	Tarbase	mmu-miR-17	MIR-17/92	BAT	1
mmu-miR-17-5p	GOLGA4	HITS-CLIP	25083871	Muscle	Tarbase	mmu-miR-17	MIR-17/92	BAT, GAT	2
mmu-miR-17-5p	GOLPH3L	HITS-CLIP	23142080	Bone marrow	Tarbase	mmu-miR-17	MIR-17/92	GAT	1
mmu-miR-17-5p	GPRIN3	HITS-CLIP	23142080, 23597149	Bone marrow, Liver	Tarbase	mmu-miR-17	MIR-17/92	BAT	1
mmu-miR-17-5p	GRAMD3	HITS-CLIP	23142080	Bone marrow	Tarbase	mmu-miR-17	MIR-17/92	GAT	1
mmu-miR-17-5p	HABP4	HITS-CLIP	23597149, 25083871, 25753418	Liver, Muscle, Heart	Tarbase	mmu-miR-17	MIR-17/92	GAT	1
mmu-miR-17-5p	HADHB	HITS-CLIP	23142080, 23597149, 25083871, 25753418	Bone marrow, Liver, Muscle, Heart	Tarbase	mmu-miR-17	MIR-17/92	GAT	1
mmu-miR-17-5p	HAL	HITS-CLIP	23597149	Liver	Tarbase	mmu-miR-17	MIR-17/92	GAT	1
mmu-miR-17-5p	HERC2	HITS-CLIP	23142080, 23597149, 25083871, 25753418, 29167373	Bone marrow, Liver, Muscle, Heart	Tarbase	mmu-miR-17	MIR-17/92	BAT	1
mmu-miR-17-5p	HGF	HITS-CLIP	25083871	Muscle	Tarbase	mmu-miR-17	MIR-17/92	GAT	1
mmu-miR-17-5p	HIP1	HITS-CLIP	23142080, 25083871, 29167373	Bone marrow, Muscle	Tarbase	mmu-miR-17	MIR-17/92	BAT, GAT	2
mmu-miR-17-5p	HIVEP1	HITS-CLIP	19536157, 23597149, 25083871, 29167373	Brain, Liver, Muscle, Bone marrow	Tarbase	mmu-miR-17	MIR-17/92	GAT	1
mmu-miR-17-5p	HIVEP2	HITS-CLIP	23142080, 25083871, 25753418	Bone marrow, Muscle, Heart	Tarbase	mmu-miR-17	MIR-17/92	BAT, GAT	2
mmu-miR-17-5p	HK2	HITS-CLIP	23142080, 25083871, 25753418	Bone marrow, Muscle, Heart	Tarbase	mmu-miR-17	MIR-17/92	GAT	1
mmu-miR-17-5p	HMCN1	HITS-CLIP	25753418	Heart	Tarbase	mmu-miR-17	MIR-17/92	BAT, GAT	2
mmu-miR-17-5p	HOMER1	HITS-CLIP	23142080, 25083871, 25753418, 29167373	Bone marrow, Muscle, Heart	Tarbase	mmu-miR-17	MIR-17/92	GAT	1
mmu-miR-17-5p	HS3ST3B1	HITS-CLIP	23142080	Bone marrow	Tarbase	mmu-miR-17	MIR-17/92	BAT	1
mmu-miR-17-5p	HSF2	HITS-CLIP	23142080, 23597149, 25083871	Bone marrow, Liver, Muscle	Tarbase	mmu-miR-17	MIR-17/92	BAT	1
mmu-miR-17-5p	HSPA4L	HITS-CLIP	23142080, 23597149, 25083871, 25753418	Bone marrow, Liver, Muscle, Heart	Tarbase	mmu-miR-17	MIR-17/92	BAT	1
mmu-miR-17-5p	IGF2BP3	HITS-CLIP	23142080	Bone marrow	Tarbase	mmu-miR-17	MIR-17/92	Heart	1
mmu-miR-17-5p	IKZF4	HITS-CLIP	23142080	Bone marrow	Tarbase	mmu-miR-17	MIR-17/92	GAT	1
mmu-miR-17-5p	IL7R	HITS-CLIP	23142080	Bone marrow	Tarbase	mmu-miR-17	MIR-17/92	GAT	1
mmu-miR-17-5p	INSR	HITS-CLIP	23142080, 23597149, 25753418, 29167373	Bone marrow, Liver, Heart	Tarbase	mmu-miR-17	MIR-17/92	GAT	1
mmu-miR-17-5p	INTS6	HITS-CLIP	23142080, 25753418, 31433990	Bone marrow, Heart	Tarbase	mmu-miR-17	MIR-17/92	GAT	1
mmu-miR-17-5p	IRS2	HITS-CLIP	23142080, 23597149, 25083871	Bone marrow, Liver, Muscle	Tarbase	mmu-miR-17	MIR-17/92	GAT	1
mmu-miR-17-5p	JMJD1C	HITS-CLIP	23142080, 25083871, 25753418, 29167373	Bone marrow, Muscle, Heart	Tarbase	mmu-miR-17	MIR-17/92	GAT	1
mmu-miR-17-5p	JMY	HITS-CLIP	23142080, 25083871, 25753418	Bone marrow, Muscle, Heart	Tarbase	mmu-miR-17	MIR-17/92	BAT	1
mmu-miR-17-5p	KALRN	HITS-CLIP	19536157, 23142080	Brain, Bone marrow	Tarbase	mmu-miR-17	MIR-17/92	GAT	1
mmu-miR-17-5p	KAT6A	HITS-CLIP	23597149, 25083871, 29167373	Liver, Muscle, Bone marrow	Tarbase	mmu-miR-17	MIR-17/92	BAT, GAT	2
mmu-miR-17-5p	KAT6B	HITS-CLIP	25083871, 25753418	Muscle, Heart	Tarbase	mmu-miR-17	MIR-17/92	BAT, GAT	2
mmu-miR-17-5p	KCNK3	HITS-CLIP	25753418	Heart	Tarbase	mmu-miR-17	MIR-17/92	Heart	1
mmu-miR-17-5p	KCNN4	HITS-CLIP	23142080, 29167373	Bone marrow	Tarbase	mmu-miR-17	MIR-17/92	GAT	1
mmu-miR-17-5p	KIF3B	HITS-CLIP	23142080, 23597149, 25083871	Bone marrow, Liver, Muscle	Tarbase	mmu-miR-17	MIR-17/92	BAT	1
mmu-miR-17-5p	KIFAP3	HITS-CLIP	23142080, 25083871	Bone marrow, Muscle	Tarbase	mmu-miR-17	MIR-17/92	BAT	1
mmu-miR-17-5p	KLHL15	HITS-CLIP	19536157, 23142080, 25083871	Brain, Bone marrow, Muscle	Tarbase	mmu-miR-17	MIR-17/92	GAT, Heart	2
mmu-miR-17-5p	KMT2A	HITS-CLIP	19536157, 23142080, 23597149, 25083871, 25753418, 29167373	Brain, Bone marrow, Liver, Muscle, Heart	Tarbase	mmu-miR-17	MIR-17/92	BAT, GAT	2
mmu-miR-17-5p	KMT2C	HITS-CLIP	23142080, 23597149, 25083871, 25753418, 26203562, 29167373	Bone marrow, Liver, Muscle, Heart, Skin	Tarbase	mmu-miR-17	MIR-17/92	BAT, GAT	2
mmu-miR-17-5p	KMT2D	HITS-CLIP	23142080, 23597149, 25083871, 25753418, 26203562, 29167373, 31433990	Bone marrow, Liver, Muscle, Heart, Skin	Tarbase	mmu-miR-17	MIR-17/92	GAT	1
mmu-miR-17-5p	KTN1	HITS-CLIP	23142080, 25083871, 25753418	Bone marrow, Muscle, Heart	Tarbase	mmu-miR-17	MIR-17/92	BAT, GAT	2
mmu-miR-17-5p	LCOR	HITS-CLIP	23142080, 25083871, 29167373	Bone marrow, Muscle	Tarbase	mmu-miR-17	MIR-17/92	BAT, GAT	2
mmu-miR-17-5p	LCORL	HITS-CLIP	23142080	Bone marrow	Tarbase	mmu-miR-17	MIR-17/92	BAT	1
mmu-miR-17-5p	LEF1	HITS-CLIP	23142080	Bone marrow	Tarbase	mmu-miR-17	MIR-17/92	GAT	1
mmu-miR-17-5p	LGR4	HITS-CLIP	19536157, 23597149, 25083871	Brain, Liver, Muscle	Tarbase	mmu-miR-17	MIR-17/92	GAT	1
mmu-miR-17-5p	LIFR	HITS-CLIP	23597149, 25083871	Liver, Muscle	Tarbase	mmu-miR-17	MIR-17/92	GAT	1
mmu-miR-17-5p	LONRF3	HITS-CLIP	23142080	Bone marrow	Tarbase	mmu-miR-17	MIR-17/92	GAT	1
mmu-miR-17-5p	LRIG3	HITS-CLIP	25083871	Muscle	Tarbase	mmu-miR-17	MIR-17/92	GAT	1
mmu-miR-17-5p	LRRC8B	HITS-CLIP	23142080, 25083871	Bone marrow, Muscle	Tarbase	mmu-miR-17	MIR-17/92	BAT	1
mmu-miR-17-5p	LTB	HITS-CLIP	23142080	Bone marrow	Tarbase	mmu-miR-17	MIR-17/92	GAT	1
mmu-miR-17-5p	LURAP1L	HITS-CLIP	23597149, 25083871	Liver, Muscle	Tarbase	mmu-miR-17	MIR-17/92	BAT	1
mmu-miR-17-5p	MAP1A	HITS-CLIP	25083871, 25753418	Muscle, Heart	Tarbase	mmu-miR-17	MIR-17/92	GAT	1
mmu-miR-17-5p	MAP3K12	HITS-CLIP	23142080, 25083871	Bone marrow, Muscle	Tarbase	mmu-miR-17	MIR-17/92	GAT	1
mmu-miR-17-5p	MAP3K2	HITS-CLIP	23142080, 25083871	Bone marrow, Muscle	Tarbase	mmu-miR-17	MIR-17/92	BAT	1
mmu-miR-17-5p	MAP3K4	HITS-CLIP	23142080, 25083871	Bone marrow, Muscle	Tarbase	mmu-miR-17	MIR-17/92	BAT	1
mmu-miR-17-5p	MAP3K8	HITS-CLIP	23142080, 23630078, 25753418, 31433990	Bone marrow, Heart	Tarbase	mmu-miR-17	MIR-17/92	GAT	1
mmu-miR-17-5p	MAPKBP1	HITS-CLIP	23142080	Bone marrow	Tarbase	mmu-miR-17	MIR-17/92	GAT	1
mmu-miR-17-5p	MBOAT2	HITS-CLIP	25083871	Muscle	Tarbase	mmu-miR-17	MIR-17/92	GAT	1
mmu-miR-17-5p	MCAM	HITS-CLIP	25753418	Heart	Tarbase	mmu-miR-17	MIR-17/92	BAT, GAT	2
mmu-miR-17-5p	MCC	HITS-CLIP	23597149	Liver	Tarbase	mmu-miR-17	MIR-17/92	BAT	1
mmu-miR-17-5p	MED13	HITS-CLIP	19536157, 23142080, 23597149, 25083871, 29167373, 31433990	Brain, Bone marrow, Liver, Muscle	Tarbase	mmu-miR-17	MIR-17/92	BAT, GAT	2
mmu-miR-17-5p	MED28	HITS-CLIP	23142080, 23597149, 29167373	Bone marrow, Liver	Tarbase	mmu-miR-17	MIR-17/92	BAT, GAT	2
mmu-miR-17-5p	MEIS2	HITS-CLIP	25753418	Heart	Tarbase	mmu-miR-17	MIR-17/92	GAT	1
mmu-miR-17-5p	METTL9	HITS-CLIP	23142080, 23597149, 25083871	Bone marrow, Liver, Muscle	Tarbase	mmu-miR-17	MIR-17/92	BAT	1
mmu-miR-17-5p	MFAP3L	HITS-CLIP	19536157, 25083871	Brain, Muscle	Tarbase	mmu-miR-17	MIR-17/92	BAT	1
mmu-miR-17-5p	MGA	HITS-CLIP	19536157, 23142080, 25083871, 25753418, 29167373, 31433990	Brain, Bone marrow, Muscle, Heart	Tarbase	mmu-miR-17	MIR-17/92	GAT	1
mmu-miR-17-5p	MGAT4B	HITS-CLIP	25083871	Muscle	Tarbase	mmu-miR-17	MIR-17/92	BAT, GAT	2
mmu-miR-17-5p	MIA3	HITS-CLIP	23142080, 25083871, 25753418	Bone marrow, Muscle, Heart	Tarbase	mmu-miR-17	MIR-17/92	BAT	1
mmu-miR-17-5p	MICAL2	HITS-CLIP	25083871, 25753418, 29167373	Muscle, Heart, Bone marrow	Tarbase	mmu-miR-17	MIR-17/92	GAT	1
mmu-miR-17-5p	MICAL3	HITS-CLIP	19536157, 23142080, 25083871, 25753418	Brain, Bone marrow, Muscle, Heart	Tarbase	mmu-miR-17	MIR-17/92	GAT	1
mmu-miR-17-5p	MINPP1	HITS-CLIP	25753418	Heart	Tarbase	mmu-miR-17	MIR-17/92	BAT, GAT	2
mmu-miR-17-5p	MITF	HITS-CLIP	25083871, 25753418, 29167373	Muscle, Heart, Bone marrow	Tarbase	mmu-miR-17	MIR-17/92	GAT	1
mmu-miR-17-5p	MMD	HITS-CLIP	19536157, 23142080, 23597149, 25083871	Brain, Bone marrow, Liver, Muscle	Tarbase	mmu-miR-17	MIR-17/92	GAT	1
mmu-miR-17-5p	MMGT1	HITS-CLIP	23142080, 29167373	Bone marrow	Tarbase	mmu-miR-17	MIR-17/92	BAT	1
mmu-miR-17-5p	MPP7	HITS-CLIP	25753418	Heart	Tarbase	mmu-miR-17	MIR-17/92	GAT	1
mmu-miR-17-5p	MRPS18B	HITS-CLIP	25753418	Heart	Tarbase	mmu-miR-17	MIR-17/92	GAT	1
mmu-miR-17-5p	MTFR1L	HITS-CLIP	25083871, 30971389	Muscle, Liver	Tarbase	mmu-miR-17	MIR-17/92	BAT	1
mmu-miR-17-5p	MYLK	HITS-CLIP	19536157, 23597149, 25083871	Brain, Liver, Muscle	Tarbase	mmu-miR-17	MIR-17/92	BAT	1
mmu-miR-17-5p	MYLK4	HITS-CLIP	25083871	Muscle	Tarbase	mmu-miR-17	MIR-17/92	Heart	1
mmu-miR-17-5p	MYO10	HITS-CLIP	19536157, 23142080, 23597149, 25083871, 25753418, 29167373, 31433990	Brain, Bone marrow, Liver, Muscle, Heart	Tarbase	mmu-miR-17	MIR-17/92	GAT	1
mmu-miR-17-5p	MYO1E	HITS-CLIP	25083871, 29167373	Muscle, Bone marrow	Tarbase	mmu-miR-17	MIR-17/92	BAT	1
mmu-miR-17-5p	MYO5A	HITS-CLIP	19536157, 23142080, 25083871, 29167373	Brain, Bone marrow, Muscle	Tarbase	mmu-miR-17	MIR-17/92	GAT	1
mmu-miR-17-5p	NAV3	HITS-CLIP	19536157	Brain	Tarbase	mmu-miR-17	MIR-17/92	GAT	1
mmu-miR-17-5p	NBEA	HITS-CLIP	25083871, 25753418	Muscle, Heart	Tarbase	mmu-miR-17	MIR-17/92	GAT	1
mmu-miR-17-5p	NCOA2	HITS-CLIP	23142080, 25083871, 25753418, 29167373	Bone marrow, Muscle, Heart	Tarbase	mmu-miR-17	MIR-17/92	BAT	1
mmu-miR-17-5p	NDFIP2	HITS-CLIP	19536157, 23142080, 25083871	Brain, Bone marrow, Muscle	Tarbase	mmu-miR-17	MIR-17/92	BAT	1
mmu-miR-17-5p	NFAT5	HITS-CLIP	23142080, 23630078, 25083871, 25753418, 29167373	Bone marrow, Muscle, Heart	Tarbase	mmu-miR-17	MIR-17/92	GAT	1
mmu-miR-17-5p	NFIL3	HITS-CLIP	23142080	Bone marrow	Tarbase	mmu-miR-17	MIR-17/92	GAT	1
mmu-miR-17-5p	NME1	HITS-CLIP	25753418, 31433990	Heart	Tarbase	mmu-miR-17	MIR-17/92	GAT	1
mmu-miR-17-5p	NPAT	HITS-CLIP	19536157, 23142080, 25083871, 25753418	Brain, Bone marrow, Muscle, Heart	Tarbase	mmu-miR-17	MIR-17/92	BAT	1
mmu-miR-17-5p	NR2C2	HITS-CLIP	23142080, 23597149, 25083871, 25753418, 29167373	Bone marrow, Liver, Muscle, Heart	Tarbase	mmu-miR-17	MIR-17/92	BAT	1
mmu-miR-17-5p	NR2F6	HITS-CLIP	25083871	Muscle	Tarbase	mmu-miR-17	MIR-17/92	GAT	1
mmu-miR-17-5p	NR3C2	HITS-CLIP	25753418	Heart	Tarbase	mmu-miR-17	MIR-17/92	BAT, GAT	2
mmu-miR-17-5p	NUP160	HITS-CLIP	23142080	Bone marrow	Tarbase	mmu-miR-17	MIR-17/92	BAT	1
mmu-miR-17-5p	NUP35	HITS-CLIP	23142080	Bone marrow	Tarbase	mmu-miR-17	MIR-17/92	BAT, GAT	2
mmu-miR-17-5p	NXPE3	HITS-CLIP	23142080	Bone marrow	Tarbase	mmu-miR-17	MIR-17/92	GAT	1
mmu-miR-17-5p	ORMDL1	HITS-CLIP	29167373	Bone marrow	Tarbase	mmu-miR-17	MIR-17/92	GAT	1
mmu-miR-17-5p	OSBPL1A	HITS-CLIP	19536157, 23597149, 25753418	Brain, Liver, Heart	Tarbase	mmu-miR-17	MIR-17/92	GAT	1
mmu-miR-17-5p	OSMR	HITS-CLIP	25083871	Muscle	Tarbase	mmu-miR-17	MIR-17/92	GAT	1
mmu-miR-17-5p	OSTF1	HITS-CLIP	23142080, 23597149, 25083871, 29167373	Bone marrow, Liver, Muscle	Tarbase	mmu-miR-17	MIR-17/92	GAT	1
mmu-miR-17-5p	PALD1	HITS-CLIP	25753418	Heart	Tarbase	mmu-miR-17	MIR-17/92	GAT	1
mmu-miR-17-5p	PATL1	HITS-CLIP	23142080, 25083871, 29167373	Bone marrow, Muscle	Tarbase	mmu-miR-17	MIR-17/92	BAT	1
mmu-miR-17-5p	PCDH17	HITS-CLIP	25753418	Heart	Tarbase	mmu-miR-17	MIR-17/92	BAT, GAT	2
mmu-miR-17-5p	PCDH7	HITS-CLIP	19536157, 25083871, 25753418, 29167373	Brain, Muscle, Heart, Bone marrow	Tarbase	mmu-miR-17	MIR-17/92	GAT	1
mmu-miR-17-5p	PDE4A	HITS-CLIP	23142080	Bone marrow	Tarbase	mmu-miR-17	MIR-17/92	BAT	1
mmu-miR-17-5p	PDE5A	HITS-CLIP	23142080, 25083871	Bone marrow, Muscle	Tarbase	mmu-miR-17	MIR-17/92	BAT	1
mmu-miR-17-5p	PDE7A	HITS-CLIP	23142080, 25083871	Bone marrow, Muscle	Tarbase	mmu-miR-17	MIR-17/92	GAT	1
mmu-miR-17-5p	PEAK1	HITS-CLIP	23142080, 23597149, 25083871, 29167373	Bone marrow, Liver, Muscle	Tarbase	mmu-miR-17	MIR-17/92	BAT	1
mmu-miR-17-5p	PEX11B	HITS-CLIP	23142080	Bone marrow	Tarbase	mmu-miR-17	MIR-17/92	BAT	1
mmu-miR-17-5p	PFN2	HITS-CLIP	25753418	Heart	Tarbase	mmu-miR-17	MIR-17/92	BAT	1
mmu-miR-17-5p	PHACTR2	HITS-CLIP	25753418	Heart	Tarbase	mmu-miR-17	MIR-17/92	GAT	1
mmu-miR-17-5p	PHACTR4	HITS-CLIP	23142080, 23597149, 25083871	Bone marrow, Liver, Muscle	Tarbase	mmu-miR-17	MIR-17/92	GAT	1
mmu-miR-17-5p	PHTF2	HITS-CLIP	23142080, 25083871, 25753418, 29167373	Bone marrow, Muscle, Heart	Tarbase	mmu-miR-17	MIR-17/92	BAT	1
mmu-miR-17-5p	PIGA	HITS-CLIP	23142080, 25083871	Bone marrow, Muscle	Tarbase	mmu-miR-17	MIR-17/92	Heart	1
mmu-miR-17-5p	PIK3C2A	HITS-CLIP	19536157, 23142080, 25083871, 25753418, 29167373	Brain, Bone marrow, Muscle, Heart	Tarbase	mmu-miR-17	MIR-17/92	BAT, GAT	2
mmu-miR-17-5p	PLAGL1	HITS-CLIP	19536157, 23142080	Brain, Bone marrow	Tarbase	mmu-miR-17	MIR-17/92	GAT	1
mmu-miR-17-5p	PLAU	HITS-CLIP	29167373	Bone marrow	Tarbase	mmu-miR-17	MIR-17/92	GAT	1
mmu-miR-17-5p	PLCL2	HITS-CLIP	23142080	Bone marrow	Tarbase	mmu-miR-17	MIR-17/92	BAT	1
mmu-miR-17-5p	PLD1	HITS-CLIP	25083871, 25753418	Muscle, Heart	Tarbase	mmu-miR-17	MIR-17/92	GAT	1
mmu-miR-17-5p	PLXNA2	HITS-CLIP	19536157, 25083871	Brain, Muscle	Tarbase	mmu-miR-17	MIR-17/92	BAT	1
mmu-miR-17-5p	PLXNA4	HITS-CLIP	28735896	Liver	Tarbase	mmu-miR-17	MIR-17/92	GAT	1
mmu-miR-17-5p	PPFIA1	HITS-CLIP	23142080, 25753418, 31433990	Bone marrow, Heart	Tarbase	mmu-miR-17	MIR-17/92	BAT	1
mmu-miR-17-5p	PPP1R10	HITS-CLIP	23142080, 23597149, 29167373	Bone marrow, Liver	Tarbase	mmu-miR-17	MIR-17/92	GAT	1
mmu-miR-17-5p	PPP1R9A	HITS-CLIP	23597149, 25753418	Liver, Heart	Tarbase	mmu-miR-17	MIR-17/92	GAT	1
mmu-miR-17-5p	PPP2R3A	HITS-CLIP	23142080, 25083871, 29167373	Bone marrow, Muscle	Tarbase	mmu-miR-17	MIR-17/92	GAT	1
mmu-miR-17-5p	PPTC7	HITS-CLIP	23142080, 25083871, 25753418	Bone marrow, Muscle, Heart	Tarbase	mmu-miR-17	MIR-17/92	BAT	1
mmu-miR-17-5p	PRDM1	HITS-CLIP	23142080, 29167373	Bone marrow	Tarbase	mmu-miR-17	MIR-17/92	GAT	1
mmu-miR-17-5p	PRDM15	HITS-CLIP	25753418	Heart	Tarbase	mmu-miR-17	MIR-17/92	BAT	1
mmu-miR-17-5p	PRELP	HITS-CLIP	23597149	Liver	Tarbase	mmu-miR-17	MIR-17/92	GAT	1
mmu-miR-17-5p	PRKG1	HITS-CLIP	19536157, 25753418	Brain, Heart	Tarbase	mmu-miR-17	MIR-17/92	GAT	1
mmu-miR-17-5p	PROX1	HITS-CLIP	23597149, 25083871, 25753418	Liver, Muscle, Heart	Tarbase	mmu-miR-17	MIR-17/92	BAT	1
mmu-miR-17-5p	PRR14L	HITS-CLIP	23142080, 25083871, 29167373	Bone marrow, Muscle	Tarbase	mmu-miR-17	MIR-17/92	BAT	1
mmu-miR-17-5p	PRRC2C	HITS-CLIP	23142080, 23597149, 25083871, 29167373	Bone marrow, Liver, Muscle	Tarbase	mmu-miR-17	MIR-17/92	BAT	1
mmu-miR-17-5p	PTAR1	HITS-CLIP	19536157, 23142080, 25083871, 29167373	Brain, Bone marrow, Muscle	Tarbase	mmu-miR-17	MIR-17/92	GAT	1
mmu-miR-17-5p	PTP4A3	HITS-CLIP	23142080, 25083871, 25753418	Bone marrow, Muscle, Heart	Tarbase	mmu-miR-17	MIR-17/92	BAT	1
mmu-miR-17-5p	PTS	HITS-CLIP	23142080, 25083871	Bone marrow, Muscle	Tarbase	mmu-miR-17	MIR-17/92	BAT, GAT	2
mmu-miR-17-5p	RAB11FIP2	HITS-CLIP	23142080	Bone marrow	Tarbase	mmu-miR-17	MIR-17/92	GAT	1
mmu-miR-17-5p	RAPGEF2	HITS-CLIP	23142080, 23597149, 25083871	Bone marrow, Liver, Muscle	Tarbase	mmu-miR-17	MIR-17/92	BAT	1
mmu-miR-17-5p	RASAL2	HITS-CLIP	23597149, 25083871	Liver, Muscle	Tarbase	mmu-miR-17	MIR-17/92	GAT	1
mmu-miR-17-5p	RASL11B	HITS-CLIP	23142080, 25753418	Bone marrow, Heart	Tarbase	mmu-miR-17	MIR-17/92	Heart	1
mmu-miR-17-5p	RB1	HITS-CLIP	23142080, 25083871, 29167373	Bone marrow, Muscle	Tarbase	mmu-miR-17	MIR-17/92	BAT	1
mmu-miR-17-5p	RB1CC1	HITS-CLIP	19536157, 23597149, 25083871, 25753418, 29167373	Brain, Liver, Muscle, Heart, Bone marrow	Tarbase	mmu-miR-17	MIR-17/92	BAT	1
mmu-miR-17-5p	RBPJ	HITS-CLIP	23142080	Bone marrow	Tarbase	mmu-miR-17	MIR-17/92	BAT	1
mmu-miR-17-5p	RC3H1	HITS-CLIP	19536157, 23142080, 25083871, 25753418	Brain, Bone marrow, Muscle, Heart	Tarbase	mmu-miR-17	MIR-17/92	GAT	1
mmu-miR-17-5p	RCHY1	HITS-CLIP	23142080, 25083871	Bone marrow, Muscle	Tarbase	mmu-miR-17	MIR-17/92	BAT	1
mmu-miR-17-5p	RGS1	HITS-CLIP	23142080	Bone marrow	Tarbase	mmu-miR-17	MIR-17/92	GAT	1
mmu-miR-17-5p	RGS16	HITS-CLIP	23142080, 25083871	Bone marrow, Muscle	Tarbase	mmu-miR-17	MIR-17/92	GAT	1
mmu-miR-17-5p	RHEB	HITS-CLIP	23142080	Bone marrow	Tarbase	mmu-miR-17	MIR-17/92	BAT	1
mmu-miR-17-5p	RLIM	HITS-CLIP	23142080, 23597149, 25083871, 25753418, 31433990	Bone marrow, Liver, Muscle, Heart	Tarbase	mmu-miR-17	MIR-17/92	GAT	1
mmu-miR-17-5p	RNF150	HITS-CLIP	25083871, 29167373	Muscle, Bone marrow	Tarbase	mmu-miR-17	MIR-17/92	GAT	1
mmu-miR-17-5p	RNF217	HITS-CLIP	25083871	Muscle	Tarbase	mmu-miR-17	MIR-17/92	GAT	1
mmu-miR-17-5p	RPGRIP1L	HITS-CLIP	25083871	Muscle	Tarbase	mmu-miR-17	MIR-17/92	BAT, GAT	2
mmu-miR-17-5p	RUFY2	HITS-CLIP	23142080, 25083871	Bone marrow, Muscle	Tarbase	mmu-miR-17	MIR-17/92	BAT, GAT	2
mmu-miR-17-5p	SACS	HITS-CLIP	23142080, 25083871, 29167373	Bone marrow, Muscle	Tarbase	mmu-miR-17	MIR-17/92	BAT	1
mmu-miR-17-5p	SAMD12	HITS-CLIP	25753418	Heart	Tarbase	mmu-miR-17	MIR-17/92	GAT	1
mmu-miR-17-5p	SAR1B	HITS-CLIP	23142080, 25083871, 25753418	Bone marrow, Muscle, Heart	Tarbase	mmu-miR-17	MIR-17/92	BAT	1
mmu-miR-17-5p	SASH1	HITS-CLIP	19536157, 25083871	Brain, Muscle	Tarbase	mmu-miR-17	MIR-17/92	GAT	1
mmu-miR-17-5p	SATB1	HITS-CLIP	23142080	Bone marrow	Tarbase	mmu-miR-17	MIR-17/92	GAT	1
mmu-miR-17-5p	SEC11A	HITS-CLIP	23142080	Bone marrow	Tarbase	mmu-miR-17	MIR-17/92	BAT	1
mmu-miR-17-5p	SENP5	HITS-CLIP	23142080, 25083871, 29167373	Bone marrow, Muscle	Tarbase	mmu-miR-17	MIR-17/92	GAT	1
mmu-miR-17-5p	SEPT2	HITS-CLIP	19536157, 23142080, 23597149, 25083871, 29167373	Brain, Bone marrow, Liver, Muscle	Tarbase	mmu-miR-17	MIR-17/92	BAT, GAT	2
mmu-miR-17-5p	SETBP1	HITS-CLIP	23142080, 25083871	Bone marrow, Muscle	Tarbase	mmu-miR-17	MIR-17/92	GAT	1
mmu-miR-17-5p	SGMS2	HITS-CLIP	25083871	Muscle	Tarbase	mmu-miR-17	MIR-17/92	Heart	1
mmu-miR-17-5p	SH3D19	HITS-CLIP	19536157, 25083871	Brain, Muscle	Tarbase	mmu-miR-17	MIR-17/92	BAT, GAT	2
mmu-miR-17-5p	SIK1	HITS-CLIP	23142080, 23597149, 25083871, 25753418	Bone marrow, Liver, Muscle, Heart	Tarbase	mmu-miR-17	MIR-17/92	BAT	1
mmu-miR-17-5p	SIK2	HITS-CLIP	23142080	Bone marrow	Tarbase	mmu-miR-17	MIR-17/92	BAT	1
mmu-miR-17-5p	SLAIN1	HITS-CLIP	23142080	Bone marrow	Tarbase	mmu-miR-17	MIR-17/92	GAT	1
mmu-miR-17-5p	SLAMF6	HITS-CLIP	23142080	Bone marrow	Tarbase	mmu-miR-17	MIR-17/92	GAT	1
mmu-miR-17-5p	SLC16A2	HITS-CLIP	23597149	Liver	Tarbase	mmu-miR-17	MIR-17/92	GAT	1
mmu-miR-17-5p	SLC35B3	HITS-CLIP	23142080	Bone marrow	Tarbase	mmu-miR-17	MIR-17/92	BAT	1
mmu-miR-17-5p	SLC4A4	HITS-CLIP	19536157, 23597149	Brain, Liver	Tarbase	mmu-miR-17	MIR-17/92	GAT	1
mmu-miR-17-5p	SLC8A1	HITS-CLIP	19536157, 25083871, 25753418	Brain, Muscle, Heart	Tarbase	mmu-miR-17	MIR-17/92	GAT	1
mmu-miR-17-5p	SMCR8	HITS-CLIP	23142080, 23597149, 25083871, 25753418, 29167373, 31433990	Bone marrow, Liver, Muscle, Heart	Tarbase	mmu-miR-17	MIR-17/92	GAT	1
mmu-miR-17-5p	SMIM12	HITS-CLIP	23142080, 23597149, 23630078, 25083871, 25753418	Bone marrow, Liver, Muscle, Heart	Tarbase	mmu-miR-17	MIR-17/92	BAT, GAT	2
mmu-miR-17-5p	SMIM14	HITS-CLIP	23142080, 25083871	Bone marrow, Muscle	Tarbase	mmu-miR-17	MIR-17/92	BAT	1
mmu-miR-17-5p	SMOC2	HITS-CLIP	25083871	Muscle	Tarbase	mmu-miR-17	MIR-17/92	GAT	1
mmu-miR-17-5p	SMURF2	HITS-CLIP	23142080, 25083871, 25753418, 30971389	Bone marrow, Muscle, Heart, Liver	Tarbase	mmu-miR-17	MIR-17/92	BAT	1
mmu-miR-17-5p	SNN	HITS-CLIP	19536157, 23142080, 25083871	Brain, Bone marrow, Muscle	Tarbase	mmu-miR-17	MIR-17/92	GAT	1
mmu-miR-17-5p	SNX33	HITS-CLIP	25083871, 25753418	Muscle, Heart	Tarbase	mmu-miR-17	MIR-17/92	BAT	1
mmu-miR-17-5p	SOCS2	HITS-CLIP	23142080	Bone marrow	Tarbase	mmu-miR-17	MIR-17/92	Heart	1
mmu-miR-17-5p	SOGA1	HITS-CLIP	23142080, 25083871, 25753418	Bone marrow, Muscle, Heart	Tarbase	mmu-miR-17	MIR-17/92	BAT	1
mmu-miR-17-5p	SOWAHC	HITS-CLIP	23142080, 23597149, 25083871, 29167373	Bone marrow, Liver, Muscle	Tarbase	mmu-miR-17	MIR-17/92	Heart	1
mmu-miR-17-5p	SPEN	HITS-CLIP	23142080, 25083871, 29167373	Bone marrow, Muscle	Tarbase	mmu-miR-17	MIR-17/92	BAT	1
mmu-miR-17-5p	SPHK2	HITS-CLIP	23597149	Liver	Tarbase	mmu-miR-17	MIR-17/92	BAT	1
mmu-miR-17-5p	SPIRE1	HITS-CLIP	25083871	Muscle	Tarbase	mmu-miR-17	MIR-17/92	BAT	1
mmu-miR-17-5p	SPRED2	HITS-CLIP	23142080, 25083871	Bone marrow, Muscle	Tarbase	mmu-miR-17	MIR-17/92	BAT	1
mmu-miR-17-5p	SPRED3	HITS-CLIP	26203562	Skin	Tarbase	mmu-miR-17	MIR-17/92	GAT	1
mmu-miR-17-5p	SPTSSA	HITS-CLIP	23142080, 25083871, 29167373	Bone marrow, Muscle	Tarbase	mmu-miR-17	MIR-17/92	BAT	1
mmu-miR-17-5p	STAG1	HITS-CLIP	23142080, 25083871, 29167373	Bone marrow, Muscle	Tarbase	mmu-miR-17	MIR-17/92	BAT	1
mmu-miR-17-5p	STON2	HITS-CLIP	23142080, 25083871	Bone marrow, Muscle	Tarbase	mmu-miR-17	MIR-17/92	GAT	1
mmu-miR-17-5p	STOX2	HITS-CLIP	19536157, 23597149	Brain, Liver	Tarbase	mmu-miR-17	MIR-17/92	GAT	1
mmu-miR-17-5p	SUCO	HITS-CLIP	23142080, 25083871, 31433990	Bone marrow, Muscle	Tarbase	mmu-miR-17	MIR-17/92	BAT	1
mmu-miR-17-5p	SYDE2	HITS-CLIP	23142080	Bone marrow	Tarbase	mmu-miR-17	MIR-17/92	GAT	1
mmu-miR-17-5p	SYNE1	HITS-CLIP	19536157, 25083871, 25753418	Brain, Muscle, Heart	Tarbase	mmu-miR-17	MIR-17/92	GAT	1
mmu-miR-17-5p	SYNE2	HITS-CLIP	23597149, 25083871, 25753418	Liver, Muscle, Heart	Tarbase	mmu-miR-17	MIR-17/92	GAT	1
mmu-miR-17-5p	SYNRG	HITS-CLIP	23597149, 25083871, 25753418	Liver, Muscle, Heart	Tarbase	mmu-miR-17	MIR-17/92	BAT	1
mmu-miR-17-5p	TAB3	HITS-CLIP	23142080, 23597149, 25083871, 25753418	Bone marrow, Liver, Muscle, Heart	Tarbase	mmu-miR-17	MIR-17/92	GAT	1
mmu-miR-17-5p	TAF4B	HITS-CLIP	25083871, 25753418	Muscle, Heart	Tarbase	mmu-miR-17	MIR-17/92	GAT	1
mmu-miR-17-5p	TBC1D8B	HITS-CLIP	23142080, 25083871	Bone marrow, Muscle	Tarbase	mmu-miR-17	MIR-17/92	BAT, GAT	2
mmu-miR-17-5p	TBX21	HITS-CLIP	23142080	Bone marrow	Tarbase	mmu-miR-17	MIR-17/92	GAT	1
mmu-miR-17-5p	TCEANC2	HITS-CLIP	29167373	Bone marrow	Tarbase	mmu-miR-17	MIR-17/92	BAT, GAT	2
mmu-miR-17-5p	TEX30	HITS-CLIP	23142080	Bone marrow	Tarbase	mmu-miR-17	MIR-17/92	BAT	1
mmu-miR-17-5p	TGFBR1	HITS-CLIP	23142080, 23597149, 25083871, 25753418, 26203562, 29167373, 31433990	Bone marrow, Liver, Muscle, Heart, Skin	Tarbase	mmu-miR-17	MIR-17/92	GAT	1
mmu-miR-17-5p	TGFBR3	HITS-CLIP	19536157, 23142080, 25083871	Brain, Bone marrow, Muscle	Tarbase	mmu-miR-17	MIR-17/92	GAT	1
mmu-miR-17-5p	TIMM17A	HITS-CLIP	31433990		Tarbase	mmu-miR-17	MIR-17/92	BAT	1
mmu-miR-17-5p	TJP1	HITS-CLIP	25083871	Muscle	Tarbase	mmu-miR-17	MIR-17/92	BAT	1
mmu-miR-17-5p	TLN2	HITS-CLIP	25083871, 25753418	Muscle, Heart	Tarbase	mmu-miR-17	MIR-17/92	GAT	1
mmu-miR-17-5p	TMEM243	HITS-CLIP	23142080, 25083871	Bone marrow, Muscle	Tarbase	mmu-miR-17	MIR-17/92	BAT	1
mmu-miR-17-5p	TMEM86A	HITS-CLIP	29167373	Bone marrow	Tarbase	mmu-miR-17	MIR-17/92	BAT, GAT	2
mmu-miR-17-5p	TMF1	HITS-CLIP	23142080, 23597149, 25083871, 25753418	Bone marrow, Liver, Muscle, Heart	Tarbase	mmu-miR-17	MIR-17/92	BAT	1
mmu-miR-17-5p	TMOD2	HITS-CLIP	19536157	Brain	Tarbase	mmu-miR-17	MIR-17/92	GAT	1
mmu-miR-17-5p	TNKS	HITS-CLIP	19536157, 23142080, 23597149, 25083871, 25753418, 29167373	Brain, Bone marrow, Liver, Muscle, Heart	Tarbase	mmu-miR-17	MIR-17/92	BAT	1
mmu-miR-17-5p	TPD52	HITS-CLIP	29167373	Bone marrow	Tarbase	mmu-miR-17	MIR-17/92	BAT	1
mmu-miR-17-5p	TRAF3	HITS-CLIP	29167373	Bone marrow	Tarbase	mmu-miR-17	MIR-17/92	BAT	1
mmu-miR-17-5p	TRAPPC4	HITS-CLIP	23142080, 25083871, 25753418	Bone marrow, Muscle, Heart	Tarbase	mmu-miR-17	MIR-17/92	BAT, GAT	2
mmu-miR-17-5p	TRIM2	HITS-CLIP	19536157, 23142080, 25083871	Brain, Bone marrow, Muscle	Tarbase	mmu-miR-17	MIR-17/92	BAT	1
mmu-miR-17-5p	TRIM23	HITS-CLIP	23142080, 23597149, 25083871, 29167373, 31433990	Bone marrow, Liver, Muscle	Tarbase	mmu-miR-17	MIR-17/92	BAT	1
mmu-miR-17-5p	TRIP11	HITS-CLIP	19536157, 23142080, 23597149, 25083871, 25753418, 29167373	Brain, Bone marrow, Liver, Muscle, Heart	Tarbase	mmu-miR-17	MIR-17/92	BAT	1
mmu-miR-17-5p	TSC22D3	HITS-CLIP	23142080, 23597149, 29167373	Bone marrow, Liver	Tarbase	mmu-miR-17	MIR-17/92	BAT, GAT	2
mmu-miR-17-5p	TSFM	HITS-CLIP	25753418	Heart	Tarbase	mmu-miR-17	MIR-17/92	GAT	1
mmu-miR-17-5p	TSPAN12	HITS-CLIP	23597149, 25083871, 25753418	Liver, Muscle, Heart	Tarbase	mmu-miR-17	MIR-17/92	BAT	1
mmu-miR-17-5p	TSR1	HITS-CLIP	23142080, 25083871	Bone marrow, Muscle	Tarbase	mmu-miR-17	MIR-17/92	BAT	1
mmu-miR-17-5p	TTLL4	HITS-CLIP	23142080, 23597149, 25083871, 25753418, 31433990	Bone marrow, Liver, Muscle, Heart	Tarbase	mmu-miR-17	MIR-17/92	GAT	1
mmu-miR-17-5p	UBASH3A	HITS-CLIP	23142080	Bone marrow	Tarbase	mmu-miR-17	MIR-17/92	GAT	1
mmu-miR-17-5p	UBE2E2	HITS-CLIP	23142080	Bone marrow	Tarbase	mmu-miR-17	MIR-17/92	BAT	1
mmu-miR-17-5p	UHRF1BP1L	HITS-CLIP	23142080, 25083871, 25753418, 29167373	Bone marrow, Muscle, Heart	Tarbase	mmu-miR-17	MIR-17/92	BAT	1
mmu-miR-17-5p	UNC50	HITS-CLIP	23142080, 25083871	Bone marrow, Muscle	Tarbase	mmu-miR-17	MIR-17/92	BAT, GAT	2
mmu-miR-17-5p	UNC93B1	HITS-CLIP	23142080, 29167373	Bone marrow	Tarbase	mmu-miR-17	MIR-17/92	BAT	1
mmu-miR-17-5p	USP24	HITS-CLIP	23142080, 25083871, 25753418, 29167373	Bone marrow, Muscle, Heart	Tarbase	mmu-miR-17	MIR-17/92	BAT	1
mmu-miR-17-5p	USP33	HITS-CLIP	23142080, 25083871, 29167373	Bone marrow, Muscle	Tarbase	mmu-miR-17	MIR-17/92	BAT	1
mmu-miR-17-5p	USP53	HITS-CLIP	23142080, 25083871	Bone marrow, Muscle	Tarbase	mmu-miR-17	MIR-17/92	GAT	1
mmu-miR-17-5p	UTRN	HITS-CLIP	23142080, 23597149, 25083871, 25753418	Bone marrow, Liver, Muscle, Heart	Tarbase	mmu-miR-17	MIR-17/92	BAT, GAT	2
mmu-miR-17-5p	VAMP1	HITS-CLIP	25753418	Heart	Tarbase	mmu-miR-17	MIR-17/92	BAT	1
mmu-miR-17-5p	VAMP8	HITS-CLIP	23597149	Liver	Tarbase	mmu-miR-17	MIR-17/92	BAT	1
mmu-miR-17-5p	VEGFA	HITS-CLIP	23597149, 25753418	Liver, Heart	Tarbase	mmu-miR-17	MIR-17/92	GAT	1
mmu-miR-17-5p	VPS13B	HITS-CLIP	23142080, 23597149, 25753418	Bone marrow, Liver, Heart	Tarbase	mmu-miR-17	MIR-17/92	BAT	1
mmu-miR-17-5p	WDFY3	HITS-CLIP	19536157, 23597149, 25083871, 25753418, 29167373, 30971389	Brain, Liver, Muscle, Heart, Bone marrow	Tarbase	mmu-miR-17	MIR-17/92	GAT	1
mmu-miR-17-5p	WWP1	HITS-CLIP	25083871, 25753418, 29167373	Muscle, Heart, Bone marrow	Tarbase	mmu-miR-17	MIR-17/92	BAT	1
mmu-miR-17-5p	XRN1	HITS-CLIP	19536157, 23142080, 25083871, 25753418, 29167373	Brain, Bone marrow, Muscle, Heart	Tarbase	mmu-miR-17	MIR-17/92	BAT	1
mmu-miR-17-5p	YTHDC1	HITS-CLIP	23142080, 25083871	Bone marrow, Muscle	Tarbase	mmu-miR-17	MIR-17/92	BAT	1
mmu-miR-17-5p	ZBTB10	HITS-CLIP	25083871, 25753418	Muscle, Heart	Tarbase	mmu-miR-17	MIR-17/92	GAT	1
mmu-miR-17-5p	ZBTB16	HITS-CLIP	25753418	Heart	Tarbase	mmu-miR-17	MIR-17/92	BAT, GAT	2
mmu-miR-17-5p	ZBTB20	HITS-CLIP	19536157, 23142080, 23597149, 25083871, 25753418, 29167373	Brain, Bone marrow, Liver, Muscle, Heart	Tarbase	mmu-miR-17	MIR-17/92	GAT	1
mmu-miR-17-5p	ZC3H11A	HITS-CLIP	25753418	Heart	Tarbase	mmu-miR-17	MIR-17/92	GAT	1
mmu-miR-17-5p	ZC3H12C	HITS-CLIP	25753418	Heart	Tarbase	mmu-miR-17	MIR-17/92	BAT, GAT	2
mmu-miR-17-5p	ZC3H4	HITS-CLIP	23142080	Bone marrow	Tarbase	mmu-miR-17	MIR-17/92	GAT	1
mmu-miR-17-5p	ZEB2	HITS-CLIP	19536157, 23142080, 23597149, 25083871, 29167373, 31433990	Brain, Bone marrow, Liver, Muscle	Tarbase	mmu-miR-17	MIR-17/92	GAT	1
mmu-miR-17-5p	ZFC3H1	HITS-CLIP	23142080, 23597149, 25083871, 25753418	Bone marrow, Liver, Muscle, Heart	Tarbase	mmu-miR-17	MIR-17/92	GAT	1
mmu-miR-17-5p	ZFHX3	HITS-CLIP	25083871, 29167373	Muscle, Bone marrow	Tarbase	mmu-miR-17	MIR-17/92	GAT	1
mmu-miR-17-5p	ZFYVE21	HITS-CLIP	23142080	Bone marrow	Tarbase	mmu-miR-17	MIR-17/92	BAT	1
mmu-miR-17-5p	ZHX3	HITS-CLIP	19536157, 23597149, 25083871	Brain, Liver, Muscle	Tarbase	mmu-miR-17	MIR-17/92	GAT	1
mmu-miR-18a-5p	ABCA1	HITS-CLIP	23142080, 23597149, 23630078, 26203562	Bone marrow, Liver, Skin	Tarbase	mmu-miR-18a	MIR-17/92	BAT	1
mmu-miR-18a-5p	ABRACL	HITS-CLIP	23142080, 25083871, 29167373	Bone marrow, Muscle	Tarbase	mmu-miR-18a	MIR-17/92	BAT	1
mmu-miR-18a-5p	ACSL4	HITS-CLIP	23142080, 25083871, 29167373	Bone marrow, Muscle	Tarbase	mmu-miR-18a	MIR-17/92	BAT	1
mmu-miR-18a-5p	ACVR2A	HITS-CLIP	23142080, 25083871, 29167373	Bone marrow, Muscle	Tarbase	mmu-miR-18a	MIR-17/92	BAT	1
mmu-miR-18a-5p	ADRB2	HITS-CLIP	29167373	Bone marrow	Tarbase	mmu-miR-18a	MIR-17/92	BAT	1
mmu-miR-18a-5p	AFF4	HITS-CLIP	23142080, 23597149, 25083871	Bone marrow, Liver, Muscle	Tarbase	mmu-miR-18a	MIR-17/92	BAT	1
mmu-miR-18a-5p	AHNAK	HITS-CLIP	23142080, 25083871, 26203562, 29167373	Bone marrow, Muscle, Skin	Tarbase	mmu-miR-18a	MIR-17/92	BAT	1
mmu-miR-18a-5p	AKAP11	HITS-CLIP	23142080, 25083871, 29167373	Bone marrow, Muscle	Tarbase	mmu-miR-18a	MIR-17/92	BAT	1
mmu-miR-18a-5p	AKAP9	HITS-CLIP	23142080, 25083871, 29167373	Bone marrow, Muscle	Tarbase	mmu-miR-18a	MIR-17/92	BAT	1
mmu-miR-18a-5p	AKT3	HITS-CLIP	23142080, 25083871, 29167373	Bone marrow, Muscle	Tarbase	mmu-miR-18a	MIR-17/92	BAT	1
mmu-miR-18a-5p	ALPL	HITS-CLIP	23597149	Liver	Tarbase	mmu-miR-18a	MIR-17/92	BAT	1
mmu-miR-18a-5p	ALS2	HITS-CLIP	23142080, 23597149, 29167373	Bone marrow, Liver	Tarbase	mmu-miR-18a	MIR-17/92	BAT	1
mmu-miR-18a-5p	AMD1	HITS-CLIP	23142080, 25083871	Bone marrow, Muscle	Tarbase	mmu-miR-18a	MIR-17/92	BAT	1
mmu-miR-18a-5p	ANKIB1	HITS-CLIP	23142080, 25083871	Bone marrow, Muscle	Tarbase	mmu-miR-18a	MIR-17/92	BAT	1
mmu-miR-18a-5p	ANKRD11	HITS-CLIP	23142080, 25083871	Bone marrow, Muscle	Tarbase	mmu-miR-18a	MIR-17/92	BAT	1
mmu-miR-18a-5p	ANKRD33B	HITS-CLIP	23142080, 25083871	Bone marrow, Muscle	Tarbase	mmu-miR-18a	MIR-17/92	BAT	1
mmu-miR-18a-5p	ANKRD52	HITS-CLIP	23142080, 25083871, 29167373	Bone marrow, Muscle	Tarbase	mmu-miR-18a	MIR-17/92	BAT	1
mmu-miR-18a-5p	ANKRD9	HITS-CLIP	23142080, 25083871	Bone marrow, Muscle	Tarbase	mmu-miR-18a	MIR-17/92	BAT	1
mmu-miR-18a-5p	ANO6	HITS-CLIP	23142080, 29167373	Bone marrow	Tarbase	mmu-miR-18a	MIR-17/92	BAT	1
mmu-miR-18a-5p	AP1G1	HITS-CLIP	23142080, 25083871	Bone marrow, Muscle	Tarbase	mmu-miR-18a	MIR-17/92	BAT	1
mmu-miR-18a-5p	AP2B1	HITS-CLIP	23142080, 23597149, 25083871, 29167373	Bone marrow, Liver, Muscle	Tarbase	mmu-miR-18a	MIR-17/92	BAT	1
mmu-miR-18a-5p	AP3D1	HITS-CLIP	23142080, 23597149, 25083871, 26203562, 29167373	Bone marrow, Liver, Muscle, Skin	Tarbase	mmu-miR-18a	MIR-17/92	BAT	1
mmu-miR-18a-5p	ARFGEF2	HITS-CLIP	25083871, 29167373	Muscle, Bone marrow	Tarbase	mmu-miR-18a	MIR-17/92	BAT	1
mmu-miR-18a-5p	ARHGAP21	HITS-CLIP	25083871	Muscle	Tarbase	mmu-miR-18a	MIR-17/92	BAT	1
mmu-miR-18a-5p	ARHGAP26	HITS-CLIP	23142080	Bone marrow	Tarbase	mmu-miR-18a	MIR-17/92	BAT	1
mmu-miR-18a-5p	ARHGAP28	HITS-CLIP	25083871	Muscle	Tarbase	mmu-miR-18a	MIR-17/92	BAT	1
mmu-miR-18a-5p	ARHGAP29	HITS-CLIP	23597149, 25083871	Liver, Muscle	Tarbase	mmu-miR-18a	MIR-17/92	BAT	1
mmu-miR-18a-5p	ARHGAP32	HITS-CLIP	25083871	Muscle	Tarbase	mmu-miR-18a	MIR-17/92	BAT	1
mmu-miR-18a-5p	ARHGEF10	HITS-CLIP	23142080, 25083871	Bone marrow, Muscle	Tarbase	mmu-miR-18a	MIR-17/92	BAT	1
mmu-miR-18a-5p	ARL2	HITS-CLIP	23142080	Bone marrow	Tarbase	mmu-miR-18a	MIR-17/92	BAT	1
mmu-miR-18a-5p	ARPC4	HITS-CLIP	23142080, 29167373	Bone marrow	Tarbase	mmu-miR-18a	MIR-17/92	BAT	1
mmu-miR-18a-5p	ATG14	HITS-CLIP	23142080	Bone marrow	Tarbase	mmu-miR-18a	MIR-17/92	BAT	1
mmu-miR-18a-5p	ATM	HITS-CLIP	23142080	Bone marrow	Tarbase	mmu-miR-18a	MIR-17/92	BAT	1
mmu-miR-18a-5p	BAMBI	HITS-CLIP	23142080	Bone marrow	Tarbase	mmu-miR-18a	MIR-17/92	BAT	1
mmu-miR-18a-5p	BBIP1	HITS-CLIP	23142080, 23597149, 25083871	Bone marrow, Liver, Muscle	Tarbase	mmu-miR-18a	MIR-17/92	BAT	1
mmu-miR-18a-5p	BCL7A	HITS-CLIP	23142080, 23597149, 25083871	Bone marrow, Liver, Muscle	Tarbase	mmu-miR-18a	MIR-17/92	BAT	1
mmu-miR-18a-5p	BCL9	HITS-CLIP	23142080	Bone marrow	Tarbase	mmu-miR-18a	MIR-17/92	BAT	1
mmu-miR-18a-5p	BMPR2	HITS-CLIP	23142080, 25083871, 30971389	Bone marrow, Muscle, Liver	Tarbase	mmu-miR-18a	MIR-17/92	BAT	1
mmu-miR-18a-5p	BRPF1	HITS-CLIP	29167373	Bone marrow	Tarbase	mmu-miR-18a	MIR-17/92	BAT	1
mmu-miR-18a-5p	BRWD3	HITS-CLIP	23142080, 25083871	Bone marrow, Muscle	Tarbase	mmu-miR-18a	MIR-17/92	BAT	1
mmu-miR-18a-5p	BTAF1	HITS-CLIP	23142080, 25083871, 29167373	Bone marrow, Muscle	Tarbase	mmu-miR-18a	MIR-17/92	BAT	1
mmu-miR-18a-5p	BTF3	HITS-CLIP	23142080, 23597149, 25083871, 29167373	Bone marrow, Liver, Muscle	Tarbase	mmu-miR-18a	MIR-17/92	BAT	1
mmu-miR-18a-5p	CAMSAP2	HITS-CLIP	23142080, 23597149, 25083871, 29167373	Bone marrow, Liver, Muscle	Tarbase	mmu-miR-18a	MIR-17/92	BAT	1
mmu-miR-18a-5p	CASK	HITS-CLIP	23142080	Bone marrow	Tarbase	mmu-miR-18a	MIR-17/92	BAT	1
mmu-miR-18a-5p	CBX5	HITS-CLIP	23142080	Bone marrow	Tarbase	mmu-miR-18a	MIR-17/92	BAT	1
mmu-miR-18a-5p	CD2AP	HITS-CLIP	23142080, 25083871	Bone marrow, Muscle	Tarbase	mmu-miR-18a	MIR-17/92	BAT	1
mmu-miR-18a-5p	CDC25A	HITS-CLIP	23142080, 23597149, 25083871	Bone marrow, Liver, Muscle	Tarbase	mmu-miR-18a	MIR-17/92	BAT	1
mmu-miR-18a-5p	CDC42BPA	HITS-CLIP	25083871	Muscle	Tarbase	mmu-miR-18a	MIR-17/92	BAT	1
mmu-miR-18a-5p	CEP170	HITS-CLIP	23142080, 25083871	Bone marrow, Muscle	Tarbase	mmu-miR-18a	MIR-17/92	BAT	1
mmu-miR-18a-5p	CEP350	HITS-CLIP	23142080, 25083871, 29167373	Bone marrow, Muscle	Tarbase	mmu-miR-18a	MIR-17/92	BAT	1
mmu-miR-18a-5p	CEP85L	HITS-CLIP	23142080, 25083871	Bone marrow, Muscle	Tarbase	mmu-miR-18a	MIR-17/92	BAT	1
mmu-miR-18a-5p	CHD4	HITS-CLIP	23142080, 23597149, 25083871, 29167373	Bone marrow, Liver, Muscle	Tarbase	mmu-miR-18a	MIR-17/92	BAT	1
mmu-miR-18a-5p	CHD8	HITS-CLIP	23142080, 25083871	Bone marrow, Muscle	Tarbase	mmu-miR-18a	MIR-17/92	BAT	1
mmu-miR-18a-5p	CHD9	HITS-CLIP	23142080, 25083871	Bone marrow, Muscle	Tarbase	mmu-miR-18a	MIR-17/92	BAT	1
mmu-miR-18a-5p	CLIP1	HITS-CLIP	23142080, 25083871	Bone marrow, Muscle	Tarbase	mmu-miR-18a	MIR-17/92	BAT	1
mmu-miR-18a-5p	CLOCK	HITS-CLIP	23597149, 25083871	Liver, Muscle	Tarbase	mmu-miR-18a	MIR-17/92	BAT	1
mmu-miR-18a-5p	CMPK1	HITS-CLIP	23142080, 23597149, 25083871, 29167373	Bone marrow, Liver, Muscle	Tarbase	mmu-miR-18a	MIR-17/92	BAT	1
mmu-miR-18a-5p	CNST	HITS-CLIP	25083871	Muscle	Tarbase	mmu-miR-18a	MIR-17/92	BAT	1
mmu-miR-18a-5p	COL4A3BP	HITS-CLIP	23142080, 25083871, 29167373	Bone marrow, Muscle	Tarbase	mmu-miR-18a	MIR-17/92	BAT	1
mmu-miR-18a-5p	COX20	HITS-CLIP	23142080, 25083871	Bone marrow, Muscle	Tarbase	mmu-miR-18a	MIR-17/92	Heart	1
mmu-miR-18a-5p	CPEB3	HITS-CLIP	23597149, 25083871	Liver, Muscle	Tarbase	mmu-miR-18a	MIR-17/92	BAT	1
mmu-miR-18a-5p	CRIM1	HITS-CLIP	23142080, 23630078, 25083871, 31433990	Bone marrow, Muscle	Tarbase	mmu-miR-18a	MIR-17/92	BAT	1
mmu-miR-18a-5p	CROT	HITS-CLIP	23142080, 23597149, 25083871	Bone marrow, Liver, Muscle	Tarbase	mmu-miR-18a	MIR-17/92	BAT	1
mmu-miR-18a-5p	CRYBG3	HITS-CLIP	23142080, 23597149	Bone marrow, Liver	Tarbase	mmu-miR-18a	MIR-17/92	BAT	1
mmu-miR-18a-5p	CTDSPL2	HITS-CLIP	23142080, 25083871	Bone marrow, Muscle	Tarbase	mmu-miR-18a	MIR-17/92	BAT	1
mmu-miR-18a-5p	CTSA	HITS-CLIP	23597149, 25083871, 29167373	Liver, Muscle, Bone marrow	Tarbase	mmu-miR-18a	MIR-17/92	BAT	1
mmu-miR-18a-5p	CXCR4	HITS-CLIP	23142080	Bone marrow	Tarbase	mmu-miR-18a	MIR-17/92	BAT	1
mmu-miR-18a-5p	DCP2	HITS-CLIP	23142080, 23597149, 25083871, 29167373	Bone marrow, Liver, Muscle	Tarbase	mmu-miR-18a	MIR-17/92	BAT	1
mmu-miR-18a-5p	DCUN1D4	HITS-CLIP	25083871	Muscle	Tarbase	mmu-miR-18a	MIR-17/92	BAT	1
mmu-miR-18a-5p	DDX17	HITS-CLIP	23142080, 23597149, 25083871, 29167373	Bone marrow, Liver, Muscle	Tarbase	mmu-miR-18a	MIR-17/92	BAT	1
mmu-miR-18a-5p	DERL2	HITS-CLIP	23142080, 23597149	Bone marrow, Liver	Tarbase	mmu-miR-18a	MIR-17/92	BAT	1
mmu-miR-18a-5p	DGKE	HITS-CLIP	23142080, 25083871	Bone marrow, Muscle	Tarbase	mmu-miR-18a	MIR-17/92	BAT	1
mmu-miR-18a-5p	DHX40	HITS-CLIP	23142080	Bone marrow	Tarbase	mmu-miR-18a	MIR-17/92	BAT	1
mmu-miR-18a-5p	DIP2C	HITS-CLIP	25083871	Muscle	Tarbase	mmu-miR-18a	MIR-17/92	BAT	1
mmu-miR-18a-5p	DLC1	HITS-CLIP	25083871	Muscle	Tarbase	mmu-miR-18a	MIR-17/92	BAT	1
mmu-miR-18a-5p	DMPK	HITS-CLIP	25083871	Muscle	Tarbase	mmu-miR-18a	MIR-17/92	BAT	1
mmu-miR-18a-5p	DNAJC13	HITS-CLIP	23142080, 23597149, 23630078, 25083871	Bone marrow, Liver, Muscle	Tarbase	mmu-miR-18a	MIR-17/92	BAT	1
mmu-miR-18a-5p	DPP8	HITS-CLIP	23142080, 23597149, 25083871, 29167373	Bone marrow, Liver, Muscle	Tarbase	mmu-miR-18a	MIR-17/92	BAT	1
mmu-miR-18a-5p	DPY19L3	HITS-CLIP	23142080	Bone marrow	Tarbase	mmu-miR-18a	MIR-17/92	BAT	1
mmu-miR-18a-5p	DPY19L4	HITS-CLIP	23597149, 25083871, 29167373	Liver, Muscle, Bone marrow	Tarbase	mmu-miR-18a	MIR-17/92	BAT	1
mmu-miR-18a-5p	DUSP2	HITS-CLIP	23142080, 25083871	Bone marrow, Muscle	Tarbase	mmu-miR-18a	MIR-17/92	BAT	1
mmu-miR-18a-5p	EBF3	HITS-CLIP	25083871	Muscle	Tarbase	mmu-miR-18a	MIR-17/92	BAT	1
mmu-miR-18a-5p	EEA1	HITS-CLIP	23142080, 25083871, 29167373, 31433990	Bone marrow, Muscle	Tarbase	mmu-miR-18a	MIR-17/92	BAT	1
mmu-miR-18a-5p	EGR3	HITS-CLIP	23142080, 23597149, 25083871	Bone marrow, Liver, Muscle	Tarbase	mmu-miR-18a	MIR-17/92	BAT	1
mmu-miR-18a-5p	EPB41	HITS-CLIP	23142080, 23597149	Bone marrow, Liver	Tarbase	mmu-miR-18a	MIR-17/92	BAT	1
mmu-miR-18a-5p	EPB41L2	HITS-CLIP	25083871, 29167373	Muscle, Bone marrow	Tarbase	mmu-miR-18a	MIR-17/92	BAT	1
mmu-miR-18a-5p	EPC2	HITS-CLIP	23142080, 25083871	Bone marrow, Muscle	Tarbase	mmu-miR-18a	MIR-17/92	BAT	1
mmu-miR-18a-5p	ERC1	HITS-CLIP	23142080, 25083871	Bone marrow, Muscle	Tarbase	mmu-miR-18a	MIR-17/92	BAT	1
mmu-miR-18a-5p	EZH1	HITS-CLIP	23142080, 25083871, 29167373	Bone marrow, Muscle	Tarbase	mmu-miR-18a	MIR-17/92	BAT	1
mmu-miR-18a-5p	FBXO10	HITS-CLIP	23142080	Bone marrow	Tarbase	mmu-miR-18a	MIR-17/92	BAT	1
mmu-miR-18a-5p	FBXO30	HITS-CLIP	23142080, 23597149, 25083871	Bone marrow, Liver, Muscle	Tarbase	mmu-miR-18a	MIR-17/92	BAT	1
mmu-miR-18a-5p	FCHO2	HITS-CLIP	23142080, 23597149, 25083871	Bone marrow, Liver, Muscle	Tarbase	mmu-miR-18a	MIR-17/92	BAT	1
mmu-miR-18a-5p	FILIP1L	HITS-CLIP	23142080, 25083871	Bone marrow, Muscle	Tarbase	mmu-miR-18a	MIR-17/92	BAT	1
mmu-miR-18a-5p	FLOT1	HITS-CLIP	23597149, 25083871	Liver, Muscle	Tarbase	mmu-miR-18a	MIR-17/92	BAT	1
mmu-miR-18a-5p	FNBP1L	HITS-CLIP	23597149, 25083871, 29167373	Liver, Muscle, Bone marrow	Tarbase	mmu-miR-18a	MIR-17/92	BAT	1
mmu-miR-18a-5p	FXR1	HITS-CLIP	23142080, 25083871	Bone marrow, Muscle	Tarbase	mmu-miR-18a	MIR-17/92	BAT	1
mmu-miR-18a-5p	G2E3	HITS-CLIP	23142080, 25083871	Bone marrow, Muscle	Tarbase	mmu-miR-18a	MIR-17/92	BAT	1
mmu-miR-18a-5p	GATAD2A	HITS-CLIP	23142080	Bone marrow	Tarbase	mmu-miR-18a	MIR-17/92	BAT	1
mmu-miR-18a-5p	GCC2	HITS-CLIP	23142080, 25083871	Bone marrow, Muscle	Tarbase	mmu-miR-18a	MIR-17/92	BAT	1
mmu-miR-18a-5p	GIPC1	HITS-CLIP	25083871	Muscle	Tarbase	mmu-miR-18a	MIR-17/92	BAT	1
mmu-miR-18a-5p	GNB5	HITS-CLIP	23142080, 25083871	Bone marrow, Muscle	Tarbase	mmu-miR-18a	MIR-17/92	BAT	1
mmu-miR-18a-5p	GNPTAB	HITS-CLIP	23142080, 25083871	Bone marrow, Muscle	Tarbase	mmu-miR-18a	MIR-17/92	BAT	1
mmu-miR-18a-5p	GOLGA3	HITS-CLIP	23142080, 25083871	Bone marrow, Muscle	Tarbase	mmu-miR-18a	MIR-17/92	BAT	1
mmu-miR-18a-5p	GOLGA4	HITS-CLIP	23142080, 25083871	Bone marrow, Muscle	Tarbase	mmu-miR-18a	MIR-17/92	BAT	1
mmu-miR-18a-5p	GPRC5A	HITS-CLIP	25083871	Muscle	Tarbase	mmu-miR-18a	MIR-17/92	BAT	1
mmu-miR-18a-5p	GPRIN3	HITS-CLIP	23142080, 25083871	Bone marrow, Muscle	Tarbase	mmu-miR-18a	MIR-17/92	BAT	1
mmu-miR-18a-5p	HERC2	HITS-CLIP	23142080, 23597149, 25083871, 31433990	Bone marrow, Liver, Muscle	Tarbase	mmu-miR-18a	MIR-17/92	BAT	1
mmu-miR-18a-5p	HERPUD1	HITS-CLIP	23142080, 23597149, 25083871	Bone marrow, Liver, Muscle	Tarbase	mmu-miR-18a	MIR-17/92	BAT	1
mmu-miR-18a-5p	HIP1	HITS-CLIP	25083871, 29167373	Muscle, Bone marrow	Tarbase	mmu-miR-18a	MIR-17/92	BAT	1
mmu-miR-18a-5p	HIVEP2	HITS-CLIP	23142080, 25083871	Bone marrow, Muscle	Tarbase	mmu-miR-18a	MIR-17/92	BAT	1
mmu-miR-18a-5p	HS3ST3B1	HITS-CLIP	23142080, 23597149	Bone marrow, Liver	Tarbase	mmu-miR-18a	MIR-17/92	BAT	1
mmu-miR-18a-5p	HSF2	HITS-CLIP	23142080, 25083871	Bone marrow, Muscle	Tarbase	mmu-miR-18a	MIR-17/92	BAT	1
mmu-miR-18a-5p	HSPA4L	HITS-CLIP	25083871	Muscle	Tarbase	mmu-miR-18a	MIR-17/92	BAT	1
mmu-miR-18a-5p	IGF2BP3	HITS-CLIP	23142080	Bone marrow	Tarbase	mmu-miR-18a	MIR-17/92	Heart	1
mmu-miR-18a-5p	JMY	HITS-CLIP	23142080, 23597149, 25083871	Bone marrow, Liver, Muscle	Tarbase	mmu-miR-18a	MIR-17/92	BAT	1
mmu-miR-18a-5p	KAT6A	HITS-CLIP	23142080, 23597149, 25083871, 29167373	Bone marrow, Liver, Muscle	Tarbase	mmu-miR-18a	MIR-17/92	BAT	1
mmu-miR-18a-5p	KAT6B	HITS-CLIP	23142080, 25083871	Bone marrow, Muscle	Tarbase	mmu-miR-18a	MIR-17/92	BAT	1
mmu-miR-18a-5p	KDM3B	HITS-CLIP	23142080, 25083871	Bone marrow, Muscle	Tarbase	mmu-miR-18a	MIR-17/92	BAT	1
mmu-miR-18a-5p	KIF3B	HITS-CLIP	23142080, 25083871, 29167373	Bone marrow, Muscle	Tarbase	mmu-miR-18a	MIR-17/92	BAT	1
mmu-miR-18a-5p	KIFAP3	HITS-CLIP	25083871	Muscle	Tarbase	mmu-miR-18a	MIR-17/92	BAT	1
mmu-miR-18a-5p	KLHL15	HITS-CLIP	23142080, 25083871	Bone marrow, Muscle	Tarbase	mmu-miR-18a	MIR-17/92	Heart	1
mmu-miR-18a-5p	KMT2A	HITS-CLIP	23142080, 23597149, 25083871, 29167373	Bone marrow, Liver, Muscle	Tarbase	mmu-miR-18a	MIR-17/92	BAT	1
mmu-miR-18a-5p	KMT2C	HITS-CLIP	23142080, 23597149, 25083871, 29167373	Bone marrow, Liver, Muscle	Tarbase	mmu-miR-18a	MIR-17/92	BAT	1
mmu-miR-18a-5p	KTN1	HITS-CLIP	23142080, 25083871	Bone marrow, Muscle	Tarbase	mmu-miR-18a	MIR-17/92	BAT	1
mmu-miR-18a-5p	LAMC1	HITS-CLIP	23142080, 23597149, 25083871	Bone marrow, Liver, Muscle	Tarbase	mmu-miR-18a	MIR-17/92	BAT	1
mmu-miR-18a-5p	LAMTOR1	HITS-CLIP	23142080, 29167373	Bone marrow	Tarbase	mmu-miR-18a	MIR-17/92	BAT	1
mmu-miR-18a-5p	LAPTM4A	HITS-CLIP	23142080, 25083871	Bone marrow, Muscle	Tarbase	mmu-miR-18a	MIR-17/92	BAT	1
mmu-miR-18a-5p	LCOR	HITS-CLIP	23142080, 25083871, 29167373	Bone marrow, Muscle	Tarbase	mmu-miR-18a	MIR-17/92	BAT	1
mmu-miR-18a-5p	LCORL	HITS-CLIP	23142080, 29167373	Bone marrow	Tarbase	mmu-miR-18a	MIR-17/92	BAT	1
mmu-miR-18a-5p	LITAF	HITS-CLIP	23142080, 25083871	Bone marrow, Muscle	Tarbase	mmu-miR-18a	MIR-17/92	BAT	1
mmu-miR-18a-5p	LRRC8B	HITS-CLIP	23142080, 25083871	Bone marrow, Muscle	Tarbase	mmu-miR-18a	MIR-17/92	BAT	1
mmu-miR-18a-5p	MACF1	HITS-CLIP	23142080, 23597149, 25083871, 29167373	Bone marrow, Liver, Muscle	Tarbase	mmu-miR-18a	MIR-17/92	BAT	1
mmu-miR-18a-5p	MAP3K2	HITS-CLIP	23142080, 23597149, 25083871, 29167373	Bone marrow, Liver, Muscle	Tarbase	mmu-miR-18a	MIR-17/92	BAT	1
mmu-miR-18a-5p	MAP3K4	HITS-CLIP	23142080, 25083871	Bone marrow, Muscle	Tarbase	mmu-miR-18a	MIR-17/92	BAT	1
mmu-miR-18a-5p	MAP4	HITS-CLIP	25083871	Muscle	Tarbase	mmu-miR-18a	MIR-17/92	BAT	1
mmu-miR-18a-5p	MATN2	HITS-CLIP	25083871	Muscle	Tarbase	mmu-miR-18a	MIR-17/92	BAT	1
mmu-miR-18a-5p	MCAM	HITS-CLIP	23597149	Liver	Tarbase	mmu-miR-18a	MIR-17/92	BAT	1
mmu-miR-18a-5p	MED13	HITS-CLIP	23142080, 23597149, 25083871	Bone marrow, Liver, Muscle	Tarbase	mmu-miR-18a	MIR-17/92	BAT	1
mmu-miR-18a-5p	MED28	HITS-CLIP	23142080, 23597149	Bone marrow, Liver	Tarbase	mmu-miR-18a	MIR-17/92	BAT	1
mmu-miR-18a-5p	MFAP3L	HITS-CLIP	25083871	Muscle	Tarbase	mmu-miR-18a	MIR-17/92	BAT	1
mmu-miR-18a-5p	MGAT4B	HITS-CLIP	23597149, 25083871	Liver, Muscle	Tarbase	mmu-miR-18a	MIR-17/92	BAT	1
mmu-miR-18a-5p	MIA3	HITS-CLIP	31433990		Tarbase	mmu-miR-18a	MIR-17/92	BAT	1
mmu-miR-18a-5p	MINPP1	HITS-CLIP	23142080, 25083871	Bone marrow, Muscle	Tarbase	mmu-miR-18a	MIR-17/92	BAT	1
mmu-miR-18a-5p	MMGT1	HITS-CLIP	23142080, 25083871, 29167373	Bone marrow, Muscle	Tarbase	mmu-miR-18a	MIR-17/92	BAT	1
mmu-miR-18a-5p	MPRIP	HITS-CLIP	25083871	Muscle	Tarbase	mmu-miR-18a	MIR-17/92	BAT	1
mmu-miR-18a-5p	MRPL17	HITS-CLIP	23597149	Liver	Tarbase	mmu-miR-18a	MIR-17/92	BAT	1
mmu-miR-18a-5p	MYL12A	HITS-CLIP	23142080	Bone marrow	Tarbase	mmu-miR-18a	MIR-17/92	BAT	1
mmu-miR-18a-5p	MYLK	HITS-CLIP	23597149, 25083871	Liver, Muscle	Tarbase	mmu-miR-18a	MIR-17/92	BAT	1
mmu-miR-18a-5p	MYLK4	HITS-CLIP	25083871	Muscle	Tarbase	mmu-miR-18a	MIR-17/92	Heart	1
mmu-miR-18a-5p	MYO1E	HITS-CLIP	29167373	Bone marrow	Tarbase	mmu-miR-18a	MIR-17/92	BAT	1
mmu-miR-18a-5p	NAGK	HITS-CLIP	23142080, 25083871, 29167373	Bone marrow, Muscle	Tarbase	mmu-miR-18a	MIR-17/92	BAT	1
mmu-miR-18a-5p	NCOA2	HITS-CLIP	23142080, 25083871, 29167373	Bone marrow, Muscle	Tarbase	mmu-miR-18a	MIR-17/92	BAT	1
mmu-miR-18a-5p	NDFIP2	HITS-CLIP	23142080, 23597149, 25083871	Bone marrow, Liver, Muscle	Tarbase	mmu-miR-18a	MIR-17/92	BAT	1
mmu-miR-18a-5p	NFE2L1	HITS-CLIP	23597149, 29167373	Liver, Bone marrow	Tarbase	mmu-miR-18a	MIR-17/92	BAT	1
mmu-miR-18a-5p	NIPBL	HITS-CLIP	23142080, 25083871, 29167373	Bone marrow, Muscle	Tarbase	mmu-miR-18a	MIR-17/92	BAT	1
mmu-miR-18a-5p	NPAT	HITS-CLIP	23142080, 29167373	Bone marrow	Tarbase	mmu-miR-18a	MIR-17/92	BAT	1
mmu-miR-18a-5p	NR2C2	HITS-CLIP	23142080, 25083871, 29167373	Bone marrow, Muscle	Tarbase	mmu-miR-18a	MIR-17/92	BAT	1
mmu-miR-18a-5p	NUP160	HITS-CLIP	23142080, 25083871	Bone marrow, Muscle	Tarbase	mmu-miR-18a	MIR-17/92	BAT	1
mmu-miR-18a-5p	NUP35	HITS-CLIP	23142080	Bone marrow	Tarbase	mmu-miR-18a	MIR-17/92	BAT	1
mmu-miR-18a-5p	PATL1	HITS-CLIP	23142080, 23630078, 25083871	Bone marrow, Muscle	Tarbase	mmu-miR-18a	MIR-17/92	BAT	1
mmu-miR-18a-5p	PDCD6	HITS-CLIP	23142080, 25083871	Bone marrow, Muscle	Tarbase	mmu-miR-18a	MIR-17/92	BAT	1
mmu-miR-18a-5p	PDE5A	HITS-CLIP	23142080, 25083871	Bone marrow, Muscle	Tarbase	mmu-miR-18a	MIR-17/92	BAT	1
mmu-miR-18a-5p	PDXDC1	HITS-CLIP	23597149, 30971389	Liver	Tarbase	mmu-miR-18a	MIR-17/92	BAT	1
mmu-miR-18a-5p	PEAK1	HITS-CLIP	23142080, 25083871, 29167373	Bone marrow, Muscle	Tarbase	mmu-miR-18a	MIR-17/92	BAT	1
mmu-miR-18a-5p	PEG10	HITS-CLIP	25083871, 30971389	Muscle, Liver	Tarbase	mmu-miR-18a	MIR-17/92	BAT	1
mmu-miR-18a-5p	PEX11B	HITS-CLIP	23142080, 23597149	Bone marrow, Liver	Tarbase	mmu-miR-18a	MIR-17/92	BAT	1
mmu-miR-18a-5p	PFKM	HITS-CLIP	23142080, 25083871	Bone marrow, Muscle	Tarbase	mmu-miR-18a	MIR-17/92	Heart	1
mmu-miR-18a-5p	PFN1	HITS-CLIP	23142080, 23597149	Bone marrow, Liver	Tarbase	mmu-miR-18a	MIR-17/92	BAT	1
mmu-miR-18a-5p	PFN2	HITS-CLIP	23597149	Liver	Tarbase	mmu-miR-18a	MIR-17/92	BAT	1
mmu-miR-18a-5p	PHTF2	HITS-CLIP	23142080	Bone marrow	Tarbase	mmu-miR-18a	MIR-17/92	BAT	1
mmu-miR-18a-5p	PIAS2	HITS-CLIP	23142080, 25083871, 30971389	Bone marrow, Muscle, Liver	Tarbase	mmu-miR-18a	MIR-17/92	BAT	1
mmu-miR-18a-5p	PICALM	HITS-CLIP	23142080, 25083871, 29167373	Bone marrow, Muscle	Tarbase	mmu-miR-18a	MIR-17/92	BAT	1
mmu-miR-18a-5p	PIGA	HITS-CLIP	25083871	Muscle	Tarbase	mmu-miR-18a	MIR-17/92	Heart	1
mmu-miR-18a-5p	PIK3C2A	HITS-CLIP	23142080, 23597149	Bone marrow, Liver	Tarbase	mmu-miR-18a	MIR-17/92	BAT	1
mmu-miR-18a-5p	PLCL2	HITS-CLIP	23142080, 23597149, 25083871	Bone marrow, Liver, Muscle	Tarbase	mmu-miR-18a	MIR-17/92	BAT	1
mmu-miR-18a-5p	PLXNA2	HITS-CLIP	25083871, 26203562	Muscle, Skin	Tarbase	mmu-miR-18a	MIR-17/92	BAT	1
mmu-miR-18a-5p	PPFIA1	HITS-CLIP	23142080, 25083871	Bone marrow, Muscle	Tarbase	mmu-miR-18a	MIR-17/92	BAT	1
mmu-miR-18a-5p	PPTC7	HITS-CLIP	23142080, 25083871, 29167373	Bone marrow, Muscle	Tarbase	mmu-miR-18a	MIR-17/92	BAT	1
mmu-miR-18a-5p	PRPF4B	HITS-CLIP	23142080, 25083871, 29167373	Bone marrow, Muscle	Tarbase	mmu-miR-18a	MIR-17/92	BAT	1
mmu-miR-18a-5p	PRR14L	HITS-CLIP	23142080, 25083871, 26203562, 29167373	Bone marrow, Muscle, Skin	Tarbase	mmu-miR-18a	MIR-17/92	BAT	1
mmu-miR-18a-5p	PRRC2C	HITS-CLIP	23142080, 23597149, 25083871, 29167373	Bone marrow, Liver, Muscle	Tarbase	mmu-miR-18a	MIR-17/92	BAT	1
mmu-miR-18a-5p	PTP4A3	HITS-CLIP	23142080, 25083871	Bone marrow, Muscle	Tarbase	mmu-miR-18a	MIR-17/92	BAT	1
mmu-miR-18a-5p	RABEPK	HITS-CLIP	23142080	Bone marrow	Tarbase	mmu-miR-18a	MIR-17/92	BAT	1
mmu-miR-18a-5p	RAPGEF2	HITS-CLIP	23142080, 23597149, 25083871, 29167373	Bone marrow, Liver, Muscle	Tarbase	mmu-miR-18a	MIR-17/92	BAT	1
mmu-miR-18a-5p	RASL11B	HITS-CLIP	23142080	Bone marrow	Tarbase	mmu-miR-18a	MIR-17/92	Heart	1
mmu-miR-18a-5p	RB1	HITS-CLIP	23142080, 25083871, 29167373	Bone marrow, Muscle	Tarbase	mmu-miR-18a	MIR-17/92	BAT	1
mmu-miR-18a-5p	RB1CC1	HITS-CLIP	23142080, 23597149, 25083871, 29167373	Bone marrow, Liver, Muscle	Tarbase	mmu-miR-18a	MIR-17/92	BAT	1
mmu-miR-18a-5p	RBBP6	HITS-CLIP	23142080, 25083871, 29167373	Bone marrow, Muscle	Tarbase	mmu-miR-18a	MIR-17/92	BAT	1
mmu-miR-18a-5p	RBPJ	HITS-CLIP	23142080, 25083871, 29167373	Bone marrow, Muscle	Tarbase	mmu-miR-18a	MIR-17/92	BAT	1
mmu-miR-18a-5p	RCE1	HITS-CLIP	23142080, 25083871	Bone marrow, Muscle	Tarbase	mmu-miR-18a	MIR-17/92	BAT	1
mmu-miR-18a-5p	RCHY1	HITS-CLIP	23142080, 25083871	Bone marrow, Muscle	Tarbase	mmu-miR-18a	MIR-17/92	BAT	1
mmu-miR-18a-5p	REV3L	HITS-CLIP	23142080, 25083871	Bone marrow, Muscle	Tarbase	mmu-miR-18a	MIR-17/92	BAT	1
mmu-miR-18a-5p	RHEB	HITS-CLIP	23142080	Bone marrow	Tarbase	mmu-miR-18a	MIR-17/92	BAT	1
mmu-miR-18a-5p	RHOA	HITS-CLIP	29167373	Bone marrow	Tarbase	mmu-miR-18a	MIR-17/92	BAT	1
mmu-miR-18a-5p	RHOC	HITS-CLIP	23142080, 25083871	Bone marrow, Muscle	Tarbase	mmu-miR-18a	MIR-17/92	BAT	1
mmu-miR-18a-5p	RPGRIP1L	HITS-CLIP	25083871	Muscle	Tarbase	mmu-miR-18a	MIR-17/92	BAT	1
mmu-miR-18a-5p	RUFY2	HITS-CLIP	23142080	Bone marrow	Tarbase	mmu-miR-18a	MIR-17/92	BAT	1
mmu-miR-18a-5p	SACS	HITS-CLIP	23142080, 25083871	Bone marrow, Muscle	Tarbase	mmu-miR-18a	MIR-17/92	BAT	1
mmu-miR-18a-5p	SAR1B	HITS-CLIP	23142080, 25083871	Bone marrow, Muscle	Tarbase	mmu-miR-18a	MIR-17/92	BAT	1
mmu-miR-18a-5p	SCAMP3	HITS-CLIP	23597149, 25083871	Liver, Muscle	Tarbase	mmu-miR-18a	MIR-17/92	BAT	1
mmu-miR-18a-5p	SDC1	HITS-CLIP	23597149, 25083871	Liver, Muscle	Tarbase	mmu-miR-18a	MIR-17/92	BAT	1
mmu-miR-18a-5p	SDF2	HITS-CLIP	23597149	Liver	Tarbase	mmu-miR-18a	MIR-17/92	BAT	1
mmu-miR-18a-5p	SEC11A	HITS-CLIP	23142080	Bone marrow	Tarbase	mmu-miR-18a	MIR-17/92	BAT	1
mmu-miR-18a-5p	SEPT2	HITS-CLIP	23142080, 25083871, 29167373	Bone marrow, Muscle	Tarbase	mmu-miR-18a	MIR-17/92	BAT	1
mmu-miR-18a-5p	SETD1A	HITS-CLIP	23142080, 25083871, 29167373	Bone marrow, Muscle	Tarbase	mmu-miR-18a	MIR-17/92	BAT	1
mmu-miR-18a-5p	SETD2	HITS-CLIP	23142080, 23597149, 25083871, 29167373	Bone marrow, Liver, Muscle	Tarbase	mmu-miR-18a	MIR-17/92	BAT	1
mmu-miR-18a-5p	SGMS2	HITS-CLIP	25083871	Muscle	Tarbase	mmu-miR-18a	MIR-17/92	Heart	1
mmu-miR-18a-5p	SH3BGRL3	HITS-CLIP	23142080, 29167373	Bone marrow	Tarbase	mmu-miR-18a	MIR-17/92	BAT	1
mmu-miR-18a-5p	SH3D19	HITS-CLIP	25083871	Muscle	Tarbase	mmu-miR-18a	MIR-17/92	BAT	1
mmu-miR-18a-5p	SH3PXD2A	HITS-CLIP	25083871	Muscle	Tarbase	mmu-miR-18a	MIR-17/92	BAT	1
mmu-miR-18a-5p	SIK1	HITS-CLIP	23142080, 23597149	Bone marrow, Liver	Tarbase	mmu-miR-18a	MIR-17/92	BAT	1
mmu-miR-18a-5p	SIK2	HITS-CLIP	23142080, 23630078	Bone marrow	Tarbase	mmu-miR-18a	MIR-17/92	BAT	1
mmu-miR-18a-5p	SIN3B	HITS-CLIP	23142080, 25083871	Bone marrow, Muscle	Tarbase	mmu-miR-18a	MIR-17/92	BAT	1
mmu-miR-18a-5p	SLC35B3	HITS-CLIP	23142080	Bone marrow	Tarbase	mmu-miR-18a	MIR-17/92	BAT	1
mmu-miR-18a-5p	SLC38A2	HITS-CLIP	23142080, 29167373, 31433990	Bone marrow	Tarbase	mmu-miR-18a	MIR-17/92	BAT	1
mmu-miR-18a-5p	SMIM12	HITS-CLIP	23142080, 23597149, 23630078, 25083871	Bone marrow, Liver, Muscle	Tarbase	mmu-miR-18a	MIR-17/92	BAT	1
mmu-miR-18a-5p	SMIM14	HITS-CLIP	23142080	Bone marrow	Tarbase	mmu-miR-18a	MIR-17/92	BAT	1
mmu-miR-18a-5p	SMURF2	HITS-CLIP	23142080, 25083871	Bone marrow, Muscle	Tarbase	mmu-miR-18a	MIR-17/92	BAT	1
mmu-miR-18a-5p	SNAI2	HITS-CLIP	25083871	Muscle	Tarbase	mmu-miR-18a	MIR-17/92	BAT	1
mmu-miR-18a-5p	SNX17	HITS-CLIP	30971389	Liver	Tarbase	mmu-miR-18a	MIR-17/92	BAT	1
mmu-miR-18a-5p	SOGA1	HITS-CLIP	25083871	Muscle	Tarbase	mmu-miR-18a	MIR-17/92	BAT	1
mmu-miR-18a-5p	SOWAHC	HITS-CLIP	23142080, 25083871	Bone marrow, Muscle	Tarbase	mmu-miR-18a	MIR-17/92	Heart	1
mmu-miR-18a-5p	SPAG7	HITS-CLIP	23142080, 23597149, 25083871	Bone marrow, Liver, Muscle	Tarbase	mmu-miR-18a	MIR-17/92	BAT	1
mmu-miR-18a-5p	SPCS2	HITS-CLIP	23142080, 23597149, 25083871, 31433990	Bone marrow, Liver, Muscle	Tarbase	mmu-miR-18a	MIR-17/92	BAT	1
mmu-miR-18a-5p	SPEN	HITS-CLIP	23597149, 25083871, 29167373, 30971389	Liver, Muscle, Bone marrow	Tarbase	mmu-miR-18a	MIR-17/92	BAT	1
mmu-miR-18a-5p	SPHK2	HITS-CLIP	23597149, 29167373	Liver, Bone marrow	Tarbase	mmu-miR-18a	MIR-17/92	BAT	1
mmu-miR-18a-5p	SPIRE1	HITS-CLIP	25083871	Muscle	Tarbase	mmu-miR-18a	MIR-17/92	BAT	1
mmu-miR-18a-5p	SPRED2	HITS-CLIP	23142080	Bone marrow	Tarbase	mmu-miR-18a	MIR-17/92	BAT	1
mmu-miR-18a-5p	SRI	HITS-CLIP	23142080, 25083871	Bone marrow, Muscle	Tarbase	mmu-miR-18a	MIR-17/92	BAT	1
mmu-miR-18a-5p	STAG1	HITS-CLIP	23142080, 29167373	Bone marrow	Tarbase	mmu-miR-18a	MIR-17/92	BAT	1
mmu-miR-18a-5p	STAG2	HITS-CLIP	23142080, 23597149, 25083871	Bone marrow, Liver, Muscle	Tarbase	mmu-miR-18a	MIR-17/92	BAT	1
mmu-miR-18a-5p	STRBP	HITS-CLIP	23142080	Bone marrow	Tarbase	mmu-miR-18a	MIR-17/92	BAT	1
mmu-miR-18a-5p	SUCO	HITS-CLIP	23142080, 25083871	Bone marrow, Muscle	Tarbase	mmu-miR-18a	MIR-17/92	BAT	1
mmu-miR-18a-5p	SYAP1	HITS-CLIP	23597149, 25083871	Liver, Muscle	Tarbase	mmu-miR-18a	MIR-17/92	BAT	1
mmu-miR-18a-5p	SYNRG	HITS-CLIP	23597149	Liver	Tarbase	mmu-miR-18a	MIR-17/92	BAT	1
mmu-miR-18a-5p	TAF10	HITS-CLIP	25083871	Muscle	Tarbase	mmu-miR-18a	MIR-17/92	BAT	1
mmu-miR-18a-5p	TAGLN2	HITS-CLIP	23142080, 25083871	Bone marrow, Muscle	Tarbase	mmu-miR-18a	MIR-17/92	BAT	1
mmu-miR-18a-5p	TBC1D8B	HITS-CLIP	23142080, 25083871	Bone marrow, Muscle	Tarbase	mmu-miR-18a	MIR-17/92	BAT	1
mmu-miR-18a-5p	TCEANC2	HITS-CLIP	23142080, 25083871	Bone marrow, Muscle	Tarbase	mmu-miR-18a	MIR-17/92	BAT	1
mmu-miR-18a-5p	TEX30	HITS-CLIP	23142080	Bone marrow	Tarbase	mmu-miR-18a	MIR-17/92	BAT	1
mmu-miR-18a-5p	TGIF1	HITS-CLIP	23142080, 29167373	Bone marrow	Tarbase	mmu-miR-18a	MIR-17/92	BAT	1
mmu-miR-18a-5p	THBD	HITS-CLIP	29167373	Bone marrow	Tarbase	mmu-miR-18a	MIR-17/92	Heart	1
mmu-miR-18a-5p	THBS1	HITS-CLIP	25083871	Muscle	Tarbase	mmu-miR-18a	MIR-17/92	Heart	1
mmu-miR-18a-5p	TIMM17A	HITS-CLIP	25083871	Muscle	Tarbase	mmu-miR-18a	MIR-17/92	BAT	1
mmu-miR-18a-5p	TJP1	HITS-CLIP	23597149, 25083871	Liver, Muscle	Tarbase	mmu-miR-18a	MIR-17/92	BAT	1
mmu-miR-18a-5p	TMED9	HITS-CLIP	23597149	Liver	Tarbase	mmu-miR-18a	MIR-17/92	BAT	1
mmu-miR-18a-5p	TMEM243	HITS-CLIP	23142080, 23597149	Bone marrow, Liver	Tarbase	mmu-miR-18a	MIR-17/92	BAT	1
mmu-miR-18a-5p	TMEM59	HITS-CLIP	23142080, 23597149, 25083871, 29167373	Bone marrow, Liver, Muscle	Tarbase	mmu-miR-18a	MIR-17/92	BAT	1
mmu-miR-18a-5p	TMEM86A	HITS-CLIP	29167373	Bone marrow	Tarbase	mmu-miR-18a	MIR-17/92	BAT	1
mmu-miR-18a-5p	TMF1	HITS-CLIP	23142080, 23597149, 25083871	Bone marrow, Liver, Muscle	Tarbase	mmu-miR-18a	MIR-17/92	BAT	1
mmu-miR-18a-5p	TMTC3	HITS-CLIP	23142080	Bone marrow	Tarbase	mmu-miR-18a	MIR-17/92	BAT	1
mmu-miR-18a-5p	TMUB2	HITS-CLIP	25083871	Muscle	Tarbase	mmu-miR-18a	MIR-17/92	BAT	1
mmu-miR-18a-5p	TNKS	HITS-CLIP	23142080, 25083871, 29167373	Bone marrow, Muscle	Tarbase	mmu-miR-18a	MIR-17/92	BAT	1
mmu-miR-18a-5p	TNKS2	HITS-CLIP	23142080, 23597149, 25083871, 29167373, 31433990	Bone marrow, Liver, Muscle	Tarbase	mmu-miR-18a	MIR-17/92	BAT	1
mmu-miR-18a-5p	TNRC6A	HITS-CLIP	23142080, 23597149, 23630078, 25083871, 29167373, 31433990	Bone marrow, Liver, Muscle	Tarbase	mmu-miR-18a	MIR-17/92	BAT	1
mmu-miR-18a-5p	TOR2A	HITS-CLIP	25083871	Muscle	Tarbase	mmu-miR-18a	MIR-17/92	BAT	1
mmu-miR-18a-5p	TPM1	HITS-CLIP	23142080	Bone marrow	Tarbase	mmu-miR-18a	MIR-17/92	Heart	1
mmu-miR-18a-5p	TRAPPC4	HITS-CLIP	23142080, 25083871	Bone marrow, Muscle	Tarbase	mmu-miR-18a	MIR-17/92	BAT	1
mmu-miR-18a-5p	TRIM2	HITS-CLIP	25083871	Muscle	Tarbase	mmu-miR-18a	MIR-17/92	BAT	1
mmu-miR-18a-5p	TRIM23	HITS-CLIP	23142080	Bone marrow	Tarbase	mmu-miR-18a	MIR-17/92	BAT	1
mmu-miR-18a-5p	TRIP11	HITS-CLIP	23142080, 23597149, 25083871, 29167373	Bone marrow, Liver, Muscle	Tarbase	mmu-miR-18a	MIR-17/92	BAT	1
mmu-miR-18a-5p	TSC22D3	HITS-CLIP	23142080, 23597149	Bone marrow, Liver	Tarbase	mmu-miR-18a	MIR-17/92	BAT	1
mmu-miR-18a-5p	TSPAN12	HITS-CLIP	25083871	Muscle	Tarbase	mmu-miR-18a	MIR-17/92	BAT	1
mmu-miR-18a-5p	TSPAN4	HITS-CLIP	23597149, 25083871	Liver, Muscle	Tarbase	mmu-miR-18a	MIR-17/92	BAT	1
mmu-miR-18a-5p	TSR1	HITS-CLIP	23142080, 25083871	Bone marrow, Muscle	Tarbase	mmu-miR-18a	MIR-17/92	BAT	1
mmu-miR-18a-5p	TUBA1A	HITS-CLIP	25083871	Muscle	Tarbase	mmu-miR-18a	MIR-17/92	BAT	1
mmu-miR-18a-5p	TXLNA	HITS-CLIP	23142080, 25083871, 31433990	Bone marrow, Muscle	Tarbase	mmu-miR-18a	MIR-17/92	BAT	1
mmu-miR-18a-5p	UBR5	HITS-CLIP	23142080, 23597149, 25083871, 30971389	Bone marrow, Liver, Muscle	Tarbase	mmu-miR-18a	MIR-17/92	BAT	1
mmu-miR-18a-5p	UHRF1BP1L	HITS-CLIP	23142080, 25083871	Bone marrow, Muscle	Tarbase	mmu-miR-18a	MIR-17/92	BAT	1
mmu-miR-18a-5p	UNC50	HITS-CLIP	23142080, 25083871	Bone marrow, Muscle	Tarbase	mmu-miR-18a	MIR-17/92	BAT	1
mmu-miR-18a-5p	USP24	HITS-CLIP	23142080, 23597149, 25083871	Bone marrow, Liver, Muscle	Tarbase	mmu-miR-18a	MIR-17/92	BAT	1
mmu-miR-18a-5p	USP31	HITS-CLIP	23142080, 25083871, 29167373, 31433990	Bone marrow, Muscle	Tarbase	mmu-miR-18a	MIR-17/92	BAT	1
mmu-miR-18a-5p	USP33	HITS-CLIP	23142080	Bone marrow	Tarbase	mmu-miR-18a	MIR-17/92	BAT	1
mmu-miR-18a-5p	UTRN	HITS-CLIP	23142080, 25083871	Bone marrow, Muscle	Tarbase	mmu-miR-18a	MIR-17/92	BAT	1
mmu-miR-18a-5p	VAMP8	HITS-CLIP	23597149, 25083871	Liver, Muscle	Tarbase	mmu-miR-18a	MIR-17/92	BAT	1
mmu-miR-18a-5p	VAPA	HITS-CLIP	31433990		Tarbase	mmu-miR-18a	MIR-17/92	BAT	1
mmu-miR-18a-5p	VASP	HITS-CLIP	23142080, 25083871, 29167373	Bone marrow, Muscle	Tarbase	mmu-miR-18a	MIR-17/92	BAT	1
mmu-miR-18a-5p	VMP1	HITS-CLIP	23142080, 23597149, 25083871	Bone marrow, Liver, Muscle	Tarbase	mmu-miR-18a	MIR-17/92	BAT	1
mmu-miR-18a-5p	VPS13B	HITS-CLIP	23142080, 29167373	Bone marrow	Tarbase	mmu-miR-18a	MIR-17/92	BAT	1
mmu-miR-18a-5p	WWP1	HITS-CLIP	29167373	Bone marrow	Tarbase	mmu-miR-18a	MIR-17/92	BAT	1
mmu-miR-18a-5p	XRN1	HITS-CLIP	23142080, 25083871	Bone marrow, Muscle	Tarbase	mmu-miR-18a	MIR-17/92	BAT	1
mmu-miR-18a-5p	YTHDC1	HITS-CLIP	23142080, 25083871	Bone marrow, Muscle	Tarbase	mmu-miR-18a	MIR-17/92	BAT	1
mmu-miR-18a-5p	ZC3H12C	HITS-CLIP	23597149, 29167373	Liver, Bone marrow	Tarbase	mmu-miR-18a	MIR-17/92	BAT	1
mmu-miR-18a-5p	ZEB1	HITS-CLIP	25083871	Muscle	Tarbase	mmu-miR-18a	MIR-17/92	BAT	1
mmu-miR-18a-5p	ZFYVE21	HITS-CLIP	23142080, 25083871	Bone marrow, Muscle	Tarbase	mmu-miR-18a	MIR-17/92	BAT	1
mmu-miR-19b-3p	ABHD14B	HITS-CLIP	23597149	Liver	Tarbase	mmu-miR-19b	MIR-17/92	BAT	1
mmu-miR-19b-3p	ACSL4	HITS-CLIP	23142080, 23597149	Bone marrow, Liver	Tarbase	mmu-miR-19b	MIR-17/92	BAT	1
mmu-miR-19b-3p	ACVR2A	HITS-CLIP	25083871	Muscle	Tarbase	mmu-miR-19b	MIR-17/92	BAT	1
mmu-miR-19b-3p	AFF4	HITS-CLIP	19536157, 23142080, 23597149, 25083871, 31433990	Brain, Bone marrow, Liver, Muscle	Tarbase	mmu-miR-19b	MIR-17/92	BAT	1
mmu-miR-19b-3p	AHNAK	HITS-CLIP	23142080, 23597149, 25083871	Bone marrow, Liver, Muscle	Tarbase	mmu-miR-19b	MIR-17/92	BAT	1
mmu-miR-19b-3p	AKAP11	HITS-CLIP	19536157, 23142080, 25083871	Brain, Bone marrow, Muscle	Tarbase	mmu-miR-19b	MIR-17/92	BAT	1
mmu-miR-19b-3p	AKAP9	HITS-CLIP	23142080, 25083871	Bone marrow, Muscle	Tarbase	mmu-miR-19b	MIR-17/92	BAT	1
mmu-miR-19b-3p	AKT3	HITS-CLIP	23142080, 25083871	Bone marrow, Muscle	Tarbase	mmu-miR-19b	MIR-17/92	BAT	1
mmu-miR-19b-3p	ANKIB1	HITS-CLIP	23142080, 25083871, 31433990	Bone marrow, Muscle	Tarbase	mmu-miR-19b	MIR-17/92	BAT	1
mmu-miR-19b-3p	ANKRD11	HITS-CLIP	19536157, 23142080, 25083871, 31433990	Brain, Bone marrow, Muscle	Tarbase	mmu-miR-19b	MIR-17/92	BAT	1
mmu-miR-19b-3p	ANKRD33B	HITS-CLIP	23142080	Bone marrow	Tarbase	mmu-miR-19b	MIR-17/92	BAT	1
mmu-miR-19b-3p	ANKRD52	HITS-CLIP	23142080, 25083871	Bone marrow, Muscle	Tarbase	mmu-miR-19b	MIR-17/92	BAT	1
mmu-miR-19b-3p	ANO6	HITS-CLIP	23142080, 25083871	Bone marrow, Muscle	Tarbase	mmu-miR-19b	MIR-17/92	BAT	1
mmu-miR-19b-3p	AP1G1	HITS-CLIP	23142080, 23597149, 25083871	Bone marrow, Liver, Muscle	Tarbase	mmu-miR-19b	MIR-17/92	BAT	1
mmu-miR-19b-3p	AP2B1	HITS-CLIP	19536157, 23142080, 25083871	Brain, Bone marrow, Muscle	Tarbase	mmu-miR-19b	MIR-17/92	BAT	1
mmu-miR-19b-3p	AP3D1	HITS-CLIP	23142080, 23597149, 25083871	Bone marrow, Liver, Muscle	Tarbase	mmu-miR-19b	MIR-17/92	BAT	1
mmu-miR-19b-3p	ARFGEF2	HITS-CLIP	23142080, 25083871	Bone marrow, Muscle	Tarbase	mmu-miR-19b	MIR-17/92	BAT	1
mmu-miR-19b-3p	ARHGAP21	HITS-CLIP	19536157, 23142080, 25083871	Brain, Bone marrow, Muscle	Tarbase	mmu-miR-19b	MIR-17/92	BAT	1
mmu-miR-19b-3p	ARHGAP26	HITS-CLIP	23142080, 31433990	Bone marrow	Tarbase	mmu-miR-19b	MIR-17/92	BAT	1
mmu-miR-19b-3p	ARHGAP28	HITS-CLIP	25083871	Muscle	Tarbase	mmu-miR-19b	MIR-17/92	BAT	1
mmu-miR-19b-3p	ARHGAP32	HITS-CLIP	19536157, 23597149	Brain, Liver	Tarbase	mmu-miR-19b	MIR-17/92	BAT	1
mmu-miR-19b-3p	ARHGEF10	HITS-CLIP	23142080, 25083871	Bone marrow, Muscle	Tarbase	mmu-miR-19b	MIR-17/92	BAT	1
mmu-miR-19b-3p	ARNTL	HITS-CLIP	23142080, 25083871	Bone marrow, Muscle	Tarbase	mmu-miR-19b	MIR-17/92	BAT	1
mmu-miR-19b-3p	ARPC1A	HITS-CLIP	23142080, 23597149, 25083871	Bone marrow, Liver, Muscle	Tarbase	mmu-miR-19b	MIR-17/92	BAT	1
mmu-miR-19b-3p	ATG14	HITS-CLIP	23142080, 25083871	Bone marrow, Muscle	Tarbase	mmu-miR-19b	MIR-17/92	BAT	1
mmu-miR-19b-3p	ATM	HITS-CLIP	23142080	Bone marrow	Tarbase	mmu-miR-19b	MIR-17/92	BAT	1
mmu-miR-19b-3p	ATP6AP2	HITS-CLIP	23142080, 23597149, 25083871	Bone marrow, Liver, Muscle	Tarbase	mmu-miR-19b	MIR-17/92	BAT	1
mmu-miR-19b-3p	ATP6V0B	HITS-CLIP	26203562	Skin	Tarbase	mmu-miR-19b	MIR-17/92	BAT	1
mmu-miR-19b-3p	ATXN2	HITS-CLIP	23142080, 25083871	Bone marrow, Muscle	Tarbase	mmu-miR-19b	MIR-17/92	BAT	1
mmu-miR-19b-3p	BBIP1	HITS-CLIP	23142080	Bone marrow	Tarbase	mmu-miR-19b	MIR-17/92	BAT	1
mmu-miR-19b-3p	BCL7A	HITS-CLIP	23142080, 25083871	Bone marrow, Muscle	Tarbase	mmu-miR-19b	MIR-17/92	BAT	1
mmu-miR-19b-3p	BCL9	HITS-CLIP	23142080, 25083871	Bone marrow, Muscle	Tarbase	mmu-miR-19b	MIR-17/92	BAT	1
mmu-miR-19b-3p	BEND3	HITS-CLIP	23142080	Bone marrow	Tarbase	mmu-miR-19b	MIR-17/92	BAT	1
mmu-miR-19b-3p	BIRC6	HITS-CLIP	19536157, 23142080, 23597149, 25083871, 31433990	Brain, Bone marrow, Liver, Muscle	Tarbase	mmu-miR-19b	MIR-17/92	BAT	1
mmu-miR-19b-3p	BLCAP	HITS-CLIP	23142080, 23597149, 25083871	Bone marrow, Liver, Muscle	Tarbase	mmu-miR-19b	MIR-17/92	BAT	1
mmu-miR-19b-3p	BMPR2	HITS-CLIP	19536157, 23142080, 25083871	Brain, Bone marrow, Muscle	Tarbase	mmu-miR-19b	MIR-17/92	BAT	1
mmu-miR-19b-3p	BTAF1	HITS-CLIP	23142080, 25083871	Bone marrow, Muscle	Tarbase	mmu-miR-19b	MIR-17/92	BAT	1
mmu-miR-19b-3p	CAMSAP2	HITS-CLIP	19536157, 23142080, 25083871	Brain, Bone marrow, Muscle	Tarbase	mmu-miR-19b	MIR-17/92	BAT	1
mmu-miR-19b-3p	CASK	HITS-CLIP	25083871	Muscle	Tarbase	mmu-miR-19b	MIR-17/92	BAT	1
mmu-miR-19b-3p	CBX5	HITS-CLIP	23142080	Bone marrow	Tarbase	mmu-miR-19b	MIR-17/92	BAT	1
mmu-miR-19b-3p	CD2AP	HITS-CLIP	23142080, 25083871	Bone marrow, Muscle	Tarbase	mmu-miR-19b	MIR-17/92	BAT	1
mmu-miR-19b-3p	CDC42BPA	HITS-CLIP	25083871	Muscle	Tarbase	mmu-miR-19b	MIR-17/92	BAT	1
mmu-miR-19b-3p	CECR2	HITS-CLIP	23597149	Liver	Tarbase	mmu-miR-19b	MIR-17/92	BAT	1
mmu-miR-19b-3p	CEP135	HITS-CLIP	23142080	Bone marrow	Tarbase	mmu-miR-19b	MIR-17/92	BAT	1
mmu-miR-19b-3p	CEP170	HITS-CLIP	23142080, 25083871	Bone marrow, Muscle	Tarbase	mmu-miR-19b	MIR-17/92	BAT	1
mmu-miR-19b-3p	CEP85L	HITS-CLIP	23142080, 25083871	Bone marrow, Muscle	Tarbase	mmu-miR-19b	MIR-17/92	BAT	1
mmu-miR-19b-3p	CHD4	HITS-CLIP	23142080, 25083871	Bone marrow, Muscle	Tarbase	mmu-miR-19b	MIR-17/92	BAT	1
mmu-miR-19b-3p	CHD8	HITS-CLIP	23142080	Bone marrow	Tarbase	mmu-miR-19b	MIR-17/92	BAT	1
mmu-miR-19b-3p	CHD9	HITS-CLIP	23142080, 25083871	Bone marrow, Muscle	Tarbase	mmu-miR-19b	MIR-17/92	BAT	1
mmu-miR-19b-3p	CLIP1	HITS-CLIP	19536157, 23142080, 25083871	Brain, Bone marrow, Muscle	Tarbase	mmu-miR-19b	MIR-17/92	BAT	1
mmu-miR-19b-3p	CLOCK	HITS-CLIP	23142080, 25083871	Bone marrow, Muscle	Tarbase	mmu-miR-19b	MIR-17/92	BAT	1
mmu-miR-19b-3p	CLTA	HITS-CLIP	23142080, 25083871	Bone marrow, Muscle	Tarbase	mmu-miR-19b	MIR-17/92	BAT	1
mmu-miR-19b-3p	CMPK1	HITS-CLIP	23142080, 25083871	Bone marrow, Muscle	Tarbase	mmu-miR-19b	MIR-17/92	BAT	1
mmu-miR-19b-3p	CNST	HITS-CLIP	23142080, 23597149	Bone marrow, Liver	Tarbase	mmu-miR-19b	MIR-17/92	BAT	1
mmu-miR-19b-3p	COL4A3BP	HITS-CLIP	23142080, 25083871	Bone marrow, Muscle	Tarbase	mmu-miR-19b	MIR-17/92	BAT	1
mmu-miR-19b-3p	CPEB3	HITS-CLIP	23597149, 25083871	Liver, Muscle	Tarbase	mmu-miR-19b	MIR-17/92	BAT	1
mmu-miR-19b-3p	CRIM1	HITS-CLIP	23142080	Bone marrow	Tarbase	mmu-miR-19b	MIR-17/92	BAT	1
mmu-miR-19b-3p	CROT	HITS-CLIP	23142080, 23597149	Bone marrow, Liver	Tarbase	mmu-miR-19b	MIR-17/92	BAT	1
mmu-miR-19b-3p	CTDSPL2	HITS-CLIP	23142080, 25083871	Bone marrow, Muscle	Tarbase	mmu-miR-19b	MIR-17/92	BAT	1
mmu-miR-19b-3p	CTNNBIP1	HITS-CLIP	25083871	Muscle	Tarbase	mmu-miR-19b	MIR-17/92	BAT	1
mmu-miR-19b-3p	CTSA	HITS-CLIP	23597149	Liver	Tarbase	mmu-miR-19b	MIR-17/92	BAT	1
mmu-miR-19b-3p	CXCR4	HITS-CLIP	23142080, 25083871	Bone marrow, Muscle	Tarbase	mmu-miR-19b	MIR-17/92	BAT	1
mmu-miR-19b-3p	DBT	HITS-CLIP	23142080, 23597149, 25083871	Bone marrow, Liver, Muscle	Tarbase	mmu-miR-19b	MIR-17/92	BAT	1
mmu-miR-19b-3p	DCP2	HITS-CLIP	23142080, 25083871	Bone marrow, Muscle	Tarbase	mmu-miR-19b	MIR-17/92	BAT	1
mmu-miR-19b-3p	DCUN1D4	HITS-CLIP	19536157, 23142080, 23597149, 25083871	Brain, Bone marrow, Liver, Muscle	Tarbase	mmu-miR-19b	MIR-17/92	BAT	1
[truncated: 7,617 more rows]
