# Supplementary material for: MiRNAs shape mouse age-independent tissue adaptation to spaceflight via ECM and developmental pathways
Source: Nat Commun. 2026 Feb 5;17:1387. doi: 10.1038/s41467-026-68737-1 (PMC12876965; doi:10.1038/s41467-026-68737-1)
Supplement: Supplementary file 9 — Supplementary Data 7 [file 41467_2026_68737_MOESM9_ESM.csv]

	Tissue	fc	wilcox_rawp	wilcox_adjp	RNA	Comparison	cohensd
1	GAT	1.95825278756232	0.333333333333333	0.737827715355805	mmu-miR-23a-5p	6 vs. 3	91.3994331027094
2	heart	1.56071291510838	0.333333333333333	1	mmu-miR-23a-5p	6 vs. 3	2.13017497740786
3	kidney	1.33765255257501	1	1	mmu-miR-23a-5p	6 vs. 3	0.624607520898211
4	liver	0.906004273085257	0.666666666666667	1	mmu-miR-23a-5p	6 vs. 3	-0.417580875513183
5	lung	0.85378396331173	0.666666666666667	1	mmu-miR-23a-5p	6 vs. 3	-0.292930233836945
6	MAT	1.73872355766491	NA	NA	mmu-miR-23a-5p	6 vs. 3	NA
7	pancreas	1.15547419236873	0.666666666666667	1	mmu-miR-23a-5p	6 vs. 3	0.449497923540182
8	spleen	1.23008171194458	0.666666666666667	1	mmu-miR-23a-5p	6 vs. 3	0.677944704357818
9	BAT	1.15244311512732	NA	NA	mmu-miR-23a-5p	9 vs. 3	NA
10	GAT	1.07839601909198	0.666666666666667	1	mmu-miR-23a-5p	9 vs. 3	1.03288996891006
11	heart	1.19417696936884	0.333333333333333	1	mmu-miR-23a-5p	9 vs. 3	2.00571518630897
12	kidney	1.75916968829242	NA	NA	mmu-miR-23a-5p	9 vs. 3	NA
13	liver	0.979260457503639	1	1	mmu-miR-23a-5p	9 vs. 3	-0.106782331832845
14	lung	1.45688835610757	0.666666666666667	1	mmu-miR-23a-5p	9 vs. 3	1.09999597953909
15	MAT	1.4937156486585	NA	NA	mmu-miR-23a-5p	9 vs. 3	NA
16	pancreas	0.740800418427252	0.666666666666667	1	mmu-miR-23a-5p	9 vs. 3	-1.10844917173709
17	spleen	1.35289473935591	NA	NA	mmu-miR-23a-5p	9 vs. 3	NA
18	BAT	0.812357672126691	NA	NA	mmu-miR-23a-5p	12 vs. 3	NA
19	GAT	1.34464961375874	1	1	mmu-miR-23a-5p	12 vs. 3	0.816983478805001
20	heart	0.780882932872868	NA	NA	mmu-miR-23a-5p	12 vs. 3	NA
21	kidney	1.80625624013406	0.666666666666667	1	mmu-miR-23a-5p	12 vs. 3	1.24620626934935
22	liver	0.98605231169013	NA	NA	mmu-miR-23a-5p	12 vs. 3	NA
23	lung	1.26441801426651	0.666666666666667	1	mmu-miR-23a-5p	12 vs. 3	0.673824196147506
24	MAT	1.42597701339149	NA	NA	mmu-miR-23a-5p	12 vs. 3	NA
25	pancreas	1.30471420205198	0.666666666666667	1	mmu-miR-23a-5p	12 vs. 3	1.31308748095248
26	spleen	1.39670195322321	0.333333333333333	1	mmu-miR-23a-5p	12 vs. 3	2.50979841774771
27	BAT	1.3569638890076	0.333333333333333	1	mmu-miR-23a-5p	15 vs. 3	1.86994353642043
28	GAT	2.41269177973147	NA	NA	mmu-miR-23a-5p	15 vs. 3	NA
29	heart	1.57702078770367	0.333333333333333	1	mmu-miR-23a-5p	15 vs. 3	5.06659074222769
30	kidney	1.7756913972322	0.333333333333333	0.735883424408014	mmu-miR-23a-5p	15 vs. 3	1.27012848848931
31	liver	1.34289308484415	0.666666666666667	1	mmu-miR-23a-5p	15 vs. 3	0.65992343726486
32	lung	1.11122682848418	1	1	mmu-miR-23a-5p	15 vs. 3	0.334961705253516
33	MAT	1.29520763250002	NA	NA	mmu-miR-23a-5p	15 vs. 3	NA
34	pancreas	1.22419264091784	1	1	mmu-miR-23a-5p	15 vs. 3	0.433506766532221
35	spleen	1.4561178095154	0.333333333333333	0.96760710553814	mmu-miR-23a-5p	15 vs. 3	3.17816434888909
36	BAT	1.19321753945209	NA	NA	mmu-miR-23a-5p	18 vs. 3	NA
37	GAT	0.779848754102021	NA	NA	mmu-miR-23a-5p	18 vs. 3	NA
38	heart	1.47200869916457	0.333333333333333	1	mmu-miR-23a-5p	18 vs. 3	4.40586180250895
39	kidney	2.47569046868507	0.333333333333333	0.583694083694084	mmu-miR-23a-5p	18 vs. 3	1.94530049337769
40	liver	1.06427649282115	1	1	mmu-miR-23a-5p	18 vs. 3	0.275128377183344
41	lung	1.37613991373397	0.666666666666667	1	mmu-miR-23a-5p	18 vs. 3	0.867485968747313
42	MAT	1.41917586167116	NA	NA	mmu-miR-23a-5p	18 vs. 3	NA
43	pancreas	0.84814560940669	0.666666666666667	0.996186117467582	mmu-miR-23a-5p	18 vs. 3	-0.762297362915394
44	spleen	1.26914643215867	0.333333333333333	0.798469387755102	mmu-miR-23a-5p	18 vs. 3	1.9423689769278
45	BAT	1.53389608520318	0.333333333333333	0.812574139976275	mmu-miR-23a-5p	21 vs. 3	2.21492997419891
46	GAT	2.32878474472565	0.333333333333333	0.689992475545523	mmu-miR-23a-5p	21 vs. 3	3.33632255745904
47	heart	0.925039637229643	0.666666666666667	0.968533333333333	mmu-miR-23a-5p	21 vs. 3	-0.461220905017252
48	kidney	1.10483856284963	NA	NA	mmu-miR-23a-5p	21 vs. 3	NA
49	liver	1.61514582126677	NA	NA	mmu-miR-23a-5p	21 vs. 3	NA
50	lung	1.1116989738609	NA	NA	mmu-miR-23a-5p	21 vs. 3	NA
51	MAT	1.97105947805111	NA	NA	mmu-miR-23a-5p	21 vs. 3	NA
52	pancreas	1.54533390558325	0.333333333333333	0.655367231638418	mmu-miR-23a-5p	21 vs. 3	1.44131135669452
53	spleen	2.08223848948652	0.333333333333333	0.765700483091787	mmu-miR-23a-5p	21 vs. 3	3.00506560526534
54	GAT	1.23081905824315	0.333333333333333	0.737827715355805	mmu-let-7a-2-3p	6 vs. 3	4.99890950697689
55	heart	1.05518735263058	0.666666666666667	1	mmu-let-7a-2-3p	6 vs. 3	1.06174761882087
56	kidney	0.800801211529389	1	1	mmu-let-7a-2-3p	6 vs. 3	-0.901140344089278
57	liver	0.913836060101226	0.333333333333333	0.846817691477886	mmu-let-7a-2-3p	6 vs. 3	-2.36885367708548
58	lung	0.931400214428004	0.666666666666667	1	mmu-let-7a-2-3p	6 vs. 3	-0.572411551257297
59	MAT	0.909447981095318	NA	NA	mmu-let-7a-2-3p	6 vs. 3	NA
60	pancreas	1	NA	NA	mmu-let-7a-2-3p	6 vs. 3	NA
61	spleen	1.00531639433982	1	1	mmu-let-7a-2-3p	6 vs. 3	0.0553739757197511
62	BAT	1.14661041127446	NA	NA	mmu-let-7a-2-3p	9 vs. 3	NA
63	GAT	1.21972439714167	0.333333333333333	1	mmu-let-7a-2-3p	9 vs. 3	1.63573159470839
64	heart	1.09184203917851	0.333333333333333	1	mmu-let-7a-2-3p	9 vs. 3	1.97970342829306
65	kidney	0.782382140593773	NA	NA	mmu-let-7a-2-3p	9 vs. 3	NA
66	liver	0.942400683973672	1	1	mmu-let-7a-2-3p	9 vs. 3	-0.487432948935264
67	lung	0.99711945128551	1	1	mmu-let-7a-2-3p	9 vs. 3	-0.0248695286111171
68	MAT	0.799613235096369	NA	NA	mmu-let-7a-2-3p	9 vs. 3	NA
69	pancreas	1	NA	NA	mmu-let-7a-2-3p	9 vs. 3	NA
70	spleen	0.990230999046115	NA	NA	mmu-let-7a-2-3p	9 vs. 3	NA
71	BAT	1	NA	NA	mmu-let-7a-2-3p	12 vs. 3	NA
72	GAT	1.02896232445777	1	1	mmu-let-7a-2-3p	12 vs. 3	0.842618215866179
73	heart	0.910142408415582	NA	NA	mmu-let-7a-2-3p	12 vs. 3	NA
74	kidney	0.803668671734494	1	1	mmu-let-7a-2-3p	12 vs. 3	-0.885336857409919
75	liver	0.835298337378737	NA	NA	mmu-let-7a-2-3p	12 vs. 3	NA
76	lung	1.02919145391198	1	1	mmu-let-7a-2-3p	12 vs. 3	0.255872223245127
77	MAT	0.828497296810827	NA	NA	mmu-let-7a-2-3p	12 vs. 3	NA
78	pancreas	1	NA	NA	mmu-let-7a-2-3p	12 vs. 3	NA
79	spleen	0.960106119979993	0.666666666666667	1	mmu-let-7a-2-3p	12 vs. 3	-0.85637198066693
80	BAT	1.08319379779908	NA	NA	mmu-let-7a-2-3p	15 vs. 3	1
81	GAT	1.17721790423925	NA	NA	mmu-let-7a-2-3p	15 vs. 3	NA
82	heart	1.03107223910541	0.666666666666667	1	mmu-let-7a-2-3p	15 vs. 3	0.675909243955733
83	kidney	0.828081576229807	1	1	mmu-let-7a-2-3p	15 vs. 3	-0.766608870777603
84	liver	0.947867635726954	0.666666666666667	1	mmu-let-7a-2-3p	15 vs. 3	-0.888472960180758
85	lung	0.850325850909984	NA	NA	mmu-let-7a-2-3p	15 vs. 3	-1.45032898430913
86	MAT	0.778540259001829	NA	NA	mmu-let-7a-2-3p	15 vs. 3	NA
87	pancreas	1	NA	NA	mmu-let-7a-2-3p	15 vs. 3	NA
88	spleen	0.963465688203903	0.666666666666667	1	mmu-let-7a-2-3p	15 vs. 3	-0.597680621852319
89	BAT	1.11679661458005	NA	NA	mmu-let-7a-2-3p	18 vs. 3	NA
90	GAT	1.17668752617198	NA	NA	mmu-let-7a-2-3p	18 vs. 3	NA
91	heart	0.974045254141931	0.666666666666667	1	mmu-let-7a-2-3p	18 vs. 3	-0.511304019918131
92	kidney	0.852870902660389	1	1	mmu-let-7a-2-3p	18 vs. 3	-0.64844131134251
93	liver	0.880581473765552	0.333333333333333	0.833333333333333	mmu-let-7a-2-3p	18 vs. 3	-7.87898857325337
94	lung	0.95382184943587	1	1	mmu-let-7a-2-3p	18 vs. 3	-0.373777884276037
95	MAT	0.946805139503859	NA	NA	mmu-let-7a-2-3p	18 vs. 3	NA
96	pancreas	1	NA	NA	mmu-let-7a-2-3p	18 vs. 3	NA
97	spleen	0.992499312920412	1	1	mmu-let-7a-2-3p	18 vs. 3	-0.123003578381815
98	BAT	1.10009278496959	NA	NA	mmu-let-7a-2-3p	21 vs. 3	1
99	GAT	1.06758974638497	0.333333333333333	0.689992475545523	mmu-let-7a-2-3p	21 vs. 3	1.9068362567877
100	heart	0.949763730909143	0.666666666666667	0.968533333333333	mmu-let-7a-2-3p	21 vs. 3	-0.613599759593377
101	kidney	0.854249625518276	NA	NA	mmu-let-7a-2-3p	21 vs. 3	NA
102	liver	0.87426951205984	NA	NA	mmu-let-7a-2-3p	21 vs. 3	NA
103	lung	0.850325850909984	NA	NA	mmu-let-7a-2-3p	21 vs. 3	NA
104	MAT	0.873084271379442	NA	NA	mmu-let-7a-2-3p	21 vs. 3	NA
105	pancreas	1	NA	NA	mmu-let-7a-2-3p	21 vs. 3	NA
106	spleen	0.953605142124145	0.666666666666667	0.921511627906977	mmu-let-7a-2-3p	21 vs. 3	-0.847659092251907
107	GAT	1.60887616944506	0.333333333333333	0.737827715355805	mmu-let-7d-3p	6 vs. 3	3.63471004194393
108	heart	1.05977872332482	1	1	mmu-let-7d-3p	6 vs. 3	0.134310282646651
109	kidney	2.02636123912102	0.666666666666667	1	mmu-let-7d-3p	6 vs. 3	0.954838309773188
110	liver	0.662089211283744	0.333333333333333	0.846817691477886	mmu-let-7d-3p	6 vs. 3	-1.43526796012671
111	lung	0.928858749981462	1	1	mmu-let-7d-3p	6 vs. 3	-0.0919784622180007
112	MAT	1.54548222327416	NA	NA	mmu-let-7d-3p	6 vs. 3	NA
113	pancreas	0.368172295587533	0.333333333333333	0.966329966329966	mmu-let-7d-3p	6 vs. 3	-2.54006241343262
114	spleen	0.915500756803994	0.666666666666667	1	mmu-let-7d-3p	6 vs. 3	-0.29594412119455
115	BAT	1.02177579881072	NA	NA	mmu-let-7d-3p	9 vs. 3	NA
116	GAT	1.32380081376373	0.333333333333333	1	mmu-let-7d-3p	9 vs. 3	1.98728961867337
117	heart	1.14168748252387	1	1	mmu-let-7d-3p	9 vs. 3	0.302507510768689
118	kidney	7.10175862006094	NA	NA	mmu-let-7d-3p	9 vs. 3	NA
119	liver	0.989377949990163	1	1	mmu-let-7d-3p	9 vs. 3	-0.0820239284072343
120	lung	2.12847188227357	0.666666666666667	1	mmu-let-7d-3p	9 vs. 3	1.0127484244901
121	MAT	1.60620001437185	NA	NA	mmu-let-7d-3p	9 vs. 3	NA
122	pancreas	0.462503522292879	0.333333333333333	0.827956989247312	mmu-let-7d-3p	9 vs. 3	-3.5962956670112
123	spleen	0.719469433832102	NA	NA	mmu-let-7d-3p	9 vs. 3	NA
124	BAT	0.886940493688642	NA	NA	mmu-let-7d-3p	12 vs. 3	NA
125	GAT	1.17472104405243	1	1	mmu-let-7d-3p	12 vs. 3	0.431213720235122
126	heart	0.648111991773364	NA	NA	mmu-let-7d-3p	12 vs. 3	NA
127	kidney	3.76564707581868	0.333333333333333	0.740530303030303	mmu-let-7d-3p	12 vs. 3	2.15781350158647
128	liver	0.618429993764817	NA	NA	mmu-let-7d-3p	12 vs. 3	NA
129	lung	1.67691154288136	0.666666666666667	1	mmu-let-7d-3p	12 vs. 3	0.586329133748465
130	MAT	1.32901015995255	NA	NA	mmu-let-7d-3p	12 vs. 3	NA
131	pancreas	0.642708387482285	1	1	mmu-let-7d-3p	12 vs. 3	-0.446701845856932
132	spleen	0.85006645494705	0.666666666666667	1	mmu-let-7d-3p	12 vs. 3	-0.394126897929944
133	BAT	3.07602849642883	1	1	mmu-let-7d-3p	15 vs. 3	0.77560457229608
134	GAT	2.36525610888221	NA	NA	mmu-let-7d-3p	15 vs. 3	NA
135	heart	1.52847365336835	0.666666666666667	1	mmu-let-7d-3p	15 vs. 3	0.934208137109987
136	kidney	2.56891203068719	0.333333333333333	0.735883424408014	mmu-let-7d-3p	15 vs. 3	1.41710826311294
137	liver	1.27839091122952	1	1	mmu-let-7d-3p	15 vs. 3	0.405873759293879
138	lung	0.706553754790394	0.666666666666667	1	mmu-let-7d-3p	15 vs. 3	-0.437286068078743
139	MAT	0.833158481294072	NA	NA	mmu-let-7d-3p	15 vs. 3	NA
140	pancreas	1.00179570898153	1	1	mmu-let-7d-3p	15 vs. 3	0.00846003797310222
141	spleen	1.15525542244446	0.666666666666667	1	mmu-let-7d-3p	15 vs. 3	0.516435612952885
142	BAT	15.244158745167	NA	NA	mmu-let-7d-3p	18 vs. 3	NA
143	GAT	1.82846330095585	NA	NA	mmu-let-7d-3p	18 vs. 3	NA
144	heart	1.95812572573761	0.666666666666667	1	mmu-let-7d-3p	18 vs. 3	1.22266108155917
145	kidney	3.82489673337451	0.333333333333333	0.583694083694084	mmu-let-7d-3p	18 vs. 3	2.24746067738033
146	liver	1.22973705496662	0.666666666666667	1	mmu-let-7d-3p	18 vs. 3	0.756500076130904
147	lung	1.69379848664471	1	1	mmu-let-7d-3p	18 vs. 3	0.817042596138556
148	MAT	1.39682229592998	NA	NA	mmu-let-7d-3p	18 vs. 3	NA
149	pancreas	0.600788920962249	0.333333333333333	0.812189054726368	mmu-let-7d-3p	18 vs. 3	-2.42344354880117
150	spleen	0.766192733704381	0.666666666666667	0.944193061840121	mmu-let-7d-3p	18 vs. 3	-0.98399374460771
151	BAT	5.11926530821658	0.333333333333333	0.812574139976275	mmu-let-7d-3p	21 vs. 3	2.23481786796387
152	GAT	2.00486576970202	0.333333333333333	0.689992475545523	mmu-let-7d-3p	21 vs. 3	5.43837263802306
153	heart	0.593996167157917	0.666666666666667	0.968533333333333	mmu-let-7d-3p	21 vs. 3	-0.742161168553672
154	kidney	1.40968140818683	NA	NA	mmu-let-7d-3p	21 vs. 3	NA
155	liver	1.15230766376415	NA	NA	mmu-let-7d-3p	21 vs. 3	NA
156	lung	0.929569789273096	NA	NA	mmu-let-7d-3p	21 vs. 3	NA
157	MAT	1.99035487183408	NA	NA	mmu-let-7d-3p	21 vs. 3	NA
158	pancreas	0.282490444442587	0.333333333333333	0.655367231638418	mmu-let-7d-3p	21 vs. 3	-2.50986554772181
159	spleen	0.560013326245288	0.666666666666667	0.921511627906977	mmu-let-7d-3p	21 vs. 3	-1.25710519029937
160	GAT	1.55996427509051	0.333333333333333	0.737827715355805	mmu-let-7e-3p	6 vs. 3	3.37859578551396
161	heart	0.859289593232162	1	1	mmu-let-7e-3p	6 vs. 3	-0.463771914769348
162	kidney	1.51336554683745	0.666666666666667	1	mmu-let-7e-3p	6 vs. 3	1.07519335563203
163	liver	0.706843593978781	0.333333333333333	0.846817691477886	mmu-let-7e-3p	6 vs. 3	-2.77660016376325
164	lung	1.1816921890644	0.666666666666667	1	mmu-let-7e-3p	6 vs. 3	0.310895299175454
165	MAT	1.18321874078619	NA	NA	mmu-let-7e-3p	6 vs. 3	NA
166	pancreas	0.96809718156746	1	1	mmu-let-7e-3p	6 vs. 3	-0.101869787251584
167	spleen	1.0702685186872	0.666666666666667	1	mmu-let-7e-3p	6 vs. 3	1.04492754392633
168	BAT	1.14661041127446	NA	NA	mmu-let-7e-3p	9 vs. 3	NA
169	GAT	1.29913213773606	0.333333333333333	1	mmu-let-7e-3p	9 vs. 3	2.78046931942431
170	heart	1.04469022075035	1	1	mmu-let-7e-3p	9 vs. 3	0.103654664230573
171	kidney	2.07411147509318	NA	NA	mmu-let-7e-3p	9 vs. 3	NA
172	liver	0.81915645689887	0.333333333333333	0.928082191780822	mmu-let-7e-3p	9 vs. 3	-1.6026006967422
173	lung	2.0991577757977	0.333333333333333	1	mmu-let-7e-3p	9 vs. 3	2.16626232706326
174	MAT	0.825346374398114	NA	NA	mmu-let-7e-3p	9 vs. 3	NA
175	pancreas	0.996531421001835	0.666666666666667	1	mmu-let-7e-3p	9 vs. 3	-0.013743752358803
176	spleen	0.853112712011057	NA	NA	mmu-let-7e-3p	9 vs. 3	NA
177	BAT	1.2540048629231	NA	NA	mmu-let-7e-3p	12 vs. 3	NA
178	GAT	0.966636728935585	1	1	mmu-let-7e-3p	12 vs. 3	-0.146378881101352
179	heart	0.735993480864156	NA	NA	mmu-let-7e-3p	12 vs. 3	NA
180	kidney	1.98725160120185	0.333333333333333	0.740530303030303	mmu-let-7e-3p	12 vs. 3	1.80779912977213
181	liver	0.649486086479532	NA	NA	mmu-let-7e-3p	12 vs. 3	NA
182	lung	1.95452793928488	0.666666666666667	1	mmu-let-7e-3p	12 vs. 3	1.38658226162866
183	MAT	0.704509785132709	NA	NA	mmu-let-7e-3p	12 vs. 3	NA
184	pancreas	0.878095535350875	0.666666666666667	1	mmu-let-7e-3p	12 vs. 3	-0.532714098445281
185	spleen	0.956858941994079	0.666666666666667	1	mmu-let-7e-3p	12 vs. 3	-1.1831945074724
186	BAT	1.65320538225111	NA	NA	mmu-let-7e-3p	15 vs. 3	1
187	GAT	1.8342132247008	NA	NA	mmu-let-7e-3p	15 vs. 3	NA
188	heart	1.10126179504351	1	1	mmu-let-7e-3p	15 vs. 3	0.292148065627492
189	kidney	1.66836968149464	0.333333333333333	0.735883424408014	mmu-let-7e-3p	15 vs. 3	1.37380427181724
190	liver	1.0394437214122	0.666666666666667	1	mmu-let-7e-3p	15 vs. 3	0.197620159643804
191	lung	1.16226057422049	1	1	mmu-let-7e-3p	15 vs. 3	0.259806012928187
192	MAT	0.631714272148346	NA	NA	mmu-let-7e-3p	15 vs. 3	NA
193	pancreas	0.953994664658214	1	1	mmu-let-7e-3p	15 vs. 3	-0.229481785503754
194	spleen	0.909673900131635	1	1	mmu-let-7e-3p	15 vs. 3	-0.480113648247587
195	BAT	2.75194921870073	NA	NA	mmu-let-7e-3p	18 vs. 3	NA
196	GAT	1.8201137459945	NA	NA	mmu-let-7e-3p	18 vs. 3	NA
197	heart	0.965199514328847	0.666666666666667	1	mmu-let-7e-3p	18 vs. 3	-0.0793373610662808
198	kidney	2.44402717524742	0.333333333333333	0.583694083694084	mmu-let-7e-3p	18 vs. 3	2.3702837461523
199	liver	0.823132721004465	0.666666666666667	1	mmu-let-7e-3p	18 vs. 3	-1.33359171588411
200	lung	1.95266930229823	0.333333333333333	1	mmu-let-7e-3p	18 vs. 3	1.96604143585328
201	MAT	0.914020718162503	NA	NA	mmu-let-7e-3p	18 vs. 3	NA
202	pancreas	0.847249716618451	0.666666666666667	0.996186117467582	mmu-let-7e-3p	18 vs. 3	-0.91449566286032
203	spleen	0.799314454084611	0.333333333333333	0.798469387755102	mmu-let-7e-3p	18 vs. 3	-1.6206526966501
204	BAT	1.24921749965558	NA	NA	mmu-let-7e-3p	21 vs. 3	1
205	GAT	1.24961505747793	0.333333333333333	0.689992475545523	mmu-let-7e-3p	21 vs. 3	2.50067774241739
206	heart	1.03996460824356	0.666666666666667	0.968533333333333	mmu-let-7e-3p	21 vs. 3	0.0853557053022334
207	kidney	1.2814894421303	NA	NA	mmu-let-7e-3p	21 vs. 3	NA
208	liver	1.02206567483114	NA	NA	mmu-let-7e-3p	21 vs. 3	NA
209	lung	0.655537424080997	NA	NA	mmu-let-7e-3p	21 vs. 3	NA
210	MAT	0.904192125793791	NA	NA	mmu-let-7e-3p	21 vs. 3	NA
211	pancreas	0.744431281115656	NA	NA	mmu-let-7e-3p	21 vs. 3	-1.64261501189517
212	spleen	0.781984688034832	0.333333333333333	0.765700483091787	mmu-let-7e-3p	21 vs. 3	-3.11365133450291
213	GAT	1.47396644891461	0.333333333333333	0.737827715355805	mmu-let-7i-3p	6 vs. 3	2.21451145607152
214	heart	0.899321195227443	1	1	mmu-let-7i-3p	6 vs. 3	-0.436858928476418
215	kidney	1.58373389239369	0.666666666666667	1	mmu-let-7i-3p	6 vs. 3	0.421917213640701
216	liver	1.11366864742574	0.333333333333333	0.846817691477886	mmu-let-7i-3p	6 vs. 3	2.67395639328087
217	lung	0.676527270616199	1	1	mmu-let-7i-3p	6 vs. 3	-0.618388220638268
218	MAT	0.904487229842561	NA	NA	mmu-let-7i-3p	6 vs. 3	NA
219	pancreas	1.02941613071114	1	1	mmu-let-7i-3p	6 vs. 3	0.0330724809879752
220	spleen	0.996322718115102	1	1	mmu-let-7i-3p	6 vs. 3	-0.0132671567077354
221	BAT	0.727981851166912	NA	NA	mmu-let-7i-3p	9 vs. 3	NA
222	GAT	1.1180946661642	0.666666666666667	1	mmu-let-7i-3p	9 vs. 3	0.500882715628961
223	heart	0.845107105117701	1	1	mmu-let-7i-3p	9 vs. 3	-0.736982963517649
224	kidney	1.41657818968522	NA	NA	mmu-let-7i-3p	9 vs. 3	NA
225	liver	1.11033525265595	0.666666666666667	1	mmu-let-7i-3p	9 vs. 3	0.975551988778657
226	lung	0.986399576678806	1	1	mmu-let-7i-3p	9 vs. 3	-0.0216471622132706
227	MAT	0.691290071372678	NA	NA	mmu-let-7i-3p	9 vs. 3	NA
228	pancreas	0.781543839487848	0.666666666666667	1	mmu-let-7i-3p	9 vs. 3	-0.683483534316429
229	spleen	0.913504629102279	NA	NA	mmu-let-7i-3p	9 vs. 3	NA
230	BAT	1.14339301878881	NA	NA	mmu-let-7i-3p	12 vs. 3	NA
231	GAT	1.11665092740558	1	1	mmu-let-7i-3p	12 vs. 3	0.290888390485586
232	heart	0.434727055506974	NA	NA	mmu-let-7i-3p	12 vs. 3	NA
233	kidney	1.89608389744587	1	1	mmu-let-7i-3p	12 vs. 3	0.686952405756847
234	liver	0.760499004690289	NA	NA	mmu-let-7i-3p	12 vs. 3	NA
235	lung	0.742521316784887	1	1	mmu-let-7i-3p	12 vs. 3	-0.479039601866948
236	MAT	0.683184977049361	NA	NA	mmu-let-7i-3p	12 vs. 3	NA
237	pancreas	0.801730152424544	0.333333333333333	1	mmu-let-7i-3p	12 vs. 3	-1.49340103030454
238	spleen	0.711017629959033	0.333333333333333	1	mmu-let-7i-3p	12 vs. 3	-1.77990803438239
239	BAT	1.20122306839607	0.666666666666667	1	mmu-let-7i-3p	15 vs. 3	0.380213602444297
240	GAT	2.00522334453904	NA	NA	mmu-let-7i-3p	15 vs. 3	NA
241	heart	1.09774884433804	1	1	mmu-let-7i-3p	15 vs. 3	0.39413775638325
242	kidney	2.21741327290081	1	1	mmu-let-7i-3p	15 vs. 3	0.854804836431667
243	liver	1.42142260562719	0.333333333333333	1	mmu-let-7i-3p	15 vs. 3	1.82213830348787
244	lung	0.580243910675553	0.666666666666667	1	mmu-let-7i-3p	15 vs. 3	-0.752069235715147
245	MAT	0.48055336594166	NA	NA	mmu-let-7i-3p	15 vs. 3	NA
246	pancreas	0.603379285389922	0.333333333333333	1	mmu-let-7i-3p	15 vs. 3	-1.90297365871629
247	spleen	0.932197910164736	0.666666666666667	1	mmu-let-7i-3p	15 vs. 3	-0.401522936212465
248	BAT	2.25400954260212	NA	NA	mmu-let-7i-3p	18 vs. 3	NA
249	GAT	0.719535525603865	NA	NA	mmu-let-7i-3p	18 vs. 3	NA
250	heart	0.825893047831938	0.666666666666667	1	mmu-let-7i-3p	18 vs. 3	-0.814059660605029
251	kidney	2.2144010690399	1	1	mmu-let-7i-3p	18 vs. 3	0.853746455599211
252	liver	1.0094538790161	1	1	mmu-let-7i-3p	18 vs. 3	0.122453118039486
253	lung	0.797667821091266	1	1	mmu-let-7i-3p	18 vs. 3	-0.353374463480564
254	MAT	0.641770843282188	NA	NA	mmu-let-7i-3p	18 vs. 3	NA
255	pancreas	0.75166483417867	0.333333333333333	0.812189054726368	mmu-let-7i-3p	18 vs. 3	-1.88782495645022
256	spleen	0.609553387330047	0.333333333333333	0.798469387755102	mmu-let-7i-3p	18 vs. 3	-2.83169129013634
257	BAT	1.46073710505896	0.333333333333333	0.812574139976275	mmu-let-7i-3p	21 vs. 3	1.31374528976126
258	GAT	1.46146611099381	0.333333333333333	0.689992475545523	mmu-let-7i-3p	21 vs. 3	2.66107990428733
259	heart	0.558431451914197	0.333333333333333	0.83609576427256	mmu-let-7i-3p	21 vs. 3	-2.13578444834543
260	kidney	1.2227681767192	NA	NA	mmu-let-7i-3p	21 vs. 3	NA
261	liver	1.38366578988464	NA	NA	mmu-let-7i-3p	21 vs. 3	NA
262	lung	0.662323408472976	NA	NA	mmu-let-7i-3p	21 vs. 3	NA
263	MAT	0.814838774910386	NA	NA	mmu-let-7i-3p	21 vs. 3	NA
264	pancreas	2.99951453699322	0.333333333333333	0.655367231638418	mmu-let-7i-3p	21 vs. 3	1.9855729543749
265	spleen	0.536388212457726	0.333333333333333	0.765700483091787	mmu-let-7i-3p	21 vs. 3	-2.11733336996771
266	GAT	1.7041521662727	0.333333333333333	0.737827715355805	mmu-miR-100-5p	6 vs. 3	2.23558797475182
267	heart	0.841438751065227	0.333333333333333	1	mmu-miR-100-5p	6 vs. 3	-1.37850918647174
268	kidney	1.61573560444711	1	1	mmu-miR-100-5p	6 vs. 3	0.429717294033795
269	liver	0.805350612960441	0.666666666666667	1	mmu-miR-100-5p	6 vs. 3	-1.24714508363964
270	lung	0.821642541650368	1	1	mmu-miR-100-5p	6 vs. 3	-0.141592680901411
271	MAT	0.500835644071356	NA	NA	mmu-miR-100-5p	6 vs. 3	NA
272	pancreas	0.81226829785139	0.666666666666667	1	mmu-miR-100-5p	6 vs. 3	-0.440286540671635
273	spleen	0.753907763840411	0.666666666666667	1	mmu-miR-100-5p	6 vs. 3	-0.745885176861567
274	BAT	0.439209070513559	NA	NA	mmu-miR-100-5p	9 vs. 3	NA
275	GAT	1.15648282303247	0.333333333333333	1	mmu-miR-100-5p	9 vs. 3	1.57509931879622
276	heart	0.897201263992552	0.333333333333333	1	mmu-miR-100-5p	9 vs. 3	-2.74829843926193
277	kidney	2.69743536207825	NA	NA	mmu-miR-100-5p	9 vs. 3	NA
278	liver	1.05547453643934	1	1	mmu-miR-100-5p	9 vs. 3	0.626047619630133
279	lung	2.69735197735744	1	1	mmu-miR-100-5p	9 vs. 3	0.79009138570077
280	MAT	0.311176675385932	NA	NA	mmu-miR-100-5p	9 vs. 3	NA
281	pancreas	0.83414548786595	0.666666666666667	1	mmu-miR-100-5p	9 vs. 3	-0.557741984394613
282	spleen	0.655746569916797	NA	NA	mmu-miR-100-5p	9 vs. 3	NA
283	BAT	1.26486459411792	NA	NA	mmu-miR-100-5p	12 vs. 3	NA
284	GAT	1.12403140735093	1	1	mmu-miR-100-5p	12 vs. 3	0.226445929403762
285	heart	0.417974764149342	NA	NA	mmu-miR-100-5p	12 vs. 3	NA
286	kidney	1.93205388909343	1	1	mmu-miR-100-5p	12 vs. 3	0.601583862487065
287	liver	0.564705082935236	NA	NA	mmu-miR-100-5p	12 vs. 3	NA
288	lung	1.08999857261017	1	1	mmu-miR-100-5p	12 vs. 3	0.0686683482505311
289	MAT	0.274437831373441	NA	NA	mmu-miR-100-5p	12 vs. 3	NA
290	pancreas	0.76778989302846	0.666666666666667	1	mmu-miR-100-5p	12 vs. 3	-0.622855802410119
291	spleen	0.608977782179113	0.666666666666667	1	mmu-miR-100-5p	12 vs. 3	-0.925286139791345
292	BAT	1.53391345357064	0.666666666666667	1	mmu-miR-100-5p	15 vs. 3	0.716138798119502
293	GAT	1.88659943252035	NA	NA	mmu-miR-100-5p	15 vs. 3	NA
294	heart	1.16026621318707	0.666666666666667	1	mmu-miR-100-5p	15 vs. 3	1.08226520207085
295	kidney	2.31970214771679	1	1	mmu-miR-100-5p	15 vs. 3	0.780148553862914
296	liver	1.21313905319397	1	1	mmu-miR-100-5p	15 vs. 3	0.336835735008888
297	lung	0.79773116797307	1	1	mmu-miR-100-5p	15 vs. 3	-0.146484391617047
298	MAT	0.131421279519351	NA	NA	mmu-miR-100-5p	15 vs. 3	NA
299	pancreas	0.565254403446895	0.333333333333333	1	mmu-miR-100-5p	15 vs. 3	-1.42561192918809
300	spleen	0.996212637702498	1	1	mmu-miR-100-5p	15 vs. 3	-0.00789485626788822
301	BAT	4.35204726407319	NA	NA	mmu-miR-100-5p	18 vs. 3	NA
302	GAT	1.15738023944037	NA	NA	mmu-miR-100-5p	18 vs. 3	NA
303	heart	0.81104847005937	0.333333333333333	1	mmu-miR-100-5p	18 vs. 3	-3.63587238462876
304	kidney	3.02696447936569	0.333333333333333	0.583694083694084	mmu-miR-100-5p	18 vs. 3	1.03690325985405
305	liver	0.894268560915622	1	1	mmu-miR-100-5p	18 vs. 3	-0.427952457089205
306	lung	1.67742640221222	1	1	mmu-miR-100-5p	18 vs. 3	0.41242787824056
307	MAT	0.3574145417819	NA	NA	mmu-miR-100-5p	18 vs. 3	NA
308	pancreas	0.621545739031687	0.333333333333333	0.812189054726368	mmu-miR-100-5p	18 vs. 3	-1.59430832140702
309	spleen	0.476510835566803	0.333333333333333	0.798469387755102	mmu-miR-100-5p	18 vs. 3	-1.9585014538895
310	BAT	2.30433755631176	0.333333333333333	0.812574139976275	mmu-miR-100-5p	21 vs. 3	2.87890040776286
311	GAT	1.34340882183725	0.333333333333333	0.689992475545523	mmu-miR-100-5p	21 vs. 3	3.17842990595022
312	heart	0.499542052618838	0.333333333333333	0.83609576427256	mmu-miR-100-5p	21 vs. 3	-1.86103182437559
313	kidney	1.07377947982742	NA	NA	mmu-miR-100-5p	21 vs. 3	NA
314	liver	1.24302362280629	NA	NA	mmu-miR-100-5p	21 vs. 3	NA
315	lung	1.127423977177	NA	NA	mmu-miR-100-5p	21 vs. 3	NA
316	MAT	0.266481225352229	NA	NA	mmu-miR-100-5p	21 vs. 3	NA
317	pancreas	1.37325347658412	0.666666666666667	0.981387478849408	mmu-miR-100-5p	21 vs. 3	1.05332095131444
318	spleen	0.469920724158803	0.333333333333333	0.765700483091787	mmu-miR-100-5p	21 vs. 3	-1.94415660297701
319	GAT	1.50608955483098	0.333333333333333	0.737827715355805	mmu-miR-101a-5p	6 vs. 3	2.34032499207472
320	heart	1.11633655683418	1	1	mmu-miR-101a-5p	6 vs. 3	0.765443596362839
321	kidney	1.18559146167199	1	1	mmu-miR-101a-5p	6 vs. 3	0.334926717159283
322	liver	1.45315711798178	0.333333333333333	0.846817691477886	mmu-miR-101a-5p	6 vs. 3	1.51557450756414
323	lung	0.893924068734748	1	1	mmu-miR-101a-5p	6 vs. 3	-0.488013918245042
324	MAT	1.00659124426975	NA	NA	mmu-miR-101a-5p	6 vs. 3	NA
325	pancreas	1.04069972173757	1	1	mmu-miR-101a-5p	6 vs. 3	0.0476148157230184
326	spleen	1.10985779320188	0.666666666666667	1	mmu-miR-101a-5p	6 vs. 3	0.779570842605367
327	BAT	0.498807045501169	NA	NA	mmu-miR-101a-5p	9 vs. 3	NA
328	GAT	1.20229202604243	0.666666666666667	1	mmu-miR-101a-5p	9 vs. 3	0.603727202340543
329	heart	1.13494457207632	0.666666666666667	1	mmu-miR-101a-5p	9 vs. 3	0.869797531018463
330	kidney	1.64552862247004	NA	NA	mmu-miR-101a-5p	9 vs. 3	NA
331	liver	0.932226082771437	1	1	mmu-miR-101a-5p	9 vs. 3	-0.415860270312596
332	lung	1.01764450818596	1	1	mmu-miR-101a-5p	9 vs. 3	0.0939276081944073
333	MAT	0.895936101355764	NA	NA	mmu-miR-101a-5p	9 vs. 3	NA
334	pancreas	0.873588060055132	1	1	mmu-miR-101a-5p	9 vs. 3	-0.488559980033765
335	spleen	1.08426043549113	NA	NA	mmu-miR-101a-5p	9 vs. 3	NA
336	BAT	0.969366840709412	NA	NA	mmu-miR-101a-5p	12 vs. 3	NA
337	GAT	1.1748442967685	1	1	mmu-miR-101a-5p	12 vs. 3	0.380795339927515
338	heart	0.485977373862186	NA	NA	mmu-miR-101a-5p	12 vs. 3	NA
339	kidney	1.58046015189525	0.666666666666667	1	mmu-miR-101a-5p	12 vs. 3	1.01414455852592
340	liver	1.3795592763294	NA	NA	mmu-miR-101a-5p	12 vs. 3	NA
341	lung	0.504771405606376	0.333333333333333	0.950654582074522	mmu-miR-101a-5p	12 vs. 3	-1.47558968391751
342	MAT	0.959520505832811	NA	NA	mmu-miR-101a-5p	12 vs. 3	NA
343	pancreas	0.870487097863479	0.666666666666667	1	mmu-miR-101a-5p	12 vs. 3	-0.365248497702329
344	spleen	0.893215468037045	0.666666666666667	1	mmu-miR-101a-5p	12 vs. 3	-0.529415103368894
345	BAT	1.54126736805995	0.333333333333333	1	mmu-miR-101a-5p	15 vs. 3	1.6030722267397
346	GAT	2.00587520902352	NA	NA	mmu-miR-101a-5p	15 vs. 3	NA
347	heart	1.29353927559016	0.333333333333333	1	mmu-miR-101a-5p	15 vs. 3	1.71036850239718
348	kidney	1.95408207116223	0.333333333333333	0.735883424408014	mmu-miR-101a-5p	15 vs. 3	1.45772870649758
349	liver	1.95004804864206	0.333333333333333	1	mmu-miR-101a-5p	15 vs. 3	3.32995124907773
350	lung	1.22473171412581	0.666666666666667	1	mmu-miR-101a-5p	15 vs. 3	1.3677796115433
351	MAT	0.8247331740826	NA	NA	mmu-miR-101a-5p	15 vs. 3	NA
352	pancreas	0.789835934798026	0.666666666666667	1	mmu-miR-101a-5p	15 vs. 3	-0.681189233980688
353	spleen	1.02941246830857	0.666666666666667	1	mmu-miR-101a-5p	15 vs. 3	0.168135289732118
354	BAT	2.58558615591723	NA	NA	mmu-miR-101a-5p	18 vs. 3	NA
355	GAT	0.713310146923271	NA	NA	mmu-miR-101a-5p	18 vs. 3	NA
356	heart	0.978913168985475	1	1	mmu-miR-101a-5p	18 vs. 3	-0.0523066046666842
357	kidney	2.78666024480458	0.333333333333333	0.583694083694084	mmu-miR-101a-5p	18 vs. 3	2.16293484036672
358	liver	1.26164042599151	0.333333333333333	0.833333333333333	mmu-miR-101a-5p	18 vs. 3	1.36193790123822
359	lung	0.967249599212654	0.666666666666667	1	mmu-miR-101a-5p	18 vs. 3	-0.231746899655014
360	MAT	0.832868728748375	NA	NA	mmu-miR-101a-5p	18 vs. 3	NA
361	pancreas	0.800441834294485	0.666666666666667	0.996186117467582	mmu-miR-101a-5p	18 vs. 3	-0.726464392215957
362	spleen	0.740488616232616	0.333333333333333	0.798469387755102	mmu-miR-101a-5p	18 vs. 3	-2.12018004886944
363	BAT	1.91178146574547	0.333333333333333	0.812574139976275	mmu-miR-101a-5p	21 vs. 3	3.11653889842833
364	GAT	1.0227088404355	1	1	mmu-miR-101a-5p	21 vs. 3	0.0649443545726759
365	heart	0.897379869295291	0.666666666666667	0.968533333333333	mmu-miR-101a-5p	21 vs. 3	-0.674829487515674
366	kidney	0.891279985781008	NA	NA	mmu-miR-101a-5p	21 vs. 3	NA
367	liver	1.41630500309901	NA	NA	mmu-miR-101a-5p	21 vs. 3	NA
368	lung	0.629961842494043	NA	NA	mmu-miR-101a-5p	21 vs. 3	NA
369	MAT	0.744143620470993	NA	NA	mmu-miR-101a-5p	21 vs. 3	NA
370	pancreas	1.05534159336009	1	1	mmu-miR-101a-5p	21 vs. 3	0.125219850996946
371	spleen	0.829838196479701	0.666666666666667	0.921511627906977	mmu-miR-101a-5p	21 vs. 3	-0.836940969285016
372	GAT	1.31280263707353	0.333333333333333	0.737827715355805	mmu-miR-101c	6 vs. 3	2.0477998400407
373	heart	1.75004454529331	0.666666666666667	1	mmu-miR-101c	6 vs. 3	0.891498061738764
374	kidney	2.3489492635512	0.666666666666667	1	mmu-miR-101c	6 vs. 3	1.16695026170278
375	liver	1.52778231788945	0.666666666666667	1	mmu-miR-101c	6 vs. 3	1.23702262219542
376	lung	1.49423419742978	0.333333333333333	1	mmu-miR-101c	6 vs. 3	3.04355760646373
377	MAT	9.29984228466255	NA	NA	mmu-miR-101c	6 vs. 3	NA
378	pancreas	0.374404922738086	1	1	mmu-miR-101c	6 vs. 3	-0.536108544599881
379	spleen	2.0517310833503	0.333333333333333	1	mmu-miR-101c	6 vs. 3	1.1799305108694
380	BAT	0.618903966272836	NA	NA	mmu-miR-101c	9 vs. 3	NA
381	GAT	1.17495256963694	0.666666666666667	1	mmu-miR-101c	9 vs. 3	0.618435553514956
382	heart	1.48122730527495	0.666666666666667	1	mmu-miR-101c	9 vs. 3	0.600217304045043
383	kidney	2.63702860683048	NA	NA	mmu-miR-101c	9 vs. 3	NA
384	liver	1.00696635325255	1	1	mmu-miR-101c	9 vs. 3	0.0232784426768828
385	lung	0.93759050696906	1	1	mmu-miR-101c	9 vs. 3	-0.319986268563037
386	MAT	4.25970974157889	NA	NA	mmu-miR-101c	9 vs. 3	NA
387	pancreas	1.72923027476958	0.333333333333333	0.827956989247312	mmu-miR-101c	9 vs. 3	4.83579681124993
388	spleen	1.80428400043365	NA	NA	mmu-miR-101c	9 vs. 3	NA
389	BAT	0.688149653592784	NA	NA	mmu-miR-101c	12 vs. 3	NA
390	GAT	1.95054989504659	0.333333333333333	1	mmu-miR-101c	12 vs. 3	4.12672031301615
391	heart	1.15043089485473	NA	NA	mmu-miR-101c	12 vs. 3	NA
392	kidney	3.23025227342696	0.333333333333333	0.740530303030303	mmu-miR-101c	12 vs. 3	2.25108418884968
393	liver	1.718864808762	NA	NA	mmu-miR-101c	12 vs. 3	NA
394	lung	1.0857344843751	0.666666666666667	1	mmu-miR-101c	12 vs. 3	1.29687137426484
395	MAT	4.74965072884966	NA	NA	mmu-miR-101c	12 vs. 3	NA
396	pancreas	1.00777875616794	1	1	mmu-miR-101c	12 vs. 3	0.00785993535406731
397	spleen	1.44779959492249	0.666666666666667	1	mmu-miR-101c	12 vs. 3	0.525207182441831
398	BAT	2.63107058124952	0.666666666666667	1	mmu-miR-101c	15 vs. 3	0.819950201996507
399	GAT	2.100234028657	NA	NA	mmu-miR-101c	15 vs. 3	NA
400	heart	1.07706671916218	1	1	mmu-miR-101c	15 vs. 3	0.176358806412444
401	kidney	3.45418201666564	0.333333333333333	0.735883424408014	mmu-miR-101c	15 vs. 3	2.23330590026522
402	liver	1.85280343753023	0.333333333333333	1	mmu-miR-101c	15 vs. 3	1.45328912273277
403	lung	0.803514589974346	1	1	mmu-miR-101c	15 vs. 3	-0.411882631070031
404	MAT	4.60007291386366	NA	NA	mmu-miR-101c	15 vs. 3	NA
405	pancreas	1.82708647645017	0.333333333333333	1	mmu-miR-101c	15 vs. 3	1.33328641179471
406	spleen	1.69339439609446	1	1	mmu-miR-101c	15 vs. 3	0.876357100051979
407	BAT	11.6495057117534	NA	NA	mmu-miR-101c	18 vs. 3	NA
408	GAT	0.464634402664354	NA	NA	mmu-miR-101c	18 vs. 3	NA
409	heart	0.995774612998439	1	1	mmu-miR-101c	18 vs. 3	-0.00489879554147206
410	kidney	3.73340813531207	0.333333333333333	0.583694083694084	mmu-miR-101c	18 vs. 3	2.5202117774217
411	liver	0.741422583808137	0.666666666666667	1	mmu-miR-101c	18 vs. 3	-0.746891135912082
412	lung	1.13408450194185	1	1	mmu-miR-101c	18 vs. 3	0.749371975235409
413	MAT	4.03708718241636	NA	NA	mmu-miR-101c	18 vs. 3	NA
414	pancreas	1.15836987262667	1	1	mmu-miR-101c	18 vs. 3	0.320056327275777
415	spleen	2.55076739824143	0.333333333333333	0.798469387755102	mmu-miR-101c	18 vs. 3	1.39897316187863
416	BAT	3.41709750956939	0.666666666666667	0.943526170798898	mmu-miR-101c	21 vs. 3	0.851982027300431
417	GAT	0.973427098785184	1	1	mmu-miR-101c	21 vs. 3	-0.0655978995727138
418	heart	1.56616641296465	0.666666666666667	0.968533333333333	mmu-miR-101c	21 vs. 3	0.995392304917462
419	kidney	1.39526737539638	NA	NA	mmu-miR-101c	21 vs. 3	NA
420	liver	1.59076907568459	NA	NA	mmu-miR-101c	21 vs. 3	NA
421	lung	1.00075885835237	NA	NA	mmu-miR-101c	21 vs. 3	NA
422	MAT	4.38218769483964	NA	NA	mmu-miR-101c	21 vs. 3	NA
423	pancreas	0.170136282694288	0.333333333333333	0.655367231638418	mmu-miR-101c	21 vs. 3	-13.8640702235774
424	spleen	1.11412177063263	1	1	mmu-miR-101c	21 vs. 3	0.169913808639597
425	GAT	1.47748310998155	0.333333333333333	0.737827715355805	mmu-miR-103-1-5p	6 vs. 3	3.45903419251181
426	heart	1.01087014344075	1	1	mmu-miR-103-1-5p	6 vs. 3	0.269029141605844
427	kidney	0.923096408882665	NA	NA	mmu-miR-103-1-5p	6 vs. 3	-1
428	liver	1	NA	NA	mmu-miR-103-1-5p	6 vs. 3	NA
429	lung	1.07523149133135	NA	NA	mmu-miR-103-1-5p	6 vs. 3	1
430	MAT	1.10475900803963	NA	NA	mmu-miR-103-1-5p	6 vs. 3	NA
431	pancreas	1	NA	NA	mmu-miR-103-1-5p	6 vs. 3	NA
432	spleen	0.960473626267194	1	1	mmu-miR-103-1-5p	6 vs. 3	-0.607647491244275
433	BAT	1	NA	NA	mmu-miR-103-1-5p	9 vs. 3	NA
434	GAT	1.21359478301857	0.333333333333333	1	mmu-miR-103-1-5p	9 vs. 3	6.28195896415501
435	heart	0.977759175189472	NA	NA	mmu-miR-103-1-5p	9 vs. 3	-1
436	kidney	0.923096408882665	NA	NA	mmu-miR-103-1-5p	9 vs. 3	NA
437	liver	1	NA	NA	mmu-miR-103-1-5p	9 vs. 3	NA
438	lung	1.09669715912656	NA	NA	mmu-miR-103-1-5p	9 vs. 3	3.53807683284589
439	MAT	1.0468654228219	NA	NA	mmu-miR-103-1-5p	9 vs. 3	NA
440	pancreas	1	NA	NA	mmu-miR-103-1-5p	9 vs. 3	NA
441	spleen	1.0058360041039	NA	NA	mmu-miR-103-1-5p	9 vs. 3	NA
442	BAT	1.12700243146155	NA	NA	mmu-miR-103-1-5p	12 vs. 3	NA
443	GAT	1.06201734751298	0.333333333333333	1	mmu-miR-103-1-5p	12 vs. 3	3.02922171157174
444	heart	1.01293869140773	NA	NA	mmu-miR-103-1-5p	12 vs. 3	NA
445	kidney	0.980650632836265	1	1	mmu-miR-103-1-5p	12 vs. 3	-0.243296220171202
446	liver	1	NA	NA	mmu-miR-103-1-5p	12 vs. 3	NA
447	lung	1	NA	NA	mmu-miR-103-1-5p	12 vs. 3	NA
448	MAT	1.06250439299961	NA	NA	mmu-miR-103-1-5p	12 vs. 3	NA
449	pancreas	1	NA	NA	mmu-miR-103-1-5p	12 vs. 3	NA
450	spleen	1.01104417018934	1	1	mmu-miR-103-1-5p	12 vs. 3	0.170821508578314
451	BAT	1.02847926629408	NA	NA	mmu-miR-103-1-5p	15 vs. 3	1
452	GAT	1.07138582041564	NA	NA	mmu-miR-103-1-5p	15 vs. 3	NA
453	heart	0.977759175189472	NA	NA	mmu-miR-103-1-5p	15 vs. 3	-1
454	kidney	1.01162111493437	1	1	mmu-miR-103-1-5p	15 vs. 3	0.120472035335391
455	liver	1	NA	NA	mmu-miR-103-1-5p	15 vs. 3	NA
456	lung	1.05584719745899	NA	NA	mmu-miR-103-1-5p	15 vs. 3	1
457	MAT	1.05318908615013	NA	NA	mmu-miR-103-1-5p	15 vs. 3	NA
458	pancreas	1	NA	NA	mmu-miR-103-1-5p	15 vs. 3	NA
459	spleen	0.959212644784173	1	1	mmu-miR-103-1-5p	15 vs. 3	-0.631515169401881
460	BAT	1.05839830729002	NA	NA	mmu-miR-103-1-5p	18 vs. 3	NA
461	GAT	1.06402426169587	NA	NA	mmu-miR-103-1-5p	18 vs. 3	NA
462	heart	0.977759175189472	NA	NA	mmu-miR-103-1-5p	18 vs. 3	-1
463	kidney	1.00626283070423	1	1	mmu-miR-103-1-5p	18 vs. 3	0.0779657570374762
464	liver	1.13456299719891	NA	NA	mmu-miR-103-1-5p	18 vs. 3	1.68663126005924
465	lung	1.04139257117752	NA	NA	mmu-miR-103-1-5p	18 vs. 3	3.28942595176745
466	MAT	1.12474844046247	NA	NA	mmu-miR-103-1-5p	18 vs. 3	NA
467	pancreas	1	NA	NA	mmu-miR-103-1-5p	18 vs. 3	NA
468	spleen	0.939374327119746	NA	NA	mmu-miR-103-1-5p	18 vs. 3	-1
469	BAT	1.05738961013571	NA	NA	mmu-miR-103-1-5p	21 vs. 3	1
470	GAT	0.994154609880661	1	1	mmu-miR-103-1-5p	21 vs. 3	-0.144644697817056
471	heart	1.05491037631248	1	1	mmu-miR-103-1-5p	21 vs. 3	0.674877359456239
472	kidney	1.09268263486397	NA	NA	mmu-miR-103-1-5p	21 vs. 3	NA
473	liver	1.04665539596714	NA	NA	mmu-miR-103-1-5p	21 vs. 3	NA
474	lung	1	NA	NA	mmu-miR-103-1-5p	21 vs. 3	NA
475	MAT	1.11712125990832	NA	NA	mmu-miR-103-1-5p	21 vs. 3	NA
476	pancreas	1	NA	NA	mmu-miR-103-1-5p	21 vs. 3	NA
477	spleen	0.939374327119746	NA	NA	mmu-miR-103-1-5p	21 vs. 3	-1
478	GAT	1.43848971145224	0.333333333333333	0.737827715355805	mmu-miR-103-3p	6 vs. 3	3.01274983225468
479	heart	0.926497804644516	1	1	mmu-miR-103-3p	6 vs. 3	-0.177002437258814
480	kidney	2.2378385883319	0.666666666666667	1	mmu-miR-103-3p	6 vs. 3	0.867892550340542
481	liver	1.02307475771364	1	1	mmu-miR-103-3p	6 vs. 3	0.0859363994011576
482	lung	0.834946188348063	1	1	mmu-miR-103-3p	6 vs. 3	-0.325196507167143
483	MAT	1.41455348832821	NA	NA	mmu-miR-103-3p	6 vs. 3	NA
484	pancreas	0.689226672115148	0.333333333333333	0.966329966329966	mmu-miR-103-3p	6 vs. 3	-1.16940812617716
485	spleen	0.945812180524353	1	1	mmu-miR-103-3p	6 vs. 3	-0.330603006321831
486	BAT	0.458357317067501	NA	NA	mmu-miR-103-3p	9 vs. 3	NA
487	GAT	1.19657982892631	1	1	mmu-miR-103-3p	9 vs. 3	0.360510223650556
488	heart	1.21879930644996	0.666666666666667	1	mmu-miR-103-3p	9 vs. 3	0.386815080824907
489	kidney	4.56997998113319	NA	NA	mmu-miR-103-3p	9 vs. 3	NA
490	liver	0.67440116202039	0.666666666666667	1	mmu-miR-103-3p	9 vs. 3	-1.27270565677313
491	lung	1.64394123312464	0.333333333333333	1	mmu-miR-103-3p	9 vs. 3	1.69500919881333
492	MAT	1.39869884727924	NA	NA	mmu-miR-103-3p	9 vs. 3	NA
493	pancreas	0.817274075611431	0.333333333333333	0.827956989247312	mmu-miR-103-3p	9 vs. 3	-2.75142502978888
494	spleen	1.00956592125006	NA	NA	mmu-miR-103-3p	9 vs. 3	NA
495	BAT	1.33229721398443	NA	NA	mmu-miR-103-3p	12 vs. 3	NA
496	GAT	1.34767537342106	0.666666666666667	1	mmu-miR-103-3p	12 vs. 3	1.19078900080799
497	heart	0.596582859507316	NA	NA	mmu-miR-103-3p	12 vs. 3	NA
498	kidney	2.80548981445917	0.333333333333333	0.740530303030303	mmu-miR-103-3p	12 vs. 3	1.13397424265054
499	liver	0.586159733970763	NA	NA	mmu-miR-103-3p	12 vs. 3	NA
500	lung	1.79801356680259	0.333333333333333	0.950654582074522	mmu-miR-103-3p	12 vs. 3	2.21312844790012
501	MAT	1.51013084657476	NA	NA	mmu-miR-103-3p	12 vs. 3	NA
502	pancreas	0.815154712719999	0.666666666666667	1	mmu-miR-103-3p	12 vs. 3	-0.776892008495002
503	spleen	0.702167930750168	1	1	mmu-miR-103-3p	12 vs. 3	-0.769341446212761
504	BAT	2.10361959685896	0.666666666666667	1	mmu-miR-103-3p	15 vs. 3	0.972080210994609
505	GAT	1.55495850724401	NA	NA	mmu-miR-103-3p	15 vs. 3	NA
506	heart	0.989778579274252	1	1	mmu-miR-103-3p	15 vs. 3	-0.0249997861578012
507	kidney	3.12537197643926	0.333333333333333	0.735883424408014	mmu-miR-103-3p	15 vs. 3	1.23886401354905
508	liver	0.957428395590924	1	1	mmu-miR-103-3p	15 vs. 3	-0.0954473254058699
509	lung	1.17926364057447	0.666666666666667	1	mmu-miR-103-3p	15 vs. 3	0.37005325707927
510	MAT	0.752561709418167	NA	NA	mmu-miR-103-3p	15 vs. 3	NA
511	pancreas	0.837194333657609	1	1	mmu-miR-103-3p	15 vs. 3	-0.62104684704177
512	spleen	0.911311102664367	1	1	mmu-miR-103-3p	15 vs. 3	-0.379355410728418
513	BAT	5.60435314765244	NA	NA	mmu-miR-103-3p	18 vs. 3	NA
514	GAT	0.909128927479586	NA	NA	mmu-miR-103-3p	18 vs. 3	NA
515	heart	0.90985441157829	1	1	mmu-miR-103-3p	18 vs. 3	-0.217052368359849
516	kidney	3.87148870322745	0.333333333333333	0.583694083694084	mmu-miR-103-3p	18 vs. 3	1.48414404252546
517	liver	0.995573275309082	1	1	mmu-miR-103-3p	18 vs. 3	-0.0160681918629018
518	lung	1.52064310822794	0.666666666666667	1	mmu-miR-103-3p	18 vs. 3	1.30356059398443
519	MAT	1.46276469937987	NA	NA	mmu-miR-103-3p	18 vs. 3	NA
520	pancreas	0.844494405737988	0.333333333333333	0.812189054726368	mmu-miR-103-3p	18 vs. 3	-1.82124300792341
521	spleen	0.623782451332507	0.333333333333333	0.798469387755102	mmu-miR-103-3p	18 vs. 3	-1.41125867388919
522	BAT	3.30198660149174	0.333333333333333	0.812574139976275	mmu-miR-103-3p	21 vs. 3	2.60245373873082
523	GAT	1.04437113060417	1	1	mmu-miR-103-3p	21 vs. 3	0.184120801846022
524	heart	0.447110689490926	0.666666666666667	0.968533333333333	mmu-miR-103-3p	21 vs. 3	-1.26537905955959
525	kidney	4.4955091461013	NA	NA	mmu-miR-103-3p	21 vs. 3	NA
526	liver	1.37010519190656	NA	NA	mmu-miR-103-3p	21 vs. 3	NA
527	lung	1.70819757643667	NA	NA	mmu-miR-103-3p	21 vs. 3	NA
528	MAT	1.54932326307908	NA	NA	mmu-miR-103-3p	21 vs. 3	NA
529	pancreas	0.561617662118652	0.333333333333333	0.655367231638418	mmu-miR-103-3p	21 vs. 3	-9.43328256186174
530	spleen	0.575899659448219	0.333333333333333	0.765700483091787	mmu-miR-103-3p	21 vs. 3	-1.38987762755181
531	GAT	1.59932021192728	0.333333333333333	0.737827715355805	mmu-miR-106b-3p	6 vs. 3	3.06005276927887
532	heart	0.621485078887692	1	1	mmu-miR-106b-3p	6 vs. 3	-0.615500617747722
533	kidney	2.42405839446831	0.666666666666667	1	mmu-miR-106b-3p	6 vs. 3	0.836839932409364
534	liver	0.658402180521339	0.333333333333333	0.846817691477886	mmu-miR-106b-3p	6 vs. 3	-2.71938376570263
535	lung	0.781351503084509	1	1	mmu-miR-106b-3p	6 vs. 3	-0.210900585306988
536	MAT	1.01031037402953	NA	NA	mmu-miR-106b-3p	6 vs. 3	NA
537	pancreas	1.06256963410206	1	1	mmu-miR-106b-3p	6 vs. 3	0.0880751725268435
538	spleen	0.85775066235723	0.333333333333333	1	mmu-miR-106b-3p	6 vs. 3	-1.40169643748387
539	BAT	1.09194978847815	NA	NA	mmu-miR-106b-3p	9 vs. 3	NA
540	GAT	1.50256694026051	0.333333333333333	1	mmu-miR-106b-3p	9 vs. 3	2.05800003624366
541	heart	0.606370805744972	1	1	mmu-miR-106b-3p	9 vs. 3	-0.621786674868173
542	kidney	3.24154643085793	NA	NA	mmu-miR-106b-3p	9 vs. 3	NA
543	liver	1.06997650309567	1	1	mmu-miR-106b-3p	9 vs. 3	0.242429794646271
544	lung	1.69106489852606	1	1	mmu-miR-106b-3p	9 vs. 3	0.488618234981244
545	MAT	1.25021676684129	NA	NA	mmu-miR-106b-3p	9 vs. 3	NA
546	pancreas	0.626332616936494	0.333333333333333	0.827956989247312	mmu-miR-106b-3p	9 vs. 3	-2.15682618868484
547	spleen	1.00524812170568	NA	NA	mmu-miR-106b-3p	9 vs. 3	NA
548	BAT	1.35099168451264	NA	NA	mmu-miR-106b-3p	12 vs. 3	NA
549	GAT	1.45574259675195	0.333333333333333	1	mmu-miR-106b-3p	12 vs. 3	1.31405542791634
550	heart	0.37968679372231	NA	NA	mmu-miR-106b-3p	12 vs. 3	NA
551	kidney	2.60560376182559	0.666666666666667	1	mmu-miR-106b-3p	12 vs. 3	0.978172487645166
552	liver	0.516648962362234	NA	NA	mmu-miR-106b-3p	12 vs. 3	NA
553	lung	1.52249153710624	1	1	mmu-miR-106b-3p	12 vs. 3	0.394003542110643
554	MAT	1.07068610569506	NA	NA	mmu-miR-106b-3p	12 vs. 3	NA
555	pancreas	0.693005052100649	0.333333333333333	1	mmu-miR-106b-3p	12 vs. 3	-24.2779421124263
556	spleen	0.639984587349249	0.333333333333333	1	mmu-miR-106b-3p	12 vs. 3	-1.61700139626553
557	BAT	1.44545110670339	0.333333333333333	1	mmu-miR-106b-3p	15 vs. 3	1.43829264864247
558	GAT	2.40469450493852	NA	NA	mmu-miR-106b-3p	15 vs. 3	NA
559	heart	0.714791324494871	1	1	mmu-miR-106b-3p	15 vs. 3	-0.439733007631774
560	kidney	3.16751184885213	0.333333333333333	0.735883424408014	mmu-miR-106b-3p	15 vs. 3	1.19372378502018
561	liver	1.01663282002782	1	1	mmu-miR-106b-3p	15 vs. 3	0.0567795097703272
562	lung	0.719072586444077	0.666666666666667	1	mmu-miR-106b-3p	15 vs. 3	-0.230886398014151
563	MAT	0.610209811906632	NA	NA	mmu-miR-106b-3p	15 vs. 3	NA
564	pancreas	0.773142384195166	0.333333333333333	1	mmu-miR-106b-3p	15 vs. 3	-1.31148712931771
565	spleen	0.817551192562833	0.333333333333333	0.96760710553814	mmu-miR-106b-3p	15 vs. 3	-1.65149374453053
566	BAT	2.84124195849292	NA	NA	mmu-miR-106b-3p	18 vs. 3	NA
567	GAT	1.21302908680668	NA	NA	mmu-miR-106b-3p	18 vs. 3	NA
568	heart	0.633394913769625	1	1	mmu-miR-106b-3p	18 vs. 3	-0.587273715384923
569	kidney	3.74092982037352	0.333333333333333	0.583694083694084	mmu-miR-106b-3p	18 vs. 3	1.36261600177668
570	liver	1.11854213460684	0.666666666666667	1	mmu-miR-106b-3p	18 vs. 3	0.562121746909321
571	lung	1.44516976461489	1	1	mmu-miR-106b-3p	18 vs. 3	0.344718639624368
572	MAT	1.15982220911394	NA	NA	mmu-miR-106b-3p	18 vs. 3	NA
573	pancreas	0.82186837880173	0.333333333333333	0.812189054726368	mmu-miR-106b-3p	18 vs. 3	-11.133042949641
574	spleen	0.607560919461053	0.333333333333333	0.798469387755102	mmu-miR-106b-3p	18 vs. 3	-4.98397439734611
575	BAT	1.70336601175945	0.333333333333333	0.812574139976275	mmu-miR-106b-3p	21 vs. 3	2.79181287066434
576	GAT	1.95225849335834	0.333333333333333	0.689992475545523	mmu-miR-106b-3p	21 vs. 3	8.10193880067141
577	heart	0.212358034713638	0.333333333333333	0.83609576427256	mmu-miR-106b-3p	21 vs. 3	-1.63840212971228
578	kidney	2.67223139659256	NA	NA	mmu-miR-106b-3p	21 vs. 3	NA
579	liver	1.26336234467676	NA	NA	mmu-miR-106b-3p	21 vs. 3	NA
580	lung	1.86349655416697	NA	NA	mmu-miR-106b-3p	21 vs. 3	NA
581	MAT	1.90139872997082	NA	NA	mmu-miR-106b-3p	21 vs. 3	NA
582	pancreas	3.45762916428154	0.333333333333333	0.655367231638418	mmu-miR-106b-3p	21 vs. 3	6.80336446668872
583	spleen	0.546978004636394	0.666666666666667	0.921511627906977	mmu-miR-106b-3p	21 vs. 3	-0.918623973652739
584	GAT	1.35629917591853	0.333333333333333	0.737827715355805	mmu-miR-107-3p	6 vs. 3	2.32058153791684
585	heart	0.877464955183186	1	1	mmu-miR-107-3p	6 vs. 3	-0.377669903459956
586	kidney	2.20530013007916	0.666666666666667	1	mmu-miR-107-3p	6 vs. 3	0.731234841838618
587	liver	1.65672724818267	0.333333333333333	0.846817691477886	mmu-miR-107-3p	6 vs. 3	5.75934421811771
588	lung	0.9428367346355	1	1	mmu-miR-107-3p	6 vs. 3	-0.0780495506181366
589	MAT	1.2115372061415	NA	NA	mmu-miR-107-3p	6 vs. 3	NA
590	pancreas	0.680780673203196	0.666666666666667	1	mmu-miR-107-3p	6 vs. 3	-0.92442902279358
591	spleen	1.08801519323494	1	1	mmu-miR-107-3p	6 vs. 3	0.423392353888263
592	BAT	0.505298713568138	NA	NA	mmu-miR-107-3p	9 vs. 3	NA
593	GAT	1.07754221211915	1	1	mmu-miR-107-3p	9 vs. 3	0.215296909492921
594	heart	0.952369527500303	1	1	mmu-miR-107-3p	9 vs. 3	-0.131951555472735
595	kidney	4.9103098407475	NA	NA	mmu-miR-107-3p	9 vs. 3	NA
596	liver	0.871500839233395	0.666666666666667	1	mmu-miR-107-3p	9 vs. 3	-0.930661333276279
597	lung	1.63777631668149	0.666666666666667	1	mmu-miR-107-3p	9 vs. 3	0.821560367680657
598	MAT	1.1021682928484	NA	NA	mmu-miR-107-3p	9 vs. 3	NA
599	pancreas	0.799945310403005	0.333333333333333	0.827956989247312	mmu-miR-107-3p	9 vs. 3	-3.16057418189157
600	spleen	1.19411373304615	NA	NA	mmu-miR-107-3p	9 vs. 3	NA
601	BAT	1.40003773086853	NA	NA	mmu-miR-107-3p	12 vs. 3	NA
602	GAT	1.22525537610951	0.666666666666667	1	mmu-miR-107-3p	12 vs. 3	0.70653681370039
603	heart	0.500820477373353	NA	NA	mmu-miR-107-3p	12 vs. 3	NA
604	kidney	2.7860464590403	0.666666666666667	1	mmu-miR-107-3p	12 vs. 3	0.982843370385549
605	liver	0.876229104089025	NA	NA	mmu-miR-107-3p	12 vs. 3	NA
606	lung	1.44295270657601	1	1	mmu-miR-107-3p	12 vs. 3	0.612351638446508
607	MAT	1.11830418699547	NA	NA	mmu-miR-107-3p	12 vs. 3	NA
608	pancreas	0.702180303624071	0.333333333333333	1	mmu-miR-107-3p	12 vs. 3	-2.54307628996764
609	spleen	0.714113536106261	1	1	mmu-miR-107-3p	12 vs. 3	-0.663321053107679
610	BAT	2.60769389049174	0.666666666666667	1	mmu-miR-107-3p	15 vs. 3	1.0750115764651
611	GAT	1.67978911932814	NA	NA	mmu-miR-107-3p	15 vs. 3	NA
612	heart	0.873861494954346	1	1	mmu-miR-107-3p	15 vs. 3	-0.377813686369568
613	kidney	3.13862814231227	0.333333333333333	0.735883424408014	mmu-miR-107-3p	15 vs. 3	1.09903893061152
614	liver	1.55464050530775	0.666666666666667	1	mmu-miR-107-3p	15 vs. 3	1.09932062919483
615	lung	0.946643271053904	0.666666666666667	1	mmu-miR-107-3p	15 vs. 3	-0.0649196652783783
616	MAT	0.567240007587094	NA	NA	mmu-miR-107-3p	15 vs. 3	NA
617	pancreas	0.967618008265431	0.666666666666667	1	mmu-miR-107-3p	15 vs. 3	-0.341425328445521
618	spleen	0.965532928901464	1	1	mmu-miR-107-3p	15 vs. 3	-0.52803348048288
619	BAT	7.82153840103099	NA	NA	mmu-miR-107-3p	18 vs. 3	NA
620	GAT	0.82980831462931	NA	NA	mmu-miR-107-3p	18 vs. 3	NA
621	heart	0.799207991938244	0.666666666666667	1	mmu-miR-107-3p	18 vs. 3	-0.613470889041294
622	kidney	5.04248709302344	0.333333333333333	0.583694083694084	mmu-miR-107-3p	18 vs. 3	1.49493117213861
623	liver	1.49901045167025	0.333333333333333	0.833333333333333	mmu-miR-107-3p	18 vs. 3	2.87827234445517
624	lung	1.5573794397206	0.666666666666667	1	mmu-miR-107-3p	18 vs. 3	0.727267354111281
625	MAT	1.01262148297653	NA	NA	mmu-miR-107-3p	18 vs. 3	NA
626	pancreas	0.91850289852199	0.666666666666667	0.996186117467582	mmu-miR-107-3p	18 vs. 3	-1.02327311899403
627	spleen	0.672061065743894	0.333333333333333	0.798469387755102	mmu-miR-107-3p	18 vs. 3	-1.57413286835778
628	BAT	3.91187935323216	0.333333333333333	0.812574139976275	mmu-miR-107-3p	21 vs. 3	2.05084498454781
629	GAT	1.08171711835801	1	1	mmu-miR-107-3p	21 vs. 3	0.389764073429947
630	heart	0.424217274315491	0.333333333333333	0.83609576427256	mmu-miR-107-3p	21 vs. 3	-1.47711046242223
631	kidney	1.58654249079747	NA	NA	mmu-miR-107-3p	21 vs. 3	NA
632	liver	2.25199926679323	NA	NA	mmu-miR-107-3p	21 vs. 3	NA
633	lung	1.74548191441945	NA	NA	mmu-miR-107-3p	21 vs. 3	NA
634	MAT	1.11242281093369	NA	NA	mmu-miR-107-3p	21 vs. 3	NA
635	pancreas	0.777656360949542	0.333333333333333	0.655367231638418	mmu-miR-107-3p	21 vs. 3	-4.87977704521336
636	spleen	0.716903501988692	0.666666666666667	0.921511627906977	mmu-miR-107-3p	21 vs. 3	-0.962420908527908
637	GAT	1.4131256386342	0.333333333333333	0.737827715355805	mmu-miR-107-5p	6 vs. 3	2.71351864134489
638	heart	0.918279409267033	1	1	mmu-miR-107-5p	6 vs. 3	-0.442964256291892
639	kidney	1.73353359059397	0.333333333333333	1	mmu-miR-107-5p	6 vs. 3	3.77102712666263
640	liver	0.623530066646547	0.333333333333333	0.846817691477886	mmu-miR-107-5p	6 vs. 3	-1.84208432085055
641	lung	0.752963898831701	0.333333333333333	1	mmu-miR-107-5p	6 vs. 3	-1.43944486107415
642	MAT	1.11508648443109	NA	NA	mmu-miR-107-5p	6 vs. 3	NA
643	pancreas	0.944261703180641	NA	NA	mmu-miR-107-5p	6 vs. 3	-1
644	spleen	0.917923816731836	0.333333333333333	1	mmu-miR-107-5p	6 vs. 3	-6.15626932209666
645	BAT	0.872846724251079	NA	NA	mmu-miR-107-5p	9 vs. 3	NA
646	GAT	1.00178596186366	1	1	mmu-miR-107-5p	9 vs. 3	0.0660071100943167
647	heart	0.817594599189306	0.333333333333333	1	mmu-miR-107-5p	9 vs. 3	-1.50359427078188
648	kidney	3.23762761443843	NA	NA	mmu-miR-107-5p	9 vs. 3	NA
649	liver	0.432152918338866	0.333333333333333	0.928082191780822	mmu-miR-107-5p	9 vs. 3	-4.55747958874413
650	lung	0.907439237785145	1	1	mmu-miR-107-5p	9 vs. 3	-0.879003104950255
651	MAT	1.06826806869497	NA	NA	mmu-miR-107-5p	9 vs. 3	NA
652	pancreas	0.944261703180641	NA	NA	mmu-miR-107-5p	9 vs. 3	-1
653	spleen	0.927265464500148	NA	NA	mmu-miR-107-5p	9 vs. 3	NA
654	BAT	1.04539965361325	NA	NA	mmu-miR-107-5p	12 vs. 3	NA
655	GAT	1.10301510089834	0.333333333333333	1	mmu-miR-107-5p	12 vs. 3	5.37231540443012
656	heart	0.653790070053519	NA	NA	mmu-miR-107-5p	12 vs. 3	NA
657	kidney	2.23720909862547	0.333333333333333	0.740530303030303	mmu-miR-107-5p	12 vs. 3	2.60711878309257
658	liver	0.592477528175145	NA	NA	mmu-miR-107-5p	12 vs. 3	NA
659	lung	0.818031742552742	0.666666666666667	1	mmu-miR-107-5p	12 vs. 3	-1.39811316981928
660	MAT	1.13495838568757	NA	NA	mmu-miR-107-5p	12 vs. 3	NA
661	pancreas	0.944261703180641	NA	NA	mmu-miR-107-5p	12 vs. 3	-1
662	spleen	0.970264624423398	1	1	mmu-miR-107-5p	12 vs. 3	-0.130698113460925
663	BAT	1.37925583776825	0.666666666666667	1	mmu-miR-107-5p	15 vs. 3	0.650767790332043
664	GAT	1.20624153271669	NA	NA	mmu-miR-107-5p	15 vs. 3	NA
665	heart	0.827997890624892	1	1	mmu-miR-107-5p	15 vs. 3	-0.708497381493673
666	kidney	2.28537131641204	0.333333333333333	0.735883424408014	mmu-miR-107-5p	15 vs. 3	5.1884680452031
667	liver	0.895585233744357	1	1	mmu-miR-107-5p	15 vs. 3	-0.290512013529166
668	lung	0.620071453710688	0.333333333333333	1	mmu-miR-107-5p	15 vs. 3	-1.68199433565114
669	MAT	0.911621760599625	NA	NA	mmu-miR-107-5p	15 vs. 3	NA
670	pancreas	0.944261703180641	NA	NA	mmu-miR-107-5p	15 vs. 3	-1
671	spleen	0.844721010234831	0.333333333333333	0.96760710553814	mmu-miR-107-5p	15 vs. 3	-1.2112141122788
672	BAT	3.71663348092422	NA	NA	mmu-miR-107-5p	18 vs. 3	NA
673	GAT	0.948598745731673	NA	NA	mmu-miR-107-5p	18 vs. 3	NA
674	heart	0.970486599873807	1	1	mmu-miR-107-5p	18 vs. 3	-0.299616760847942
675	kidney	3.98550253311008	0.333333333333333	0.583694083694084	mmu-miR-107-5p	18 vs. 3	3.69463633628043
676	liver	0.793960438095329	0.333333333333333	0.833333333333333	mmu-miR-107-5p	18 vs. 3	-1.23879644812387
677	lung	0.809792135673364	0.333333333333333	1	mmu-miR-107-5p	18 vs. 3	-1.78403073678308
678	MAT	1.09930717898509	NA	NA	mmu-miR-107-5p	18 vs. 3	NA
679	pancreas	0.944261703180641	NA	NA	mmu-miR-107-5p	18 vs. 3	-1
680	spleen	0.773605374994646	0.333333333333333	0.798469387755102	mmu-miR-107-5p	18 vs. 3	-2.63775170049089
681	BAT	2.00583118392078	0.333333333333333	0.812574139976275	mmu-miR-107-5p	21 vs. 3	2.00159544294176
682	GAT	0.999396954801534	1	1	mmu-miR-107-5p	21 vs. 3	-0.00787814461503833
683	heart	0.724038870096801	0.333333333333333	0.83609576427256	mmu-miR-107-5p	21 vs. 3	-4.16982889207292
684	kidney	2.06028963463338	NA	NA	mmu-miR-107-5p	21 vs. 3	NA
685	liver	0.896134369423283	NA	NA	mmu-miR-107-5p	21 vs. 3	NA
686	lung	0.719875558060048	NA	NA	mmu-miR-107-5p	21 vs. 3	NA
687	MAT	0.935058728278792	NA	NA	mmu-miR-107-5p	21 vs. 3	NA
688	pancreas	0.944261703180641	NA	NA	mmu-miR-107-5p	21 vs. 3	-1
689	spleen	0.787791493748204	0.333333333333333	0.765700483091787	mmu-miR-107-5p	21 vs. 3	-1.6208930691654
690	GAT	0.884977551671379	0.333333333333333	0.737827715355805	mmu-miR-10a-3p	6 vs. 3	-1.52578789916589
691	heart	1.05275781668911	1	1	mmu-miR-10a-3p	6 vs. 3	0.167039373597133
692	kidney	1.88166330176531	0.666666666666667	1	mmu-miR-10a-3p	6 vs. 3	1.29474731268172
693	liver	1.14337362844901	0.666666666666667	1	mmu-miR-10a-3p	6 vs. 3	0.594560821902788
694	lung	1.61233882449816	0.666666666666667	1	mmu-miR-10a-3p	6 vs. 3	0.892837561959582
695	MAT	1.82539312049848	NA	NA	mmu-miR-10a-3p	6 vs. 3	NA
696	pancreas	0.348980288803095	0.333333333333333	0.966329966329966	mmu-miR-10a-3p	6 vs. 3	-1.48590582895535
697	spleen	1.50798587011954	0.333333333333333	1	mmu-miR-10a-3p	6 vs. 3	2.2559418066131
698	BAT	0.848577757214749	NA	NA	mmu-miR-10a-3p	9 vs. 3	NA
699	GAT	0.882969612949124	0.666666666666667	1	mmu-miR-10a-3p	9 vs. 3	-0.688481298517013
700	heart	1.12120209194717	0.666666666666667	1	mmu-miR-10a-3p	9 vs. 3	0.662321261619109
701	kidney	3.51607179212862	NA	NA	mmu-miR-10a-3p	9 vs. 3	NA
702	liver	1.12062660290578	0.666666666666667	1	mmu-miR-10a-3p	9 vs. 3	0.765758315540223
703	lung	2.78410155913404	0.333333333333333	1	mmu-miR-10a-3p	9 vs. 3	3.29784052056598
704	MAT	2.1415763594634	NA	NA	mmu-miR-10a-3p	9 vs. 3	NA
705	pancreas	0.785944413069083	0.333333333333333	0.827956989247312	mmu-miR-10a-3p	9 vs. 3	-1.7430698995816
706	spleen	1.92051933782741	NA	NA	mmu-miR-10a-3p	9 vs. 3	NA
707	BAT	1.2191818798242	NA	NA	mmu-miR-10a-3p	12 vs. 3	NA
708	GAT	0.992145622710021	1	1	mmu-miR-10a-3p	12 vs. 3	-0.0624095523485373
709	heart	0.782736611148507	NA	NA	mmu-miR-10a-3p	12 vs. 3	NA
710	kidney	3.12440935036004	0.333333333333333	0.740530303030303	mmu-miR-10a-3p	12 vs. 3	3.46965603836465
711	liver	0.901131058455441	NA	NA	mmu-miR-10a-3p	12 vs. 3	NA
712	lung	2.72539956799074	0.333333333333333	0.950654582074522	mmu-miR-10a-3p	12 vs. 3	2.80876283198544
713	MAT	1.69426724380397	NA	NA	mmu-miR-10a-3p	12 vs. 3	NA
714	pancreas	0.369082334021255	0.333333333333333	1	mmu-miR-10a-3p	12 vs. 3	-10.5443275508032
715	spleen	1.45130394859206	0.666666666666667	1	mmu-miR-10a-3p	12 vs. 3	0.663698782954619
716	BAT	2.94819043169709	0.333333333333333	1	mmu-miR-10a-3p	15 vs. 3	1.27747206199119
717	GAT	1.14476807196779	NA	NA	mmu-miR-10a-3p	15 vs. 3	NA
718	heart	1.00889004236668	1	1	mmu-miR-10a-3p	15 vs. 3	0.0560567750900782
719	kidney	2.44054674109105	0.333333333333333	0.735883424408014	mmu-miR-10a-3p	15 vs. 3	2.17696865721398
720	liver	1.11872353105399	1	1	mmu-miR-10a-3p	15 vs. 3	0.248912586321845
721	lung	1.71228479957311	0.666666666666667	1	mmu-miR-10a-3p	15 vs. 3	0.85704200128037
722	MAT	1.01401999754293	NA	NA	mmu-miR-10a-3p	15 vs. 3	NA
723	pancreas	1.08543807486552	1	1	mmu-miR-10a-3p	15 vs. 3	0.481980817648661
724	spleen	1.30950812705308	0.666666666666667	1	mmu-miR-10a-3p	15 vs. 3	1.18213397948302
725	BAT	7.62489254011296	NA	NA	mmu-miR-10a-3p	18 vs. 3	NA
726	GAT	1.00482357513644	NA	NA	mmu-miR-10a-3p	18 vs. 3	NA
727	heart	1.0152110973311	1	1	mmu-miR-10a-3p	18 vs. 3	0.0577428010984054
728	kidney	2.66971967123532	0.333333333333333	0.583694083694084	mmu-miR-10a-3p	18 vs. 3	2.3345878143006
729	liver	1.17141051634652	0.333333333333333	0.833333333333333	mmu-miR-10a-3p	18 vs. 3	1.54618705364823
730	lung	2.83029012450797	0.333333333333333	1	mmu-miR-10a-3p	18 vs. 3	2.2477328332812
731	MAT	1.68527907888369	NA	NA	mmu-miR-10a-3p	18 vs. 3	NA
732	pancreas	0.580298891792883	0.333333333333333	0.812189054726368	mmu-miR-10a-3p	18 vs. 3	-5.80255646325043
733	spleen	1.45465296819247	0.666666666666667	0.944193061840121	mmu-miR-10a-3p	18 vs. 3	1.09267259954913
734	BAT	2.82198238847944	0.666666666666667	0.943526170798898	mmu-miR-10a-3p	21 vs. 3	1.10683836188328
735	GAT	0.68086458599032	0.666666666666667	0.953718148725949	mmu-miR-10a-3p	21 vs. 3	-0.948058829297442
736	heart	0.730114184479014	0.666666666666667	0.968533333333333	mmu-miR-10a-3p	21 vs. 3	-0.776676111474422
737	kidney	2.02424415090366	NA	NA	mmu-miR-10a-3p	21 vs. 3	NA
738	liver	1.55804638767721	NA	NA	mmu-miR-10a-3p	21 vs. 3	NA
739	lung	2.54779881124039	NA	NA	mmu-miR-10a-3p	21 vs. 3	NA
740	MAT	1.94911490274123	NA	NA	mmu-miR-10a-3p	21 vs. 3	NA
741	pancreas	0.59202183137985	0.333333333333333	0.655367231638418	mmu-miR-10a-3p	21 vs. 3	-6.39451648026122
742	spleen	1.38802638910589	0.666666666666667	0.921511627906977	mmu-miR-10a-3p	21 vs. 3	0.953182364563003
743	GAT	1.60291331148935	0.333333333333333	0.737827715355805	mmu-miR-10b-5p	6 vs. 3	1.87675193448193
744	heart	0.835387015209031	0.666666666666667	1	mmu-miR-10b-5p	6 vs. 3	-0.612848407616368
745	kidney	2.0599669013383	0.666666666666667	1	mmu-miR-10b-5p	6 vs. 3	0.951446756482306
746	liver	0.986979933027246	1	1	mmu-miR-10b-5p	6 vs. 3	-0.0862088842834466
747	lung	1.14236402434174	1	1	mmu-miR-10b-5p	6 vs. 3	0.174342028872748
748	MAT	0.706475347180975	NA	NA	mmu-miR-10b-5p	6 vs. 3	NA
749	pancreas	0.55649150746375	0.333333333333333	0.966329966329966	mmu-miR-10b-5p	6 vs. 3	-1.97016960980118
750	spleen	0.978065723832427	1	1	mmu-miR-10b-5p	6 vs. 3	-0.243928109387582
751	BAT	0.445798806327624	NA	NA	mmu-miR-10b-5p	9 vs. 3	NA
752	GAT	1.2957788275272	0.666666666666667	1	mmu-miR-10b-5p	9 vs. 3	1.30530267103752
753	heart	0.859436332925874	0.666666666666667	1	mmu-miR-10b-5p	9 vs. 3	-0.641173526525002
754	kidney	4.52061292144884	NA	NA	mmu-miR-10b-5p	9 vs. 3	NA
755	liver	0.797816689177117	0.333333333333333	0.928082191780822	mmu-miR-10b-5p	9 vs. 3	-1.62104352819812
756	lung	2.67139346846983	0.333333333333333	1	mmu-miR-10b-5p	9 vs. 3	1.3642540266513
757	MAT	0.628744293108142	NA	NA	mmu-miR-10b-5p	9 vs. 3	NA
758	pancreas	0.883720336735503	0.666666666666667	1	mmu-miR-10b-5p	9 vs. 3	-0.796764289788678
759	spleen	1.28169797746573	NA	NA	mmu-miR-10b-5p	9 vs. 3	NA
760	BAT	0.91953218221713	NA	NA	mmu-miR-10b-5p	12 vs. 3	NA
761	GAT	1.16526823450733	1	1	mmu-miR-10b-5p	12 vs. 3	0.259340202402329
762	heart	0.402433200008463	NA	NA	mmu-miR-10b-5p	12 vs. 3	NA
763	kidney	2.65058359402532	0.333333333333333	0.740530303030303	mmu-miR-10b-5p	12 vs. 3	1.29210037458587
764	liver	0.473081667115916	NA	NA	mmu-miR-10b-5p	12 vs. 3	NA
765	lung	1.1661568704268	1	1	mmu-miR-10b-5p	12 vs. 3	0.204886662956763
766	MAT	0.600377626132785	NA	NA	mmu-miR-10b-5p	12 vs. 3	NA
767	pancreas	0.866959676981129	0.666666666666667	1	mmu-miR-10b-5p	12 vs. 3	-0.446697576200408
768	spleen	1.31437029031936	0.333333333333333	1	mmu-miR-10b-5p	12 vs. 3	2.46613936939674
769	BAT	2.27540919058687	0.666666666666667	1	mmu-miR-10b-5p	15 vs. 3	0.972643227888502
770	GAT	2.28234955175761	NA	NA	mmu-miR-10b-5p	15 vs. 3	NA
771	heart	0.854575289317643	0.666666666666667	1	mmu-miR-10b-5p	15 vs. 3	-0.524519906407708
772	kidney	3.15435597842461	0.333333333333333	0.735883424408014	mmu-miR-10b-5p	15 vs. 3	1.49365888607917
773	liver	0.902656135079702	0.666666666666667	1	mmu-miR-10b-5p	15 vs. 3	-1.01406334042633
774	lung	1.23169998833546	0.666666666666667	1	mmu-miR-10b-5p	15 vs. 3	0.198575309303286
775	MAT	0.330297743141509	NA	NA	mmu-miR-10b-5p	15 vs. 3	NA
776	pancreas	0.857656048376463	0.666666666666667	1	mmu-miR-10b-5p	15 vs. 3	-0.980161711867051
777	spleen	0.977010654867936	1	1	mmu-miR-10b-5p	15 vs. 3	-0.0712936295469519
778	BAT	8.27974474627172	NA	NA	mmu-miR-10b-5p	18 vs. 3	NA
779	GAT	1.02594325245859	NA	NA	mmu-miR-10b-5p	18 vs. 3	NA
780	heart	0.960758753302199	1	1	mmu-miR-10b-5p	18 vs. 3	-0.184086929230585
781	kidney	4.35956640446273	0.333333333333333	0.583694083694084	mmu-miR-10b-5p	18 vs. 3	1.95801991655986
782	liver	0.954683572905396	0.333333333333333	0.833333333333333	mmu-miR-10b-5p	18 vs. 3	-1.64703144720718
783	lung	2.28262290631297	0.666666666666667	1	mmu-miR-10b-5p	18 vs. 3	1.1107663598628
784	MAT	0.596900902437027	NA	NA	mmu-miR-10b-5p	18 vs. 3	NA
785	pancreas	0.758536252758722	0.333333333333333	0.812189054726368	mmu-miR-10b-5p	18 vs. 3	-1.81961891937181
786	spleen	0.576301921861412	0.333333333333333	0.798469387755102	mmu-miR-10b-5p	18 vs. 3	-2.84257639207222
787	BAT	3.22889632242795	0.333333333333333	0.812574139976275	mmu-miR-10b-5p	21 vs. 3	1.7415648689942
788	GAT	1.18208943539104	0.666666666666667	0.953718148725949	mmu-miR-10b-5p	21 vs. 3	0.680575678027719
789	heart	0.627577864683526	0.666666666666667	0.968533333333333	mmu-miR-10b-5p	21 vs. 3	-1.07150162810602
790	kidney	0.773962406832174	NA	NA	mmu-miR-10b-5p	21 vs. 3	NA
791	liver	1.14183267228914	NA	NA	mmu-miR-10b-5p	21 vs. 3	NA
792	lung	1.38460520989477	NA	NA	mmu-miR-10b-5p	21 vs. 3	NA
793	MAT	0.45911370309385	NA	NA	mmu-miR-10b-5p	21 vs. 3	NA
794	pancreas	0.63637250523913	0.333333333333333	0.655367231638418	mmu-miR-10b-5p	21 vs. 3	-2.72310562717377
795	spleen	1.16218309819115	0.333333333333333	0.765700483091787	mmu-miR-10b-5p	21 vs. 3	1.70221487497629
796	GAT	0.847282393430609	0.333333333333333	0.737827715355805	mmu-miR-1187	6 vs. 3	-4.64819249664568
797	heart	0.942847708642006	0.666666666666667	1	mmu-miR-1187	6 vs. 3	-0.579614468698719
798	kidney	1.02780220390396	0.666666666666667	1	mmu-miR-1187	6 vs. 3	0.41983972406087
799	liver	1.09587029932109	1	1	mmu-miR-1187	6 vs. 3	0.602605681447196
800	lung	1.01781766970594	1	1	mmu-miR-1187	6 vs. 3	0.128926536640658
801	MAT	0.925259401344047	NA	NA	mmu-miR-1187	6 vs. 3	NA
802	pancreas	0.997167148064503	1	1	mmu-miR-1187	6 vs. 3	-0.0358519888442471
803	spleen	0.892285419477858	0.333333333333333	1	mmu-miR-1187	6 vs. 3	-1.15145325298538
804	BAT	1.14425125530103	NA	NA	mmu-miR-1187	9 vs. 3	NA
805	GAT	0.976424921013701	1	1	mmu-miR-1187	9 vs. 3	-0.224695857028923
806	heart	0.883930479267147	NA	NA	mmu-miR-1187	9 vs. 3	-1.57382298727107
807	kidney	0.94672704354203	NA	NA	mmu-miR-1187	9 vs. 3	NA
808	liver	1.01393154738646	1	1	mmu-miR-1187	9 vs. 3	0.229064054467042
809	lung	0.988285558096797	1	1	mmu-miR-1187	9 vs. 3	-0.0964393758217891
810	MAT	0.983885026091166	NA	NA	mmu-miR-1187	9 vs. 3	NA
811	pancreas	1.01252170980749	1	1	mmu-miR-1187	9 vs. 3	0.137750988506995
812	spleen	0.994670327925725	NA	NA	mmu-miR-1187	9 vs. 3	NA
813	BAT	0.935415814923973	NA	NA	mmu-miR-1187	12 vs. 3	NA
814	GAT	0.849599701310152	0.333333333333333	1	mmu-miR-1187	12 vs. 3	-3.01925897074642
815	heart	1.13835915594138	NA	NA	mmu-miR-1187	12 vs. 3	NA
816	kidney	1.06919270686765	0.666666666666667	1	mmu-miR-1187	12 vs. 3	0.766652714140081
817	liver	1.01117336521576	NA	NA	mmu-miR-1187	12 vs. 3	NA
818	lung	1.1092715795663	0.666666666666667	1	mmu-miR-1187	12 vs. 3	0.535518313601301
819	MAT	0.97762046754022	NA	NA	mmu-miR-1187	12 vs. 3	NA
820	pancreas	0.944261703180641	NA	NA	mmu-miR-1187	12 vs. 3	-1
821	spleen	0.952977524972727	0.666666666666667	1	mmu-miR-1187	12 vs. 3	-0.354664992597735
822	BAT	0.764403690836939	0.333333333333333	1	mmu-miR-1187	15 vs. 3	-1.60235379093414
823	GAT	0.996394616060073	NA	NA	mmu-miR-1187	15 vs. 3	NA
824	heart	1.01019522925911	0.666666666666667	1	mmu-miR-1187	15 vs. 3	0.0857788611480173
825	kidney	0.994557074999321	1	1	mmu-miR-1187	15 vs. 3	-0.0740920812192658
826	liver	0.968944690646007	1	1	mmu-miR-1187	15 vs. 3	-0.572415421206103
827	lung	0.899354743890538	NA	NA	mmu-miR-1187	15 vs. 3	-1
828	MAT	1.00991634984428	NA	NA	mmu-miR-1187	15 vs. 3	NA
829	pancreas	0.944261703180641	NA	NA	mmu-miR-1187	15 vs. 3	-1
830	spleen	0.774756224017189	0.333333333333333	0.96760710553814	mmu-miR-1187	15 vs. 3	-2.03210076712536
831	BAT	0.49108777908702	NA	NA	mmu-miR-1187	18 vs. 3	NA
832	GAT	0.904141658723352	NA	NA	mmu-miR-1187	18 vs. 3	NA
833	heart	0.987358682986437	1	1	mmu-miR-1187	18 vs. 3	-0.133434532438443
834	kidney	1.08888162631478	0.333333333333333	0.583694083694084	mmu-miR-1187	18 vs. 3	1.5496692684505
835	liver	1.07400148405375	0.666666666666667	1	mmu-miR-1187	18 vs. 3	0.832708830063977
836	lung	1.12505744482768	0.666666666666667	1	mmu-miR-1187	18 vs. 3	1.00524086386219
837	MAT	0.942506403525728	NA	NA	mmu-miR-1187	18 vs. 3	NA
838	pancreas	1.09047635735577	1	1	mmu-miR-1187	18 vs. 3	0.558913267633427
839	spleen	1.05470903493087	1	1	mmu-miR-1187	18 vs. 3	0.205793007012285
840	BAT	0.689843022132469	0.333333333333333	0.812574139976275	mmu-miR-1187	21 vs. 3	-1.75052476095049
841	GAT	1.00459187505075	1	1	mmu-miR-1187	21 vs. 3	0.0610186276381559
842	heart	0.972026070525255	0.666666666666667	0.968533333333333	mmu-miR-1187	21 vs. 3	-0.29661306430784
843	kidney	1.03369080204211	NA	NA	mmu-miR-1187	21 vs. 3	NA
844	liver	1.26011142509296	NA	NA	mmu-miR-1187	21 vs. 3	NA
845	lung	1.24250958859525	NA	NA	mmu-miR-1187	21 vs. 3	NA
846	MAT	1.15128548841537	NA	NA	mmu-miR-1187	21 vs. 3	NA
847	pancreas	1.37193632346386	1	1	mmu-miR-1187	21 vs. 3	0.836675806863768
848	spleen	0.81532854609053	0.333333333333333	0.765700483091787	mmu-miR-1187	21 vs. 3	-1.93810504285044
849	GAT	0.652754175758063	0.333333333333333	0.737827715355805	mmu-miR-1195	6 vs. 3	-2.1672861326434
850	heart	0.889084848415183	0.666666666666667	1	mmu-miR-1195	6 vs. 3	-0.516247512166702
851	kidney	1.24487219910615	0.666666666666667	1	mmu-miR-1195	6 vs. 3	1.15593876093839
852	liver	0.44265824520675	0.333333333333333	0.846817691477886	mmu-miR-1195	6 vs. 3	-1.32256543973634
853	lung	0.745117549485359	0.333333333333333	1	mmu-miR-1195	6 vs. 3	-1.52906426835484
854	MAT	0.916467041839683	NA	NA	mmu-miR-1195	6 vs. 3	NA
855	pancreas	0.477247132818675	0.333333333333333	0.966329966329966	mmu-miR-1195	6 vs. 3	-2.96325047343732
856	spleen	0.852734597459368	1	1	mmu-miR-1195	6 vs. 3	-0.89411054726977
857	BAT	1.15167759457508	NA	NA	mmu-miR-1195	9 vs. 3	NA
858	GAT	0.860115092254249	0.666666666666667	1	mmu-miR-1195	9 vs. 3	-0.784405436663674
859	heart	1.12520943886664	0.666666666666667	1	mmu-miR-1195	9 vs. 3	0.446950833600195
860	kidney	0.61026162682225	NA	NA	mmu-miR-1195	9 vs. 3	NA
861	liver	0.590957663609279	0.666666666666667	1	mmu-miR-1195	9 vs. 3	-0.843544671088951
862	lung	0.633436560895555	0.333333333333333	1	mmu-miR-1195	9 vs. 3	-1.47758026149166
863	MAT	2.04327932750211	NA	NA	mmu-miR-1195	9 vs. 3	NA
864	pancreas	0.632671067292904	0.666666666666667	1	mmu-miR-1195	9 vs. 3	-1.3872482586689
865	spleen	1.07490946005099	NA	NA	mmu-miR-1195	9 vs. 3	NA
866	BAT	0.631036071868229	NA	NA	mmu-miR-1195	12 vs. 3	NA
867	GAT	0.798070958338229	0.666666666666667	1	mmu-miR-1195	12 vs. 3	-1.26384406320893
868	heart	2.55122401031249	NA	NA	mmu-miR-1195	12 vs. 3	NA
869	kidney	1.11447476656307	0.333333333333333	0.740530303030303	mmu-miR-1195	12 vs. 3	1.16698211312441
870	liver	0.574078617076366	NA	NA	mmu-miR-1195	12 vs. 3	NA
871	lung	0.783502012340565	0.666666666666667	1	mmu-miR-1195	12 vs. 3	-1.25464291566677
872	MAT	1.2156532178602	NA	NA	mmu-miR-1195	12 vs. 3	NA
873	pancreas	0.723840749402823	0.666666666666667	1	mmu-miR-1195	12 vs. 3	-0.609418669317378
874	spleen	0.884070219024205	1	1	mmu-miR-1195	12 vs. 3	-0.465516711520661
875	BAT	0.727792440495512	0.666666666666667	1	mmu-miR-1195	15 vs. 3	-1.00950900637258
876	GAT	0.554985523536275	NA	NA	mmu-miR-1195	15 vs. 3	NA
877	heart	0.801092390858959	0.666666666666667	1	mmu-miR-1195	15 vs. 3	-1.07509976188181
878	kidney	0.791025629968676	0.333333333333333	0.735883424408014	mmu-miR-1195	15 vs. 3	-2.15888495692362
879	liver	0.594826505817812	0.666666666666667	1	mmu-miR-1195	15 vs. 3	-0.831224272809182
880	lung	0.50025207165206	0.333333333333333	1	mmu-miR-1195	15 vs. 3	-1.47949600732489
881	MAT	1.53114376640404	NA	NA	mmu-miR-1195	15 vs. 3	NA
882	pancreas	0.722769767267266	0.333333333333333	1	mmu-miR-1195	15 vs. 3	-1.27149837683532
883	spleen	1.12219353746664	1	1	mmu-miR-1195	15 vs. 3	0.327044326135842
884	BAT	0.38981672513758	NA	NA	mmu-miR-1195	18 vs. 3	NA
885	GAT	1.16280249249924	NA	NA	mmu-miR-1195	18 vs. 3	NA
886	heart	0.790245769807009	0.333333333333333	1	mmu-miR-1195	18 vs. 3	-1.65546594700409
887	kidney	0.811190155425678	0.333333333333333	0.583694083694084	mmu-miR-1195	18 vs. 3	-2.03501568043064
888	liver	0.786755251802327	1	1	mmu-miR-1195	18 vs. 3	-0.369493475978939
889	lung	0.643571289575129	0.666666666666667	1	mmu-miR-1195	18 vs. 3	-1.22954203752331
890	MAT	1.67151788659096	NA	NA	mmu-miR-1195	18 vs. 3	NA
891	pancreas	0.59878587918061	0.333333333333333	0.812189054726368	mmu-miR-1195	18 vs. 3	-1.70672638771969
892	spleen	1.29614918762916	0.333333333333333	0.798469387755102	mmu-miR-1195	18 vs. 3	1.50568221774281
893	BAT	0.438065377908077	0.333333333333333	0.812574139976275	mmu-miR-1195	21 vs. 3	-3.69263791667974
894	GAT	0.682467427112744	0.333333333333333	0.689992475545523	mmu-miR-1195	21 vs. 3	-1.40823377294587
895	heart	0.775941964241922	0.666666666666667	0.968533333333333	mmu-miR-1195	21 vs. 3	-0.748250031638667
896	kidney	1.71756078605591	NA	NA	mmu-miR-1195	21 vs. 3	NA
897	liver	0.644227472534739	NA	NA	mmu-miR-1195	21 vs. 3	NA
898	lung	1.39214821582172	NA	NA	mmu-miR-1195	21 vs. 3	NA
899	MAT	1.73046255409305	NA	NA	mmu-miR-1195	21 vs. 3	NA
900	pancreas	1.43768963647271	0.666666666666667	0.981387478849408	mmu-miR-1195	21 vs. 3	0.922692510989011
901	spleen	0.827508546551929	0.333333333333333	0.765700483091787	mmu-miR-1195	21 vs. 3	-1.33640885199391
902	GAT	1.19627307339078	0.333333333333333	0.737827715355805	mmu-miR-1198-5p	6 vs. 3	2.75799389202436
903	heart	1.07602195885724	0.666666666666667	1	mmu-miR-1198-5p	6 vs. 3	0.298095734796374
904	kidney	1.45961000413276	0.666666666666667	1	mmu-miR-1198-5p	6 vs. 3	0.500319000293863
905	liver	0.500991067691458	0.333333333333333	0.846817691477886	mmu-miR-1198-5p	6 vs. 3	-2.98968197335368
906	lung	0.471080014929422	0.333333333333333	1	mmu-miR-1198-5p	6 vs. 3	-2.45225285480598
907	MAT	0.858564567279585	NA	NA	mmu-miR-1198-5p	6 vs. 3	NA
908	pancreas	0.625802283974981	0.666666666666667	1	mmu-miR-1198-5p	6 vs. 3	-1.2511925429161
909	spleen	0.746286486748543	1	1	mmu-miR-1198-5p	6 vs. 3	-0.579259363803319
910	BAT	1.05958403587187	NA	NA	mmu-miR-1198-5p	9 vs. 3	NA
911	GAT	1.16480091370852	1	1	mmu-miR-1198-5p	9 vs. 3	0.497108616006334
912	heart	1.33950817161591	0.666666666666667	1	mmu-miR-1198-5p	9 vs. 3	0.940495392055522
913	kidney	1.69658364311216	NA	NA	mmu-miR-1198-5p	9 vs. 3	NA
914	liver	0.532155377049412	0.333333333333333	0.928082191780822	mmu-miR-1198-5p	9 vs. 3	-2.65512492916806
915	lung	0.85610633211923	0.333333333333333	1	mmu-miR-1198-5p	9 vs. 3	-1.33580055813175
916	MAT	0.942059548205388	NA	NA	mmu-miR-1198-5p	9 vs. 3	NA
917	pancreas	0.700298703751875	0.333333333333333	0.827956989247312	mmu-miR-1198-5p	9 vs. 3	-1.19022375351126
918	spleen	0.679296017415527	NA	NA	mmu-miR-1198-5p	9 vs. 3	NA
919	BAT	0.923395110830173	NA	NA	mmu-miR-1198-5p	12 vs. 3	NA
920	GAT	1.0067563867122	1	1	mmu-miR-1198-5p	12 vs. 3	0.078654450715545
921	heart	0.604305907499411	NA	NA	mmu-miR-1198-5p	12 vs. 3	NA
922	kidney	1.14429382779461	1	1	mmu-miR-1198-5p	12 vs. 3	0.220382311287873
923	liver	0.399685695170939	NA	NA	mmu-miR-1198-5p	12 vs. 3	NA
924	lung	0.713413258419815	0.333333333333333	0.950654582074522	mmu-miR-1198-5p	12 vs. 3	-2.88635569515846
925	MAT	0.70941480229243	NA	NA	mmu-miR-1198-5p	12 vs. 3	NA
926	pancreas	0.627989471923461	0.666666666666667	1	mmu-miR-1198-5p	12 vs. 3	-1.23486344707611
927	spleen	0.706268251193132	0.666666666666667	1	mmu-miR-1198-5p	12 vs. 3	-0.609597114990684
928	BAT	1.18098229522263	0.666666666666667	1	mmu-miR-1198-5p	15 vs. 3	0.796000408469404
929	GAT	1.36440766267804	NA	NA	mmu-miR-1198-5p	15 vs. 3	NA
930	heart	1.03974730225648	1	1	mmu-miR-1198-5p	15 vs. 3	0.198527990452716
931	kidney	1.61651343738786	1	1	mmu-miR-1198-5p	15 vs. 3	0.840231395839448
932	liver	0.486233236459431	0.333333333333333	1	mmu-miR-1198-5p	15 vs. 3	-2.89543588216441
933	lung	0.866608305786361	0.333333333333333	1	mmu-miR-1198-5p	15 vs. 3	-1.23136631020597
934	MAT	0.602107469138636	NA	NA	mmu-miR-1198-5p	15 vs. 3	NA
935	pancreas	0.706123048082263	0.666666666666667	1	mmu-miR-1198-5p	15 vs. 3	-1.13806808921545
936	spleen	0.85954427526986	1	1	mmu-miR-1198-5p	15 vs. 3	-0.296978063178328
937	BAT	2.68540579168725	NA	NA	mmu-miR-1198-5p	18 vs. 3	NA
938	GAT	1.22087255441692	NA	NA	mmu-miR-1198-5p	18 vs. 3	NA
939	heart	0.879968653415194	0.666666666666667	1	mmu-miR-1198-5p	18 vs. 3	-0.583472598486225
940	kidney	1.7557899119461	0.666666666666667	0.929885057471264	mmu-miR-1198-5p	18 vs. 3	0.98675562732759
941	liver	0.615004912881034	0.666666666666667	1	mmu-miR-1198-5p	18 vs. 3	-1.24193921673926
942	lung	0.752622470312593	0.333333333333333	1	mmu-miR-1198-5p	18 vs. 3	-1.73588886216746
943	MAT	0.866664446894762	NA	NA	mmu-miR-1198-5p	18 vs. 3	NA
944	pancreas	0.518730949398775	0.333333333333333	0.812189054726368	mmu-miR-1198-5p	18 vs. 3	-2.18553960201812
945	spleen	0.513837583711077	0.666666666666667	0.944193061840121	mmu-miR-1198-5p	18 vs. 3	-1.24753015894721
946	BAT	1.64723581976041	0.333333333333333	0.812574139976275	mmu-miR-1198-5p	21 vs. 3	2.02494428568018
947	GAT	2.2559996537499	0.333333333333333	0.689992475545523	mmu-miR-1198-5p	21 vs. 3	21.666043921862
948	heart	0.711871226208803	0.333333333333333	0.83609576427256	mmu-miR-1198-5p	21 vs. 3	-1.78159368428534
949	kidney	4.59847083119547	NA	NA	mmu-miR-1198-5p	21 vs. 3	NA
950	liver	0.714307139252875	NA	NA	mmu-miR-1198-5p	21 vs. 3	NA
951	lung	1.06639488417508	NA	NA	mmu-miR-1198-5p	21 vs. 3	NA
952	MAT	1.24945345805583	NA	NA	mmu-miR-1198-5p	21 vs. 3	NA
953	pancreas	0.498496195393324	NA	NA	mmu-miR-1198-5p	21 vs. 3	-2.33864395608799
954	spleen	0.481282389202475	0.666666666666667	0.921511627906977	mmu-miR-1198-5p	21 vs. 3	-1.31923362984244
955	GAT	0.77578726891218	0.333333333333333	0.737827715355805	mmu-miR-12191-3p	6 vs. 3	-3.3497845862494
956	heart	1.26873361686639	0.333333333333333	1	mmu-miR-12191-3p	6 vs. 3	2.4265165331137
957	kidney	1.10796637544231	1	1	mmu-miR-12191-3p	6 vs. 3	0.196623564622229
958	liver	0.60710884516792	0.333333333333333	0.846817691477886	mmu-miR-12191-3p	6 vs. 3	-2.02015189648575
959	lung	0.894535223827345	0.666666666666667	1	mmu-miR-12191-3p	6 vs. 3	-0.806671147826425
960	MAT	0.939785911746242	NA	NA	mmu-miR-12191-3p	6 vs. 3	NA
961	pancreas	0.824969319875749	0.666666666666667	1	mmu-miR-12191-3p	6 vs. 3	-0.921025067227757
962	spleen	0.84071699342717	0.666666666666667	1	mmu-miR-12191-3p	6 vs. 3	-0.683170903604103
963	BAT	0.606561119194558	NA	NA	mmu-miR-12191-3p	9 vs. 3	NA
964	GAT	1.14284788525283	1	1	mmu-miR-12191-3p	9 vs. 3	0.305868493591882
965	heart	0.801704863102943	0.333333333333333	1	mmu-miR-12191-3p	9 vs. 3	-1.38897903970693
966	kidney	1.38397114011504	NA	NA	mmu-miR-12191-3p	9 vs. 3	NA
967	liver	0.737785872386023	0.333333333333333	0.928082191780822	mmu-miR-12191-3p	9 vs. 3	-1.72759233407175
968	lung	0.975962618123635	1	1	mmu-miR-12191-3p	9 vs. 3	-0.101295884653656
969	MAT	0.996599068492041	NA	NA	mmu-miR-12191-3p	9 vs. 3	NA
970	pancreas	1.09007545168899	1	1	mmu-miR-12191-3p	9 vs. 3	0.474627838886002
971	spleen	1.07501246910216	NA	NA	mmu-miR-12191-3p	9 vs. 3	NA
972	BAT	0.606561119194558	NA	NA	mmu-miR-12191-3p	12 vs. 3	NA
973	GAT	0.913812150798408	0.333333333333333	1	mmu-miR-12191-3p	12 vs. 3	-3.19144784002999
974	heart	0.864246879610592	NA	NA	mmu-miR-12191-3p	12 vs. 3	NA
975	kidney	1.28816093040027	0.666666666666667	1	mmu-miR-12191-3p	12 vs. 3	0.537117016606465
976	liver	0.831231186177282	NA	NA	mmu-miR-12191-3p	12 vs. 3	NA
977	lung	1.60731748377851	0.333333333333333	0.950654582074522	mmu-miR-12191-3p	12 vs. 3	7.22914887767724
978	MAT	0.880141980194967	NA	NA	mmu-miR-12191-3p	12 vs. 3	NA
979	pancreas	1.99793215658442	0.333333333333333	1	mmu-miR-12191-3p	12 vs. 3	1.94607896674801
980	spleen	0.740670497031889	0.666666666666667	1	mmu-miR-12191-3p	12 vs. 3	-0.784830128393783
981	BAT	1.0348883900404	1	1	mmu-miR-12191-3p	15 vs. 3	0.179477198314137
982	GAT	0.993068936149753	NA	NA	mmu-miR-12191-3p	15 vs. 3	NA
983	heart	0.863802873353193	0.333333333333333	1	mmu-miR-12191-3p	15 vs. 3	-1.6309015013184
984	kidney	1.34213798250081	1	1	mmu-miR-12191-3p	15 vs. 3	0.700606461327695
985	liver	0.756831468185555	0.333333333333333	1	mmu-miR-12191-3p	15 vs. 3	-1.45043784261113
986	lung	0.707544750178659	0.333333333333333	1	mmu-miR-12191-3p	15 vs. 3	-4.86956657699121
987	MAT	0.844574436855946	NA	NA	mmu-miR-12191-3p	15 vs. 3	NA
988	pancreas	0.953097671378883	1	1	mmu-miR-12191-3p	15 vs. 3	-0.232380437192147
989	spleen	0.947334065091931	1	1	mmu-miR-12191-3p	15 vs. 3	-0.223942868703217
990	BAT	0.960782545483607	NA	NA	mmu-miR-12191-3p	18 vs. 3	NA
991	GAT	1.01765056219812	NA	NA	mmu-miR-12191-3p	18 vs. 3	NA
992	heart	0.710120265251572	0.333333333333333	1	mmu-miR-12191-3p	18 vs. 3	-4.02529171935508
993	kidney	1.26963900482874	1	1	mmu-miR-12191-3p	18 vs. 3	0.563794486213967
994	liver	0.628410195233413	0.333333333333333	0.833333333333333	mmu-miR-12191-3p	18 vs. 3	-2.55977173133964
995	lung	1.24666148675414	0.666666666666667	1	mmu-miR-12191-3p	18 vs. 3	0.909211295965369
996	MAT	0.973724725928021	NA	NA	mmu-miR-12191-3p	18 vs. 3	NA
997	pancreas	0.884432058413634	0.666666666666667	0.996186117467582	mmu-miR-12191-3p	18 vs. 3	-0.489608870932234
998	spleen	0.652315507815394	0.333333333333333	0.798469387755102	mmu-miR-12191-3p	18 vs. 3	-1.40570844860856
999	BAT	0.965816003047372	1	1	mmu-miR-12191-3p	21 vs. 3	-0.114342308088629
1000	GAT	1.05813391525695	0.666666666666667	0.953718148725949	mmu-miR-12191-3p	21 vs. 3	0.841048381734289
1001	heart	0.742183076279171	0.333333333333333	0.83609576427256	mmu-miR-12191-3p	21 vs. 3	-1.82383001085562
1002	kidney	2.26596228943249	NA	NA	mmu-miR-12191-3p	21 vs. 3	NA
1003	liver	0.692359677896428	NA	NA	mmu-miR-12191-3p	21 vs. 3	NA
1004	lung	1.73822200900705	NA	NA	mmu-miR-12191-3p	21 vs. 3	NA
1005	MAT	0.851411481079408	NA	NA	mmu-miR-12191-3p	21 vs. 3	NA
1006	pancreas	1.98317939921035	1	1	mmu-miR-12191-3p	21 vs. 3	0.686482071556495
1007	spleen	0.472974957246045	0.333333333333333	0.765700483091787	mmu-miR-12191-3p	21 vs. 3	-3.0822561635113
1008	GAT	0.295046100850204	0.333333333333333	0.737827715355805	mmu-miR-122-3p	6 vs. 3	-2.57589133012026
1009	heart	0.550307501388447	0.333333333333333	1	mmu-miR-122-3p	6 vs. 3	-2.26983469653233
1010	kidney	0.356482770051186	1	1	mmu-miR-122-3p	6 vs. 3	-0.688084187491308
1011	liver	2.829569215035	0.333333333333333	0.846817691477886	mmu-miR-122-3p	6 vs. 3	2.46563250015864
1012	lung	0.528415239575746	0.333333333333333	1	mmu-miR-122-3p	6 vs. 3	-1.9257415527112
1013	MAT	1.16587840529419	NA	NA	mmu-miR-122-3p	6 vs. 3	NA
1014	pancreas	3.14970361060718	1	1	mmu-miR-122-3p	6 vs. 3	0.802069696651753
1015	spleen	1.73906374050368	0.666666666666667	1	mmu-miR-122-3p	6 vs. 3	1.08727898765358
1016	BAT	0.232308485234308	NA	NA	mmu-miR-122-3p	9 vs. 3	NA
1017	GAT	0.368003461959298	0.333333333333333	1	mmu-miR-122-3p	9 vs. 3	-2.35122485647731
1018	heart	1.34246182217744	0.666666666666667	1	mmu-miR-122-3p	9 vs. 3	0.691448248363022
1019	kidney	1.07898255850374	NA	NA	mmu-miR-122-3p	9 vs. 3	NA
1020	liver	2.26621844134326	0.333333333333333	0.928082191780822	mmu-miR-122-3p	9 vs. 3	1.76844936052648
1021	lung	0.573945834661454	0.333333333333333	1	mmu-miR-122-3p	9 vs. 3	-1.5297700860061
1022	MAT	1.25152107487132	NA	NA	mmu-miR-122-3p	9 vs. 3	NA
1023	pancreas	1.09901341755588	1	1	mmu-miR-122-3p	9 vs. 3	0.137613636222145
1024	spleen	2.14971713285535	NA	NA	mmu-miR-122-3p	9 vs. 3	NA
1025	BAT	0.111499349624314	NA	NA	mmu-miR-122-3p	12 vs. 3	NA
1026	GAT	0.877140070542407	1	1	mmu-miR-122-3p	12 vs. 3	-0.148646161504753
1027	heart	0.548564078933896	NA	NA	mmu-miR-122-3p	12 vs. 3	NA
1028	kidney	0.746185804021346	1	1	mmu-miR-122-3p	12 vs. 3	-0.169592968876138
1029	liver	7.0165315680243	NA	NA	mmu-miR-122-3p	12 vs. 3	NA
1030	lung	0.88447024417709	0.666666666666667	1	mmu-miR-122-3p	12 vs. 3	-0.51316417553062
1031	MAT	1.66685142058645	NA	NA	mmu-miR-122-3p	12 vs. 3	NA
1032	pancreas	2.85181439267049	0.333333333333333	1	mmu-miR-122-3p	12 vs. 3	6.03082971495054
1033	spleen	1.10086482303633	0.666666666666667	1	mmu-miR-122-3p	12 vs. 3	0.201195936085311
1034	BAT	0.136340812917379	0.333333333333333	1	mmu-miR-122-3p	15 vs. 3	-3.66163237226998
1035	GAT	0.490171831272898	NA	NA	mmu-miR-122-3p	15 vs. 3	NA
1036	heart	0.881844395062356	1	1	mmu-miR-122-3p	15 vs. 3	-0.280875849042983
1037	kidney	0.544383624154078	1	1	mmu-miR-122-3p	15 vs. 3	-0.388819861298285
1038	liver	5.21704923151758	0.333333333333333	1	mmu-miR-122-3p	15 vs. 3	2.77750031062225
1039	lung	0.770145783599145	0.666666666666667	1	mmu-miR-122-3p	15 vs. 3	-0.800299705653927
1040	MAT	1.05260197040401	NA	NA	mmu-miR-122-3p	15 vs. 3	NA
1041	pancreas	1.25146686437204	0.333333333333333	1	mmu-miR-122-3p	15 vs. 3	1.27311631080916
1042	spleen	1.64744938838482	0.666666666666667	1	mmu-miR-122-3p	15 vs. 3	0.702056859238908
1043	BAT	0.146031695044174	NA	NA	mmu-miR-122-3p	18 vs. 3	NA
1044	GAT	0.866792252662159	NA	NA	mmu-miR-122-3p	18 vs. 3	NA
1045	heart	2.2322919179175	0.666666666666667	1	mmu-miR-122-3p	18 vs. 3	1.15319861707185
1046	kidney	0.470800755999844	1	1	mmu-miR-122-3p	18 vs. 3	-0.507546501530024
1047	liver	1.58997610101833	0.666666666666667	1	mmu-miR-122-3p	18 vs. 3	0.978576495676654
1048	lung	1.29631335981487	0.666666666666667	1	mmu-miR-122-3p	18 vs. 3	0.767990931264703
1049	MAT	2.13738555351608	NA	NA	mmu-miR-122-3p	18 vs. 3	NA
1050	pancreas	1.05295325917238	1	1	mmu-miR-122-3p	18 vs. 3	0.251582192471458
1051	spleen	1.33405864803882	0.666666666666667	0.944193061840121	mmu-miR-122-3p	18 vs. 3	0.637111432697707
1052	BAT	0.103427843251077	0.333333333333333	0.812574139976275	mmu-miR-122-3p	21 vs. 3	-4.28142402637882
1053	GAT	0.76167518749945	0.666666666666667	0.953718148725949	mmu-miR-122-3p	21 vs. 3	-0.611031227159598
1054	heart	0.744874367886856	0.333333333333333	0.83609576427256	mmu-miR-122-3p	21 vs. 3	-1.33994374185154
1055	kidney	0.255270646860785	NA	NA	mmu-miR-122-3p	21 vs. 3	NA
1056	liver	1.61340600127091	NA	NA	mmu-miR-122-3p	21 vs. 3	NA
1057	lung	3.89786020267956	NA	NA	mmu-miR-122-3p	21 vs. 3	NA
1058	MAT	1.39969069392752	NA	NA	mmu-miR-122-3p	21 vs. 3	NA
1059	pancreas	3.14263845853416	0.333333333333333	0.655367231638418	mmu-miR-122-3p	21 vs. 3	1.52113993965683
1060	spleen	4.19145942952152	0.333333333333333	0.765700483091787	mmu-miR-122-3p	21 vs. 3	1.74496840919467
1061	GAT	0.140597802203139	0.333333333333333	0.737827715355805	mmu-miR-122-5p	6 vs. 3	-2.07354825794829
1062	heart	0.317117533327456	0.333333333333333	1	mmu-miR-122-5p	6 vs. 3	-2.89313502130523
1063	kidney	0.860946504594504	1	1	mmu-miR-122-5p	6 vs. 3	-0.109191643748573
1064	liver	0.960092162251242	0.666666666666667	1	mmu-miR-122-5p	6 vs. 3	-0.1051310106238
1065	lung	0.375366777010985	0.666666666666667	1	mmu-miR-122-5p	6 vs. 3	-0.840671886196034
1066	MAT	0.904386185715935	NA	NA	mmu-miR-122-5p	6 vs. 3	NA
1067	pancreas	1.66447068977563	1	1	mmu-miR-122-5p	6 vs. 3	0.416174876690066
1068	spleen	3.52230605612187	0.333333333333333	1	mmu-miR-122-5p	6 vs. 3	1.83268009167983
1069	BAT	1.44969978519195	NA	NA	mmu-miR-122-5p	9 vs. 3	NA
1070	GAT	0.205095145378137	0.333333333333333	1	mmu-miR-122-5p	9 vs. 3	-2.53864471784621
1071	heart	0.71863656066175	0.666666666666667	1	mmu-miR-122-5p	9 vs. 3	-1.21129863492464
1072	kidney	1.52936736540221	NA	NA	mmu-miR-122-5p	9 vs. 3	NA
1073	liver	1.17573362383965	0.666666666666667	1	mmu-miR-122-5p	9 vs. 3	0.443254660363216
1074	lung	0.959879131624174	1	1	mmu-miR-122-5p	9 vs. 3	-0.0733911549470768
1075	MAT	1.54635661586893	NA	NA	mmu-miR-122-5p	9 vs. 3	NA
1076	pancreas	0.574575459574866	1	1	mmu-miR-122-5p	9 vs. 3	-0.552117653565819
1077	spleen	4.08613672517021	NA	NA	mmu-miR-122-5p	9 vs. 3	NA
1078	BAT	0.390904627583372	NA	NA	mmu-miR-122-5p	12 vs. 3	NA
1079	GAT	0.676891594100002	0.666666666666667	1	mmu-miR-122-5p	12 vs. 3	-0.51565929652014
1080	heart	0.528477289886126	NA	NA	mmu-miR-122-5p	12 vs. 3	NA
1081	kidney	1.40438842447033	1	1	mmu-miR-122-5p	12 vs. 3	0.201977219663984
1082	liver	0.994127228142632	NA	NA	mmu-miR-122-5p	12 vs. 3	NA
1083	lung	2.7886455775008	0.333333333333333	0.950654582074522	mmu-miR-122-5p	12 vs. 3	1.62601719015366
1084	MAT	3.29276063908207	NA	NA	mmu-miR-122-5p	12 vs. 3	NA
1085	pancreas	2.12075204055515	0.333333333333333	1	mmu-miR-122-5p	12 vs. 3	1.79005355631032
1086	spleen	1.24667349580605	1	1	mmu-miR-122-5p	12 vs. 3	0.176294874372968
1087	BAT	0.488838377489667	0.666666666666667	1	mmu-miR-122-5p	15 vs. 3	-0.959728930655035
1088	GAT	0.472183915954444	NA	NA	mmu-miR-122-5p	15 vs. 3	NA
1089	heart	0.70538353182668	0.333333333333333	1	mmu-miR-122-5p	15 vs. 3	-1.62779544467163
1090	kidney	1.02070074809853	1	1	mmu-miR-122-5p	15 vs. 3	0.0146863614210945
1091	liver	1.05811046685548	0.666666666666667	1	mmu-miR-122-5p	15 vs. 3	0.138276014318851
1092	lung	1.05469493312429	1	1	mmu-miR-122-5p	15 vs. 3	0.095322733207971
1093	MAT	1.57140986082678	NA	NA	mmu-miR-122-5p	15 vs. 3	NA
1094	pancreas	0.688268788823951	1	1	mmu-miR-122-5p	15 vs. 3	-0.711872177539828
1095	spleen	2.4239559870858	0.666666666666667	1	mmu-miR-122-5p	15 vs. 3	0.832532134161788
1096	BAT	0.31968885724356	NA	NA	mmu-miR-122-5p	18 vs. 3	NA
1097	GAT	3.11802848591877	NA	NA	mmu-miR-122-5p	18 vs. 3	NA
1098	heart	8.03378912173518	0.333333333333333	1	mmu-miR-122-5p	18 vs. 3	3.40206441430813
1099	kidney	0.745971688667863	1	1	mmu-miR-122-5p	18 vs. 3	-0.211189121150865
1100	liver	1.48238495048941	0.666666666666667	1	mmu-miR-122-5p	18 vs. 3	1.07097725865353
1101	lung	10.3632435460772	0.333333333333333	1	mmu-miR-122-5p	18 vs. 3	2.29820575077714
1102	MAT	3.62570392304147	NA	NA	mmu-miR-122-5p	18 vs. 3	NA
1103	pancreas	1.54961210271744	0.333333333333333	0.812189054726368	mmu-miR-122-5p	18 vs. 3	7.06498360413375
1104	spleen	1.21004549215058	1	1	mmu-miR-122-5p	18 vs. 3	0.317999691785189
1105	BAT	0.0981988444338166	0.333333333333333	0.812574139976275	mmu-miR-122-5p	21 vs. 3	-2.5193011309802
1106	GAT	0.642359643647109	1	1	mmu-miR-122-5p	21 vs. 3	-0.707442390788646
1107	heart	0.676746075509224	0.666666666666667	0.968533333333333	mmu-miR-122-5p	21 vs. 3	-1.25266929199736
1108	kidney	0.915390680777936	NA	NA	mmu-miR-122-5p	21 vs. 3	NA
1109	liver	1.50832569646728	NA	NA	mmu-miR-122-5p	21 vs. 3	NA
1110	lung	8.41491873547357	NA	NA	mmu-miR-122-5p	21 vs. 3	NA
1111	MAT	1.26919818925997	NA	NA	mmu-miR-122-5p	21 vs. 3	NA
1112	pancreas	3.11971284352803	0.333333333333333	0.655367231638418	mmu-miR-122-5p	21 vs. 3	2.08183830635288
1113	spleen	4.15104597064824	0.333333333333333	0.765700483091787	mmu-miR-122-5p	21 vs. 3	2.17134434461482
1114	GAT	0.881401319488977	0.333333333333333	0.737827715355805	mmu-miR-12202-3p	6 vs. 3	-2.61162100040825
1115	heart	1.070509258975	0.666666666666667	1	mmu-miR-12202-3p	6 vs. 3	1.07022168949275
1116	kidney	1.25361806711052	NA	NA	mmu-miR-12202-3p	6 vs. 3	2.4449170978478
1117	liver	0.875156091061059	NA	NA	mmu-miR-12202-3p	6 vs. 3	-4.36747639065161
1118	lung	1.15622672355435	0.666666666666667	1	mmu-miR-12202-3p	6 vs. 3	1.10107034097813
1119	MAT	1.17572752983024	NA	NA	mmu-miR-12202-3p	6 vs. 3	NA
1120	pancreas	0.896912397729616	NA	NA	mmu-miR-12202-3p	6 vs. 3	-1
1121	spleen	0.834880364951959	0.666666666666667	1	mmu-miR-12202-3p	6 vs. 3	-1.24578876814042
1122	BAT	1.14661041127446	NA	NA	mmu-miR-12202-3p	9 vs. 3	NA
1123	GAT	0.868647727218205	0.333333333333333	1	mmu-miR-12202-3p	9 vs. 3	-4.37697188290036
1124	heart	1.06442890431249	0.666666666666667	1	mmu-miR-12202-3p	9 vs. 3	0.527121387129517
1125	kidney	1.32585373328993	NA	NA	mmu-miR-12202-3p	9 vs. 3	NA
1126	liver	0.976363729709756	1	1	mmu-miR-12202-3p	9 vs. 3	-0.29240912318166
1127	lung	1.22272311107122	0.333333333333333	1	mmu-miR-12202-3p	9 vs. 3	1.88196794992217
1128	MAT	1.18414612776332	NA	NA	mmu-miR-12202-3p	9 vs. 3	NA
1129	pancreas	0.961749556757142	1	1	mmu-miR-12202-3p	9 vs. 3	-0.301725625820695
1130	spleen	0.864182630866139	NA	NA	mmu-miR-12202-3p	9 vs. 3	NA
1131	BAT	1	NA	NA	mmu-miR-12202-3p	12 vs. 3	NA
1132	GAT	0.928049475639391	0.333333333333333	1	mmu-miR-12202-3p	12 vs. 3	-2.42044707364926
1133	heart	1.03422210568518	NA	NA	mmu-miR-12202-3p	12 vs. 3	NA
1134	kidney	1.08976091795822	NA	NA	mmu-miR-12202-3p	12 vs. 3	4.60143841997789
1135	liver	0.931618666828293	NA	NA	mmu-miR-12202-3p	12 vs. 3	NA
1136	lung	1.13219983173172	0.666666666666667	1	mmu-miR-12202-3p	12 vs. 3	1.13390135783777
1137	MAT	1.08212499545932	NA	NA	mmu-miR-12202-3p	12 vs. 3	NA
1138	pancreas	0.896912397729616	NA	NA	mmu-miR-12202-3p	12 vs. 3	-1
1139	spleen	0.858250874727394	0.666666666666667	1	mmu-miR-12202-3p	12 vs. 3	-1.05207716477683
1140	BAT	1.08319379779908	NA	NA	mmu-miR-12202-3p	15 vs. 3	1
1141	GAT	0.994429565400282	NA	NA	mmu-miR-12202-3p	15 vs. 3	NA
1142	heart	0.963694155526863	1	1	mmu-miR-12202-3p	15 vs. 3	-0.582717735840752
1143	kidney	1.1495169777049	NA	NA	mmu-miR-12202-3p	15 vs. 3	3.41788003240897
1144	liver	0.909929959177957	0.333333333333333	1	mmu-miR-12202-3p	15 vs. 3	-1.90669435359421
1145	lung	0.92480900295532	1	1	mmu-miR-12202-3p	15 vs. 3	-0.712640608178812
1146	MAT	1.08832588588022	NA	NA	mmu-miR-12202-3p	15 vs. 3	NA
1147	pancreas	0.942305950588995	1	1	mmu-miR-12202-3p	15 vs. 3	-0.497384798451539
1148	spleen	0.959430068074398	1	1	mmu-miR-12202-3p	15 vs. 3	-0.377235198044304
1149	BAT	1.2335932291601	NA	NA	mmu-miR-12202-3p	18 vs. 3	NA
1150	GAT	0.837908974610734	NA	NA	mmu-miR-12202-3p	18 vs. 3	NA
1151	heart	0.897161070553958	0.666666666666667	1	mmu-miR-12202-3p	18 vs. 3	-1.05384916843732
1152	kidney	1.31522565710276	NA	NA	mmu-miR-12202-3p	18 vs. 3	4.16954252103192
1153	liver	0.899193218178025	0.333333333333333	0.833333333333333	mmu-miR-12202-3p	18 vs. 3	-2.60293044654258
1154	lung	1.11214726593561	0.666666666666667	1	mmu-miR-12202-3p	18 vs. 3	0.867151827231417
1155	MAT	1.12335244165057	NA	NA	mmu-miR-12202-3p	18 vs. 3	NA
1156	pancreas	0.933319499529417	1	1	mmu-miR-12202-3p	18 vs. 3	-0.595691277667607
1157	spleen	0.785634955951183	0.333333333333333	0.798469387755102	mmu-miR-12202-3p	18 vs. 3	-2.18100558542348
1158	BAT	1.13149113152639	NA	NA	mmu-miR-12202-3p	21 vs. 3	1
1159	GAT	0.863792284892702	0.333333333333333	0.689992475545523	mmu-miR-12202-3p	21 vs. 3	-1.94891179680229
1160	heart	0.876316431522476	0.333333333333333	0.83609576427256	mmu-miR-12202-3p	21 vs. 3	-2.04794909451462
1161	kidney	1.09185726666762	NA	NA	mmu-miR-12202-3p	21 vs. 3	NA
1162	liver	1.12014061483013	NA	NA	mmu-miR-12202-3p	21 vs. 3	NA
1163	lung	0.899354743890538	NA	NA	mmu-miR-12202-3p	21 vs. 3	NA
1164	MAT	1.31952595374789	NA	NA	mmu-miR-12202-3p	21 vs. 3	NA
1165	pancreas	0.896912397729616	NA	NA	mmu-miR-12202-3p	21 vs. 3	-1
1166	spleen	0.757407985230498	0.333333333333333	0.765700483091787	mmu-miR-12202-3p	21 vs. 3	-2.54560517100453
1167	GAT	2.15931698267381	0.333333333333333	0.737827715355805	mmu-miR-12206-5p	6 vs. 3	3.21079655031427
1168	heart	1.27158476182227	1	1	mmu-miR-12206-5p	6 vs. 3	0.272192242861333
1169	kidney	1.42763564519871	0.666666666666667	1	mmu-miR-12206-5p	6 vs. 3	0.867530697674106
1170	liver	1.27499501935895	1	1	mmu-miR-12206-5p	6 vs. 3	0.620260787560836
1171	lung	0.950528655075693	1	1	mmu-miR-12206-5p	6 vs. 3	-0.0660944080210469
1172	MAT	0.763488946377046	NA	NA	mmu-miR-12206-5p	6 vs. 3	NA
1173	pancreas	0.946518305528301	1	1	mmu-miR-12206-5p	6 vs. 3	-0.449420234175999
1174	spleen	1.1486831097587	0.333333333333333	1	mmu-miR-12206-5p	6 vs. 3	1.90645053402968
1175	BAT	1.07819524682513	NA	NA	mmu-miR-12206-5p	9 vs. 3	NA
1176	GAT	1.70068799827102	0.666666666666667	1	mmu-miR-12206-5p	9 vs. 3	0.957628294606518
1177	heart	1.30399099432569	1	1	mmu-miR-12206-5p	9 vs. 3	0.350864384728688
1178	kidney	1.18691547605617	NA	NA	mmu-miR-12206-5p	9 vs. 3	NA
1179	liver	1.02064103937119	1	1	mmu-miR-12206-5p	9 vs. 3	0.0784027843325402
1180	lung	0.740198452405807	1	1	mmu-miR-12206-5p	9 vs. 3	-0.385980601552694
1181	MAT	0.562543776533379	NA	NA	mmu-miR-12206-5p	9 vs. 3	NA
1182	pancreas	1.17006452690457	0.666666666666667	1	mmu-miR-12206-5p	9 vs. 3	0.936910612341262
1183	spleen	0.95042846776111	NA	NA	mmu-miR-12206-5p	9 vs. 3	NA
1184	BAT	0.94033268512425	NA	NA	mmu-miR-12206-5p	12 vs. 3	NA
1185	GAT	1.0086958430812	1	1	mmu-miR-12206-5p	12 vs. 3	0.0281932215606299
1186	heart	0.508073090397507	NA	NA	mmu-miR-12206-5p	12 vs. 3	NA
1187	kidney	0.816516793456207	0.666666666666667	1	mmu-miR-12206-5p	12 vs. 3	-0.454584914252965
1188	liver	1.00998091744968	NA	NA	mmu-miR-12206-5p	12 vs. 3	NA
1189	lung	0.567895169089692	0.666666666666667	1	mmu-miR-12206-5p	12 vs. 3	-0.657446337701283
1190	MAT	0.473024918822853	NA	NA	mmu-miR-12206-5p	12 vs. 3	NA
1191	pancreas	1.05723269844691	1	1	mmu-miR-12206-5p	12 vs. 3	0.280900951204858
1192	spleen	1.56796077038803	0.666666666666667	1	mmu-miR-12206-5p	12 vs. 3	1.07505715502123
1193	BAT	1.1628384485114	0.333333333333333	1	mmu-miR-12206-5p	15 vs. 3	2.03502200795584
1194	GAT	2.76339513274075	NA	NA	mmu-miR-12206-5p	15 vs. 3	NA
1195	heart	1.09609677281333	1	1	mmu-miR-12206-5p	15 vs. 3	0.122496877885723
1196	kidney	1.12196756269097	1	1	mmu-miR-12206-5p	15 vs. 3	0.294071041039808
1197	liver	1.1542679730595	1	1	mmu-miR-12206-5p	15 vs. 3	0.648407543299036
1198	lung	1.23814068422326	0.666666666666667	1	mmu-miR-12206-5p	15 vs. 3	0.197919077063206
1199	MAT	0.791453615881864	NA	NA	mmu-miR-12206-5p	15 vs. 3	NA
1200	pancreas	1.53994233506422	0.666666666666667	1	mmu-miR-12206-5p	15 vs. 3	1.16933590631993
1201	spleen	1.11816390515118	0.666666666666667	1	mmu-miR-12206-5p	15 vs. 3	1.21185150097133
1202	BAT	2.258264775542	NA	NA	mmu-miR-12206-5p	18 vs. 3	NA
1203	GAT	0.40631923185788	NA	NA	mmu-miR-12206-5p	18 vs. 3	NA
1204	heart	0.589518321857825	0.666666666666667	1	mmu-miR-12206-5p	18 vs. 3	-0.514437532884203
1205	kidney	1.58302836304964	0.666666666666667	0.929885057471264	mmu-miR-12206-5p	18 vs. 3	1.13695243627555
1206	liver	0.534318732049245	0.333333333333333	0.833333333333333	mmu-miR-12206-5p	18 vs. 3	-2.07700145995544
1207	lung	0.496202480789303	0.666666666666667	1	mmu-miR-12206-5p	18 vs. 3	-0.884177375310281
1208	MAT	0.526866625958386	NA	NA	mmu-miR-12206-5p	18 vs. 3	NA
1209	pancreas	1.20382656568023	0.333333333333333	0.812189054726368	mmu-miR-12206-5p	18 vs. 3	1.40947686710055
1210	spleen	1.24109306438669	1	1	mmu-miR-12206-5p	18 vs. 3	0.528535492005266
1211	BAT	1.6707993510728	0.333333333333333	0.812574139976275	mmu-miR-12206-5p	21 vs. 3	1.8432286173691
1212	GAT	1.49383732149447	1	1	mmu-miR-12206-5p	21 vs. 3	0.484955893301057
1213	heart	1.22086698385629	1	1	mmu-miR-12206-5p	21 vs. 3	0.244211881265934
1214	kidney	1.5327733482173	NA	NA	mmu-miR-12206-5p	21 vs. 3	NA
1215	liver	0.86559807193039	NA	NA	mmu-miR-12206-5p	21 vs. 3	NA
1216	lung	0.793782494805441	NA	NA	mmu-miR-12206-5p	21 vs. 3	NA
1217	MAT	0.384164262140114	NA	NA	mmu-miR-12206-5p	21 vs. 3	NA
1218	pancreas	0.896300072665445	NA	NA	mmu-miR-12206-5p	21 vs. 3	-1
1219	spleen	1.44924871000746	0.666666666666667	0.921511627906977	mmu-miR-12206-5p	21 vs. 3	1.14802136217359
1220	GAT	0.936219192159778	0.333333333333333	0.737827715355805	mmu-miR-122b-5p	6 vs. 3	-1.63096443769819
1221	heart	1.12836274561447	1	1	mmu-miR-122b-5p	6 vs. 3	0.387585387637845
1222	kidney	1	NA	NA	mmu-miR-122b-5p	6 vs. 3	NA
1223	liver	0.802468965897978	0.666666666666667	1	mmu-miR-122b-5p	6 vs. 3	-0.829241690379995
1224	lung	1	NA	NA	mmu-miR-122b-5p	6 vs. 3	NA
1225	MAT	1	NA	NA	mmu-miR-122b-5p	6 vs. 3	NA
1226	pancreas	1	NA	NA	mmu-miR-122b-5p	6 vs. 3	NA
1227	spleen	1	NA	NA	mmu-miR-122b-5p	6 vs. 3	NA
1228	BAT	1	NA	NA	mmu-miR-122b-5p	9 vs. 3	NA
1229	GAT	0.937249045494765	0.333333333333333	1	mmu-miR-122b-5p	9 vs. 3	-1.57820225642668
1230	heart	1.41245757506858	0.666666666666667	1	mmu-miR-122b-5p	9 vs. 3	1.12113816201166
1231	kidney	1	NA	NA	mmu-miR-122b-5p	9 vs. 3	NA
1232	liver	1.07904023038863	0.666666666666667	1	mmu-miR-122b-5p	9 vs. 3	0.675726917245213
1233	lung	1.01697000286754	NA	NA	mmu-miR-122b-5p	9 vs. 3	1
1234	MAT	1	NA	NA	mmu-miR-122b-5p	9 vs. 3	NA
1235	pancreas	1	NA	NA	mmu-miR-122b-5p	9 vs. 3	NA
1236	spleen	1	NA	NA	mmu-miR-122b-5p	9 vs. 3	NA
1237	BAT	1	NA	NA	mmu-miR-122b-5p	12 vs. 3	NA
1238	GAT	0.914296319281031	NA	NA	mmu-miR-122b-5p	12 vs. 3	-2.73732903069987
1239	heart	1.01762802670258	NA	NA	mmu-miR-122b-5p	12 vs. 3	NA
1240	kidney	1	NA	NA	mmu-miR-122b-5p	12 vs. 3	NA
1241	liver	0.840625901478932	NA	NA	mmu-miR-122b-5p	12 vs. 3	NA
1242	lung	1.08028690724358	NA	NA	mmu-miR-122b-5p	12 vs. 3	2.62156661500781
1243	MAT	1	NA	NA	mmu-miR-122b-5p	12 vs. 3	NA
1244	pancreas	1	NA	NA	mmu-miR-122b-5p	12 vs. 3	NA
1245	spleen	1	NA	NA	mmu-miR-122b-5p	12 vs. 3	NA
1246	BAT	1	NA	NA	mmu-miR-122b-5p	15 vs. 3	NA
1247	GAT	1.02407895698204	NA	NA	mmu-miR-122b-5p	15 vs. 3	NA
1248	heart	1.13020835933882	1	1	mmu-miR-122b-5p	15 vs. 3	0.397136854612334
1249	kidney	1	NA	NA	mmu-miR-122b-5p	15 vs. 3	NA
1250	liver	0.84474347186116	0.666666666666667	1	mmu-miR-122b-5p	15 vs. 3	-1.03997932163084
1251	lung	1.0826910716234	NA	NA	mmu-miR-122b-5p	15 vs. 3	1
1252	MAT	1	NA	NA	mmu-miR-122b-5p	15 vs. 3	NA
1253	pancreas	1	NA	NA	mmu-miR-122b-5p	15 vs. 3	NA
1254	spleen	1.021118650033	NA	NA	mmu-miR-122b-5p	15 vs. 3	1
1255	BAT	1	NA	NA	mmu-miR-122b-5p	18 vs. 3	NA
1256	GAT	0.934845544758456	NA	NA	mmu-miR-122b-5p	18 vs. 3	NA
1257	heart	1.02366305300488	1	1	mmu-miR-122b-5p	18 vs. 3	0.0761431499057609
1258	kidney	1	NA	NA	mmu-miR-122b-5p	18 vs. 3	NA
1259	liver	0.86978569676067	0.666666666666667	1	mmu-miR-122b-5p	18 vs. 3	-0.980554481113242
1260	lung	1	NA	NA	mmu-miR-122b-5p	18 vs. 3	NA
1261	MAT	1	NA	NA	mmu-miR-122b-5p	18 vs. 3	NA
1262	pancreas	1	NA	NA	mmu-miR-122b-5p	18 vs. 3	NA
1263	spleen	1	NA	NA	mmu-miR-122b-5p	18 vs. 3	NA
1264	BAT	1	NA	NA	mmu-miR-122b-5p	21 vs. 3	NA
1265	GAT	0.95025787775548	0.666666666666667	0.953718148725949	mmu-miR-122b-5p	21 vs. 3	-1.00845703548061
1266	heart	0.783650481894747	0.666666666666667	0.968533333333333	mmu-miR-122b-5p	21 vs. 3	-0.479909156422871
1267	kidney	1	NA	NA	mmu-miR-122b-5p	21 vs. 3	NA
1268	liver	0.778594429997833	NA	NA	mmu-miR-122b-5p	21 vs. 3	NA
1269	lung	1	NA	NA	mmu-miR-122b-5p	21 vs. 3	NA
1270	MAT	1	NA	NA	mmu-miR-122b-5p	21 vs. 3	NA
1271	pancreas	1	NA	NA	mmu-miR-122b-5p	21 vs. 3	NA
1272	spleen	1.04637278953864	NA	NA	mmu-miR-122b-5p	21 vs. 3	1
1273	GAT	1.09021567327614	0.333333333333333	0.737827715355805	mmu-miR-1247-3p	6 vs. 3	2.7865847278814
1274	heart	1.07875163201817	0.333333333333333	1	mmu-miR-1247-3p	6 vs. 3	1.5290616720594
1275	kidney	1.11389080895895	1	1	mmu-miR-1247-3p	6 vs. 3	0.776761018297799
1276	liver	1.11223268461889	0.666666666666667	1	mmu-miR-1247-3p	6 vs. 3	0.353138376411285
1277	lung	1.03142773645995	0.666666666666667	1	mmu-miR-1247-3p	6 vs. 3	0.980267914926401
1278	MAT	1.07938984181036	NA	NA	mmu-miR-1247-3p	6 vs. 3	NA
1279	pancreas	1.65915162368673	NA	NA	mmu-miR-1247-3p	6 vs. 3	1.27444401477901
1280	spleen	0.990014833323578	1	1	mmu-miR-1247-3p	6 vs. 3	-0.256281160904078
1281	BAT	1	NA	NA	mmu-miR-1247-3p	9 vs. 3	NA
1282	GAT	0.830017267755354	0.333333333333333	1	mmu-miR-1247-3p	9 vs. 3	-5.38051348443378
1283	heart	0.934035610911473	NA	NA	mmu-miR-1247-3p	9 vs. 3	-2.93420720265331
1284	kidney	1.28908863455161	NA	NA	mmu-miR-1247-3p	9 vs. 3	NA
1285	liver	0.80099237085906	0.666666666666667	1	mmu-miR-1247-3p	9 vs. 3	-1.0110256347601
1286	lung	1.0324018480453	0.666666666666667	1	mmu-miR-1247-3p	9 vs. 3	0.927753216202119
1287	MAT	1.0468654228219	NA	NA	mmu-miR-1247-3p	9 vs. 3	NA
1288	pancreas	1	NA	NA	mmu-miR-1247-3p	9 vs. 3	NA
1289	spleen	1.00251950141	NA	NA	mmu-miR-1247-3p	9 vs. 3	NA
1290	BAT	1	NA	NA	mmu-miR-1247-3p	12 vs. 3	NA
1291	GAT	1.23975600470356	0.333333333333333	1	mmu-miR-1247-3p	12 vs. 3	1.80541440279515
1292	heart	0.934035610911473	NA	NA	mmu-miR-1247-3p	12 vs. 3	NA
1293	kidney	1.11092944239945	0.333333333333333	0.740530303030303	mmu-miR-1247-3p	12 vs. 3	1.46557916315893
1294	liver	0.938584297652927	NA	NA	mmu-miR-1247-3p	12 vs. 3	NA
1295	lung	1.07772262885249	0.333333333333333	0.950654582074522	mmu-miR-1247-3p	12 vs. 3	2.87458295603136
1296	MAT	1	NA	NA	mmu-miR-1247-3p	12 vs. 3	NA
1297	pancreas	1	NA	NA	mmu-miR-1247-3p	12 vs. 3	NA
1298	spleen	1.08571128361926	0.333333333333333	1	mmu-miR-1247-3p	12 vs. 3	1.98440613168835
1299	BAT	1	NA	NA	mmu-miR-1247-3p	15 vs. 3	NA
1300	GAT	0.907323137392967	NA	NA	mmu-miR-1247-3p	15 vs. 3	NA
1301	heart	0.955283088569968	0.666666666666667	1	mmu-miR-1247-3p	15 vs. 3	-1.41393751113314
1302	kidney	1.10444949746906	0.333333333333333	0.735883424408014	mmu-miR-1247-3p	15 vs. 3	1.66459248075457
1303	liver	0.874112114728992	1	1	mmu-miR-1247-3p	15 vs. 3	-0.642853656858355
1304	lung	0.975142502698072	NA	NA	mmu-miR-1247-3p	15 vs. 3	-1
1305	MAT	1.02287408581435	NA	NA	mmu-miR-1247-3p	15 vs. 3	NA
1306	pancreas	1.13178670445805	NA	NA	mmu-miR-1247-3p	15 vs. 3	4.94124625553715
1307	spleen	1.10900999506893	0.666666666666667	1	mmu-miR-1247-3p	15 vs. 3	1.04196908612868
1308	BAT	1.05839830729002	NA	NA	mmu-miR-1247-3p	18 vs. 3	NA
1309	GAT	2.0800023653084	NA	NA	mmu-miR-1247-3p	18 vs. 3	NA
1310	heart	1.0143203962527	1	1	mmu-miR-1247-3p	18 vs. 3	0.165959494845916
1311	kidney	1.47368778546897	0.333333333333333	0.583694083694084	mmu-miR-1247-3p	18 vs. 3	1.98236031665514
1312	liver	1.21128094150726	0.666666666666667	1	mmu-miR-1247-3p	18 vs. 3	0.915246188973568
1313	lung	1.1243429602023	0.333333333333333	1	mmu-miR-1247-3p	18 vs. 3	4.40707546736636
1314	MAT	1.0400756196352	NA	NA	mmu-miR-1247-3p	18 vs. 3	NA
1315	pancreas	1.15484547735296	NA	NA	mmu-miR-1247-3p	18 vs. 3	1
1316	spleen	1.06585882136043	0.666666666666667	0.944193061840121	mmu-miR-1247-3p	18 vs. 3	0.882215691638509
1317	BAT	1.05738961013571	NA	NA	mmu-miR-1247-3p	21 vs. 3	1
1318	GAT	1.01249347811448	1	1	mmu-miR-1247-3p	21 vs. 3	0.0996412412442297
1319	heart	0.952718853273763	0.333333333333333	0.83609576427256	mmu-miR-1247-3p	21 vs. 3	-1.58559009985802
1320	kidney	1.32951110981633	NA	NA	mmu-miR-1247-3p	21 vs. 3	NA
1321	liver	0.746051766315394	NA	NA	mmu-miR-1247-3p	21 vs. 3	NA
1322	lung	1.34721467594393	NA	NA	mmu-miR-1247-3p	21 vs. 3	NA
1323	MAT	1.09479344505569	NA	NA	mmu-miR-1247-3p	21 vs. 3	NA
1324	pancreas	1.63293079702021	NA	NA	mmu-miR-1247-3p	21 vs. 3	1
1325	spleen	1.05877720565572	0.666666666666667	0.921511627906977	mmu-miR-1247-3p	21 vs. 3	1.30120861119165
1326	GAT	1.86665145448701	0.333333333333333	0.737827715355805	mmu-miR-125a-5p	6 vs. 3	2.86788950136373
1327	heart	0.993416132884415	1	1	mmu-miR-125a-5p	6 vs. 3	-0.0089320572037274
1328	kidney	1.91973978282801	0.333333333333333	1	mmu-miR-125a-5p	6 vs. 3	1.59413220263205
1329	liver	0.861803138991587	0.666666666666667	1	mmu-miR-125a-5p	6 vs. 3	-0.438066346668125
1330	lung	1.08104554336344	1	1	mmu-miR-125a-5p	6 vs. 3	0.0756183643132695
1331	MAT	0.701181389338529	NA	NA	mmu-miR-125a-5p	6 vs. 3	NA
1332	pancreas	1.39008845948667	1	1	mmu-miR-125a-5p	6 vs. 3	0.494673100660349
1333	spleen	0.791997623290849	1	1	mmu-miR-125a-5p	6 vs. 3	-0.563725992743908
1334	BAT	0.787497368562786	NA	NA	mmu-miR-125a-5p	9 vs. 3	NA
1335	GAT	1.13192326272603	0.666666666666667	1	mmu-miR-125a-5p	9 vs. 3	0.365030560237057
1336	heart	0.874914511597274	1	1	mmu-miR-125a-5p	9 vs. 3	-0.180720654056255
1337	kidney	4.39626675087732	NA	NA	mmu-miR-125a-5p	9 vs. 3	NA
1338	liver	1.6409718341101	0.333333333333333	0.928082191780822	mmu-miR-125a-5p	9 vs. 3	1.69636317704409
1339	lung	3.85630801079022	0.333333333333333	1	mmu-miR-125a-5p	9 vs. 3	1.65462620549783
1340	MAT	0.798686387557459	NA	NA	mmu-miR-125a-5p	9 vs. 3	NA
1341	pancreas	0.543095595013788	0.333333333333333	0.827956989247312	mmu-miR-125a-5p	9 vs. 3	-2.90640219175335
1342	spleen	0.766636143434658	NA	NA	mmu-miR-125a-5p	9 vs. 3	NA
1343	BAT	1.43749008776136	NA	NA	mmu-miR-125a-5p	12 vs. 3	NA
1344	GAT	1.39719555155792	1	1	mmu-miR-125a-5p	12 vs. 3	0.58256265743337
1345	heart	0.696746898503355	NA	NA	mmu-miR-125a-5p	12 vs. 3	NA
1346	kidney	2.78566853498325	0.333333333333333	0.740530303030303	mmu-miR-125a-5p	12 vs. 3	1.83953531687221
1347	liver	0.663264974462345	NA	NA	mmu-miR-125a-5p	12 vs. 3	NA
1348	lung	2.45689877816216	0.666666666666667	1	mmu-miR-125a-5p	12 vs. 3	1.02732067053388
1349	MAT	0.446368490763881	NA	NA	mmu-miR-125a-5p	12 vs. 3	NA
1350	pancreas	1.60205812527724	1	1	mmu-miR-125a-5p	12 vs. 3	0.58848433994307
1351	spleen	0.999043813222349	1	1	mmu-miR-125a-5p	12 vs. 3	-0.00232883865650023
1352	BAT	1.74294484447738	0.666666666666667	1	mmu-miR-125a-5p	15 vs. 3	0.992612556631827
1353	GAT	2.03480367306154	NA	NA	mmu-miR-125a-5p	15 vs. 3	NA
1354	heart	1.8959323428788	0.666666666666667	1	mmu-miR-125a-5p	15 vs. 3	1.02488656739068
1355	kidney	3.4272638346555	0.333333333333333	0.735883424408014	mmu-miR-125a-5p	15 vs. 3	2.60279785472241
1356	liver	1.04339619855703	1	1	mmu-miR-125a-5p	15 vs. 3	0.0821668449963771
1357	lung	0.371687578509154	0.333333333333333	1	mmu-miR-125a-5p	15 vs. 3	-1.21469679506976
1358	MAT	0.259939221326329	NA	NA	mmu-miR-125a-5p	15 vs. 3	NA
1359	pancreas	0.994215849061647	1	1	mmu-miR-125a-5p	15 vs. 3	-0.0279734432400669
1360	spleen	0.605963325441217	0.666666666666667	1	mmu-miR-125a-5p	15 vs. 3	-1.00572826131865
1361	BAT	4.94339027421057	NA	NA	mmu-miR-125a-5p	18 vs. 3	NA
1362	GAT	2.08242613632097	NA	NA	mmu-miR-125a-5p	18 vs. 3	NA
1363	heart	1.83256900376539	0.666666666666667	1	mmu-miR-125a-5p	18 vs. 3	0.969677343583854
1364	kidney	5.11497038303213	0.333333333333333	0.583694083694084	mmu-miR-125a-5p	18 vs. 3	3.84917696196788
1365	liver	0.990442607188384	1	1	mmu-miR-125a-5p	18 vs. 3	-0.0161468425322303
1366	lung	2.0840625912721	0.666666666666667	1	mmu-miR-125a-5p	18 vs. 3	0.821028096218523
1367	MAT	0.552722809557276	NA	NA	mmu-miR-125a-5p	18 vs. 3	NA
1368	pancreas	1.41609754505379	0.666666666666667	0.996186117467582	mmu-miR-125a-5p	18 vs. 3	1.16929502048076
1369	spleen	0.443316528009514	0.333333333333333	0.798469387755102	mmu-miR-125a-5p	18 vs. 3	-1.98442346781074
1370	BAT	1.77869106701295	0.333333333333333	0.812574139976275	mmu-miR-125a-5p	21 vs. 3	3.10508052533705
1371	GAT	1.47936844181708	0.333333333333333	0.689992475545523	mmu-miR-125a-5p	21 vs. 3	1.50843469531489
1372	heart	0.638018095025642	0.666666666666667	0.968533333333333	mmu-miR-125a-5p	21 vs. 3	-0.596444136023718
1373	kidney	1.18641487260326	NA	NA	mmu-miR-125a-5p	21 vs. 3	NA
1374	liver	1.44713878379016	NA	NA	mmu-miR-125a-5p	21 vs. 3	NA
1375	lung	1.64060013922941	NA	NA	mmu-miR-125a-5p	21 vs. 3	NA
1376	MAT	0.647156185946337	NA	NA	mmu-miR-125a-5p	21 vs. 3	NA
1377	pancreas	1.86391523090214	0.333333333333333	0.655367231638418	mmu-miR-125a-5p	21 vs. 3	2.02735356346937
1378	spleen	0.712150445271939	0.666666666666667	0.921511627906977	mmu-miR-125a-5p	21 vs. 3	-0.797351194213652
1379	GAT	1.40418412075221	0.333333333333333	0.737827715355805	mmu-miR-125b-5p	6 vs. 3	1.70924828071434
1380	heart	1.06811907826933	0.666666666666667	1	mmu-miR-125b-5p	6 vs. 3	0.380945724842231
1381	kidney	1.77620022991355	1	1	mmu-miR-125b-5p	6 vs. 3	0.534443778664766
1382	liver	1.05936292596864	1	1	mmu-miR-125b-5p	6 vs. 3	0.298391449535698
1383	lung	0.732150210582782	1	1	mmu-miR-125b-5p	6 vs. 3	-0.249965649399417
1384	MAT	0.534725467838933	NA	NA	mmu-miR-125b-5p	6 vs. 3	NA
1385	pancreas	0.889813219941912	1	1	mmu-miR-125b-5p	6 vs. 3	-0.182353960260479
1386	spleen	0.732403437119678	1	1	mmu-miR-125b-5p	6 vs. 3	-0.740853922793317
1387	BAT	0.635592133224077	NA	NA	mmu-miR-125b-5p	9 vs. 3	NA
1388	GAT	1.01179751589203	1	1	mmu-miR-125b-5p	9 vs. 3	0.0554660810304806
1389	heart	0.84755601780717	0.666666666666667	1	mmu-miR-125b-5p	9 vs. 3	-1.07471345711341
1390	kidney	2.11174677304856	NA	NA	mmu-miR-125b-5p	9 vs. 3	NA
1391	liver	1.28221996002514	0.333333333333333	0.928082191780822	mmu-miR-125b-5p	9 vs. 3	1.90669399845278
1392	lung	1.69637389442982	1	1	mmu-miR-125b-5p	9 vs. 3	0.465392399215333
1393	MAT	0.493120220188389	NA	NA	mmu-miR-125b-5p	9 vs. 3	NA
1394	pancreas	0.733770852530851	0.333333333333333	0.827956989247312	mmu-miR-125b-5p	9 vs. 3	-14.8025062360744
1395	spleen	0.625734785519016	NA	NA	mmu-miR-125b-5p	9 vs. 3	NA
1396	BAT	1.08407442657585	NA	NA	mmu-miR-125b-5p	12 vs. 3	NA
1397	GAT	1.12992057488387	1	1	mmu-miR-125b-5p	12 vs. 3	0.26919462179138
1398	heart	0.526951719435486	NA	NA	mmu-miR-125b-5p	12 vs. 3	NA
1399	kidney	2.1005166639288	1	1	mmu-miR-125b-5p	12 vs. 3	0.717808564881836
1400	liver	0.428600619285319	NA	NA	mmu-miR-125b-5p	12 vs. 3	NA
1401	lung	1.54348533856596	1	1	mmu-miR-125b-5p	12 vs. 3	0.361344641483053
1402	MAT	0.388246819028507	NA	NA	mmu-miR-125b-5p	12 vs. 3	NA
1403	pancreas	0.696111786020646	0.333333333333333	1	mmu-miR-125b-5p	12 vs. 3	-7.69556359441273
1404	spleen	1.09389480234403	1	1	mmu-miR-125b-5p	12 vs. 3	0.171239512467112
1405	BAT	1.74545542880222	0.666666666666667	1	mmu-miR-125b-5p	15 vs. 3	0.879030111079422
1406	GAT	1.69158202651179	NA	NA	mmu-miR-125b-5p	15 vs. 3	NA
1407	heart	1.3652762400619	0.333333333333333	1	mmu-miR-125b-5p	15 vs. 3	2.31968041400067
1408	kidney	2.64118099340065	1	1	mmu-miR-125b-5p	15 vs. 3	0.953680918845528
1409	liver	1.30771789169341	1	1	mmu-miR-125b-5p	15 vs. 3	0.691786734716809
1410	lung	0.607361196887718	0.666666666666667	1	mmu-miR-125b-5p	15 vs. 3	-0.367787062436758
1411	MAT	0.207257596851365	NA	NA	mmu-miR-125b-5p	15 vs. 3	NA
1412	pancreas	0.773722770980205	0.333333333333333	1	mmu-miR-125b-5p	15 vs. 3	-12.4945392440568
1413	spleen	0.868685760891905	1	1	mmu-miR-125b-5p	15 vs. 3	-0.326460572025996
1414	BAT	4.29565971040749	NA	NA	mmu-miR-125b-5p	18 vs. 3	NA
1415	GAT	1.3553708364811	NA	NA	mmu-miR-125b-5p	18 vs. 3	NA
1416	heart	1.01162680598528	1	1	mmu-miR-125b-5p	18 vs. 3	0.0400687929516218
1417	kidney	3.22872420284021	0.333333333333333	0.583694083694084	mmu-miR-125b-5p	18 vs. 3	1.14344573613937
1418	liver	1.07643571712214	1	1	mmu-miR-125b-5p	18 vs. 3	0.20301402587429
1419	lung	1.44220526535191	1	1	mmu-miR-125b-5p	18 vs. 3	0.322966880148152
1420	MAT	0.454609826025154	NA	NA	mmu-miR-125b-5p	18 vs. 3	NA
1421	pancreas	0.783609471239292	0.333333333333333	0.812189054726368	mmu-miR-125b-5p	18 vs. 3	-2.45191373070728
1422	spleen	0.48787233088002	0.333333333333333	0.798469387755102	mmu-miR-125b-5p	18 vs. 3	-1.61800722897763
1423	BAT	2.14623826947161	0.333333333333333	0.812574139976275	mmu-miR-125b-5p	21 vs. 3	4.45045093582875
1424	GAT	1.25059384505966	0.666666666666667	0.953718148725949	mmu-miR-125b-5p	21 vs. 3	0.867491966074976
1425	heart	0.444928434538	0.333333333333333	0.83609576427256	mmu-miR-125b-5p	21 vs. 3	-1.66288695613732
1426	kidney	1.17999808574196	NA	NA	mmu-miR-125b-5p	21 vs. 3	NA
1427	liver	1.24792346946678	NA	NA	mmu-miR-125b-5p	21 vs. 3	NA
1428	lung	0.733877459628917	NA	NA	mmu-miR-125b-5p	21 vs. 3	NA
1429	MAT	0.520631046635152	NA	NA	mmu-miR-125b-5p	21 vs. 3	NA
1430	pancreas	0.878719407437023	1	1	mmu-miR-125b-5p	21 vs. 3	-0.482268143746202
1431	spleen	0.619396918800222	0.666666666666667	0.921511627906977	mmu-miR-125b-5p	21 vs. 3	-1.06890623369154
1432	GAT	1.80426838794245	0.333333333333333	0.737827715355805	mmu-miR-126a-5p	6 vs. 3	5.4991289680209
1433	heart	0.832810935279303	0.666666666666667	1	mmu-miR-126a-5p	6 vs. 3	-1.0634894111601
1434	kidney	1.88840614034422	0.333333333333333	1	mmu-miR-126a-5p	6 vs. 3	5.4445286981985
1435	liver	0.623333468869496	0.666666666666667	1	mmu-miR-126a-5p	6 vs. 3	-1.16334057975781
1436	lung	0.75649208995536	1	1	mmu-miR-126a-5p	6 vs. 3	-0.565469415951119
1437	MAT	1.22771019225317	NA	NA	mmu-miR-126a-5p	6 vs. 3	NA
1438	pancreas	0.618349502681808	0.333333333333333	0.966329966329966	mmu-miR-126a-5p	6 vs. 3	-2.27643512306226
1439	spleen	0.924973237492008	0.333333333333333	1	mmu-miR-126a-5p	6 vs. 3	-1.82620091236513
1440	BAT	0.45861837387702	NA	NA	mmu-miR-126a-5p	9 vs. 3	NA
1441	GAT	1.24330925219341	1	1	mmu-miR-126a-5p	9 vs. 3	0.691921406227996
1442	heart	1.08333068927842	1	1	mmu-miR-126a-5p	9 vs. 3	0.208983684513182
1443	kidney	3.64648082587696	NA	NA	mmu-miR-126a-5p	9 vs. 3	NA
1444	liver	0.476799750521543	0.333333333333333	0.928082191780822	mmu-miR-126a-5p	9 vs. 3	-1.77288882578208
1445	lung	0.712735059491749	0.666666666666667	1	mmu-miR-126a-5p	9 vs. 3	-0.635298307804835
1446	MAT	1.03292874869514	NA	NA	mmu-miR-126a-5p	9 vs. 3	NA
1447	pancreas	0.441397641031414	0.333333333333333	0.827956989247312	mmu-miR-126a-5p	9 vs. 3	-5.25215576254436
1448	spleen	1.27039722460559	NA	NA	mmu-miR-126a-5p	9 vs. 3	NA
1449	BAT	1.33836217926193	NA	NA	mmu-miR-126a-5p	12 vs. 3	NA
1450	GAT	1.23153153657992	1	1	mmu-miR-126a-5p	12 vs. 3	0.602405655776855
1451	heart	0.459835475189372	NA	NA	mmu-miR-126a-5p	12 vs. 3	NA
1452	kidney	2.29391862417993	0.333333333333333	0.740530303030303	mmu-miR-126a-5p	12 vs. 3	5.44426117817259
1453	liver	0.554120255969944	NA	NA	mmu-miR-126a-5p	12 vs. 3	NA
1454	lung	0.347857728408283	0.333333333333333	0.950654582074522	mmu-miR-126a-5p	12 vs. 3	-1.44334540664484
1455	MAT	1.52401528597435	NA	NA	mmu-miR-126a-5p	12 vs. 3	NA
1456	pancreas	0.577647781508473	0.666666666666667	1	mmu-miR-126a-5p	12 vs. 3	-1.10533387452958
1457	spleen	0.947353490865764	1	1	mmu-miR-126a-5p	12 vs. 3	-0.560151736190192
1458	BAT	1.08532705907628	1	1	mmu-miR-126a-5p	15 vs. 3	0.496362156700864
1459	GAT	2.78342176223666	NA	NA	mmu-miR-126a-5p	15 vs. 3	NA
1460	heart	1.13813619963259	0.666666666666667	1	mmu-miR-126a-5p	15 vs. 3	0.481065641372883
1461	kidney	2.66818068393017	0.333333333333333	0.735883424408014	mmu-miR-126a-5p	15 vs. 3	5.96974361480343
1462	liver	0.682539036662708	0.666666666666667	1	mmu-miR-126a-5p	15 vs. 3	-0.644823380685347
1463	lung	1.32092353725737	1	1	mmu-miR-126a-5p	15 vs. 3	0.286726967673989
1464	MAT	1.31637147792093	NA	NA	mmu-miR-126a-5p	15 vs. 3	NA
1465	pancreas	1.07557383711343	1	1	mmu-miR-126a-5p	15 vs. 3	0.283153641627726
1466	spleen	0.801381291631972	1	1	mmu-miR-126a-5p	15 vs. 3	-0.668709025266063
1467	BAT	2.00020183627942	NA	NA	mmu-miR-126a-5p	18 vs. 3	NA
1468	GAT	0.71058854828876	NA	NA	mmu-miR-126a-5p	18 vs. 3	NA
1469	heart	0.804505430822496	1	1	mmu-miR-126a-5p	18 vs. 3	-0.363048196858878
1470	kidney	4.49509671025961	0.333333333333333	0.583694083694084	mmu-miR-126a-5p	18 vs. 3	11.8662213657047
1471	liver	0.518412245521583	0.333333333333333	0.833333333333333	mmu-miR-126a-5p	18 vs. 3	-1.60008497249766
1472	lung	0.54747126587984	0.666666666666667	1	mmu-miR-126a-5p	18 vs. 3	-1.06806173887513
1473	MAT	0.95997329258067	NA	NA	mmu-miR-126a-5p	18 vs. 3	NA
1474	pancreas	0.61114552099916	0.333333333333333	0.812189054726368	mmu-miR-126a-5p	18 vs. 3	-5.05308121888411
1475	spleen	0.662722659788539	0.333333333333333	0.798469387755102	mmu-miR-126a-5p	18 vs. 3	-4.8451040036459
1476	BAT	1.42075749254884	0.666666666666667	0.943526170798898	mmu-miR-126a-5p	21 vs. 3	1.34736764113632
1477	GAT	0.96302839759392	1	1	mmu-miR-126a-5p	21 vs. 3	-0.0954664898404433
1478	heart	1.02364558446896	1	1	mmu-miR-126a-5p	21 vs. 3	0.120948924139756
1479	kidney	2.30752071771999	NA	NA	mmu-miR-126a-5p	21 vs. 3	NA
1480	liver	0.747495880467371	NA	NA	mmu-miR-126a-5p	21 vs. 3	NA
1481	lung	0.451120105069148	NA	NA	mmu-miR-126a-5p	21 vs. 3	NA
1482	MAT	0.785850534588176	NA	NA	mmu-miR-126a-5p	21 vs. 3	NA
1483	pancreas	0.332639913709353	0.333333333333333	0.655367231638418	mmu-miR-126a-5p	21 vs. 3	-16.2402399626504
1484	spleen	1.53668957852042	0.333333333333333	0.765700483091787	mmu-miR-126a-5p	21 vs. 3	1.67341250472684
1485	GAT	1.71999477968485	0.333333333333333	0.737827715355805	mmu-miR-129-5p	6 vs. 3	2.00158795167006
1486	heart	1.29171498503503	0.333333333333333	1	mmu-miR-129-5p	6 vs. 3	1.73126550197454
1487	kidney	2.83857804239707	0.333333333333333	1	mmu-miR-129-5p	6 vs. 3	1.46835676626156
1488	liver	0.846319747952312	0.666666666666667	1	mmu-miR-129-5p	6 vs. 3	-0.390485305782269
1489	lung	0.879102000024495	0.666666666666667	1	mmu-miR-129-5p	6 vs. 3	-0.213515605355595
1490	MAT	2.37261329370317	NA	NA	mmu-miR-129-5p	6 vs. 3	NA
1491	pancreas	2.19298537154325	0.666666666666667	1	mmu-miR-129-5p	6 vs. 3	0.841024189740742
1492	spleen	0.753449575940479	0.666666666666667	1	mmu-miR-129-5p	6 vs. 3	-0.727840965314275
1493	BAT	4.7503100399999	NA	NA	mmu-miR-129-5p	9 vs. 3	NA
1494	GAT	0.755248592894922	1	1	mmu-miR-129-5p	9 vs. 3	-0.595944572156275
1495	heart	1.84897298525694	0.333333333333333	1	mmu-miR-129-5p	9 vs. 3	2.1392767213921
1496	kidney	2.57887931513672	NA	NA	mmu-miR-129-5p	9 vs. 3	NA
1497	liver	1.04650899138134	1	1	mmu-miR-129-5p	9 vs. 3	0.131684214081405
1498	lung	1.05209944800643	1	1	mmu-miR-129-5p	9 vs. 3	0.108616633920671
1499	MAT	1.98267904974424	NA	NA	mmu-miR-129-5p	9 vs. 3	NA
1500	pancreas	0.879030445856579	1	1	mmu-miR-129-5p	9 vs. 3	-0.196549562420064
1501	spleen	0.712454875823591	NA	NA	mmu-miR-129-5p	9 vs. 3	NA
1502	BAT	4.54289049760412	NA	NA	mmu-miR-129-5p	12 vs. 3	NA
1503	GAT	1.23293334070556	1	1	mmu-miR-129-5p	12 vs. 3	0.441241758187636
1504	heart	1.54031150718828	NA	NA	mmu-miR-129-5p	12 vs. 3	NA
1505	kidney	3.29757577002537	0.333333333333333	0.740530303030303	mmu-miR-129-5p	12 vs. 3	1.79083951786206
1506	liver	0.61462419828433	NA	NA	mmu-miR-129-5p	12 vs. 3	NA
1507	lung	1.20518031150958	1	1	mmu-miR-129-5p	12 vs. 3	0.390495445646903
1508	MAT	1.99386257440422	NA	NA	mmu-miR-129-5p	12 vs. 3	NA
1509	pancreas	2.82667949033506	0.666666666666667	1	mmu-miR-129-5p	12 vs. 3	1.1371387125189
1510	spleen	0.793960264877808	0.666666666666667	1	mmu-miR-129-5p	12 vs. 3	-0.54122645216599
1511	BAT	6.69587010163638	0.333333333333333	1	mmu-miR-129-5p	15 vs. 3	14.9576855462952
1512	GAT	0.78779321363184	NA	NA	mmu-miR-129-5p	15 vs. 3	NA
1513	heart	1.22591807770606	0.666666666666667	1	mmu-miR-129-5p	15 vs. 3	1.05446021411733
1514	kidney	2.11628476780602	0.666666666666667	0.981177899210686	mmu-miR-129-5p	15 vs. 3	1.07904479334392
1515	liver	0.982550791023008	1	1	mmu-miR-129-5p	15 vs. 3	-0.0370177191388059
1516	lung	1.14585285667579	0.666666666666667	1	mmu-miR-129-5p	15 vs. 3	0.248398139853777
1517	MAT	0.959538770364863	NA	NA	mmu-miR-129-5p	15 vs. 3	NA
1518	pancreas	0.996460643772482	1	1	mmu-miR-129-5p	15 vs. 3	-0.00603368825738764
1519	spleen	0.776439174320602	1	1	mmu-miR-129-5p	15 vs. 3	-0.73641186750501
1520	BAT	16.4026281329196	NA	NA	mmu-miR-129-5p	18 vs. 3	NA
1521	GAT	1.17090078238772	NA	NA	mmu-miR-129-5p	18 vs. 3	NA
1522	heart	1.98536806443294	0.333333333333333	1	mmu-miR-129-5p	18 vs. 3	4.67565624926239
1523	kidney	2.46421950730138	0.666666666666667	0.929885057471264	mmu-miR-129-5p	18 vs. 3	1.21235851141369
1524	liver	1.29138246029615	0.666666666666667	1	mmu-miR-129-5p	18 vs. 3	0.788328497559267
1525	lung	1.26611938809005	1	1	mmu-miR-129-5p	18 vs. 3	0.512133312454518
1526	MAT	1.67688435518391	NA	NA	mmu-miR-129-5p	18 vs. 3	NA
1527	pancreas	0.885851351422562	1	1	mmu-miR-129-5p	18 vs. 3	-0.21549227032613
1528	spleen	1.35208699444356	0.666666666666667	0.944193061840121	mmu-miR-129-5p	18 vs. 3	0.797110049835467
1529	BAT	5.70212766138398	0.333333333333333	0.812574139976275	mmu-miR-129-5p	21 vs. 3	16.25829932653
1530	GAT	0.835216350180315	0.333333333333333	0.689992475545523	mmu-miR-129-5p	21 vs. 3	-2.79817082210961
1531	heart	1.05821943274456	1	1	mmu-miR-129-5p	21 vs. 3	0.520214672612091
1532	kidney	4.66103412500796	NA	NA	mmu-miR-129-5p	21 vs. 3	NA
1533	liver	1.18646744847522	NA	NA	mmu-miR-129-5p	21 vs. 3	NA
1534	lung	0.63616071052895	NA	NA	mmu-miR-129-5p	21 vs. 3	NA
1535	MAT	2.12951903607496	NA	NA	mmu-miR-129-5p	21 vs. 3	NA
1536	pancreas	3.9500510683529	0.333333333333333	0.655367231638418	mmu-miR-129-5p	21 vs. 3	1.89353860458693
1537	spleen	1.48717539931524	0.666666666666667	0.921511627906977	mmu-miR-129-5p	21 vs. 3	0.814885627448407
1538	GAT	1.08945547876059	0.333333333333333	0.737827715355805	mmu-miR-1306-3p	6 vs. 3	2.14420592127463
1539	heart	0.915489451112577	0.666666666666667	1	mmu-miR-1306-3p	6 vs. 3	-0.916713593203588
1540	kidney	0.995160103995242	1	1	mmu-miR-1306-3p	6 vs. 3	-0.13292115397387
1541	liver	1.03256793000936	NA	NA	mmu-miR-1306-3p	6 vs. 3	1
1542	lung	0.862845725473891	1	1	mmu-miR-1306-3p	6 vs. 3	-0.882905972666124
1543	MAT	1.01210606388515	NA	NA	mmu-miR-1306-3p	6 vs. 3	NA
1544	pancreas	1	NA	NA	mmu-miR-1306-3p	6 vs. 3	NA
1545	spleen	0.949621813084682	1	1	mmu-miR-1306-3p	6 vs. 3	-0.628038729467155
1546	BAT	1	NA	NA	mmu-miR-1306-3p	9 vs. 3	NA
1547	GAT	1.10317275739323	0.666666666666667	1	mmu-miR-1306-3p	9 vs. 3	1.14047084782469
1548	heart	0.947013798505152	0.666666666666667	1	mmu-miR-1306-3p	9 vs. 3	-0.883628397466671
1549	kidney	1.01753033846979	NA	NA	mmu-miR-1306-3p	9 vs. 3	NA
1550	liver	1.07364181283962	NA	NA	mmu-miR-1306-3p	9 vs. 3	1
1551	lung	0.95424768589242	1	1	mmu-miR-1306-3p	9 vs. 3	-0.274649163289884
1552	MAT	1.0468654228219	NA	NA	mmu-miR-1306-3p	9 vs. 3	NA
1553	pancreas	1.05855309644493	NA	NA	mmu-miR-1306-3p	9 vs. 3	1
1554	spleen	0.955055011544434	NA	NA	mmu-miR-1306-3p	9 vs. 3	NA
1555	BAT	1	NA	NA	mmu-miR-1306-3p	12 vs. 3	NA
1556	GAT	1.02894676662631	1	1	mmu-miR-1306-3p	12 vs. 3	0.420742955430622
1557	heart	0.989030141241497	NA	NA	mmu-miR-1306-3p	12 vs. 3	NA
1558	kidney	1.05954252603163	0.333333333333333	0.740530303030303	mmu-miR-1306-3p	12 vs. 3	1.71316654833323
1559	liver	1	NA	NA	mmu-miR-1306-3p	12 vs. 3	NA
1560	lung	0.936101825009351	1	1	mmu-miR-1306-3p	12 vs. 3	-0.397330958244862
1561	MAT	1.01917460538441	NA	NA	mmu-miR-1306-3p	12 vs. 3	NA
1562	pancreas	1	NA	NA	mmu-miR-1306-3p	12 vs. 3	NA
1563	spleen	1.00107729646821	1	1	mmu-miR-1306-3p	12 vs. 3	0.016418584549826
1564	BAT	1	NA	NA	mmu-miR-1306-3p	15 vs. 3	NA
1565	GAT	1.20166920898314	NA	NA	mmu-miR-1306-3p	15 vs. 3	NA
1566	heart	0.903499740903849	0.333333333333333	1	mmu-miR-1306-3p	15 vs. 3	-10.7147047626718
1567	kidney	0.984780480216887	1	1	mmu-miR-1306-3p	15 vs. 3	-0.496475580837389
1568	liver	1	NA	NA	mmu-miR-1306-3p	15 vs. 3	NA
1569	lung	0.870974009089093	1	1	mmu-miR-1306-3p	15 vs. 3	-0.820415267576702
1570	MAT	1.03412141122104	NA	NA	mmu-miR-1306-3p	15 vs. 3	NA
1571	pancreas	1	NA	NA	mmu-miR-1306-3p	15 vs. 3	NA
1572	spleen	1.06852877910599	0.333333333333333	0.96760710553814	mmu-miR-1306-3p	15 vs. 3	1.29154075653908
1573	BAT	1.05839830729002	NA	NA	mmu-miR-1306-3p	18 vs. 3	NA
1574	GAT	1.03430776281692	NA	NA	mmu-miR-1306-3p	18 vs. 3	NA
1575	heart	0.906363810350947	0.333333333333333	1	mmu-miR-1306-3p	18 vs. 3	-3.42018089764939
1576	kidney	1.1760133625007	0.333333333333333	0.583694083694084	mmu-miR-1306-3p	18 vs. 3	1.89732945267801
1577	liver	1.05421193166614	NA	NA	mmu-miR-1306-3p	18 vs. 3	37.767644642282
1578	lung	0.953488115437687	1	1	mmu-miR-1306-3p	18 vs. 3	-0.278810049889535
1579	MAT	1.04143007902253	NA	NA	mmu-miR-1306-3p	18 vs. 3	NA
1580	pancreas	1	NA	NA	mmu-miR-1306-3p	18 vs. 3	NA
1581	spleen	0.911651837131834	0.333333333333333	0.798469387755102	mmu-miR-1306-3p	18 vs. 3	-3.78331639512665
1582	BAT	1.11182083774586	NA	NA	mmu-miR-1306-3p	21 vs. 3	1
1583	GAT	1.25821331234356	0.333333333333333	0.689992475545523	mmu-miR-1306-3p	21 vs. 3	1.96722524609499
1584	heart	0.838249342967447	0.333333333333333	0.83609576427256	mmu-miR-1306-3p	21 vs. 3	-8.31296326382014
1585	kidney	1.15089086613624	NA	NA	mmu-miR-1306-3p	21 vs. 3	NA
1586	liver	1.09331079193429	NA	NA	mmu-miR-1306-3p	21 vs. 3	NA
1587	lung	0.847001493688401	NA	NA	mmu-miR-1306-3p	21 vs. 3	NA
1588	MAT	1.25114117505623	NA	NA	mmu-miR-1306-3p	21 vs. 3	NA
1589	pancreas	1	NA	NA	mmu-miR-1306-3p	21 vs. 3	NA
1590	spleen	0.849794882452302	0.333333333333333	0.765700483091787	mmu-miR-1306-3p	21 vs. 3	-10.1432470200699
1591	GAT	1.23490827225137	0.333333333333333	0.737827715355805	mmu-miR-1306-5p	6 vs. 3	1.55676404185498
1592	heart	1.01257959382595	1	1	mmu-miR-1306-5p	6 vs. 3	0.110792690611074
1593	kidney	1.28216080699305	0.666666666666667	1	mmu-miR-1306-5p	6 vs. 3	0.495462433735257
1594	liver	0.930669254101431	0.666666666666667	1	mmu-miR-1306-5p	6 vs. 3	-0.329312033209848
1595	lung	0.714852541906674	0.333333333333333	1	mmu-miR-1306-5p	6 vs. 3	-1.39347381316088
1596	MAT	1.01386408082014	NA	NA	mmu-miR-1306-5p	6 vs. 3	NA
1597	pancreas	1.10923029172213	NA	NA	mmu-miR-1306-5p	6 vs. 3	1
1598	spleen	0.983513124886313	0.666666666666667	1	mmu-miR-1306-5p	6 vs. 3	-0.237497247229163
1599	BAT	0.871327027747306	NA	NA	mmu-miR-1306-5p	9 vs. 3	NA
1600	GAT	1.3461455122943	0.333333333333333	1	mmu-miR-1306-5p	9 vs. 3	1.81062449570606
1601	heart	1.06795741861848	1	1	mmu-miR-1306-5p	9 vs. 3	0.197422234292513
1602	kidney	1.14746331476496	NA	NA	mmu-miR-1306-5p	9 vs. 3	NA
1603	liver	1.09832869304736	0.666666666666667	1	mmu-miR-1306-5p	9 vs. 3	0.76679392592654
1604	lung	0.786070018074604	0.666666666666667	1	mmu-miR-1306-5p	9 vs. 3	-1.01412297789595
1605	MAT	0.898212492911906	NA	NA	mmu-miR-1306-5p	9 vs. 3	NA
1606	pancreas	1.34120167902148	NA	NA	mmu-miR-1306-5p	9 vs. 3	3.78342628034262
1607	spleen	1.27259324912413	NA	NA	mmu-miR-1306-5p	9 vs. 3	NA
1608	BAT	0.871327027747306	NA	NA	mmu-miR-1306-5p	12 vs. 3	NA
1609	GAT	1.11161273590814	1	1	mmu-miR-1306-5p	12 vs. 3	0.377919251831223
1610	heart	0.719440038728979	NA	NA	mmu-miR-1306-5p	12 vs. 3	NA
1611	kidney	1.17964702994317	1	1	mmu-miR-1306-5p	12 vs. 3	0.364066204092605
1612	liver	1.10973886542964	NA	NA	mmu-miR-1306-5p	12 vs. 3	NA
1613	lung	0.916888075363068	1	1	mmu-miR-1306-5p	12 vs. 3	-0.213251273761904
1614	MAT	0.924024131663235	NA	NA	mmu-miR-1306-5p	12 vs. 3	NA
1615	pancreas	1.17955217308292	NA	NA	mmu-miR-1306-5p	12 vs. 3	1
1616	spleen	0.973860564000795	1	1	mmu-miR-1306-5p	12 vs. 3	-0.176551255598331
1617	BAT	1.26195783415512	1	1	mmu-miR-1306-5p	15 vs. 3	0.588750979824929
1618	GAT	1.59045533504013	NA	NA	mmu-miR-1306-5p	15 vs. 3	NA
1619	heart	1.34832131889957	0.333333333333333	1	mmu-miR-1306-5p	15 vs. 3	1.91600803170037
1620	kidney	1.45284371596643	0.666666666666667	0.981177899210686	mmu-miR-1306-5p	15 vs. 3	0.805283015116919
1621	liver	1.40296581660677	0.333333333333333	1	mmu-miR-1306-5p	15 vs. 3	1.457625518676
1622	lung	1.30175381871342	0.666666666666667	1	mmu-miR-1306-5p	15 vs. 3	0.801818309610808
1623	MAT	0.792979961637135	NA	NA	mmu-miR-1306-5p	15 vs. 3	NA
1624	pancreas	1.28140638683497	NA	NA	mmu-miR-1306-5p	15 vs. 3	1
1625	spleen	0.970454820703847	0.666666666666667	1	mmu-miR-1306-5p	15 vs. 3	-0.532685268651608
1626	BAT	1.58370335697817	NA	NA	mmu-miR-1306-5p	18 vs. 3	NA
1627	GAT	0.781545101227842	NA	NA	mmu-miR-1306-5p	18 vs. 3	NA
1628	heart	1.11026988460215	0.666666666666667	1	mmu-miR-1306-5p	18 vs. 3	0.74108863980481
1629	kidney	1.34005074105147	1	1	mmu-miR-1306-5p	18 vs. 3	0.639409883467993
1630	liver	1.28618209377149	0.333333333333333	0.833333333333333	mmu-miR-1306-5p	18 vs. 3	1.83364112132846
1631	lung	0.781946451402966	0.666666666666667	1	mmu-miR-1306-5p	18 vs. 3	-0.727548491960415
1632	MAT	0.981318767657238	NA	NA	mmu-miR-1306-5p	18 vs. 3	NA
1633	pancreas	1.23540033759905	NA	NA	mmu-miR-1306-5p	18 vs. 3	20.0530124027589
1634	spleen	0.94002557169519	0.333333333333333	0.798469387755102	mmu-miR-1306-5p	18 vs. 3	-1.18521356616079
1635	BAT	1.18218770925134	1	1	mmu-miR-1306-5p	21 vs. 3	0.499968550315146
1636	GAT	2.11034146667629	0.333333333333333	0.689992475545523	mmu-miR-1306-5p	21 vs. 3	9.9922235048024
1637	heart	0.687354189551638	0.333333333333333	0.83609576427256	mmu-miR-1306-5p	21 vs. 3	-1.92557459520639
1638	kidney	1.4380767495365	NA	NA	mmu-miR-1306-5p	21 vs. 3	NA
1639	liver	1.07344634603993	NA	NA	mmu-miR-1306-5p	21 vs. 3	NA
1640	lung	0.622387113371664	NA	NA	mmu-miR-1306-5p	21 vs. 3	NA
1641	MAT	1.5284100138272	NA	NA	mmu-miR-1306-5p	21 vs. 3	NA
1642	pancreas	1.24719191090185	NA	NA	mmu-miR-1306-5p	21 vs. 3	1
1643	spleen	0.860744552953566	0.333333333333333	0.765700483091787	mmu-miR-1306-5p	21 vs. 3	-1.38135440078042
1644	GAT	1.54367819291633	0.333333333333333	0.737827715355805	mmu-miR-130a-5p	6 vs. 3	3.39958068267998
1645	heart	0.902502725825815	1	1	mmu-miR-130a-5p	6 vs. 3	-0.443965979449392
1646	kidney	1.60650559398079	0.666666666666667	1	mmu-miR-130a-5p	6 vs. 3	0.785768411340708
1647	liver	1.52931173951119	0.333333333333333	0.846817691477886	mmu-miR-130a-5p	6 vs. 3	3.59881134561549
1648	lung	1.02627963656019	1	1	mmu-miR-130a-5p	6 vs. 3	0.0301211941568513
1649	MAT	0.983882679640491	NA	NA	mmu-miR-130a-5p	6 vs. 3	NA
1650	pancreas	0.686808070576184	0.333333333333333	0.966329966329966	mmu-miR-130a-5p	6 vs. 3	-2.90107113799716
1651	spleen	0.792874530328709	0.333333333333333	1	mmu-miR-130a-5p	6 vs. 3	-1.87043760980295
1652	BAT	1.49601112110748	NA	NA	mmu-miR-130a-5p	9 vs. 3	NA
1653	GAT	1.21418151343319	0.666666666666667	1	mmu-miR-130a-5p	9 vs. 3	0.646135972733202
1654	heart	0.882946366311488	1	1	mmu-miR-130a-5p	9 vs. 3	-0.546724774233303
1655	kidney	2.77815336464611	NA	NA	mmu-miR-130a-5p	9 vs. 3	NA
1656	liver	1.37366877446477	0.333333333333333	0.928082191780822	mmu-miR-130a-5p	9 vs. 3	3.28409123722354
1657	lung	2.33879073303437	0.666666666666667	1	mmu-miR-130a-5p	9 vs. 3	1.06788986170234
1658	MAT	0.818865802217755	NA	NA	mmu-miR-130a-5p	9 vs. 3	NA
1659	pancreas	0.860116718235243	1	1	mmu-miR-130a-5p	9 vs. 3	-0.496975280371889
1660	spleen	0.661491218308418	NA	NA	mmu-miR-130a-5p	9 vs. 3	NA
1661	BAT	1.30090741862759	NA	NA	mmu-miR-130a-5p	12 vs. 3	NA
1662	GAT	1.24314003449619	0.666666666666667	1	mmu-miR-130a-5p	12 vs. 3	0.622875900659242
1663	heart	0.550015252069854	NA	NA	mmu-miR-130a-5p	12 vs. 3	NA
1664	kidney	2.12252547740568	0.333333333333333	0.740530303030303	mmu-miR-130a-5p	12 vs. 3	1.27880082172089
1665	liver	0.860310354339444	NA	NA	mmu-miR-130a-5p	12 vs. 3	NA
1666	lung	1.49691865313495	1	1	mmu-miR-130a-5p	12 vs. 3	0.525862689146154
1667	MAT	0.954581680205162	NA	NA	mmu-miR-130a-5p	12 vs. 3	NA
1668	pancreas	1.08410632906981	1	1	mmu-miR-130a-5p	12 vs. 3	0.229148409094699
1669	spleen	0.844761075558166	1	1	mmu-miR-130a-5p	12 vs. 3	-0.523629941764102
1670	BAT	1.31207818583084	0.333333333333333	1	mmu-miR-130a-5p	15 vs. 3	8.22409154477454
1671	GAT	2.09726668052413	NA	NA	mmu-miR-130a-5p	15 vs. 3	NA
1672	heart	0.943061875440705	1	1	mmu-miR-130a-5p	15 vs. 3	-0.261898439884433
1673	kidney	2.25982406370587	0.333333333333333	0.735883424408014	mmu-miR-130a-5p	15 vs. 3	1.41838915688551
1674	liver	1.66328990472104	0.333333333333333	1	mmu-miR-130a-5p	15 vs. 3	1.22665183434926
1675	lung	0.891758034377058	1	1	mmu-miR-130a-5p	15 vs. 3	-0.116452928412413
1676	MAT	0.536873383245543	NA	NA	mmu-miR-130a-5p	15 vs. 3	NA
1677	pancreas	0.999901171824967	1	1	mmu-miR-130a-5p	15 vs. 3	-0.000499824385416869
1678	spleen	0.713712813304099	0.333333333333333	0.96760710553814	mmu-miR-130a-5p	15 vs. 3	-2.77465824727775
1679	BAT	2.03178292456404	NA	NA	mmu-miR-130a-5p	18 vs. 3	NA
1680	GAT	0.755241268528529	NA	NA	mmu-miR-130a-5p	18 vs. 3	NA
1681	heart	0.819422137561439	0.666666666666667	1	mmu-miR-130a-5p	18 vs. 3	-0.66087097458298
1682	kidney	3.64548171633939	0.333333333333333	0.583694083694084	mmu-miR-130a-5p	18 vs. 3	2.26254752339756
1683	liver	1.55939834930172	0.333333333333333	0.833333333333333	mmu-miR-130a-5p	18 vs. 3	2.03824319965342
1684	lung	1.88546876138372	0.666666666666667	1	mmu-miR-130a-5p	18 vs. 3	0.809515953631661
1685	MAT	0.95471902045297	NA	NA	mmu-miR-130a-5p	18 vs. 3	NA
1686	pancreas	0.992634080130863	1	1	mmu-miR-130a-5p	18 vs. 3	-0.0620978497502314
1687	spleen	0.70549187755543	0.333333333333333	0.798469387755102	mmu-miR-130a-5p	18 vs. 3	-1.97448296792017
1688	BAT	1.7347634439897	0.333333333333333	0.812574139976275	mmu-miR-130a-5p	21 vs. 3	2.64108352661516
1689	GAT	1.18136007001355	0.666666666666667	0.953718148725949	mmu-miR-130a-5p	21 vs. 3	1.07924393866639
1690	heart	0.510373976364583	0.333333333333333	0.83609576427256	mmu-miR-130a-5p	21 vs. 3	-1.93095643896296
1691	kidney	1.0147509179127	NA	NA	mmu-miR-130a-5p	21 vs. 3	NA
1692	liver	1.49042226352418	NA	NA	mmu-miR-130a-5p	21 vs. 3	NA
1693	lung	1.07827416757594	NA	NA	mmu-miR-130a-5p	21 vs. 3	NA
1694	MAT	0.898051121628474	NA	NA	mmu-miR-130a-5p	21 vs. 3	NA
1695	pancreas	1.35378730952799	1	1	mmu-miR-130a-5p	21 vs. 3	0.407968993734746
1696	spleen	0.759726562783078	0.666666666666667	0.921511627906977	mmu-miR-130a-5p	21 vs. 3	-1.29155646207601
1697	GAT	1.75145234030516	0.333333333333333	0.737827715355805	mmu-miR-133a-5p	6 vs. 3	2.08059540112367
1698	heart	0.914158609127843	1	1	mmu-miR-133a-5p	6 vs. 3	-0.295416979329104
1699	kidney	0.687271523748011	1	1	mmu-miR-133a-5p	6 vs. 3	-0.662719644047389
1700	liver	0.739158241577374	0.666666666666667	1	mmu-miR-133a-5p	6 vs. 3	-0.981406143445516
1701	lung	0.829216706892989	1	1	mmu-miR-133a-5p	6 vs. 3	-0.544129105137371
1702	MAT	1.58726978214893	NA	NA	mmu-miR-133a-5p	6 vs. 3	NA
1703	pancreas	0.491439770686816	0.333333333333333	0.966329966329966	mmu-miR-133a-5p	6 vs. 3	-2.13330946912389
1704	spleen	0.833599148070207	0.666666666666667	1	mmu-miR-133a-5p	6 vs. 3	-0.958667765852003
1705	BAT	1.52140171176499	NA	NA	mmu-miR-133a-5p	9 vs. 3	NA
1706	GAT	0.880573746022539	1	1	mmu-miR-133a-5p	9 vs. 3	-0.5799019741719
1707	heart	1.05605225528911	1	1	mmu-miR-133a-5p	9 vs. 3	0.146940344462892
1708	kidney	0.559515377577856	NA	NA	mmu-miR-133a-5p	9 vs. 3	NA
1709	liver	1.38829432271805	0.666666666666667	1	mmu-miR-133a-5p	9 vs. 3	0.687957203742681
1710	lung	1.61053637756329	0.333333333333333	1	mmu-miR-133a-5p	9 vs. 3	17.6811106667521
1711	MAT	1.16490386805463	NA	NA	mmu-miR-133a-5p	9 vs. 3	NA
1712	pancreas	0.833901297905322	0.666666666666667	1	mmu-miR-133a-5p	9 vs. 3	-0.848976628689762
1713	spleen	0.609516368002518	NA	NA	mmu-miR-133a-5p	9 vs. 3	NA
1714	BAT	0.672008933416366	NA	NA	mmu-miR-133a-5p	12 vs. 3	NA
1715	GAT	0.73980137917682	0.333333333333333	1	mmu-miR-133a-5p	12 vs. 3	-5.7059945204339
1716	heart	0.647405883315267	NA	NA	mmu-miR-133a-5p	12 vs. 3	NA
1717	kidney	1.33222658074219	0.666666666666667	1	mmu-miR-133a-5p	12 vs. 3	0.364923633810216
1718	liver	0.748947788812639	NA	NA	mmu-miR-133a-5p	12 vs. 3	NA
1719	lung	1.11039167312544	1	1	mmu-miR-133a-5p	12 vs. 3	0.612550001578067
1720	MAT	1.17470221109486	NA	NA	mmu-miR-133a-5p	12 vs. 3	NA
1721	pancreas	1.8802642168883	0.666666666666667	1	mmu-miR-133a-5p	12 vs. 3	1.099576136009
1722	spleen	1.02566835962509	1	1	mmu-miR-133a-5p	12 vs. 3	0.0791543605189593
1723	BAT	1.86203883939744	0.333333333333333	1	mmu-miR-133a-5p	15 vs. 3	12.3229152637225
1724	GAT	2.33151372760325	NA	NA	mmu-miR-133a-5p	15 vs. 3	NA
1725	heart	0.857590916348292	1	1	mmu-miR-133a-5p	15 vs. 3	-0.475484837425253
1726	kidney	0.796448774908086	1	1	mmu-miR-133a-5p	15 vs. 3	-0.402918476395532
1727	liver	0.906958683961824	1	1	mmu-miR-133a-5p	15 vs. 3	-0.368657795626241
1728	lung	1.42342605716441	1	1	mmu-miR-133a-5p	15 vs. 3	0.866605224979976
1729	MAT	0.548306055647718	NA	NA	mmu-miR-133a-5p	15 vs. 3	NA
1730	pancreas	0.983018122531609	1	1	mmu-miR-133a-5p	15 vs. 3	-0.040005463204814
1731	spleen	1.29351214713749	1	1	mmu-miR-133a-5p	15 vs. 3	0.794566625782306
1732	BAT	1.08882813832479	NA	NA	mmu-miR-133a-5p	18 vs. 3	NA
1733	GAT	0.739138096314987	NA	NA	mmu-miR-133a-5p	18 vs. 3	NA
1734	heart	0.873559605140054	1	1	mmu-miR-133a-5p	18 vs. 3	-0.443044608540867
1735	kidney	0.877684269897807	1	1	mmu-miR-133a-5p	18 vs. 3	-0.228188575765727
1736	liver	0.704581286848416	0.333333333333333	0.833333333333333	mmu-miR-133a-5p	18 vs. 3	-1.31930753236235
1737	lung	1.33708127093824	1	1	mmu-miR-133a-5p	18 vs. 3	0.928283272744297
1738	MAT	1.12318535049571	NA	NA	mmu-miR-133a-5p	18 vs. 3	NA
1739	pancreas	0.842921000003864	0.666666666666667	0.996186117467582	mmu-miR-133a-5p	18 vs. 3	-0.56720126366876
1740	spleen	1.10086587230826	1	1	mmu-miR-133a-5p	18 vs. 3	0.224130920559982
1741	BAT	3.26693049351245	0.333333333333333	0.812574139976275	mmu-miR-133a-5p	21 vs. 3	1.70994819366112
1742	GAT	0.558639113655991	0.333333333333333	0.689992475545523	mmu-miR-133a-5p	21 vs. 3	-4.3846168244492
1743	heart	0.701494258765809	0.666666666666667	0.968533333333333	mmu-miR-133a-5p	21 vs. 3	-1.02784201041941
1744	kidney	0.887173288393382	NA	NA	mmu-miR-133a-5p	21 vs. 3	NA
1745	liver	1.99294480939942	NA	NA	mmu-miR-133a-5p	21 vs. 3	NA
1746	lung	0.981386174879533	NA	NA	mmu-miR-133a-5p	21 vs. 3	NA
1747	MAT	0.983122258979082	NA	NA	mmu-miR-133a-5p	21 vs. 3	NA
1748	pancreas	1.86562881733082	0.333333333333333	0.655367231638418	mmu-miR-133a-5p	21 vs. 3	2.79665077164558
1749	spleen	1.70357585759845	0.333333333333333	0.765700483091787	mmu-miR-133a-5p	21 vs. 3	5.18215497986869
1750	GAT	1.47636071152755	0.333333333333333	0.737827715355805	mmu-miR-133b-3p	6 vs. 3	1.87297711324106
1751	heart	1.17983759300977	0.333333333333333	1	mmu-miR-133b-3p	6 vs. 3	1.36192724120689
1752	kidney	0.722141182565029	1	1	mmu-miR-133b-3p	6 vs. 3	-0.34742690313234
1753	liver	0.17228071658219	0.333333333333333	0.846817691477886	mmu-miR-133b-3p	6 vs. 3	-2.03506503151923
1754	lung	0.665489606841592	0.333333333333333	1	mmu-miR-133b-3p	6 vs. 3	-2.90972718520136
1755	MAT	1.21031761208016	NA	NA	mmu-miR-133b-3p	6 vs. 3	NA
1756	pancreas	0.487575027896986	0.333333333333333	0.966329966329966	mmu-miR-133b-3p	6 vs. 3	-1.4588633652003
1757	spleen	0.636628826889835	0.666666666666667	1	mmu-miR-133b-3p	6 vs. 3	-0.974313744334266
1758	BAT	0.821176269193345	NA	NA	mmu-miR-133b-3p	9 vs. 3	NA
1759	GAT	0.728921250583943	0.666666666666667	1	mmu-miR-133b-3p	9 vs. 3	-1.18105063921692
1760	heart	1.20820366648396	0.333333333333333	1	mmu-miR-133b-3p	9 vs. 3	1.44650357141204
1761	kidney	0.357504390821485	NA	NA	mmu-miR-133b-3p	9 vs. 3	NA
1762	liver	0.808843839234115	1	1	mmu-miR-133b-3p	9 vs. 3	-0.267167910039068
1763	lung	1.1017128546176	0.666666666666667	1	mmu-miR-133b-3p	9 vs. 3	0.626244835121912
1764	MAT	1.01857224084377	NA	NA	mmu-miR-133b-3p	9 vs. 3	NA
1765	pancreas	0.265764240591896	0.333333333333333	0.827956989247312	mmu-miR-133b-3p	9 vs. 3	-3.98041962671259
1766	spleen	0.257362097342765	NA	NA	mmu-miR-133b-3p	9 vs. 3	NA
1767	BAT	0.446617446665664	NA	NA	mmu-miR-133b-3p	12 vs. 3	NA
1768	GAT	0.567201967534179	0.333333333333333	1	mmu-miR-133b-3p	12 vs. 3	-2.49643038277992
1769	heart	0.696410376390862	NA	NA	mmu-miR-133b-3p	12 vs. 3	NA
1770	kidney	1.8396103154494	0.666666666666667	1	mmu-miR-133b-3p	12 vs. 3	0.383477260384315
1771	liver	0.168383032273196	NA	NA	mmu-miR-133b-3p	12 vs. 3	NA
1772	lung	0.886827270506798	0.666666666666667	1	mmu-miR-133b-3p	12 vs. 3	-0.915751364113616
1773	MAT	0.985700043947029	NA	NA	mmu-miR-133b-3p	12 vs. 3	NA
1774	pancreas	0.685659899290645	1	1	mmu-miR-133b-3p	12 vs. 3	-0.325545659225754
1775	spleen	1.03685452845568	1	1	mmu-miR-133b-3p	12 vs. 3	0.0634280431486687
1776	BAT	1.73993938994935	0.333333333333333	1	mmu-miR-133b-3p	15 vs. 3	1.43726867541403
1777	GAT	1.81977551744914	NA	NA	mmu-miR-133b-3p	15 vs. 3	NA
1778	heart	1.21984983582206	0.666666666666667	1	mmu-miR-133b-3p	15 vs. 3	1.00999040028971
1779	kidney	0.917224117007079	1	1	mmu-miR-133b-3p	15 vs. 3	-0.0910361405849286
1780	liver	0.560721038687681	0.333333333333333	1	mmu-miR-133b-3p	15 vs. 3	-1.82958551432322
1781	lung	1.35471052183981	1	1	mmu-miR-133b-3p	15 vs. 3	0.669009154583934
1782	MAT	0.434170222664596	NA	NA	mmu-miR-133b-3p	15 vs. 3	NA
1783	pancreas	0.309321952014372	0.333333333333333	1	mmu-miR-133b-3p	15 vs. 3	-1.8229355865581
1784	spleen	4.52369856386699	0.333333333333333	0.96760710553814	mmu-miR-133b-3p	15 vs. 3	1.91435682996752
1785	BAT	1.98167265820439	NA	NA	mmu-miR-133b-3p	18 vs. 3	NA
1786	GAT	0.768992668975847	NA	NA	mmu-miR-133b-3p	18 vs. 3	NA
1787	heart	1.27693637901085	0.666666666666667	1	mmu-miR-133b-3p	18 vs. 3	1.04711390322332
1788	kidney	0.858003255868974	1	1	mmu-miR-133b-3p	18 vs. 3	-0.159181615939052
1789	liver	0.371850273638637	0.333333333333333	0.833333333333333	mmu-miR-133b-3p	18 vs. 3	-2.25785894118245
1790	lung	0.936648662734738	1	1	mmu-miR-133b-3p	18 vs. 3	-0.587282268531137
1791	MAT	1.04058273548743	NA	NA	mmu-miR-133b-3p	18 vs. 3	NA
1792	pancreas	0.321249947007325	0.333333333333333	0.812189054726368	mmu-miR-133b-3p	18 vs. 3	-3.06114307815967
1793	spleen	2.02370597354922	1	1	mmu-miR-133b-3p	18 vs. 3	0.788716173087316
1794	BAT	4.12277978336774	0.333333333333333	0.812574139976275	mmu-miR-133b-3p	21 vs. 3	4.20703503737065
1795	GAT	0.453438094095242	0.333333333333333	0.689992475545523	mmu-miR-133b-3p	21 vs. 3	-6.2595889279779
1796	heart	0.854052335233124	0.666666666666667	0.968533333333333	mmu-miR-133b-3p	21 vs. 3	-1.09624356878884
1797	kidney	2.58566404125773	NA	NA	mmu-miR-133b-3p	21 vs. 3	NA
1798	liver	2.79091603366635	NA	NA	mmu-miR-133b-3p	21 vs. 3	NA
1799	lung	0.745721257942632	NA	NA	mmu-miR-133b-3p	21 vs. 3	NA
1800	MAT	0.992607886010802	NA	NA	mmu-miR-133b-3p	21 vs. 3	NA
1801	pancreas	1.21692318460896	1	1	mmu-miR-133b-3p	21 vs. 3	0.579957558001007
1802	spleen	2.13363713673042	0.333333333333333	0.765700483091787	mmu-miR-133b-3p	21 vs. 3	2.34049693127753
1803	GAT	1.13344258915799	0.333333333333333	0.737827715355805	mmu-miR-138-1-3p	6 vs. 3	2.87453025199629
1804	heart	1.24612254017475	0.333333333333333	1	mmu-miR-138-1-3p	6 vs. 3	3.12784453340606
1805	kidney	0.90546712292402	1	1	mmu-miR-138-1-3p	6 vs. 3	-0.401977103492647
1806	liver	0.778557880030637	NA	NA	mmu-miR-138-1-3p	6 vs. 3	-1
1807	lung	0.720517645338472	NA	NA	mmu-miR-138-1-3p	6 vs. 3	-6.08617154960031
1808	MAT	0.907269605176836	NA	NA	mmu-miR-138-1-3p	6 vs. 3	NA
1809	pancreas	1.29547718173675	0.666666666666667	1	mmu-miR-138-1-3p	6 vs. 3	0.566892515508818
1810	spleen	0.92172568182176	1	1	mmu-miR-138-1-3p	6 vs. 3	-0.346608893877402
1811	BAT	1.01159079810778	NA	NA	mmu-miR-138-1-3p	9 vs. 3	NA
1812	GAT	1.07020366697293	1	1	mmu-miR-138-1-3p	9 vs. 3	0.654529879627618
1813	heart	1.1247061513161	0.333333333333333	1	mmu-miR-138-1-3p	9 vs. 3	2.1704564058365
1814	kidney	0.818802446504037	NA	NA	mmu-miR-138-1-3p	9 vs. 3	NA
1815	liver	0.798127114314194	1	1	mmu-miR-138-1-3p	9 vs. 3	-0.896427939730502
1816	lung	0.747936499932513	0.333333333333333	1	mmu-miR-138-1-3p	9 vs. 3	-5.38007456248434
1817	MAT	0.702851771885439	NA	NA	mmu-miR-138-1-3p	9 vs. 3	NA
1818	pancreas	0.865381640181751	1	1	mmu-miR-138-1-3p	9 vs. 3	-0.36699403344126
1819	spleen	0.909419609944508	NA	NA	mmu-miR-138-1-3p	9 vs. 3	NA
1820	BAT	0.881570470590278	NA	NA	mmu-miR-138-1-3p	12 vs. 3	NA
1821	GAT	1.18080457575195	0.333333333333333	1	mmu-miR-138-1-3p	12 vs. 3	5.8757516431887
1822	heart	1.03928062244525	NA	NA	mmu-miR-138-1-3p	12 vs. 3	NA
1823	kidney	0.782382140593773	NA	NA	mmu-miR-138-1-3p	12 vs. 3	-1
1824	liver	0.778557880030637	NA	NA	mmu-miR-138-1-3p	12 vs. 3	NA
1825	lung	0.973262769915737	1	1	mmu-miR-138-1-3p	12 vs. 3	-0.243104085571367
1826	MAT	0.742924644108168	NA	NA	mmu-miR-138-1-3p	12 vs. 3	NA
1827	pancreas	1.36508560062033	0.666666666666667	1	mmu-miR-138-1-3p	12 vs. 3	0.795987541324823
1828	spleen	0.938641451676954	1	1	mmu-miR-138-1-3p	12 vs. 3	-0.237956455191687
1829	BAT	0.867910690842641	1	1	mmu-miR-138-1-3p	15 vs. 3	-0.531179653756694
1830	GAT	1.24625561003936	NA	NA	mmu-miR-138-1-3p	15 vs. 3	NA
1831	heart	1.19918787545759	0.333333333333333	1	mmu-miR-138-1-3p	15 vs. 3	4.1333092406538
1832	kidney	0.782382140593773	NA	NA	mmu-miR-138-1-3p	15 vs. 3	-1
1833	liver	0.778557880030637	NA	NA	mmu-miR-138-1-3p	15 vs. 3	-1
1834	lung	0.853090021365979	0.666666666666667	1	mmu-miR-138-1-3p	15 vs. 3	-0.896295452997679
1835	MAT	0.541971469908229	NA	NA	mmu-miR-138-1-3p	15 vs. 3	NA
1836	pancreas	0.80450333944928	1	1	mmu-miR-138-1-3p	15 vs. 3	-0.635595995197565
1837	spleen	1.08484970402123	1	1	mmu-miR-138-1-3p	15 vs. 3	0.331614222970516
1838	BAT	0.919267883889789	NA	NA	mmu-miR-138-1-3p	18 vs. 3	NA
1839	GAT	1.01553941177891	NA	NA	mmu-miR-138-1-3p	18 vs. 3	NA
1840	heart	1.08295722953587	0.666666666666667	1	mmu-miR-138-1-3p	18 vs. 3	1.27564453918368
1841	kidney	0.933367614465982	1	1	mmu-miR-138-1-3p	18 vs. 3	-0.2786463630184
1842	liver	0.820765006620992	1	1	mmu-miR-138-1-3p	18 vs. 3	-0.789076849773685
1843	lung	0.901339261870195	0.333333333333333	1	mmu-miR-138-1-3p	18 vs. 3	-1.41503327717875
1844	MAT	0.857176046448251	NA	NA	mmu-miR-138-1-3p	18 vs. 3	NA
1845	pancreas	0.891070803185398	1	1	mmu-miR-138-1-3p	18 vs. 3	-0.318607915083534
1846	spleen	0.799287787870895	0.666666666666667	0.944193061840121	mmu-miR-138-1-3p	18 vs. 3	-0.993768906123533
1847	BAT	0.809166471344938	1	1	mmu-miR-138-1-3p	21 vs. 3	-0.854057414042314
1848	GAT	1.4199276209692	0.333333333333333	0.689992475545523	mmu-miR-138-1-3p	21 vs. 3	3.20160680959623
1849	heart	1.04492927854825	1	1	mmu-miR-138-1-3p	21 vs. 3	0.54221917794368
1850	kidney	0.854249625518276	NA	NA	mmu-miR-138-1-3p	21 vs. 3	NA
1851	liver	0.778557880030637	NA	NA	mmu-miR-138-1-3p	21 vs. 3	NA
1852	lung	1.4536332407072	NA	NA	mmu-miR-138-1-3p	21 vs. 3	NA
1853	MAT	0.821251388554881	NA	NA	mmu-miR-138-1-3p	21 vs. 3	NA
1854	pancreas	1.02390928714408	1	1	mmu-miR-138-1-3p	21 vs. 3	0.0675337579903665
1855	spleen	0.787728130781984	0.666666666666667	0.921511627906977	mmu-miR-138-1-3p	21 vs. 3	-1.03922015257779
1856	GAT	1.18308434869031	0.333333333333333	0.737827715355805	mmu-miR-138-5p	6 vs. 3	4.58640324798582
1857	heart	1.58566394385587	0.333333333333333	1	mmu-miR-138-5p	6 vs. 3	2.53986011529017
1858	kidney	1.13598809825343	1	1	mmu-miR-138-5p	6 vs. 3	0.126089993494054
1859	liver	0.856136989903899	1	1	mmu-miR-138-5p	6 vs. 3	-0.382405432942171
1860	lung	0.862426731114047	1	1	mmu-miR-138-5p	6 vs. 3	-0.521621445477262
1861	MAT	0.931982297934589	NA	NA	mmu-miR-138-5p	6 vs. 3	NA
1862	pancreas	0.845793481637684	0.666666666666667	1	mmu-miR-138-5p	6 vs. 3	-1.12052356308398
1863	spleen	0.902455634660484	0.666666666666667	1	mmu-miR-138-5p	6 vs. 3	-0.938635673468534
1864	BAT	1.0306445324836	NA	NA	mmu-miR-138-5p	9 vs. 3	NA
1865	GAT	0.768501201543043	1	1	mmu-miR-138-5p	9 vs. 3	-0.961655031834011
1866	heart	1.8832898267549	0.333333333333333	1	mmu-miR-138-5p	9 vs. 3	2.35764057409782
1867	kidney	1.2794296578096	NA	NA	mmu-miR-138-5p	9 vs. 3	NA
1868	liver	1.15708589648791	0.666666666666667	1	mmu-miR-138-5p	9 vs. 3	1.00234130834442
1869	lung	1.46745689364158	0.333333333333333	1	mmu-miR-138-5p	9 vs. 3	12.1049055754094
1870	MAT	0.649001920932821	NA	NA	mmu-miR-138-5p	9 vs. 3	NA
1871	pancreas	1.40803670633006	0.333333333333333	0.827956989247312	mmu-miR-138-5p	9 vs. 3	2.0842108819131
1872	spleen	1.07827010739392	NA	NA	mmu-miR-138-5p	9 vs. 3	NA
1873	BAT	0.549695555654419	NA	NA	mmu-miR-138-5p	12 vs. 3	NA
1874	GAT	1.13293047017489	1	1	mmu-miR-138-5p	12 vs. 3	0.920983796871648
1875	heart	0.941281329837776	NA	NA	mmu-miR-138-5p	12 vs. 3	NA
1876	kidney	1.05963631868082	1	1	mmu-miR-138-5p	12 vs. 3	0.0584150032669897
1877	liver	0.45401130272356	NA	NA	mmu-miR-138-5p	12 vs. 3	NA
1878	lung	1.97073454048441	0.333333333333333	0.950654582074522	mmu-miR-138-5p	12 vs. 3	3.04657683874475
1879	MAT	0.706211657293624	NA	NA	mmu-miR-138-5p	12 vs. 3	NA
1880	pancreas	1.41931173281715	0.333333333333333	1	mmu-miR-138-5p	12 vs. 3	2.38241831502461
1881	spleen	0.664842257770896	1	1	mmu-miR-138-5p	12 vs. 3	-0.741886629174054
1882	BAT	0.858165913984144	0.666666666666667	1	mmu-miR-138-5p	15 vs. 3	-0.463522709190334
1883	GAT	1.31476394967104	NA	NA	mmu-miR-138-5p	15 vs. 3	NA
1884	heart	1.42723051047209	0.333333333333333	1	mmu-miR-138-5p	15 vs. 3	2.11694026734038
1885	kidney	1.0928320066324	1	1	mmu-miR-138-5p	15 vs. 3	0.0896134012496312
1886	liver	0.770931876320056	1	1	mmu-miR-138-5p	15 vs. 3	-0.596680218993208
1887	lung	2.0998551034503	0.333333333333333	1	mmu-miR-138-5p	15 vs. 3	4.58522412910851
1888	MAT	0.362697074734921	NA	NA	mmu-miR-138-5p	15 vs. 3	NA
1889	pancreas	1.18396010579364	0.333333333333333	1	mmu-miR-138-5p	15 vs. 3	1.33627035000687
1890	spleen	0.921378413156967	0.666666666666667	1	mmu-miR-138-5p	15 vs. 3	-0.441787804514924
1891	BAT	1.29570495498772	NA	NA	mmu-miR-138-5p	18 vs. 3	NA
1892	GAT	0.658896452927095	NA	NA	mmu-miR-138-5p	18 vs. 3	NA
1893	heart	1.39623393517344	0.333333333333333	1	mmu-miR-138-5p	18 vs. 3	1.77808990792746
1894	kidney	1.16251400540415	1	1	mmu-miR-138-5p	18 vs. 3	0.14990906247291
1895	liver	0.933727800827812	1	1	mmu-miR-138-5p	18 vs. 3	-0.169194663703776
1896	lung	2.23926699805094	0.333333333333333	1	mmu-miR-138-5p	18 vs. 3	13.9601542933202
1897	MAT	0.740090802261375	NA	NA	mmu-miR-138-5p	18 vs. 3	NA
1898	pancreas	1.02712986674734	0.666666666666667	0.996186117467582	mmu-miR-138-5p	18 vs. 3	0.179090944206593
1899	spleen	0.752384871398545	1	1	mmu-miR-138-5p	18 vs. 3	-0.571426470675167
1900	BAT	1.09806516879562	1	1	mmu-miR-138-5p	21 vs. 3	0.166685303959696
1901	GAT	0.74037116101654	0.333333333333333	0.689992475545523	mmu-miR-138-5p	21 vs. 3	-27.1956087906966
1902	heart	1.08960115097996	1	1	mmu-miR-138-5p	21 vs. 3	0.800348361652145
1903	kidney	1.48346973643096	NA	NA	mmu-miR-138-5p	21 vs. 3	NA
1904	liver	0.970258097277202	NA	NA	mmu-miR-138-5p	21 vs. 3	NA
1905	lung	3.77244969727551	NA	NA	mmu-miR-138-5p	21 vs. 3	NA
1906	MAT	0.523953841345464	NA	NA	mmu-miR-138-5p	21 vs. 3	NA
1907	pancreas	0.977541878691454	1	1	mmu-miR-138-5p	21 vs. 3	-0.0565337841915693
1908	spleen	0.557113156843014	0.333333333333333	0.765700483091787	mmu-miR-138-5p	21 vs. 3	-5.01198144800969
1909	GAT	1.40241271259192	0.333333333333333	0.737827715355805	mmu-miR-139-5p	6 vs. 3	1.75398601157789
1910	heart	1.0580536713067	1	1	mmu-miR-139-5p	6 vs. 3	0.526237241888451
1911	kidney	1.89151251180508	0.666666666666667	1	mmu-miR-139-5p	6 vs. 3	0.927398816322264
1912	liver	0.438940477039643	0.333333333333333	0.846817691477886	mmu-miR-139-5p	6 vs. 3	-2.26256183759545
1913	lung	0.703841299710434	0.666666666666667	1	mmu-miR-139-5p	6 vs. 3	-0.7153068726223
1914	MAT	1.35678368544857	NA	NA	mmu-miR-139-5p	6 vs. 3	NA
1915	pancreas	0.629952405898028	0.333333333333333	0.966329966329966	mmu-miR-139-5p	6 vs. 3	-6.76180858749566
1916	spleen	0.712499697228503	0.333333333333333	1	mmu-miR-139-5p	6 vs. 3	-2.05873645975316
1917	BAT	0.586179426620516	NA	NA	mmu-miR-139-5p	9 vs. 3	NA
1918	GAT	1.35931097297371	0.666666666666667	1	mmu-miR-139-5p	9 vs. 3	0.848052287461827
1919	heart	1.60441140299292	0.333333333333333	1	mmu-miR-139-5p	9 vs. 3	1.57865242478037
1920	kidney	2.3362915497531	NA	NA	mmu-miR-139-5p	9 vs. 3	NA
1921	liver	0.51032725410256	0.333333333333333	0.928082191780822	mmu-miR-139-5p	9 vs. 3	-1.95656746223058
1922	lung	0.877723904625084	0.666666666666667	1	mmu-miR-139-5p	9 vs. 3	-0.423082408700271
1923	MAT	1.55839329277951	NA	NA	mmu-miR-139-5p	9 vs. 3	NA
1924	pancreas	0.781753855981768	0.666666666666667	1	mmu-miR-139-5p	9 vs. 3	-1.21522921691562
1925	spleen	1.20529891133664	NA	NA	mmu-miR-139-5p	9 vs. 3	NA
1926	BAT	0.982435759569702	NA	NA	mmu-miR-139-5p	12 vs. 3	NA
1927	GAT	1.24761480123679	0.666666666666667	1	mmu-miR-139-5p	12 vs. 3	0.947127292903367
1928	heart	0.468538825472866	NA	NA	mmu-miR-139-5p	12 vs. 3	NA
1929	kidney	2.02718199440821	0.666666666666667	1	mmu-miR-139-5p	12 vs. 3	1.13984277689068
1930	liver	0.321568239600181	NA	NA	mmu-miR-139-5p	12 vs. 3	NA
1931	lung	1.0961386051004	1	1	mmu-miR-139-5p	12 vs. 3	0.386102952354218
1932	MAT	1.48232953606771	NA	NA	mmu-miR-139-5p	12 vs. 3	NA
1933	pancreas	1.2250801415407	0.333333333333333	1	mmu-miR-139-5p	12 vs. 3	2.3699003921975
1934	spleen	0.64871735063818	0.333333333333333	1	mmu-miR-139-5p	12 vs. 3	-1.52443500630294
1935	BAT	2.39778686340417	0.666666666666667	1	mmu-miR-139-5p	15 vs. 3	0.764159267363135
1936	GAT	2.39081149091993	NA	NA	mmu-miR-139-5p	15 vs. 3	NA
1937	heart	1.2803483468898	0.333333333333333	1	mmu-miR-139-5p	15 vs. 3	2.39323482845269
1938	kidney	2.3107798784634	0.333333333333333	0.735883424408014	mmu-miR-139-5p	15 vs. 3	1.32915502140662
1939	liver	0.643373535824711	0.666666666666667	1	mmu-miR-139-5p	15 vs. 3	-0.831390429154386
1940	lung	1.73694915996258	0.333333333333333	1	mmu-miR-139-5p	15 vs. 3	1.98415537751971
1941	MAT	0.984072704557552	NA	NA	mmu-miR-139-5p	15 vs. 3	NA
1942	pancreas	0.759618860245252	0.333333333333333	1	mmu-miR-139-5p	15 vs. 3	-2.68174513818196
1943	spleen	1.03247709010248	0.666666666666667	1	mmu-miR-139-5p	15 vs. 3	0.173496257564755
1944	BAT	7.18071951118369	NA	NA	mmu-miR-139-5p	18 vs. 3	NA
1945	GAT	1.01944203117695	NA	NA	mmu-miR-139-5p	18 vs. 3	NA
1946	heart	1.15731862023988	0.666666666666667	1	mmu-miR-139-5p	18 vs. 3	0.908209375131136
1947	kidney	2.44164186393543	0.333333333333333	0.583694083694084	mmu-miR-139-5p	18 vs. 3	1.46826276136307
1948	liver	0.582738306814865	0.333333333333333	0.833333333333333	mmu-miR-139-5p	18 vs. 3	-1.37555582195128
1949	lung	1.02829495478045	0.666666666666667	1	mmu-miR-139-5p	18 vs. 3	0.0845733458616252
1950	MAT	1.44123619104149	NA	NA	mmu-miR-139-5p	18 vs. 3	NA
1951	pancreas	0.581543162754343	0.333333333333333	0.812189054726368	mmu-miR-139-5p	18 vs. 3	-2.89105864781276
1952	spleen	0.706775655074407	0.333333333333333	0.798469387755102	mmu-miR-139-5p	18 vs. 3	-1.58951752509779
1953	BAT	3.60175037921154	0.666666666666667	0.943526170798898	mmu-miR-139-5p	21 vs. 3	1.17753321228136
1954	GAT	1.73315166326935	0.333333333333333	0.689992475545523	mmu-miR-139-5p	21 vs. 3	4.59398095189723
1955	heart	0.636495779764673	0.333333333333333	0.83609576427256	mmu-miR-139-5p	21 vs. 3	-2.00475370707543
1956	kidney	5.03482599102403	NA	NA	mmu-miR-139-5p	21 vs. 3	NA
1957	liver	0.55494613260219	NA	NA	mmu-miR-139-5p	21 vs. 3	NA
1958	lung	1.16606274473738	NA	NA	mmu-miR-139-5p	21 vs. 3	NA
1959	MAT	1.74870535450751	NA	NA	mmu-miR-139-5p	21 vs. 3	NA
1960	pancreas	0.5434717644973	0.333333333333333	0.655367231638418	mmu-miR-139-5p	21 vs. 3	-4.32317439904737
1961	spleen	0.512125500472776	0.333333333333333	0.765700483091787	mmu-miR-139-5p	21 vs. 3	-3.3884599462047
1962	GAT	1.24057338405781	0.333333333333333	0.737827715355805	mmu-miR-140-5p	6 vs. 3	1.81971655806411
1963	heart	0.872257621401447	0.666666666666667	1	mmu-miR-140-5p	6 vs. 3	-0.51698374350858
1964	kidney	1.88986359743234	0.333333333333333	1	mmu-miR-140-5p	6 vs. 3	1.92384135631945
1965	liver	0.991955120054687	1	1	mmu-miR-140-5p	6 vs. 3	-0.0437901542506927
1966	lung	0.792270076972507	0.666666666666667	1	mmu-miR-140-5p	6 vs. 3	-0.64311248783261
1967	MAT	1.20334918912905	NA	NA	mmu-miR-140-5p	6 vs. 3	NA
1968	pancreas	0.746910071148854	0.666666666666667	1	mmu-miR-140-5p	6 vs. 3	-1.39882457690663
1969	spleen	0.811120760081334	0.333333333333333	1	mmu-miR-140-5p	6 vs. 3	-7.65912837707743
1970	BAT	0.525416824183479	NA	NA	mmu-miR-140-5p	9 vs. 3	NA
1971	GAT	1.05903708408354	1	1	mmu-miR-140-5p	9 vs. 3	0.168185912115739
1972	heart	1.23016314410489	0.666666666666667	1	mmu-miR-140-5p	9 vs. 3	0.761433641796594
1973	kidney	3.68506705188493	NA	NA	mmu-miR-140-5p	9 vs. 3	NA
1974	liver	0.822640513951212	0.666666666666667	1	mmu-miR-140-5p	9 vs. 3	-0.820294868240829
1975	lung	1.10204505104578	0.666666666666667	1	mmu-miR-140-5p	9 vs. 3	0.265700112179956
1976	MAT	1.51866186219181	NA	NA	mmu-miR-140-5p	9 vs. 3	NA
1977	pancreas	0.733921207247221	0.333333333333333	0.827956989247312	mmu-miR-140-5p	9 vs. 3	-1.82875285558462
1978	spleen	1.02916410821373	NA	NA	mmu-miR-140-5p	9 vs. 3	NA
1979	BAT	0.983200160195051	NA	NA	mmu-miR-140-5p	12 vs. 3	NA
1980	GAT	1.05820396370684	1	1	mmu-miR-140-5p	12 vs. 3	0.231243659056638
1981	heart	0.523540061781242	NA	NA	mmu-miR-140-5p	12 vs. 3	NA
1982	kidney	2.63075764474841	0.333333333333333	0.740530303030303	mmu-miR-140-5p	12 vs. 3	3.33227330576922
1983	liver	0.672618711773439	NA	NA	mmu-miR-140-5p	12 vs. 3	NA
1984	lung	0.812991383724156	0.666666666666667	1	mmu-miR-140-5p	12 vs. 3	-0.570027261390658
1985	MAT	1.45606877940797	NA	NA	mmu-miR-140-5p	12 vs. 3	NA
1986	pancreas	0.890192589230459	0.666666666666667	1	mmu-miR-140-5p	12 vs. 3	-0.739554756360937
1987	spleen	0.765871857982619	0.333333333333333	1	mmu-miR-140-5p	12 vs. 3	-1.64148567660942
1988	BAT	2.57780568697616	0.666666666666667	1	mmu-miR-140-5p	15 vs. 3	0.93315635389921
1989	GAT	1.65438069987483	NA	NA	mmu-miR-140-5p	15 vs. 3	NA
1990	heart	1.31994920499793	0.666666666666667	1	mmu-miR-140-5p	15 vs. 3	1.17662547305255
1991	kidney	3.05122587210107	0.333333333333333	0.735883424408014	mmu-miR-140-5p	15 vs. 3	3.43609879303461
1992	liver	1.12834092636499	1	1	mmu-miR-140-5p	15 vs. 3	0.29951466497211
1993	lung	0.927680324128106	0.666666666666667	1	mmu-miR-140-5p	15 vs. 3	-0.227082745790487
1994	MAT	1.30095367931262	NA	NA	mmu-miR-140-5p	15 vs. 3	NA
1995	pancreas	0.850886593557675	0.666666666666667	1	mmu-miR-140-5p	15 vs. 3	-0.967170064190367
1996	spleen	0.73792852939827	0.333333333333333	0.96760710553814	mmu-miR-140-5p	15 vs. 3	-1.24701131318369
1997	BAT	9.17916425657035	NA	NA	mmu-miR-140-5p	18 vs. 3	NA
1998	GAT	0.874637635421283	NA	NA	mmu-miR-140-5p	18 vs. 3	NA
1999	heart	0.950183646849507	1	1	mmu-miR-140-5p	18 vs. 3	-0.152056339986214
[truncated: 56,778 more rows]
