# Supplementary material for: MiRNAs shape mouse age-independent tissue adaptation to spaceflight via ECM and developmental pathways
Source: Nat Commun. 2026 Feb 5;17:1387. doi: 10.1038/s41467-026-68737-1 (PMC12876965; doi:10.1038/s41467-026-68737-1)
Supplement: Supplementary file 10 — Supplementary Data 8 [file 41467_2026_68737_MOESM10_ESM.csv]

miRNA	mRNA	experimental_method	pubmed_id	tissues_they_appear_in	DB	miRNA_prefix	miRNA_Family	tissues_from_pairs_input	n_tissues
mmu-miR-200c-3p	RELN	, Immunoblot, Luciferase reporter assay, Western blot	25604249	NA	miRTarBase	mmu-miR-200c	MIR-8	MAT	1
mmu-miR-133a-3p	FBXO30	HITS-CLIP	25083871	Muscle	Tarbase	mmu-miR-133a	MIR-1/133	Lung	1
mmu-miR-133a-3p	PTPRK	HITS-CLIP	25083871	Muscle	Tarbase	mmu-miR-133a	MIR-1/133	Kidney	1
mmu-miR-133a-3p	SEC61B	HITS-CLIP	25083871	Muscle	Tarbase	mmu-miR-133a	MIR-1/133	Pancreas	1
mmu-miR-133a-3p	SGMS2	HITS-CLIP	25083871	Muscle	Tarbase	mmu-miR-133a	MIR-1/133	Kidney	1
mmu-miR-133a-3p	UBE2Q2	HITS-CLIP	25083871	Muscle	Tarbase	mmu-miR-133a	MIR-1/133	Pancreas	1
mmu-miR-133b-3p	FBXO30	HITS-CLIP	25083871	Muscle	Tarbase	mmu-miR-133b	MIR-1/133	Lung	1
mmu-miR-133b-3p	PTPRK	HITS-CLIP	25083871	Muscle	Tarbase	mmu-miR-133b	MIR-1/133	Kidney	1
mmu-miR-133b-3p	SEC61B	HITS-CLIP	25083871	Muscle	Tarbase	mmu-miR-133b	MIR-1/133	Pancreas	1
mmu-miR-133b-3p	SGMS2	HITS-CLIP	25083871	Muscle	Tarbase	mmu-miR-133b	MIR-1/133	Kidney	1
mmu-miR-133b-3p	UBE2Q2	HITS-CLIP	25083871	Muscle	Tarbase	mmu-miR-133b	MIR-1/133	Pancreas	1
mmu-miR-1a-3p	ARFIP1	HITS-CLIP	25083871	Muscle	Tarbase	mmu-miR-1a	MIR-1/133	Pancreas	1
mmu-miR-1a-3p	CITED2	HITS-CLIP	25083871	Muscle	Tarbase	mmu-miR-1a	MIR-1/133	Pancreas	1
mmu-miR-1a-3p	FZD7	HITS-CLIP	25083871	Muscle	Tarbase	mmu-miR-1a	MIR-1/133	Lung	1
mmu-miR-1a-3p	NRP2	HITS-CLIP	25083871	Muscle	Tarbase	mmu-miR-1a	MIR-1/133	Lung	1
mmu-miR-1a-3p	SLC7A2	HITS-CLIP	25083871	Muscle	Tarbase	mmu-miR-1a	MIR-1/133	Lung	1
mmu-miR-1a-3p	TSPAN9	HITS-CLIP	25083871	Muscle	Tarbase	mmu-miR-1a	MIR-1/133	Pancreas	1
mmu-miR-1a-3p	VEGFA	HITS-CLIP	25083871	Muscle	Tarbase	mmu-miR-1a	MIR-1/133	Kidney	1
mmu-miR-206-3p	ARFIP1	HITS-CLIP	25083871	Muscle	Tarbase	mmu-miR-206	MIR-1/133	Pancreas	1
mmu-miR-206-3p	CDC42SE1	HITS-CLIP	25083871	Muscle	Tarbase	mmu-miR-206	MIR-1/133	Pancreas	1
mmu-miR-206-3p	CITED2	HITS-CLIP	25083871	Muscle	Tarbase	mmu-miR-206	MIR-1/133	Pancreas	1
mmu-miR-206-3p	MXD1	HITS-CLIP	25083871	Muscle	Tarbase	mmu-miR-206	MIR-1/133	Pancreas	1
mmu-miR-206-3p	SPTLC1	HITS-CLIP	25083871	Muscle	Tarbase	mmu-miR-206	MIR-1/133	Pancreas	1
mmu-miR-206-3p	UNC50	HITS-CLIP	25083871	Muscle	Tarbase	mmu-miR-206	MIR-1/133	Pancreas	1
mmu-miR-15a-5p	CD28	HITS-CLIP	23142080	Bone marrow	Tarbase	mmu-miR-15a	MIR-15	Diaphragm	1
mmu-miR-15a-5p	DLL1	HITS-CLIP	23597149	Liver	Tarbase	mmu-miR-15a	MIR-15	Diaphragm	1
mmu-miR-15a-5p	IL7R	HITS-CLIP	23142080, 29167373	Bone marrow	Tarbase	mmu-miR-15a	MIR-15	Diaphragm	1
mmu-miR-15a-5p	MYB	HITS-CLIP	23142080	Bone marrow	Tarbase	mmu-miR-15a	MIR-15	Diaphragm	1
mmu-miR-15a-5p	NUP210	HITS-CLIP	23142080, 30971389, 31433990	Bone marrow, Liver	Tarbase	mmu-miR-15a	MIR-15	Diaphragm	1
mmu-miR-106a-5p	BCL11B	HITS-CLIP	23142080	Bone marrow	Tarbase	mmu-miR-106a	MIR-17/92	GAT	1
mmu-miR-106a-5p	LIF	HITS-CLIP	23142080	Bone marrow	Tarbase	mmu-miR-106a	MIR-17/92	GAT	1
mmu-miR-106a-5p	MED12L	HITS-CLIP	23142080	Bone marrow	Tarbase	mmu-miR-106a	MIR-17/92	GAT	1
mmu-miR-106a-5p	PDCD1LG2	HITS-CLIP	23142080	Bone marrow	Tarbase	mmu-miR-106a	MIR-17/92	GAT	1
mmu-miR-106a-5p	SHC4	HITS-CLIP	23142080	Bone marrow	Tarbase	mmu-miR-106a	MIR-17/92	GAT	1
mmu-miR-106a-5p	TNFSF11	HITS-CLIP	23142080	Bone marrow	Tarbase	mmu-miR-106a	MIR-17/92	GAT	1
mmu-miR-106b-5p	ARAP2	HITS-CLIP	23142080	Bone marrow	Tarbase	mmu-miR-106b	MIR-17/92	Diaphragm	1
mmu-miR-106b-5p	PCYT1B	HITS-CLIP	23142080	Bone marrow	Tarbase	mmu-miR-106b	MIR-17/92	Diaphragm	1
mmu-miR-106b-5p	RASGEF1A	HITS-CLIP	23142080	Bone marrow	Tarbase	mmu-miR-106b	MIR-17/92	Diaphragm	1
mmu-miR-106b-5p	SATB1	HITS-CLIP	23142080	Bone marrow	Tarbase	mmu-miR-106b	MIR-17/92	Diaphragm	1
mmu-miR-106b-5p	TNFSF11	HITS-CLIP	23142080	Bone marrow	Tarbase	mmu-miR-106b	MIR-17/92	Diaphragm	1
mmu-miR-17-5p	ARAP2	HITS-CLIP	23142080, 25083871	Bone marrow, Muscle	Tarbase	mmu-miR-17	MIR-17/92	Diaphragm	1
mmu-miR-17-5p	CHRM2	HITS-CLIP	25753418	Heart	Tarbase	mmu-miR-17	MIR-17/92	Diaphragm	1
mmu-miR-17-5p	PCYT1B	HITS-CLIP	23142080	Bone marrow	Tarbase	mmu-miR-17	MIR-17/92	Diaphragm	1
mmu-miR-17-5p	PLS1	HITS-CLIP	23142080	Bone marrow	Tarbase	mmu-miR-17	MIR-17/92	Diaphragm	1
mmu-miR-17-5p	RASGEF1A	HITS-CLIP	19536157, 23142080	Brain, Bone marrow	Tarbase	mmu-miR-17	MIR-17/92	Diaphragm	1
mmu-miR-17-5p	TNFSF11	HITS-CLIP	23142080	Bone marrow	Tarbase	mmu-miR-17	MIR-17/92	Diaphragm	1
mmu-miR-18a-5p	SATB1	HITS-CLIP	23142080, 25083871	Bone marrow, Muscle	Tarbase	mmu-miR-18a	MIR-17/92	Diaphragm	1
mmu-miR-18a-5p	STK4	HITS-CLIP	23142080, 25083871, 31433990	Bone marrow, Muscle	Tarbase	mmu-miR-18a	MIR-17/92	Diaphragm	1
mmu-miR-20a-5p	ARAP2	HITS-CLIP	23142080, 25083871	Bone marrow, Muscle	Tarbase	mmu-miR-20a	MIR-17/92	Diaphragm	1
mmu-miR-20a-5p	PCYT1B	HITS-CLIP	23142080	Bone marrow	Tarbase	mmu-miR-20a	MIR-17/92	Diaphragm	1
mmu-miR-20a-5p	RASGEF1A	HITS-CLIP	23142080	Bone marrow	Tarbase	mmu-miR-20a	MIR-17/92	Diaphragm	1
mmu-miR-20a-5p	SATB1	HITS-CLIP	23142080	Bone marrow	Tarbase	mmu-miR-20a	MIR-17/92	Diaphragm	1
mmu-miR-20a-5p	TNFSF11	HITS-CLIP	23142080	Bone marrow	Tarbase	mmu-miR-20a	MIR-17/92	Diaphragm	1
mmu-miR-141-3p	DOCK4	HITS-CLIP	29167373	Bone marrow	Tarbase	mmu-miR-141	MIR-8	Lung	1
mmu-miR-141-3p	FNIP2	HITS-CLIP	29167373	Bone marrow	Tarbase	mmu-miR-141	MIR-8	MAT	1
mmu-miR-141-3p	PTPRG	HITS-CLIP	23597149	Liver	Tarbase	mmu-miR-141	MIR-8	MAT	1
mmu-miR-141-3p	SLC6A9	HITS-CLIP	23597149	Liver	Tarbase	mmu-miR-141	MIR-8	MAT	1
mmu-miR-200b-3p	CEBPD	HITS-CLIP	29167373	Bone marrow	Tarbase	mmu-miR-200b	MIR-8	MAT	1
mmu-miR-200b-3p	KLF4	HITS-CLIP	26203562	Skin	Tarbase	mmu-miR-200b	MIR-8	MAT	1
mmu-miR-200b-3p	RHOT1	HITS-CLIP	23597149	Liver	Tarbase	mmu-miR-200b	MIR-8	Pancreas	1
mmu-miR-200b-3p	WDFY3	HITS-CLIP	29167373	Bone marrow	Tarbase	mmu-miR-200b	MIR-8	MAT	1
mmu-miR-429-3p	CEBPD	HITS-CLIP	29167373	Bone marrow	Tarbase	mmu-miR-429	MIR-8	MAT	1
mmu-miR-429-3p	CITED2	HITS-CLIP	29167373	Bone marrow	Tarbase	mmu-miR-429	MIR-8	Pancreas	1
mmu-miR-429-3p	WDFY3	HITS-CLIP	29167373	Bone marrow	Tarbase	mmu-miR-429	MIR-8	MAT	1
mmu-let-7e-5p	DUSP4	HITS-CLIP	23142080	Bone marrow	Tarbase	NA	Other	Pancreas	1
mmu-let-7e-5p	GLRX	HITS-CLIP	19536157, 23142080, 29167373	Brain, Bone marrow	Tarbase	NA	Other	Pancreas	1
mmu-let-7e-5p	GRAMD1C	HITS-CLIP	23142080, 23597149	Bone marrow, Liver	Tarbase	NA	Other	Pancreas	1
mmu-let-7e-5p	NKIRAS2	HITS-CLIP	23142080	Bone marrow	Tarbase	NA	Other	Pancreas	1
mmu-let-7e-5p	RNF7	HITS-CLIP	19536157, 23142080, 23597149	Brain, Bone marrow, Liver	Tarbase	NA	Other	Pancreas	1
mmu-let-7e-5p	RRAGD	HITS-CLIP	19536157, 23142080, 23597149	Brain, Bone marrow, Liver	Tarbase	NA	Other	Pancreas	1
mmu-let-7f-5p	CEBPD	HITS-CLIP	23597149	Liver	Tarbase	NA	Other	MAT	1
mmu-let-7f-5p	COL1A1	HITS-CLIP	23597149	Liver	Tarbase	NA	Other	MAT	1
mmu-let-7f-5p	NTN1	HITS-CLIP	23597149	Liver	Tarbase	NA	Other	MAT	1
mmu-let-7f-5p	RNF165	HITS-CLIP	19536157	Brain	Tarbase	NA	Other	MAT	1
mmu-let-7f-5p	WNT9A	HITS-CLIP	19536157, 23597149	Brain, Liver	Tarbase	NA	Other	MAT	1
mmu-miR-103-3p	DLL1	HITS-CLIP	23597149	Liver	Tarbase	mmu-miR-103	Other	Diaphragm	1
mmu-miR-107-3p	ARHGAP19	HITS-CLIP	29167373	Bone marrow	Tarbase	mmu-miR-107	Other	Diaphragm	1
mmu-miR-107-3p	DLL1	HITS-CLIP	23597149	Liver	Tarbase	mmu-miR-107	Other	Diaphragm	1
mmu-miR-107-3p	SCAMP5	HITS-CLIP	25753418	Heart	Tarbase	mmu-miR-107	Other	Diaphragm	1
mmu-miR-124-3p	CLIP3	HITS-CLIP	19536157	Brain	Tarbase	mmu-miR-124	Other	Pancreas	1
mmu-miR-124-3p	FAM129B	HITS-CLIP	19536157	Brain	Tarbase	mmu-miR-124	Other	Kidney, MAT	2
mmu-miR-124-3p	FSTL1	HITS-CLIP	19536157	Brain	Tarbase	mmu-miR-124	Other	MAT	1
mmu-miR-124-3p	GSN	HITS-CLIP	19536157	Brain	Tarbase	mmu-miR-124	Other	MAT	1
mmu-miR-124-3p	INSM1	HITS-CLIP	19536157	Brain	Tarbase	mmu-miR-124	Other	Pancreas	1
mmu-miR-124-3p	KCNK2	HITS-CLIP	19536157	Brain	Tarbase	mmu-miR-124	Other	MAT	1
mmu-miR-124-3p	MED12L	HITS-CLIP	19536157	Brain	Tarbase	mmu-miR-124	Other	GAT	1
mmu-miR-124-3p	NHSL2	HITS-CLIP	19536157	Brain	Tarbase	mmu-miR-124	Other	Kidney	1
mmu-miR-124-3p	PTPRZ1	HITS-CLIP	19536157	Brain	Tarbase	mmu-miR-124	Other	GAT	1
mmu-miR-124-3p	SESTD1	HITS-CLIP	19536157	Brain	Tarbase	mmu-miR-124	Other	Kidney	1
mmu-miR-124-3p	TSKU	HITS-CLIP	19536157	Brain	Tarbase	mmu-miR-124	Other	MAT	1
mmu-miR-124-3p	WDFY3	HITS-CLIP	19536157	Brain	Tarbase	mmu-miR-124	Other	Kidney	1
mmu-miR-130b-3p	CMPK1	HITS-CLIP	25083871	Muscle	Tarbase	mmu-miR-130b	Other	Pancreas	1
mmu-miR-130b-3p	DNAJC16	HITS-CLIP	25083871	Muscle	Tarbase	mmu-miR-130b	Other	Pancreas	1
mmu-miR-130b-3p	IKZF5	HITS-CLIP	25083871	Muscle	Tarbase	mmu-miR-130b	Other	Pancreas	1
mmu-miR-130b-3p	MTMR12	HITS-CLIP	25083871, 29167373	Muscle, Bone marrow	Tarbase	mmu-miR-130b	Other	Pancreas	1
mmu-miR-130b-3p	NUS1	HITS-CLIP	25083871	Muscle	Tarbase	mmu-miR-130b	Other	Pancreas	1
mmu-miR-130b-3p	PRKAA1	HITS-CLIP	25083871	Muscle	Tarbase	mmu-miR-130b	Other	Pancreas	1
mmu-miR-130b-3p	RNF165	HITS-CLIP	25083871	Muscle	Tarbase	mmu-miR-130b	Other	MAT	1
mmu-miR-130b-3p	TBL1XR1	HITS-CLIP	25083871, 29167373	Muscle, Bone marrow	Tarbase	mmu-miR-130b	Other	Pancreas	1
mmu-miR-130b-3p	TGFB2	HITS-CLIP	25083871	Muscle	Tarbase	mmu-miR-130b	Other	Pancreas	1
mmu-miR-130b-3p	TMEM170B	HITS-CLIP	25083871, 29167373	Muscle, Bone marrow	Tarbase	mmu-miR-130b	Other	Pancreas	1
mmu-miR-130b-3p	TOB2	HITS-CLIP	25083871, 29167373	Muscle, Bone marrow	Tarbase	mmu-miR-130b	Other	Pancreas	1
mmu-miR-130b-3p	WDR20	HITS-CLIP	25083871, 29167373	Muscle, Bone marrow	Tarbase	mmu-miR-130b	Other	Pancreas	1
mmu-miR-132-3p	SGK3	HITS-CLIP	23142080	Bone marrow	Tarbase	mmu-miR-132	Other	Thymus	1
mmu-miR-132-3p	TBC1D30	HITS-CLIP	23142080	Bone marrow	Tarbase	mmu-miR-132	Other	GAT, Heart	2
mmu-miR-146b-5p	CD28	HITS-CLIP	23142080	Bone marrow	Tarbase	mmu-miR-146b	Other	Diaphragm	1
mmu-miR-150-5p	MYB	HITS-CLIP	23142080	Bone marrow	Tarbase	mmu-miR-150	Other	GAT, Kidney	2
mmu-miR-152-3p	MAP3K9	HITS-CLIP	29167373	Bone marrow	Tarbase	mmu-miR-152	Other	Diaphragm	1
mmu-miR-153-3p	GFPT2	HITS-CLIP	19536157	Brain	Tarbase	mmu-miR-153	Other	MAT	1
mmu-miR-181a-5p	BAZ1A	HITS-CLIP	23142080, 25083871	Bone marrow, Muscle	Tarbase	mmu-miR-181a	Other	Pancreas	1
mmu-miR-181a-5p	ENTPD6	HITS-CLIP	23142080	Bone marrow	Tarbase	mmu-miR-181a	Other	Pancreas	1
mmu-miR-181a-5p	NDRG2	HITS-CLIP	19536157	Brain	Tarbase	mmu-miR-181a	Other	Pancreas	1
mmu-miR-181a-5p	NUS1	HITS-CLIP	19536157, 23142080, 25083871	Brain, Bone marrow, Muscle	Tarbase	mmu-miR-181a	Other	Pancreas	1
mmu-miR-181a-5p	PAPOLG	HITS-CLIP	23142080	Bone marrow	Tarbase	mmu-miR-181a	Other	Pancreas	1
mmu-miR-181a-5p	PDIK1L	HITS-CLIP	23142080, 25083871	Bone marrow, Muscle	Tarbase	mmu-miR-181a	Other	Pancreas	1
mmu-miR-181a-5p	PPP3R1	HITS-CLIP	23142080	Bone marrow	Tarbase	mmu-miR-181a	Other	Pancreas	1
mmu-miR-181a-5p	RBM47	HITS-CLIP	23142080	Bone marrow	Tarbase	mmu-miR-181a	Other	Pancreas	1
mmu-miR-181a-5p	SLC30A1	HITS-CLIP	19536157	Brain	Tarbase	mmu-miR-181a	Other	Pancreas	1
mmu-miR-181a-5p	SSX2IP	HITS-CLIP	23142080, 25083871	Bone marrow, Muscle	Tarbase	mmu-miR-181a	Other	Pancreas	1
mmu-miR-181a-5p	TBL1XR1	HITS-CLIP	23142080, 25083871	Bone marrow, Muscle	Tarbase	mmu-miR-181a	Other	Pancreas	1
mmu-miR-182-5p	CITED2	HITS-CLIP	29167373	Bone marrow	Tarbase	mmu-miR-182	Other	Pancreas	1
mmu-miR-182-5p	FAM49B	HITS-CLIP	29167373	Bone marrow	Tarbase	mmu-miR-182	Other	Pancreas	1
mmu-miR-182-5p	FNBP1L	HITS-CLIP	29167373	Bone marrow	Tarbase	mmu-miR-182	Other	MAT	1
mmu-miR-182-5p	MYADM	HITS-CLIP	29167373	Bone marrow	Tarbase	mmu-miR-182	Other	MAT	1
mmu-miR-182-5p	NUS1	HITS-CLIP	29167373	Bone marrow	Tarbase	mmu-miR-182	Other	Pancreas	1
mmu-miR-182-5p	PDK4	HITS-CLIP	26203562	Skin	Tarbase	mmu-miR-182	Other	MAT	1
mmu-miR-183-5p	DOCK4	HITS-CLIP	29167373	Bone marrow	Tarbase	mmu-miR-183	Other	Lung	1
mmu-miR-183-5p	NRP2	HITS-CLIP	29167373	Bone marrow	Tarbase	mmu-miR-183	Other	Lung	1
mmu-miR-183-5p	RPE	HITS-CLIP	29167373	Bone marrow	Tarbase	mmu-miR-183	Other	Pancreas	1
mmu-miR-193a-3p	GLIPR2	HITS-CLIP	31433990		Tarbase	mmu-miR-193a	Other	Diaphragm	1
mmu-miR-193b-3p	ANK3	HITS-CLIP	23597149	Liver	Tarbase	mmu-miR-193b	Other	Lung	1
mmu-miR-194-5p	EXOC5	HITS-CLIP	23597149	Liver	Tarbase	mmu-miR-194	Other	Thymus	1
mmu-miR-195a-5p	DLL1	HITS-CLIP	23597149	Liver	Tarbase	mmu-miR-195a	Other	Diaphragm	1
mmu-miR-218-5p	LGR4	HITS-CLIP	25083871	Muscle	Tarbase	mmu-miR-218	Other	Kidney	1
mmu-miR-218-5p	RUNX2	HITS-CLIP	25083871	Muscle	Tarbase	mmu-miR-218	Other	Diaphragm	1
mmu-miR-21a-5p	ACVR1C	HITS-CLIP	23597149	Liver	Tarbase	mmu-miR-21a	Other	Diaphragm	1
mmu-miR-21a-5p	CXCL10	HITS-CLIP	29167373	Bone marrow	Tarbase	mmu-miR-21a	Other	Diaphragm	1
mmu-miR-21a-5p	TAGAP	HITS-CLIP	23142080	Bone marrow	Tarbase	mmu-miR-21a	Other	Diaphragm	1
mmu-miR-26a-5p	YIPF4	HITS-CLIP	23142080, 25753418, 29167373	Bone marrow, Heart	Tarbase	mmu-miR-26a	Other	Pancreas	1
mmu-miR-27a-3p	CD28	HITS-CLIP	23142080	Bone marrow	Tarbase	mmu-miR-27a	Other	Diaphragm	1
mmu-miR-27a-3p	ICOS	HITS-CLIP	23142080	Bone marrow	Tarbase	mmu-miR-27a	Other	Diaphragm	1
mmu-miR-27a-3p	SLC7A11	HITS-CLIP	19536157	Brain	Tarbase	mmu-miR-27a	Other	Diaphragm	1
mmu-miR-29b-3p	EOMES	HITS-CLIP	23142080	Bone marrow	Tarbase	mmu-miR-29b	Other	Diaphragm	1
mmu-miR-29b-3p	ICOS	HITS-CLIP	23142080	Bone marrow	Tarbase	mmu-miR-29b	Other	Diaphragm	1
mmu-miR-29b-3p	IFNG	HITS-CLIP	23142080	Bone marrow	Tarbase	mmu-miR-29b	Other	Diaphragm	1
mmu-miR-29c-3p	CCDC117	HITS-CLIP	23142080	Bone marrow	Tarbase	mmu-miR-29c	Other	Pancreas	1
mmu-miR-29c-3p	CMPK1	HITS-CLIP	23142080, 25753418	Bone marrow, Heart	Tarbase	mmu-miR-29c	Other	Pancreas	1
mmu-miR-29c-3p	DCUN1D4	HITS-CLIP	23142080	Bone marrow	Tarbase	mmu-miR-29c	Other	Pancreas	1
mmu-miR-29c-3p	DUSP22	HITS-CLIP	23142080, 29167373	Bone marrow	Tarbase	mmu-miR-29c	Other	Pancreas	1
mmu-miR-29c-3p	EOMES	HITS-CLIP	23142080	Bone marrow	Tarbase	mmu-miR-29c	Other	Diaphragm	1
mmu-miR-29c-3p	GMFB	HITS-CLIP	23142080	Bone marrow	Tarbase	mmu-miR-29c	Other	Pancreas	1
mmu-miR-29c-3p	GNG2	HITS-CLIP	23142080	Bone marrow	Tarbase	mmu-miR-29c	Other	Pancreas	1
mmu-miR-29c-3p	H2AFX	HITS-CLIP	23142080	Bone marrow	Tarbase	mmu-miR-29c	Other	Pancreas	1
mmu-miR-29c-3p	ICOS	HITS-CLIP	23142080	Bone marrow	Tarbase	mmu-miR-29c	Other	Diaphragm	1
mmu-miR-29c-3p	IFNG	HITS-CLIP	23142080	Bone marrow	Tarbase	mmu-miR-29c	Other	Diaphragm	1
mmu-miR-29c-3p	MFAP3	HITS-CLIP	23142080, 29167373	Bone marrow	Tarbase	mmu-miR-29c	Other	Pancreas	1
mmu-miR-29c-3p	NARF	HITS-CLIP	23142080, 25753418	Bone marrow, Heart	Tarbase	mmu-miR-29c	Other	Pancreas	1
mmu-miR-29c-3p	PDIK1L	HITS-CLIP	23142080, 25753418	Bone marrow, Heart	Tarbase	mmu-miR-29c	Other	Pancreas	1
mmu-miR-29c-3p	PLEKHA1	HITS-CLIP	23142080	Bone marrow	Tarbase	mmu-miR-29c	Other	Pancreas	1
mmu-miR-29c-3p	SPNS1	HITS-CLIP	23142080, 25753418	Bone marrow, Heart	Tarbase	mmu-miR-29c	Other	Pancreas	1
mmu-miR-29c-3p	TBC1D7	HITS-CLIP	23142080	Bone marrow	Tarbase	mmu-miR-29c	Other	Pancreas	1
mmu-miR-29c-3p	UBFD1	HITS-CLIP	23142080, 29167373	Bone marrow	Tarbase	mmu-miR-29c	Other	Pancreas	1
mmu-miR-301a-3p	ARAP2	HITS-CLIP	23142080, 25083871	Bone marrow, Muscle	Tarbase	mmu-miR-301a	Other	Diaphragm	1
mmu-miR-301a-3p	DLL1	HITS-CLIP	25083871	Muscle	Tarbase	mmu-miR-301a	Other	Diaphragm	1
mmu-miR-301a-3p	IPCEF1	HITS-CLIP	23142080	Bone marrow	Tarbase	mmu-miR-301a	Other	Diaphragm	1
mmu-miR-301a-3p	MYB	HITS-CLIP	23142080	Bone marrow	Tarbase	mmu-miR-301a	Other	Diaphragm	1
mmu-miR-30e-5p	CTHRC1	HITS-CLIP	19536157	Brain	Tarbase	mmu-miR-30e	Other	Heart	1
mmu-miR-30e-5p	DSC2	HITS-CLIP	23597149	Liver	Tarbase	mmu-miR-30e	Other	Heart	1
mmu-miR-30e-5p	SEMA3A	HITS-CLIP	19536157, 23597149	Brain, Liver	Tarbase	mmu-miR-30e	Other	Heart	1
mmu-miR-31-5p	CTIF	HITS-CLIP	25083871	Muscle	Tarbase	mmu-miR-31	Other	Pancreas	1
mmu-miR-31-5p	EGLN3	HITS-CLIP	23142080	Bone marrow	Tarbase	mmu-miR-31	Other	BAT	1
mmu-miR-31-5p	PLEKHA1	HITS-CLIP	25083871	Muscle	Tarbase	mmu-miR-31	Other	Pancreas	1
mmu-miR-322-5p	CD28	HITS-CLIP	25083871	Muscle	Tarbase	mmu-miR-322	Other	Diaphragm	1
mmu-miR-322-5p	DLL1	HITS-CLIP	23597149, 25083871	Liver, Muscle	Tarbase	mmu-miR-322	Other	Diaphragm	1
mmu-miR-322-5p	IL7R	HITS-CLIP	29167373	Bone marrow	Tarbase	mmu-miR-322	Other	Diaphragm	1
mmu-miR-322-5p	MYB	HITS-CLIP	31433990		Tarbase	mmu-miR-322	Other	Diaphragm	1
mmu-miR-322-5p	NUP210	HITS-CLIP	25083871	Muscle	Tarbase	mmu-miR-322	Other	Diaphragm	1
mmu-miR-338-3p	TAT	HITS-CLIP	23597149	Liver	Tarbase	mmu-miR-338	Other	Diaphragm	1
mmu-miR-34c-5p	SATB1	HITS-CLIP	23142080	Bone marrow	Tarbase	mmu-miR-34c	Other	Diaphragm	1
mmu-miR-497a-5p	DLL1	HITS-CLIP	23597149	Liver	Tarbase	mmu-miR-497a	Other	Diaphragm	1
mmu-miR-7a-5p	FLRT2	HITS-CLIP	25083871	Muscle	Tarbase	mmu-miR-7a	Other	MAT	1
mmu-miR-7a-5p	SLC25A23	HITS-CLIP	23597149	Liver	Tarbase	mmu-miR-7a	Other	Thymus	1
mmu-miR-7a-5p	SLC6A9	HITS-CLIP	25083871	Muscle	Tarbase	mmu-miR-7a	Other	MAT	1
mmu-miR-92b-3p	TACC2	HITS-CLIP	23142080	Bone marrow	Tarbase	mmu-miR-92b	Other	Lung	1
mmu-miR-92b-3p	YIPF4	HITS-CLIP	23142080	Bone marrow	Tarbase	mmu-miR-92b	Other	Pancreas	1
mmu-miR-21a-5p	SATB1	HITS-CLIP, Microarrays	23142080, 31433990, 23416424	Bone marrow, Thymus	Tarbase	mmu-miR-21a	Other	Diaphragm	1
mmu-miR-124-3p	SHC4	HITS-CLIP, RNA-Seq	19536157, 25263593	Brain, Embryo	Tarbase	mmu-miR-124	Other	GAT	1
mmu-miR-1a-3p	PLD1	HITS-CLIP, RNA-Seq, RPF-Seq	25083871, 25263593	Muscle, Embryo	Tarbase	mmu-miR-1a	MIR-1/133	Kidney	1
mmu-miR-124-3p	CHIC1	HITS-CLIP, RNA-Seq, RPF-Seq	19536157, 25263593	Brain, Embryo	Tarbase	mmu-miR-124	Other	MAT	1
mmu-miR-1a-3p	CDC42SE1	HITS-CLIP, RPF-Seq	25083871, 25263593	Muscle, Embryo	Tarbase	mmu-miR-1a	MIR-1/133	Pancreas	1
mmu-miR-1a-3p	UNC50	HITS-CLIP, RPF-Seq	25083871, 25263593	Muscle, Embryo	Tarbase	mmu-miR-1a	MIR-1/133	Pancreas	1
mmu-miR-124-3p	CTDSPL	HITS-CLIP, RPF-Seq	19536157, 25263593	Brain, Embryo	Tarbase	mmu-miR-124	Other	Kidney, MAT	2
mmu-miR-1a-3p	DMPK	HITS-CLIP, RPF-Seq, RNA-Seq	25083871, 25263593	Muscle, Embryo	Tarbase	mmu-miR-1a	MIR-1/133	Kidney, Lung	2
mmu-miR-1a-3p	PDIK1L	HITS-CLIP, RPF-Seq, RNA-Seq	25083871, 25263593	Muscle, Embryo	Tarbase	mmu-miR-1a	MIR-1/133	Pancreas	1
mmu-miR-1a-3p	THBS1	HITS-CLIP, RPF-Seq, RNA-Seq	25083871, 25263593	Muscle, Embryo	Tarbase	mmu-miR-1a	MIR-1/133	Kidney	1
mmu-miR-1a-3p	TIMP3	HITS-CLIP, RPF-Seq, RNA-Seq	25083871, 25263593	Muscle, Embryo	Tarbase	mmu-miR-1a	MIR-1/133	Kidney	1
mmu-miR-1a-3p	VKORC1L1	HITS-CLIP, RPF-Seq, RNA-Seq	25083871, 25263593	Muscle, Embryo	Tarbase	mmu-miR-1a	MIR-1/133	Pancreas	1
mmu-miR-124-3p	SDF2L1	HITS-CLIP, RPF-Seq, RNA-Seq, Microarrays	19536157, 25263593, 18619591	Brain, Embryo	Tarbase	mmu-miR-124	Other	Pancreas	1
mmu-miR-106b-5p	RAB11FIP1	HITS-CLIP, qCLASH	23142080, 31393953	Bone marrow	Tarbase	mmu-miR-106b	MIR-17/92	Diaphragm	1
mmu-miR-17-5p	RAB11FIP1	HITS-CLIP, qCLASH	23142080, 25083871, 31393953	Bone marrow, Muscle	Tarbase	mmu-miR-17	MIR-17/92	Diaphragm	1
mmu-miR-20a-5p	RAB11FIP1	HITS-CLIP, qCLASH	23142080, 31393953	Bone marrow	Tarbase	mmu-miR-20a	MIR-17/92	Diaphragm	1
mmu-let-7f-5p	THBS1	HITS-CLIP, qCLASH	19536157, 23142080, 31393953	Brain, Bone marrow	Tarbase	NA	Other	MAT	1
mmu-miR-218-5p	COL1A1	HITS-CLIP, qCLASH	25083871, 31393953	Muscle	Tarbase	mmu-miR-218	Other	Kidney	1
mmu-miR-322-5p	MLF2	HITS-CLIP, sRNA-Seq	23597149, 25083871, 33184237	Liver, Muscle	Tarbase	mmu-miR-322	Other	Pancreas	1
mmu-miR-322-5p	PHLDA3	HITS-CLIP, sRNA-Seq	25083871, 33184237	Muscle	Tarbase	mmu-miR-322	Other	Pancreas	1
mmu-miR-322-5p	SDF2	HITS-CLIP, sRNA-Seq	25083871, 33184237	Muscle	Tarbase	mmu-miR-322	Other	Pancreas	1
mmu-miR-182-5p	CLIC5	Immunoblot, Luciferase reporter assay, qRT-PCR	22889583	NA	miRTarBase	mmu-miR-182	Other	MAT	1
mmu-miR-96-5p	CLIC5	Immunoblot, Luciferase reporter assay, qRT-PCR	22889583	NA	miRTarBase	mmu-miR-96	Other	MAT	1
mmu-miR-29c-3p	GPR85	Luciferase Reporter Assay	24085298	Bone marrow	Tarbase	mmu-miR-29c	Other	Pancreas	1
mmu-miR-200b-3p	FLT1	Luciferase reporter assay	21115742	NA	miRTarBase	mmu-miR-200b	MIR-8	MAT	1
mmu-miR-200c-3p	FLT1	Luciferase reporter assay	21115742	NA	miRTarBase	mmu-miR-200c	MIR-8	MAT	1
mmu-miR-429-3p	FLT1	Luciferase reporter assay	21115742	NA	miRTarBase	mmu-miR-429	MIR-8	MAT	1
mmu-miR-124-3p	TSKU	Luciferase reporter assay, Microarray, qRT-PCR	18042700	NA	miRTarBase	mmu-miR-124	Other	MAT	1
mmu-miR-29b-3p	EOMES	Luciferase reporter assay, Microarray, qRT-PCR	21820330	NA	miRTarBase	mmu-miR-29b	Other	Diaphragm	1
mmu-miR-124-3p	CEBPA	Luciferase reporter assay, Microarray, qRT-PCR, Western blot	18042700, 21131957	NA	miRTarBase	mmu-miR-124	Other	Kidney	1
mmu-miR-1a-3p	FZD7	Luciferase reporter assay, Western blot	22595520	NA	miRTarBase	mmu-miR-1a	MIR-1/133	Lung	1
mmu-miR-1a-3p	RARB	Luciferase reporter assay, Western blot	22595520	NA	miRTarBase	mmu-miR-1a	MIR-1/133	Kidney	1
mmu-miR-200a-3p	NRP1	Luciferase reporter assay, Western blot	19745813	NA	miRTarBase	mmu-miR-200a	MIR-8	MAT	1
mmu-miR-204-5p	RUNX2	Luciferase reporter assay, Western blot	20039258	NA	miRTarBase	mmu-miR-204	Other	Diaphragm	1
mmu-miR-206-3p	PDCD10	Luciferase reporter assay, qRT-PCR	24891504	NA	miRTarBase	mmu-miR-206	MIR-1/133	Pancreas	1
mmu-miR-150-5p	MYB	Luciferase reporter assay, qRT-PCR	17923094, 23604034, 26833392	NA	miRTarBase	mmu-miR-150	Other	GAT, Kidney	2
mmu-miR-338-3p	RUNX2	Luciferase reporter assay, qRT-PCR, Western blot	24648262	NA	miRTarBase	mmu-miR-338	Other	Diaphragm	1
mmu-miR-9-5p	RUNX1	Luciferase reporter assay, qRT-PCR, Western blot	19114653, 26091714	NA	miRTarBase	mmu-miR-9	Other	GAT	1
mmu-miR-429-3p	CFL2	Luciferase reporter assay, qRT-PCR, Western blotting	34681631	NA	miRTarBase	mmu-miR-429	MIR-8	Pancreas	1
mmu-miR-27a-3p	CD28	Luciferase reporter assay, qRT-PCR, Western blotting	35885926	NA	miRTarBase	mmu-miR-27a	Other	Diaphragm	1
mmu-miR-124-3p	CTNND1	Microarrays	18619591		Tarbase	mmu-miR-124	Other	Kidney	1
mmu-miR-124-3p	TMEM134	Microarrays	18619591		Tarbase	mmu-miR-124	Other	Pancreas	1
mmu-miR-124-3p	TOR3A	Microarrays	18619591		Tarbase	mmu-miR-124	Other	Pancreas	1
mmu-miR-1a-3p	PCDH17	RNA-Seq	25263593	Embryo	Tarbase	mmu-miR-1a	MIR-1/133	Kidney	1
mmu-miR-1a-3p	SYN3	RNA-Seq	25263593	Embryo	Tarbase	mmu-miR-1a	MIR-1/133	Kidney	1
mmu-miR-124-3p	MYO5B	RNA-Seq	25263593	Embryo	Tarbase	mmu-miR-124	Other	Kidney	1
mmu-miR-124-3p	OAF	RNA-Seq	25263593	Embryo	Tarbase	mmu-miR-124	Other	MAT	1
mmu-miR-128-3p	CABP1	RNA-Seq	29453456	Heart	Tarbase	mmu-miR-128	Other	Pancreas	1
mmu-miR-155-5p	MEIS1	RNA-Seq	30224821	Spleen	Tarbase	mmu-miR-155	Other	Kidney	1
mmu-miR-124-3p	MKX	RNA-Seq, Microarrays	25263593, 18619591	Embryo	Tarbase	mmu-miR-124	Other	GAT	1
mmu-miR-1a-3p	G3BP1	RNA-Seq, RPF-Seq	25263593	Embryo	Tarbase	mmu-miR-1a	MIR-1/133	Pancreas	1
mmu-miR-124-3p	GLIS2	RNA-Seq, RPF-Seq	25263593	Embryo	Tarbase	mmu-miR-124	Other	MAT	1
mmu-miR-124-3p	HP	RNA-Seq, RPF-Seq	25263593	Embryo	Tarbase	mmu-miR-124	Other	Kidney	1
mmu-miR-124-3p	NRG1	RNA-Seq, RPF-Seq	25263593	Embryo	Tarbase	mmu-miR-124	Other	GAT	1
mmu-miR-155-5p	PARD3B	RNA-Seq, RPF-Seq	31089138, 25263593	Spleen, Bone marrow	Tarbase	mmu-miR-155	Other	Kidney	1
mmu-miR-1a-3p	GPR85	RPF-Seq	25263593	Embryo	Tarbase	mmu-miR-1a	MIR-1/133	Pancreas	1
mmu-miR-1a-3p	MXD1	RPF-Seq	25263593	Embryo	Tarbase	mmu-miR-1a	MIR-1/133	Pancreas	1
mmu-miR-124-3p	CHRD	RPF-Seq	25263593	Embryo	Tarbase	mmu-miR-124	Other	MAT	1
mmu-miR-124-3p	DGAT2	RPF-Seq	25263593	Embryo	Tarbase	mmu-miR-124	Other	Kidney	1
mmu-miR-124-3p	FAM171B	RPF-Seq	25263593	Embryo	Tarbase	mmu-miR-124	Other	Pancreas	1
mmu-miR-124-3p	JAM2	RPF-Seq	25263593	Embryo	Tarbase	mmu-miR-124	Other	Kidney	1
mmu-miR-124-3p	PGF	RPF-Seq	25263593	Embryo	Tarbase	mmu-miR-124	Other	GAT	1
mmu-miR-124-3p	SGMS2	RPF-Seq	25263593	Embryo	Tarbase	mmu-miR-124	Other	Kidney	1
mmu-miR-124-3p	SORD	RPF-Seq	25263593	Embryo	Tarbase	mmu-miR-124	Other	Kidney	1
mmu-miR-1a-3p	PDCD10	RPF-Seq, RNA-Seq	25263593	Embryo	Tarbase	mmu-miR-1a	MIR-1/133	Pancreas	1
mmu-miR-1a-3p	PDRG1	RPF-Seq, RNA-Seq	25263593	Embryo	Tarbase	mmu-miR-1a	MIR-1/133	Pancreas	1
mmu-miR-124-3p	EYA1	RPF-Seq, RNA-Seq	25263593	Embryo	Tarbase	mmu-miR-124	Other	Kidney	1
mmu-miR-124-3p	EYA4	RPF-Seq, RNA-Seq	25263593	Embryo	Tarbase	mmu-miR-124	Other	MAT	1
mmu-miR-124-3p	SRGAP1	RPF-Seq, RNA-Seq	25263593	Embryo	Tarbase	mmu-miR-124	Other	Kidney	1
mmu-miR-17-5p	MAP3K9	qCLASH	31393953	Bone marrow	Tarbase	mmu-miR-17	MIR-17/92	Diaphragm	1
mmu-miR-20a-5p	MAP3K9	qCLASH	31393953	Bone marrow	Tarbase	mmu-miR-20a	MIR-17/92	Diaphragm	1
mmu-miR-200c-3p	RHOT1	qCLASH	31393953	Bone marrow	Tarbase	mmu-miR-200c	MIR-8	Pancreas	1
mmu-miR-142a-3p	PLXND1	qCLASH	31393953	Bone marrow	Tarbase	mmu-miR-142a	Other	Kidney	1
