# Supplementary material for: MiRNAs shape mouse age-independent tissue adaptation to spaceflight via ECM and developmental pathways
Source: Nat Commun. 2026 Feb 5;17:1387. doi: 10.1038/s41467-026-68737-1 (PMC12876965; doi:10.1038/s41467-026-68737-1)
Supplement: Supplementary file 11 — Supplementary Data 9 [file 41467_2026_68737_MOESM11_ESM.csv]

mature_miRNA	Figure	miR_Family	blood_passing_threshold_10_rpmm	plasma_passing_threshold_10_rpmm	serum_passing_threshold_10_rpmm
mmu-miR-141-3p	Figure_2h	Not_mentioned	Found	Found	Found
mmu-miR-200a-3p	Figure_2h	Not_mentioned	Not found	Found	Found
mmu-miR-200b-3p	Figure_2h	Not_mentioned	Found	Found	Found
mmu-miR-34c-5p	Figure_2h	Not_mentioned	Not found	Found	Not found
mmu-miR-872-5p	Figure_2h	Not_mentioned	Found	Found	Found
mmu-miR-196a-5p	Figure_2h	Not_mentioned	Not found	Found	Not found
mmu-miR-196b-5p	Figure_2h	Not_mentioned	Found	Found	Found
mmu-miR-20b-5p	Figure_2h	Not_mentioned	Not found	Found	Not found
mmu-miR-34c-3p	Figure_2h	Not_mentioned	Not found	Found	Not found
mmu-miR-142a-3p	Figure_2h	Not_mentioned	Found	Found	Found
mmu-miR-34b-5p	Figure_2h	Not_mentioned	Not found	Not found	Not found
mmu-miR-1a-3p	Figure_2h	Not_mentioned	Found	Found	Found
mmu-miR-802-5p	Figure_2h	Not_mentioned	Not found	Found	Not found
mmu-miR-133b-3p	Figure_2h	Not_mentioned	Not found	Found	Found
mmu-miR-206-3p	Figure_2h	Not_mentioned	Found	Found	Found
mmu-miR-133a-3p	Figure_2h	Not_mentioned	Found	Found	Found
mmu-miR-106a-5p	Figure_3c	MIR-17	Not found	Found	Not found
mmu-miR-17-5p	Figure_3c	MIR-17	Found	Found	Found
mmu-miR-20a-5p	Figure_3c	MIR-17	Found	Found	Found
mmu-miR-20b-5p	Figure_3c	MIR-17	Not found	Found	Not found
mmu-miR-133a-3p	Figure_3c	MIR-133	Found	Found	Found
mmu-miR-133b-3p	Figure_3c	MIR-133	Not found	Found	Found
mmu-miR-196a-5p	Figure_3c	MIR-196	Not found	Found	Not found
mmu-miR-196b-5p	Figure_3c	MIR-196	Found	Found	Found
mmu-miR-15b-5p	Figure_3c	MIR-15	Found	Found	Found
mmu-miR-322-5p	Figure_3c	MIR-15	Found	Found	Found
mmu-miR-1a-3p	Figure_3c	MIR-1	Found	Found	Found
mmu-miR-206-3p	Figure_3c	MIR-1	Found	Found	Found
mmu-miR-101a-3p	Figure_3c	Other	Found	Found	Found
mmu-miR-142a-5p	Figure_3c	Other	Found	Found	Found
mmu-miR-144-3p	Figure_3c	Other	Found	Found	Found
mmu-miR-145b	Figure_3c	Other	Not found	Not found	Found
mmu-miR-124-3p	Figure_3c	Other	Not found	Not found	Not found
mmu-miR-27b-3p	Figure_3c	Other	Found	Found	Found
mmu-miR-301a-3p	Figure_3c	Other	Found	Found	Found
mmu-miR-33-5p	Figure_3c	Other	Not found	Found	Not found
mmu-miR-503-5p	Figure_4h	MIR-15	Found	Found	Not found
mmu-miR-497a-5p	Figure_4h	MIR-15	Found	Found	Found
mmu-miR-497a-3p	Figure_4h	MIR-15	Not found	Not found	Not found
mmu-miR-322-5p	Figure_4h	MIR-15	Found	Found	Found
mmu-miR-195a-5p	Figure_4h	MIR-15	Found	Found	Found
mmu-miR-15b-5p	Figure_4h	MIR-15	Found	Found	Found
mmu-miR-15a-5p	Figure_4h	MIR-15	Found	Found	Found
mmu-miR-487b-3p	Figure_4h	MIR-154	Not found	Not found	Not found
mmu-miR-380-3p	Figure_4h	MIR-154	Not found	Not found	Not found
mmu-miR-379-5p	Figure_4h	MIR-154	Found	Found	Not found
mmu-miR-369-5p	Figure_4h	MIR-154	Not found	Found	Not found
mmu-miR-369-3p	Figure_4h	MIR-154	Not found	Not found	Not found
mmu-miR-300-3p	Figure_4h	MIR-154	Not found	Found	Found
mmu-miR-492-3p	Figure_4h	MIR-8	Not found	Not found	Not found
mmu-miR-200c-3p	Figure_4h	MIR-8	Found	Found	Found
mmu-miR-200b-3p	Figure_4h	MIR-8	Found	Found	Found
mmu-miR-200a-5p	Figure_4h	MIR-8	Not found	Found	Not found
mmu-miR-200a-3p	Figure_4h	MIR-8	Not found	Found	Found
mmu-miR-141-5p	Figure_4h	MIR-8	Not found	Found	Not found
mmu-miR-141-3p	Figure_4h	MIR-8	Found	Found	Found
