# Supplementary material for: MiRNAs shape mouse age-independent tissue adaptation to spaceflight via ECM and developmental pathways
Source: Nat Commun. 2026 Feb 5;17:1387. doi: 10.1038/s41467-026-68737-1 (PMC12876965; doi:10.1038/s41467-026-68737-1)
Supplement: Supplementary file 14 — Source data [file 41467_2026_68737_MOESM14_ESM.xlsx]

## Sheet: Fig1d, e
tissues	counts	rna_type	sum_tissue	perc
BAT	264652679	miRNA	3830736859	0.0690866
Brain	153050089	miRNA	1763448376	0.0867902
Diaphragm	214039575	miRNA	2671996842	0.0801047
GAT	130429217	miRNA	5183610669	0.0251618
Heart	343683463	miRNA	2544586741	0.135065
Kidney	299109472	miRNA	3120914540	0.0958403
Liver	252101198	miRNA	2727155656	0.0924411
Lung	432856407	miRNA	3518182912	0.123034
MAT	138990093	miRNA	4642284595	0.02994
Pancreas	45691515	miRNA	2133864287	0.0214126
SCAT	177545692	miRNA	5091859924	0.0348685
Spleen	202674366	miRNA	2473218818	0.0819476
Thymus	275602779	miRNA	3609834575	0.0763478
BAT	444080739	snoRNA	3830736859	0.115926
Brain	768622894	snoRNA	1763448376	0.435864
Diaphragm	298691703	snoRNA	2671996842	0.111786
GAT	253952534	snoRNA	5183610669	0.0489914
Heart	364565522	snoRNA	2544586741	0.143271
Kidney	594706284	snoRNA	3120914540	0.190555
Liver	481049641	snoRNA	2727155656	0.176392
Lung	533705876	snoRNA	3518182912	0.151699
MAT	402925040	snoRNA	4642284595	0.0867946
Pancreas	234867228	snoRNA	2133864287	0.110067
SCAT	317284416	snoRNA	5091859924	0.0623121
Spleen	811887586	snoRNA	2473218818	0.328272
Thymus	706923244	snoRNA	3609834575	0.195833
BAT	105449175	piRNA	3830736859	0.0275271
Brain	24575105	piRNA	1763448376	0.0139358
Diaphragm	68994115	piRNA	2671996842	0.0258212
GAT	146196819	piRNA	5183610669	0.0282037
Heart	61565683	piRNA	2544586741	0.0241948
Kidney	64767261	piRNA	3120914540	0.0207527
Liver	65363482	piRNA	2727155656	0.0239676
Lung	74504095	piRNA	3518182912	0.0211769
MAT	154416992	piRNA	4642284595	0.0332631
Pancreas	97722541	piRNA	2133864287	0.045796
SCAT	157112958	piRNA	5091859924	0.0308557
Spleen	40731270	piRNA	2473218818	0.0164689
Thymus	63070287	piRNA	3609834575	0.0174718
BAT	476233299	rRNA	3830736859	0.124319
Brain	98661443	rRNA	1763448376	0.055948
Diaphragm	677627317	rRNA	2671996842	0.253603
GAT	377824954	rRNA	5183610669	0.0728884
Heart	513733566	rRNA	2544586741	0.201893
Kidney	427003164	rRNA	3120914540	0.13682
Liver	449399509	rRNA	2727155656	0.164787
Lung	495617195	rRNA	3518182912	0.140873
MAT	686750139	rRNA	4642284595	0.147934
Pancreas	832811988	rRNA	2133864287	0.390283
SCAT	383582848	rRNA	5091859924	0.0753326
Spleen	340706450	rRNA	2473218818	0.137758
Thymus	480221864	rRNA	3609834575	0.133032
BAT	1852515501	tRNA	3830736859	0.483592
Brain	341899680	tRNA	1763448376	0.193881
Diaphragm	933744156	tRNA	2671996842	0.349456
GAT	3896155294	tRNA	5183610669	0.75163
Heart	650245127	tRNA	2544586741	0.255541
Kidney	829869880	tRNA	3120914540	0.265906
Liver	708794812	tRNA	2727155656	0.259903
Lung	1297435234	tRNA	3518182912	0.36878
MAT	2795043994	tRNA	4642284595	0.602084
Pancreas	717362792	tRNA	2133864287	0.33618
SCAT	3610877753	tRNA	5091859924	0.709147
Spleen	319782706	tRNA	2473218818	0.129298
Thymus	1139901273	tRNA	3609834575	0.315777
BAT	387040697	snRNA	3830736859	0.101036
Brain	159881472	snRNA	1763448376	0.0906641
Diaphragm	181843122	snRNA	2671996842	0.0680551
GAT	203929627	snRNA	5183610669	0.0393412
Heart	234781677	snRNA	2544586741	0.0922671
Kidney	506506992	snRNA	3120914540	0.162294
Liver	398089003	snRNA	2727155656	0.145972
Lung	387280590	snRNA	3518182912	0.11008
MAT	259556850	snRNA	4642284595	0.0559114
Pancreas	85668125	snRNA	2133864287	0.0401469
SCAT	234232351	snRNA	5091859924	0.0460013
Spleen	526443950	snRNA	2473218818	0.212858
Thymus	640364376	snRNA	3609834575	0.177394
BAT	4868022	scaRNA	3830736859	0.00127078
Brain	1198799	scaRNA	1763448376	0.000679804
Diaphragm	2665688	scaRNA	2671996842	0.000997639
GAT	2130414	scaRNA	5183610669	0.00041099
Heart	4127668	scaRNA	2544586741	0.00162214
Kidney	4651335	scaRNA	3120914540	0.00149038
Liver	5220356	scaRNA	2727155656	0.00191421
Lung	4718270	scaRNA	3518182912	0.00134111
MAT	2747669	scaRNA	4642284595	0.000591879
Pancreas	1029860	scaRNA	2133864287	0.000482627
SCAT	2508532	scaRNA	5091859924	0.000492655
Spleen	4477045	scaRNA	2473218818	0.00181021
Thymus	4342051	scaRNA	3609834575	0.00120284
BAT	295896747	lncRNA	3830736859	0.0772428
Brain	215558894	lncRNA	1763448376	0.122237
Diaphragm	294391166	lncRNA	2671996842	0.110176
GAT	172991810	lncRNA	5183610669	0.0333728
Heart	371884035	lncRNA	2544586741	0.146147
Kidney	394300152	lncRNA	3120914540	0.126341
Liver	367137655	lncRNA	2727155656	0.134623
Lung	292065245	lncRNA	3518182912	0.0830159
MAT	201853818	lncRNA	4642284595	0.0434816
Pancreas	118710238	lncRNA	2133864287	0.0556316
SCAT	208715374	lncRNA	5091859924	0.04099
Spleen	226515446	lncRNA	2473218818	0.0915873
Thymus	299408701	lncRNA	3609834575	0.0829425

## Sheet: Fig1f
variable	variance	RNA_type	Tissue
Residual	0.97	miRNA	BAT
Age	0.011	miRNA	BAT
Space	0.011	miRNA	BAT
Space:Age	0.008	miRNA	BAT
Other	0	miRNA	BAT
Residual	0.936	miRNA	Diaphragm
Space:Age	0.037	miRNA	Diaphragm
Age	0.021	miRNA	Diaphragm
Space	0.007	miRNA	Diaphragm
Other	0	miRNA	Diaphragm
Residual	0.916	miRNA	GAT
Age	0.034	miRNA	GAT
Space	0.029	miRNA	GAT
Space:Age	0.022	miRNA	GAT
Other	0	miRNA	GAT
Residual	0.945	miRNA	Heart
Age	0.029	miRNA	Heart
Space:Age	0.015	miRNA	Heart
Space	0.011	miRNA	Heart
Other	0	miRNA	Heart
Residual	0.964	miRNA	Kidney
Age	0.03	miRNA	Kidney
Space	0.005	miRNA	Kidney
Space:Age	0.002	miRNA	Kidney
Other	0	miRNA	Kidney
Residual	0.939	miRNA	Liver
Space	0.03	miRNA	Liver
Age	0.026	miRNA	Liver
Space:Age	0.006	miRNA	Liver
Other	0	miRNA	Liver
Residual	0.947	miRNA	Lung
Space	0.03	miRNA	Lung
Age	0.02	miRNA	Lung
Space:Age	0.003	miRNA	Lung
Other	0	miRNA	Lung
Residual	0.967	miRNA	MAT
Age	0.028	miRNA	MAT
Space	0.003	miRNA	MAT
Space:Age	0.002	miRNA	MAT
Other	0	miRNA	MAT
Residual	0.875	miRNA	Pancreas
Age	0.076	miRNA	Pancreas
Space	0.031	miRNA	Pancreas
Space:Age	0.018	miRNA	Pancreas
Other	0	miRNA	Pancreas
Residual	0.921	miRNA	SCAT
Age	0.04	miRNA	SCAT
Space	0.033	miRNA	SCAT
Space:Age	0.006	miRNA	SCAT
Other	0	miRNA	SCAT
Residual	0.923	miRNA	Spleen
Age	0.044	miRNA	Spleen
Space	0.026	miRNA	Spleen
Space:Age	0.007	miRNA	Spleen
Other	0	miRNA	Spleen
Residual	0.906	miRNA	Thymus
Age	0.07	miRNA	Thymus
Space:Age	0.02	miRNA	Thymus
Space	0.004	miRNA	Thymus
Other	0	miRNA	Thymus
Residual	0.903	snoRNA	BAT
Space:Age	0.038	snoRNA	BAT
Age	0.035	snoRNA	BAT
Space	0.023	snoRNA	BAT
Other	0	snoRNA	BAT
Residual	0.961	snoRNA	Diaphragm
Space:Age	0.022	snoRNA	Diaphragm
Age	0.009	snoRNA	Diaphragm
Space	0.009	snoRNA	Diaphragm
Other	0	snoRNA	Diaphragm
Residual	0.95	snoRNA	GAT
Space	0.024	snoRNA	GAT
Age	0.018	snoRNA	GAT
Space:Age	0.008	snoRNA	GAT
Other	0	snoRNA	GAT
Residual	0.936	snoRNA	Heart
Age	0.04	snoRNA	Heart
Space:Age	0.022	snoRNA	Heart
Space	0.003	snoRNA	Heart
Other	0	snoRNA	Heart
Residual	0.956	snoRNA	Kidney
Age	0.024	snoRNA	Kidney
Space:Age	0.011	snoRNA	Kidney
Space	0.009	snoRNA	Kidney
Other	0	snoRNA	Kidney
Residual	0.891	snoRNA	Liver
Space	0.08	snoRNA	Liver
Age	0.023	snoRNA	Liver
Space:Age	0.005	snoRNA	Liver
Other	0	snoRNA	Liver
Residual	0.971	snoRNA	Lung
Age	0.016	snoRNA	Lung
Space	0.009	snoRNA	Lung
Space:Age	0.004	snoRNA	Lung
Other	0	snoRNA	Lung
Residual	0.989	snoRNA	MAT
Space:Age	0.007	snoRNA	MAT
Age	0.002	snoRNA	MAT
Space	0.002	snoRNA	MAT
Other	0	snoRNA	MAT
Residual	0.854	snoRNA	Pancreas
Age	0.132	snoRNA	Pancreas
Space:Age	0.007	snoRNA	Pancreas
Space	0.007	snoRNA	Pancreas
Other	0	snoRNA	Pancreas
Residual	0.943	snoRNA	SCAT
Space	0.029	snoRNA	SCAT
Age	0.022	snoRNA	SCAT
Space:Age	0.006	snoRNA	SCAT
Other	0	snoRNA	SCAT
Residual	0.945	snoRNA	Spleen
Age	0.035	snoRNA	Spleen
Space	0.02	snoRNA	Spleen
Space:Age	0	snoRNA	Spleen
Other	0	snoRNA	Spleen
Residual	0.935	snoRNA	Thymus
Age	0.054	snoRNA	Thymus
Space:Age	0.01	snoRNA	Thymus
Space	0	snoRNA	Thymus
Other	0	snoRNA	Thymus
Residual	0.952	piRNA	BAT
Space	0.042	piRNA	BAT
Age	0.005	piRNA	BAT
Space:Age	0.001	piRNA	BAT
Other	0	piRNA	BAT
Residual	0.92	piRNA	Diaphragm
Space:Age	0.052	piRNA	Diaphragm
Space	0.02	piRNA	Diaphragm
Age	0.008	piRNA	Diaphragm
Other	0	piRNA	Diaphragm
Residual	0.941	piRNA	GAT
Space	0.038	piRNA	GAT
Age	0.013	piRNA	GAT
Space:Age	0.008	piRNA	GAT
Other	0	piRNA	GAT
Residual	0.942	piRNA	Heart
Space	0.033	piRNA	Heart
Space:Age	0.018	piRNA	Heart
Age	0.007	piRNA	Heart
Other	0	piRNA	Heart
Residual	0.975	piRNA	Kidney
Age	0.018	piRNA	Kidney
Space	0.005	piRNA	Kidney
Space:Age	0.001	piRNA	Kidney
Other	0	piRNA	Kidney
Residual	0.958	piRNA	Liver
Space	0.025	piRNA	Liver
Age	0.011	piRNA	Liver
Space:Age	0.005	piRNA	Liver
Other	0	piRNA	Liver
Residual	0.968	piRNA	Lung
Space	0.019	piRNA	Lung
Age	0.011	piRNA	Lung
Space:Age	0.002	piRNA	Lung
Other	0	piRNA	Lung
Residual	0.978	piRNA	MAT
Age	0.014	piRNA	MAT
Space:Age	0.006	piRNA	MAT
Space	0.002	piRNA	MAT
Other	0	piRNA	MAT
Residual	0.833	piRNA	Pancreas
Age	0.125	piRNA	Pancreas
Space	0.037	piRNA	Pancreas
Space:Age	0.005	piRNA	Pancreas
Other	0	piRNA	Pancreas
Residual	0.897	piRNA	SCAT
Age	0.074	piRNA	SCAT
Space	0.022	piRNA	SCAT
Space:Age	0.007	piRNA	SCAT
Other	0	piRNA	SCAT
Residual	0.945	piRNA	Spleen
Space	0.027	piRNA	Spleen
Age	0.025	piRNA	Spleen
Space:Age	0.003	piRNA	Spleen
Other	0	piRNA	Spleen
Residual	0.806	piRNA	Thymus
Age	0.159	piRNA	Thymus
Space	0.019	piRNA	Thymus
Space:Age	0.017	piRNA	Thymus
Other	0	piRNA	Thymus
Residual	0.989	rRNA	BAT
Space	0.007	rRNA	BAT
Age	0.002	rRNA	BAT
Space:Age	0.001	rRNA	BAT
Other	0	rRNA	BAT
Residual	0.899	rRNA	Diaphragm
Space:Age	0.088	rRNA	Diaphragm
Age	0.008	rRNA	Diaphragm
Space	0.004	rRNA	Diaphragm
Other	0	rRNA	Diaphragm
Residual	0.94	rRNA	GAT
Space:Age	0.036	rRNA	GAT
Age	0.012	rRNA	GAT
Space	0.012	rRNA	GAT
Other	0	rRNA	GAT
Residual	0.936	rRNA	Heart
Space	0.054	rRNA	Heart
Space:Age	0.008	rRNA	Heart
Age	0.003	rRNA	Heart
Other	0	rRNA	Heart
Residual	0.954	rRNA	Kidney
Space	0.035	rRNA	Kidney
Age	0.006	rRNA	Kidney
Space:Age	0.005	rRNA	Kidney
Other	0	rRNA	Kidney
Residual	0.942	rRNA	Liver
Space:Age	0.048	rRNA	Liver
Age	0.006	rRNA	Liver
Space	0.004	rRNA	Liver
Other	0	rRNA	Liver
Residual	0.988	rRNA	Lung
Age	0.005	rRNA	Lung
Space	0.004	rRNA	Lung
Space:Age	0.003	rRNA	Lung
Other	0	rRNA	Lung
Residual	0.989	rRNA	MAT
Space	0.007	rRNA	MAT
Space:Age	0.005	rRNA	MAT
Age	0	rRNA	MAT
Other	0	rRNA	MAT
Residual	0.887	rRNA	Pancreas
Space	0.084	rRNA	Pancreas
Space:Age	0.016	rRNA	Pancreas
Age	0.014	rRNA	Pancreas
Other	0	rRNA	Pancreas
Residual	0.753	rRNA	SCAT
Age	0.231	rRNA	SCAT
Space	0.012	rRNA	SCAT
Space:Age	0.005	rRNA	SCAT
Other	0	rRNA	SCAT
Residual	0.987	rRNA	Spleen
Space	0.008	rRNA	Spleen
Age	0.004	rRNA	Spleen
Space:Age	0.001	rRNA	Spleen
Other	0	rRNA	Spleen
Residual	0.708	rRNA	Thymus
Age	0.226	rRNA	Thymus
Space:Age	0.064	rRNA	Thymus
Space	0.002	rRNA	Thymus
Other	0	rRNA	Thymus
Residual	0.906	tRNA	BAT
Space	0.091	tRNA	BAT
Space:Age	0.002	tRNA	BAT
Age	0.001	tRNA	BAT
Other	0	tRNA	BAT
Residual	0.95	tRNA	Diaphragm
Space:Age	0.02	tRNA	Diaphragm
Space	0.02	tRNA	Diaphragm
Age	0.011	tRNA	Diaphragm
Other	0	tRNA	Diaphragm
Residual	0.848	tRNA	GAT
Space	0.125	tRNA	GAT
Space:Age	0.023	tRNA	GAT
Age	0.003	tRNA	GAT
Other	0	tRNA	GAT
Residual	0.919	tRNA	Heart
Space:Age	0.056	tRNA	Heart
Space	0.014	tRNA	Heart
Age	0.011	tRNA	Heart
Other	0	tRNA	Heart
Residual	0.981	tRNA	Kidney
Age	0.011	tRNA	Kidney
Space	0.008	tRNA	Kidney
Space:Age	0	tRNA	Kidney
Other	0	tRNA	Kidney
Residual	0.969	tRNA	Liver
Space	0.014	tRNA	Liver
Space:Age	0.012	tRNA	Liver
Age	0.005	tRNA	Liver
Other	0	tRNA	Liver
Residual	0.968	tRNA	Lung
Space	0.017	tRNA	Lung
Age	0.011	tRNA	Lung
Space:Age	0.004	tRNA	Lung
Other	0	tRNA	Lung
Residual	0.99	tRNA	MAT
Age	0.007	tRNA	MAT
Space:Age	0.002	tRNA	MAT
Space	0.001	tRNA	MAT
Other	0	tRNA	MAT
Residual	0.835	tRNA	Pancreas
Age	0.131	tRNA	Pancreas
Space	0.026	tRNA	Pancreas
Space:Age	0.008	tRNA	Pancreas
Other	0	tRNA	Pancreas
Residual	0.971	tRNA	SCAT
Space	0.019	tRNA	SCAT
Age	0.006	tRNA	SCAT
Space:Age	0.004	tRNA	SCAT
Other	0	tRNA	SCAT
Residual	0.842	tRNA	Spleen
Space	0.104	tRNA	Spleen
Age	0.051	tRNA	Spleen
Space:Age	0.002	tRNA	Spleen
Other	0	tRNA	Spleen
Residual	0.88	tRNA	Thymus
Space:Age	0.049	tRNA	Thymus
Age	0.042	tRNA	Thymus
Space	0.029	tRNA	Thymus
Other	0	tRNA	Thymus
Residual	0.957	snRNA	BAT
Space	0.031	snRNA	BAT
Age	0.009	snRNA	BAT
Space:Age	0.003	snRNA	BAT
Other	0	snRNA	BAT
Residual	0.904	snRNA	Diaphragm
Space:Age	0.059	snRNA	Diaphragm
Age	0.033	snRNA	Diaphragm
Space	0.005	snRNA	Diaphragm
Other	0	snRNA	Diaphragm
Residual	0.954	snRNA	GAT
Space:Age	0.018	snRNA	GAT
Space	0.015	snRNA	GAT
Age	0.012	snRNA	GAT
Other	0	snRNA	GAT
Residual	0.927	snRNA	Heart
Space:Age	0.041	snRNA	Heart
Space	0.021	snRNA	Heart
Age	0.01	snRNA	Heart
Other	0	snRNA	Heart
Residual	0.97	snRNA	Kidney
Age	0.019	snRNA	Kidney
Space:Age	0.007	snRNA	Kidney
Space	0.004	snRNA	Kidney
Other	0	snRNA	Kidney
Residual	0.965	snRNA	Liver
Age	0.022	snRNA	Liver
Space	0.01	snRNA	Liver
Space:Age	0.003	snRNA	Liver
Other	0	snRNA	Liver
Residual	0.986	snRNA	Lung
Age	0.01	snRNA	Lung
Space	0.003	snRNA	Lung
Space:Age	0.001	snRNA	Lung
Other	0	snRNA	Lung
Residual	0.985	snRNA	MAT
Space	0.009	snRNA	MAT
Space:Age	0.004	snRNA	MAT
Age	0.003	snRNA	MAT
Other	0	snRNA	MAT
Residual	0.828	snRNA	Pancreas
Age	0.149	snRNA	Pancreas
Space	0.016	snRNA	Pancreas
Space:Age	0.007	snRNA	Pancreas
Other	0	snRNA	Pancreas
Residual	0.951	snRNA	SCAT
Space	0.02	snRNA	SCAT
Age	0.017	snRNA	SCAT
Space:Age	0.011	snRNA	SCAT
Other	0	snRNA	SCAT
Residual	0.97	snRNA	Spleen
Age	0.016	snRNA	Spleen
Space	0.011	snRNA	Spleen
Space:Age	0.003	snRNA	Spleen
Other	0	snRNA	Spleen
Residual	0.752	snRNA	Thymus
Age	0.183	snRNA	Thymus
Space:Age	0.064	snRNA	Thymus
Space	0.001	snRNA	Thymus
Other	0	snRNA	Thymus
Residual	0.975	scaRNA	BAT
Space	0.023	scaRNA	BAT
Age	0.002	scaRNA	BAT
Space:Age	0	scaRNA	BAT
Other	0	scaRNA	BAT
Residual	0.873	scaRNA	Diaphragm
Space:Age	0.07	scaRNA	Diaphragm
Age	0.053	scaRNA	Diaphragm
Space	0.005	scaRNA	Diaphragm
Other	0	scaRNA	Diaphragm
Residual	0.952	scaRNA	GAT
Age	0.023	scaRNA	GAT
Space	0.02	scaRNA	GAT
Space:Age	0.004	scaRNA	GAT
Other	0	scaRNA	GAT
Residual	0.951	scaRNA	Heart
Space	0.026	scaRNA	Heart
Age	0.023	scaRNA	Heart
Space:Age	0	scaRNA	Heart
Other	0	scaRNA	Heart
Residual	0.953	scaRNA	Kidney
Age	0.042	scaRNA	Kidney
Space:Age	0.003	scaRNA	Kidney
Space	0.002	scaRNA	Kidney
Other	0	scaRNA	Kidney
Residual	0.964	scaRNA	Liver
Space:Age	0.017	scaRNA	Liver
Space	0.011	scaRNA	Liver
Age	0.009	scaRNA	Liver
Other	0	scaRNA	Liver
Residual	0.988	scaRNA	Lung
Age	0.011	scaRNA	Lung
Space	0.002	scaRNA	Lung
Space:Age	0	scaRNA	Lung
Other	0	scaRNA	Lung
Residual	0.965	scaRNA	MAT
Age	0.03	scaRNA	MAT
Space:Age	0.006	scaRNA	MAT
Space	0	scaRNA	MAT
Other	0	scaRNA	MAT
Residual	0.814	scaRNA	Pancreas
Age	0.154	scaRNA	Pancreas
Space	0.017	scaRNA	Pancreas
Space:Age	0.015	scaRNA	Pancreas
Other	0	scaRNA	Pancreas
Residual	0.941	scaRNA	SCAT
Age	0.038	scaRNA	SCAT
Space	0.021	scaRNA	SCAT
Space:Age	0	scaRNA	SCAT
Other	0	scaRNA	SCAT
Residual	0.935	scaRNA	Spleen
Space	0.035	scaRNA	Spleen
Age	0.025	scaRNA	Spleen
Space:Age	0.005	scaRNA	Spleen
Other	0	scaRNA	Spleen
Residual	0.864	scaRNA	Thymus
Space:Age	0.074	scaRNA	Thymus
Age	0.059	scaRNA	Thymus
Space	0.003	scaRNA	Thymus
Other	0	scaRNA	Thymus
Residual	0.967	lncRNA	BAT
Space	0.025	lncRNA	BAT
Age	0.008	lncRNA	BAT
Space:Age	0	lncRNA	BAT
Other	0	lncRNA	BAT
Residual	0.901	lncRNA	Diaphragm
Space:Age	0.075	lncRNA	Diaphragm
Age	0.012	lncRNA	Diaphragm
Space	0.012	lncRNA	Diaphragm
Other	0	lncRNA	Diaphragm
Residual	0.931	lncRNA	GAT
Space	0.041	lncRNA	GAT
Space:Age	0.019	lncRNA	GAT
Age	0.009	lncRNA	GAT
Other	0	lncRNA	GAT
Residual	0.914	lncRNA	Heart
Age	0.03	lncRNA	Heart
Space	0.03	lncRNA	Heart
Space:Age	0.026	lncRNA	Heart
Other	0	lncRNA	Heart
Residual	0.932	lncRNA	Kidney
Age	0.052	lncRNA	Kidney
Space	0.014	lncRNA	Kidney
Space:Age	0.002	lncRNA	Kidney
Other	0	lncRNA	Kidney
Residual	0.943	lncRNA	Liver
Age	0.029	lncRNA	Liver
Space	0.018	lncRNA	Liver
Space:Age	0.01	lncRNA	Liver
Other	0	lncRNA	Liver
Residual	0.969	lncRNA	Lung
Space	0.014	lncRNA	Lung
Age	0.012	lncRNA	Lung
Space:Age	0.005	lncRNA	Lung
Other	0	lncRNA	Lung
Residual	0.954	lncRNA	MAT
Age	0.041	lncRNA	MAT
Space	0.005	lncRNA	MAT
Space:Age	0	lncRNA	MAT
Other	0	lncRNA	MAT
Residual	0.904	lncRNA	Pancreas
Age	0.088	lncRNA	Pancreas
Space	0.005	lncRNA	Pancreas
Space:Age	0.003	lncRNA	Pancreas
Other	0	lncRNA	Pancreas
Residual	0.955	lncRNA	SCAT
Space	0.034	lncRNA	SCAT
Age	0.008	lncRNA	SCAT
Space:Age	0.004	lncRNA	SCAT
Other	0	lncRNA	SCAT
Residual	0.936	lncRNA	Spleen
Space	0.036	lncRNA	Spleen
Age	0.026	lncRNA	Spleen
Space:Age	0.002	lncRNA	Spleen
Other	0	lncRNA	Spleen
Residual	0.867	lncRNA	Thymus
Age	0.09	lncRNA	Thymus
Space:Age	0.029	lncRNA	Thymus
Space	0.015	lncRNA	Thymus
Other	0	lncRNA	Thymus

## Sheet: Fig2a
Sample	Extraction	Condition	Tissue	miRNA_Detected
1_Liver_VC-LAR-11_L1_1	LAR	VGC	Liver	580
3_Brain_HC-LAR-5_L1_1	LAR	HGC	Brain	761
5_Liver_FL-LAR-13_L1_1	LAR	FL	Liver	597
8_Thymus_HC-LAR-4_L1_1	LAR	HGC	Thymus	741
9_Liver_HC-LAR-5_L1_1	LAR	HGC	Liver	570
15_SCAT_HC-LAR-5_L1_1	LAR	HGC	SCAT	621
17_Thymus_FL-LAR-11_L1_1	LAR	FL	Thymus	637
21_SCAT_VC-LAR-13_L1_1	LAR	VGC	SCAT	568
23_Diaphragm_HC-LAR-11_L1_1	LAR	HGC	Diaphragm	604
24_Liver_HC-LAR-12_L1_1	LAR	HGC	Liver	609
27_Kidney_HC-LAR-1_L1_1	LAR	HGC	Kidney	507
28_Spleen_VC-LAR-13_L1_1	LAR	VGC	Spleen	520
29_Thymus_VC-LAR-13_L1_1	LAR	VGC	Thymus	604
32_Diaphragm_VC-LAR-4_L1_1	LAR	VGC	Diaphragm	568
34_GAT_FL-LAR-4_L1_1	LAR	FL	GAT	588
35_GAT_VC-LAR-4_L1_1	LAR	VGC	GAT	461
36_Thymus_FL-LAR-2_L1_1	LAR	FL	Thymus	523
38_Kidney_VC-LAR-11_L1_1	LAR	VGC	Kidney	594
39_Liver_VC-LAR-12_L1_1	LAR	VGC	Liver	563
41_Heart_VC-LAR-9_L1_1	LAR	VGC	Heart	629
44_Liver_FL-LAR-4_L1_1	LAR	FL	Liver	446
45_Diaphragm_FL-LAR-13_L1_1	LAR	FL	Diaphragm	526
47_Diaphragm_FL-LAR-5_L1_1	LAR	FL	Diaphragm	539
50_Thymus_HC-LAR-13_L1_1	LAR	HGC	Thymus	604
55_Pancreas_FL-LAR-13_L1_1	LAR	FL	Pancreas	535
56_MAT_FL-LAR-3_L1_1	LAR	FL	MAT	442
70_Pancreas_HC-LAR-2_L1_1	LAR	HGC	Pancreas	441
77_Diaphragm_HC-LAR-2_L1_1	LAR	HGC	Diaphragm	440
78_Kidney_VC-LAR-4_L1_1	LAR	VGC	Kidney	437
80_Liver_FL-LAR-2_L1_1	LAR	FL	Liver	498
98_Brain_VC-LAR-1_L1_1	LAR	VGC	Brain	777
99_Lung_HC-LAR-2_L1_1	LAR	HGC	Lung	650
102_MAT_VC-LAR-2_L1_1	LAR	VGC	MAT	500
103_GAT_VC-LAR-11_L1_1	LAR	VGC	GAT	504
104_Kidney_HC-LAR-14_L1_1	LAR	HGC	Kidney	602
105_Kidney_VC-LAR-14_L1_1	LAR	VGC	Kidney	691
106_SCAT_HC-LAR-12_L1_1	LAR	HGC	SCAT	573
108_Spleen_VC-LAR-19_L1_1	LAR	VGC	Spleen	580
110_Thymus_VC-LAR-4_L1_1	LAR	VGC	Thymus	638
113_Spleen_FL-LAR-17_L1_1	LAR	FL	Spleen	582
114_MAT_FL-LAR-12_L1_1	LAR	FL	MAT	484
117_Kidney_HC-LAR-5_L1_1	LAR	HGC	Kidney	599
118_Kidney_HC-LAR-16_L1_1	LAR	HGC	Kidney	529
121_Heart_VC-LAR-16_L1_1	LAR	VGC	Heart	666
122_Heart_VC-LAR-19_L1_1	LAR	VGC	Heart	602
123_GAT_FL-LAR-2_L1_1	LAR	FL	GAT	583
124_Diaphragm_FL-LAR-16_L1_1	LAR	FL	Diaphragm	512
127_Kidney_VC-LAR-3_L1_1	LAR	VGC	Kidney	592
129_Liver_HC-LAR-1_L1_1	LAR	HGC	Liver	450
130_GAT_HC-LAR-2_L1_1	LAR	HGC	GAT	513
136_BAT_HC-LAR-13_L1_1	LAR	HGC	BAT	556
138_MAT_HC-LAR-3_L1_1	LAR	HGC	MAT	542
140_Heart_FL-LAR-5_L1_1	LAR	FL	Heart	563
141_SCAT_FL-LAR-11_L1_1	LAR	FL	SCAT	584
143_Lung_VC-LAR-5_L1_1	LAR	VGC	Lung	642
144_Heart_FL-LAR-12_L1_1	LAR	FL	Heart	607
146_Lung_FL-LAR-12_L1_1	LAR	FL	Lung	697
147_Lung_VC-LAR-13_L1_1	LAR	VGC	Lung	608
148_Thymus_FL-LAR-14_L1_1	LAR	FL	Thymus	696
149_Diaphragm_HC-LAR-1_L1_1	LAR	HGC	Diaphragm	567
150_Thymus_FL-LAR-12_L1_1	LAR	FL	Thymus	671
152_Spleen_HC-LAR-8_L1_1	LAR	HGC	Spleen	546
154_Thymus_VC-LAR-12_L1_1	LAR	VGC	Thymus	625
156_Thymus_HC-LAR-1_L1_1	LAR	HGC	Thymus	621
157_Pancreas_VC-LAR-1_L1_1	LAR	VGC	Pancreas	448
160_GAT_VC-LAR-5_L1_1	LAR	VGC	GAT	494
161_GAT_HC-LAR-4_L1_1	LAR	HGC	GAT	510
162_Lung_HC-LAR-1_L1_1	LAR	HGC	Lung	612
164_Heart_HC-LAR-17_L1_1	LAR	HGC	Heart	640
165_Pancreas_HC-LAR-13_L1_1	LAR	HGC	Pancreas	448
166_Liver_FL-LAR-12_L1_1	LAR	FL	Liver	520
167_Heart_HC-LAR-13_L1_1	LAR	HGC	Heart	595
168_Heart_VC-LAR-10_L1_1	LAR	VGC	Heart	592
172_Pancreas_VC-LAR-12_L1_1	LAR	VGC	Pancreas	407
173_Thymus_FL-LAR-16_L1_1	LAR	FL	Thymus	695
174_Brain_HC-LAR-13_L1_1	LAR	HGC	Brain	768
175_Brain_VC-LAR-17_L1_1	LAR	VGC	Brain	700
176_Spleen_VC-LAR-20_L1_1	LAR	VGC	Spleen	564
178_GAT_VC-LAR-13_L1_1	LAR	VGC	GAT	502
181_MAT_HC-LAR-2_L1_1	LAR	HGC	MAT	522
182_Spleen_VC-LAR-12_L1_1	LAR	VGC	Spleen	566
183_Liver_VC-LAR-4_L1_1	LAR	VGC	Liver	486
184_GAT_VC-LAR-3_L1_1	LAR	VGC	GAT	487
187_Brain_FL-LAR-17_L1_1	LAR	FL	Brain	697
188_Lung_HC-LAR-14_L1_1	LAR	HGC	Lung	693
189_BAT_VC-LAR-16_L1_1	LAR	VGC	BAT	652
191_Spleen_VC-LAR-8_L1_1	LAR	VGC	Spleen	560
194_SCAT_VC-LAR-3_L1_1	LAR	VGC	SCAT	492
195_Liver_VC-LAR-2_L1_1	LAR	VGC	Liver	503
196_Kidney_FL-LAR-16_L1_1	LAR	FL	Kidney	707
199_Lung_HC-LAR-3_L1_1	LAR	HGC	Lung	705
203_Lung_HC-LAR-4_L1_1	LAR	HGC	Lung	617
204_SCAT_HC-LAR-13_L1_1	LAR	HGC	SCAT	597
205_GAT_VC-LAR-12_L1_1	LAR	VGC	GAT	548
208_Liver_HC-LAR-2_L1_1	LAR	HGC	Liver	501
209_Kidney_FL-LAR-1_L1_1	LAR	FL	Kidney	636
210_Liver_HC-LAR-11_L1_1	LAR	HGC	Liver	512
211_Diaphragm_FL-LAR-11_L1_1	LAR	FL	Diaphragm	578
214_Thymus_VC-LAR-1_L1_1	LAR	VGC	Thymus	728
218_Kidney_VC-LAR-2_L1_1	LAR	VGC	Kidney	678
221_Diaphragm_FL-LAR-12_L1_1	LAR	FL	Diaphragm	631
222_Diaphragm_HC-LAR-16_L1_1	LAR	HGC	Diaphragm	418
227_Liver_VC-LAR-13_L1_1	LAR	VGC	Liver	493
228_BAT_HC-LAR-14_L1_1	LAR	HGC	BAT	607
236_GAT_HC-LAR-12_L1_1	LAR	HGC	GAT	543
237_GAT_FL-LAR-3_L1_1	LAR	FL	GAT	581
239_Brain_HC-LAR-17_L1_1	LAR	HGC	Brain	823
241_Liver_HC-LAR-13_L1_1	LAR	HGC	Liver	498
245_Lung_HC-LAR-13_L1_1	LAR	HGC	Lung	721
246_Kidney_HC-LAR-11_L1_1	LAR	HGC	Kidney	671
249_Thymus_FL-LAR-3_L1_1	LAR	FL	Thymus	724
250_Kidney_FL-LAR-11_L1_1	LAR	FL	Kidney	608
256_Pancreas_VC-LAR-3_L1_1	LAR	VGC	Pancreas	451
257_MAT_VC-LAR-16_L1_1	LAR	VGC	MAT	448
258_Thymus_HC-LAR-16_L1_1	LAR	HGC	Thymus	508
261_BAT_HC-LAR-5_L1_1	LAR	HGC	BAT	615
262_Thymus_HC-LAR-11_L1_1	LAR	HGC	Thymus	690
263_Pancreas_HC-LAR-3_L1_1	LAR	HGC	Pancreas	378
265_Lung_HC-LAR-16_L1_1	LAR	HGC	Lung	703
268_BAT_FL-LAR-13_L1_1	LAR	FL	BAT	593
269_BAT_HC-LAR-2_L1_1	LAR	HGC	BAT	618
274_MAT_VC-LAR-11_L1_1	LAR	VGC	MAT	525
277_Kidney_HC-LAR-3_L1_1	LAR	HGC	Kidney	637
279_Thymus_HC-LAR-14_L1_1	LAR	HGC	Thymus	627
281_Lung_VC-LAR-1_L1_1	LAR	VGC	Lung	811
282_Diaphragm_FL-LAR-1_L1_1	LAR	FL	Diaphragm	618
283_Heart_FL-LAR-8_L1_1	LAR	FL	Heart	629
286_Spleen_HC-LAR-12_L1_1	LAR	HGC	Spleen	648
287_Heart_FL-LAR-16_L1_1	LAR	FL	Heart	624
288_Lung_HC-LAR-12_L1_1	LAR	HGC	Lung	723
289_BAT_FL-LAR-16_L1_1	LAR	FL	BAT	683
290_Lung_FL-LAR-5_L1_1	LAR	FL	Lung	650
294_Liver_VC-LAR-1_L1_1	LAR	VGC	Liver	592
298_BAT_VC-LAR-1_L1_1	LAR	VGC	BAT	688
299_MAT_HC-LAR-14_L1_1	LAR	HGC	MAT	624
301_GAT_HC-LAR-11_L1_1	LAR	HGC	GAT	587
304_MAT_FL-LAR-11_L1_1	LAR	FL	MAT	656
305_Kidney_VC-LAR-1_L1_1	LAR	VGC	Kidney	602
307_BAT_VC-LAR-3_L1_1	LAR	VGC	BAT	660
311_Lung_FL-LAR-16_L1_1	LAR	FL	Lung	690
312_SCAT_FL-LAR-3_L1_1	LAR	FL	SCAT	602
313_Heart_VC-LAR-20_L1_1	LAR	VGC	Heart	783
315_Pancreas_HC-LAR-14_L1_1	LAR	HGC	Pancreas	643
318_GAT_FL-LAR-11_L1_1	LAR	FL	GAT	562
320_BAT_FL-LAR-11_L1_1	LAR	FL	BAT	625
323_Lung_VC-LAR-3_L1_1	LAR	VGC	Lung	695
325_Brain_VC-LAR-5_L1_1	LAR	VGC	Brain	809
326_Spleen_VC-LAR-5_L1_1	LAR	VGC	Spleen	636
332_Thymus_VC-LAR-2_L1_1	LAR	VGC	Thymus	758
333_Heart_VC-LAR-13_L1_1	LAR	VGC	Heart	831
334_Pancreas_FL-LAR-4_L1_1	LAR	FL	Pancreas	453
337_Lung_VC-LAR-14_L1_1	LAR	VGC	Lung	645
338_GAT_HC-LAR-14_L1_1	LAR	HGC	GAT	690
340_Pancreas_FL-LAR-16_L1_1	LAR	FL	Pancreas	670
344_BAT_HC-LAR-12_L1_1	LAR	HGC	BAT	689
345_SCAT_FL-LAR-5_L1_1	LAR	FL	SCAT	722
346_MAT_FL-LAR-13_L1_1	LAR	FL	MAT	650
347_BAT_VC-LAR-5_L1_1	LAR	VGC	BAT	624
348_Diaphragm_VC-LAR-16_L1_1	LAR	VGC	Diaphragm	671
351_Pancreas_FL-LAR-3_L1_1	LAR	FL	Pancreas	641
353_Lung_VC-LAR-11_L1_1	LAR	VGC	Lung	639
357_Pancreas_VC-LAR-11_L1_1	LAR	VGC	Pancreas	413
358_Liver_VC-LAR-3_L1_1	LAR	VGC	Liver	554
359_Thymus_FL-LAR-1_L1_1	LAR	FL	Thymus	713
365_Lung_HC-LAR-5_L1_1	LAR	HGC	Lung	705
367_Heart_VC-LAR-12_L1_1	LAR	VGC	Heart	528
369_Liver_HC-LAR-14_L1_1	LAR	HGC	Liver	552
370_GAT_HC-LAR-5_L1_1	LAR	HGC	GAT	548
373_Pancreas_FL-LAR-12_L1_1	LAR	FL	Pancreas	421
377_GAT_VC-LAR-2_L1_1	LAR	VGC	GAT	683
378_BAT_VC-LAR-2_L1_1	LAR	VGC	BAT	747
379_Spleen_FL-LAR-8_L1_1	LAR	FL	Spleen	607
380_Lung_FL-LAR-11_L1_1	LAR	FL	Lung	649
381_Diaphragm_HC-LAR-5_L1_1	LAR	HGC	Diaphragm	519
382_MAT_FL-LAR-14_L1_1	LAR	FL	MAT	475
384_Liver_VC-LAR-5_L1_1	LAR	VGC	Liver	575
386_Spleen_VC-LAR-16_L1_1	LAR	VGC	Spleen	704
387_Brain_HC-LAR-1_L1_1	LAR	HGC	Brain	692
388_MAT_HC-LAR-4_L1_1	LAR	HGC	MAT	554
389_Diaphragm_VC-LAR-2_L1_1	LAR	VGC	Diaphragm	511
390_Thymus_FL-LAR-4_L1_1	LAR	FL	Thymus	699
391_BAT_FL-LAR-1_L1_1	LAR	FL	BAT	662
393_BAT_VC-LAR-13_L1_1	LAR	VGC	BAT	673
396_Thymus_VC-LAR-14_L1_1	LAR	VGC	Thymus	688
399_Kidney_VC-LAR-16_L1_1	LAR	VGC	Kidney	652
401_MAT_HC-LAR-11_L1_1	LAR	HGC	MAT	627
402_MAT_FL-LAR-5_L1_1	LAR	FL	MAT	547
403_Thymus_HC-LAR-2_L1_1	LAR	HGC	Thymus	637
404_SCAT_FL-LAR-13_L1_1	LAR	FL	SCAT	641
405_Liver_VC-LAR-16_L1_1	LAR	VGC	Liver	505
409_Liver_HC-LAR-4_L1_1	LAR	HGC	Liver	553
410_GAT_FL-LAR-5_L1_1	LAR	FL	GAT	584
411_Kidney_FL-LAR-4_L1_1	LAR	FL	Kidney	658
412_Spleen_HC-LAR-5_L1_1	LAR	HGC	Spleen	603
413_Liver_FL-LAR-5_L1_1	LAR	FL	Liver	534
415_SCAT_HC-LAR-3_L1_1	LAR	HGC	SCAT	529
416_SCAT_VC-LAR-1_L1_1	LAR	VGC	SCAT	571
417_SCAT_HC-LAR-4_L1_1	LAR	HGC	SCAT	584
418_MAT_VC-LAR-12_L1_1	LAR	VGC	MAT	642
419_Thymus_VC-LAR-5_L1_1	LAR	VGC	Thymus	635
420_Pancreas_VC-LAR-14_L1_1	LAR	VGC	Pancreas	562
421_MAT_HC-LAR-12_L1_1	LAR	HGC	MAT	515
422_GAT_FL-LAR-1_L1_1	LAR	FL	GAT	604
430_GAT_FL-LAR-16_L1_1	LAR	FL	GAT	595
433_BAT_FL-LAR-4_L1_1	LAR	FL	BAT	576
434_Liver_FL-LAR-3_L1_1	LAR	FL	Liver	516
440_MAT_VC-LAR-1_L1_1	LAR	VGC	MAT	650
445_Heart_VC-LAR-8_L1_1	LAR	VGC	Heart	609
448_Brain_FL-LAR-13_L1_1	LAR	FL	Brain	802
449_BAT_VC-LAR-4_L1_1	LAR	VGC	BAT	597
452_Lung_FL-LAR-2_L1_1	LAR	FL	Lung	668
453_BAT_VC-LAR-11_L1_1	LAR	VGC	BAT	604
455_GAT_HC-LAR-13_L1_1	LAR	HGC	GAT	533
457_Liver_FL-LAR-16_L1_1	LAR	FL	Liver	585
458_BAT_FL-LAR-14_L1_1	LAR	FL	BAT	602
459_SCAT_HC-LAR-1_L1_1	LAR	HGC	SCAT	656
460_BAT_HC-LAR-1_L1_1	LAR	HGC	BAT	607
463_Heart_HC-LAR-12_L1_1	LAR	HGC	Heart	564
467_SCAT_VC-LAR-2_L1_1	LAR	VGC	SCAT	516
470_Spleen_VC-LAR-9_L1_1	LAR	VGC	Spleen	607
471_Thymus_VC-LAR-3_L1_1	LAR	VGC	Thymus	620
473_Liver_FL-LAR-1_L1_1	LAR	FL	Liver	630
475_MAT_HC-LAR-5_L1_1	LAR	HGC	MAT	463
476_BAT_VC-LAR-14_L1_1	LAR	VGC	BAT	617
477_Spleen_FL-LAR-16_L1_1	LAR	FL	Spleen	628
478_GAT_VC-LAR-14_L1_1	LAR	VGC	GAT	586
479_Diaphragm_VC-LAR-1_L1_1	LAR	VGC	Diaphragm	546
481_Kidney_FL-LAR-2_L1_1	LAR	FL	Kidney	618
483_Pancreas_FL-LAR-14_L1_1	LAR	FL	Pancreas	511
486_Liver_FL-LAR-14_L1_1	LAR	FL	Liver	534
488_SCAT_VC-LAR-14_L1_1	LAR	VGC	SCAT	469
489_BAT_HC-LAR-4_L1_1	LAR	HGC	BAT	700
490_SCAT_FL-LAR-2_L1_1	LAR	FL	SCAT	593
491_Thymus_HC-LAR-12_L1_1	LAR	HGC	Thymus	478
494_Diaphragm_VC-LAR-12_L1_1	LAR	VGC	Diaphragm	515
495_BAT_HC-LAR-3_L1_1	LAR	HGC	BAT	476
498_Lung_HC-LAR-11_L1_1	LAR	HGC	Lung	651
499_SCAT_FL-LAR-1_L1_1	LAR	FL	SCAT	542
500_Kidney_FL-LAR-13_L1_1	LAR	FL	Kidney	615
503_Diaphragm_VC-LAR-5_L1_1	LAR	VGC	Diaphragm	557
504_Diaphragm_HC-LAR-12_L1_1	LAR	HGC	Diaphragm	553
506_MAT_VC-LAR-14_L1_1	LAR	VGC	MAT	559
508_Diaphragm_FL-LAR-4_L1_1	LAR	FL	Diaphragm	531
510_Diaphragm_FL-LAR-14_L1_1	LAR	FL	Diaphragm	511
513_SCAT_FL-LAR-16_L1_1	LAR	FL	SCAT	543
514_Spleen_HC-LAR-17_L1_1	LAR	HGC	Spleen	557
515_MAT_FL-LAR-4_L1_1	LAR	FL	MAT	470
517_Brain_VC-LAR-13_L1_1	LAR	VGC	Brain	774
518_SCAT_VC-LAR-4_L1_1	LAR	VGC	SCAT	594
519_BAT_HC-LAR-16_L1_1	LAR	HGC	BAT	454
522_Lung_FL-LAR-4_L1_1	LAR	FL	Lung	712
525_Pancreas_VC-LAR-5_L1_1	LAR	VGC	Pancreas	462
526_Thymus_FL-LAR-13_L1_1	LAR	FL	Thymus	701
532_Brain_FL-LAR-1_L1_1	LAR	FL	Brain	785
536_Kidney_HC-LAR-13_L1_1	LAR	HGC	Kidney	592
537_Kidney_FL-LAR-5_L1_1	LAR	FL	Kidney	651
538_Pancreas_FL-LAR-5_L1_1	LAR	FL	Pancreas	427
540_Kidney_VC-LAR-13_L1_1	LAR	VGC	Kidney	542
542_GAT_FL-LAR-12_L1_1	LAR	FL	GAT	484
545_Thymus_FL-LAR-5_L1_1	LAR	FL	Thymus	654
546_Pancreas_HC-LAR-12_L1_1	LAR	HGC	Pancreas	427
549_MAT_VC-LAR-13_L1_1	LAR	VGC	MAT	513
553_GAT_HC-LAR-1_L1_1	LAR	HGC	GAT	553
555_Pancreas_VC-LAR-2_L1_1	LAR	VGC	Pancreas	366
556_SCAT_FL-LAR-4_L1_1	LAR	FL	SCAT	540
558_Pancreas_HC-LAR-5_L1_1	LAR	HGC	Pancreas	374
559_Diaphragm_VC-LAR-13_L1_1	LAR	VGC	Diaphragm	513
567_BAT_FL-LAR-3_L1_1	LAR	FL	BAT	595
568_Pancreas_VC-LAR-16_L1_1	LAR	VGC	Pancreas	412
572_Pancreas_FL-LAR-1_L1_1	LAR	FL	Pancreas	458
573_Diaphragm_HC-LAR-14_L1_1	LAR	HGC	Diaphragm	658
574_Pancreas_HC-LAR-1_L1_1	LAR	HGC	Pancreas	420
575_Kidney_HC-LAR-4_L1_1	LAR	HGC	Kidney	597
576_Pancreas_FL-LAR-11_L1_1	LAR	FL	Pancreas	472
577_Diaphragm_HC-LAR-13_L1_1	LAR	HGC	Diaphragm	553
578_Diaphragm_FL-LAR-3_L1_1	LAR	FL	Diaphragm	560
579_Heart_FL-LAR-17_L1_1	LAR	FL	Heart	576
580_Brain_FL-LAR-5_L1_1	LAR	FL	Brain	834
583_BAT_HC-LAR-11_L1_1	LAR	HGC	BAT	591
584_Heart_VC-LAR-17_L1_1	LAR	VGC	Heart	547
585_Kidney_FL-LAR-14_L1_1	LAR	FL	Kidney	679
588_GAT_FL-LAR-14_L1_1	LAR	FL	GAT	567
589_Pancreas_FL-LAR-2_L1_1	LAR	FL	Pancreas	432
590_MAT_HC-LAR-16_L1_1	LAR	HGC	MAT	536
592_GAT_FL-LAR-13_L1_1	LAR	FL	GAT	594
593_Heart_HC-LAR-16_L1_1	LAR	HGC	Heart	694
594_MAT_FL-LAR-2_L1_1	LAR	FL	MAT	524
595_GAT_HC-LAR-16_L1_1	LAR	HGC	GAT	489
596_Spleen_FL-LAR-13_L1_1	LAR	FL	Spleen	627
598_SCAT_HC-LAR-2_L1_1	LAR	HGC	SCAT	556
600_Lung_VC-LAR-12_L1_1	LAR	VGC	Lung	659
601_Diaphragm_FL-LAR-2_L1_1	LAR	FL	Diaphragm	664
602_GAT_VC-LAR-1_L1_1	LAR	VGC	GAT	436
603_Lung_VC-LAR-16_L1_1	LAR	VGC	Lung	683
605_Spleen_VC-LAR-17_L1_1	LAR	VGC	Spleen	654
607_BAT_FL-LAR-12_L1_1	LAR	FL	BAT	456
609_Kidney_FL-LAR-3_L1_1	LAR	FL	Kidney	627
610_GAT_HC-LAR-3_L1_1	LAR	HGC	GAT	563
611_Lung_FL-LAR-13_L1_1	LAR	FL	Lung	784
614_BAT_FL-LAR-2_L1_1	LAR	FL	BAT	600
619_Lung_FL-LAR-14_L1_1	LAR	FL	Lung	607
620_Diaphragm_HC-LAR-3_L1_1	LAR	HGC	Diaphragm	581
622_SCAT_VC-LAR-12_L1_1	LAR	VGC	SCAT	417
624_Diaphragm_VC-LAR-11_L1_1	LAR	VGC	Diaphragm	498
625_Diaphragm_VC-LAR-14_L1_1	LAR	VGC	Diaphragm	680
626_BAT_FL-LAR-5_L1_1	LAR	FL	BAT	618
627_Kidney_VC-LAR-5_L1_1	LAR	VGC	Kidney	506
629_MAT_FL-LAR-16_L1_1	LAR	FL	MAT	653
631_GAT_VC-LAR-16_L1_1	LAR	VGC	GAT	492
632_Diaphragm_HC-LAR-4_L1_1	LAR	HGC	Diaphragm	513
636_Heart_FL-LAR-13_L1_1	LAR	FL	Heart	564
637_Liver_VC-LAR-14_L1_1	LAR	VGC	Liver	620
638_SCAT_VC-LAR-11_L1_1	LAR	VGC	SCAT	493
639_Heart_HC-LAR-8_L1_1	LAR	HGC	Heart	767
641_BAT_VC-LAR-12_L1_1	LAR	VGC	BAT	598
642_Spleen_HC-LAR-16_L1_1	LAR	HGC	Spleen	597
644_MAT_HC-LAR-13_L1_1	LAR	HGC	MAT	597
645_Lung_VC-LAR-2_L1_1	LAR	VGC	Lung	673
648_Thymus_VC-LAR-16_L1_1	LAR	VGC	Thymus	651
649_SCAT_FL-LAR-14_L1_1	LAR	FL	SCAT	643
650_SCAT_HC-LAR-16_L1_1	LAR	HGC	SCAT	522
655_Lung_FL-LAR-3_L1_1	LAR	FL	Lung	782
657_Lung_VC-LAR-4_L1_1	LAR	VGC	Lung	779
658_SCAT_VC-LAR-16_L1_1	LAR	VGC	SCAT	626
660_Pancreas_VC-LAR-13_L1_1	LAR	VGC	Pancreas	459
663_Pancreas_HC-LAR-16_L1_1	LAR	HGC	Pancreas	451
664_Spleen_HC-LAR-13_L1_1	LAR	HGC	Spleen	686
666_Spleen_FL-LAR-5_L1_1	LAR	FL	Spleen	609
668_Liver_FL-LAR-11_L1_1	LAR	FL	Liver	557
672_MAT_HC-LAR-1_L1_1	LAR	HGC	MAT	574
675_SCAT_VC-LAR-5_L1_1	LAR	VGC	SCAT	596
676_Kidney_FL-LAR-12_L1_1	LAR	FL	Kidney	723
677_Kidney_HC-LAR-12_L1_1	LAR	HGC	Kidney	627
678_Diaphragm_VC-LAR-3_L1_1	LAR	VGC	Diaphragm	608
681_Spleen_FL-LAR-12_L1_1	LAR	FL	Spleen	616
683_MAT_VC-LAR-5_L1_1	LAR	VGC	MAT	550
685_Pancreas_VC-LAR-4_L1_1	LAR	VGC	Pancreas	467
686_Lung_FL-LAR-1_L1_1	LAR	FL	Lung	728
687_MAT_VC-LAR-3_L1_1	LAR	VGC	MAT	550
689_Kidney_HC-LAR-2_L1_1	LAR	HGC	Kidney	676
691_Thymus_HC-LAR-3_L1_1	LAR	HGC	Thymus	702
694_Liver_HC-LAR-3_L1_1	LAR	HGC	Liver	544
698_Thymus_VC-LAR-11_L1_1	LAR	VGC	Thymus	640
699_SCAT_HC-LAR-14_L1_1	LAR	HGC	SCAT	583
704_SCAT_HC-LAR-11_L1_1	LAR	HGC	SCAT	620
705_Thymus_HC-LAR-5_L1_1	LAR	HGC	Thymus	705
706_Heart_VC-LAR-5_L1_1	LAR	VGC	Heart	573
707_Heart_HC-LAR-5_L1_1	LAR	HGC	Heart	681
2_Spleen_FL-_ISS_Term-_1_L1_1	TERM	FL	Spleen	691
4_SCAT_VGC-_ISS_Term-_3_L1_1	TERM	VGC	SCAT	620
6_Brain_VGC-_ISS_Term-_18_L1_1	TERM	VGC	Brain	849
7_BAT_FL-_ISS_Term-_12_L1_1	TERM	FL	BAT	612
10_Heart_HGC-_ISS_Term-_5_L1_1	TERM	HGC	Heart	575
11_Pancreas_HGC-_ISS_Term-_4_L1_1	TERM	HGC	Pancreas	437
12_Spleen_HGC-_ISS_Term-_3_L1_1	TERM	HGC	Spleen	639
13_MAT_FL-_ISS_Term-_5_L1_1	TERM	FL	MAT	631
14_GAT_FL-_ISS_Term-_1_L1_1	TERM	FL	GAT	468
16_Kidney_FL-_ISS_Term-_12_L1_1	TERM	FL	Kidney	614
18_Spleen_FL-_ISS_Term-_12_L1_1	TERM	FL	Spleen	556
19_Pancreas_FL-_ISS_Term-_3_L1_1	TERM	FL	Pancreas	648
20_Diaphragm_VGC-_ISS_Term-_4_L1_1	TERM	VGC	Diaphragm	492
25_SCAT_VGC-_ISS_Term-_2_L1_1	TERM	VGC	SCAT	579
26_BAT_FL-_ISS_Term-_13_L1_1	TERM	FL	BAT	533
30_Diaphragm_FL-_ISS_Term-_5_L1_1	TERM	FL	Diaphragm	450
31_MAT_HGC-_ISS_Term-_5_L1_1	TERM	HGC	MAT	552
33_Diaphragm_HGC-_ISS_Term-_16_L1_1	TERM	HGC	Diaphragm	487
37_MAT_FL-_ISS_Term-_16_L1_1	TERM	FL	MAT	473
40_BAT_VGC-_ISS_Term-_13_L1_1	TERM	VGC	BAT	775
42_MAT_VGC-_ISS_Term-_5_L1_1	TERM	VGC	MAT	494
43_Kidney_VGC-_ISS_Term-_16_L1_1	TERM	VGC	Kidney	598
46_Kidney_VGC-_ISS_Term-_11_L1_1	TERM	VGC	Kidney	616
48_Lung_VGC-_ISS_Term-_3_L1_1	TERM	VGC	Lung	646
49_Spleen_VGC-_ISS_Term-_13_L1_1	TERM	VGC	Spleen	692
51_Spleen_HGC-_ISS_Term-_13_L1_1	TERM	HGC	Spleen	603
52_Kidney_VGC-_ISS_Term-_1_L1_1	TERM	VGC	Kidney	612
53_Liver_HGC-_ISS_Term-_11_L1_1	TERM	HGC	Liver	629
54_Spleen_FL-_ISS_Term-_11_L1_1	TERM	FL	Spleen	698
57_Thymus_VGC-_ISS_Term-_11_L1_1	TERM	VGC	Thymus	632
59_Lung_VGC-_ISS_Term-_14_L1_1	TERM	VGC	Lung	551
60_BAT_HGC-_ISS_Term-_16_L1_1	TERM	HGC	BAT	617
61_Lung_HGC-_ISS_Term-_16_L1_1	TERM	HGC	Lung	559
62_Lung_FL-_ISS_Term-_14_L1_1	TERM	FL	Lung	494
63_Lung_VGC-_ISS_Term-_4_L1_1	TERM	VGC	Lung	629
64_Spleen_VGC-_ISS_Term-_4_L1_1	TERM	VGC	Spleen	526
66_Kidney_FL-_ISS_Term-_14_L1_1	TERM	FL	Kidney	581
67_Heart_HGC-_ISS_Term-_12_L1_1	TERM	HGC	Heart	602
68_Lung_HGC-_ISS_Term-_12_L1_1	TERM	HGC	Lung	562
69_MAT_FL-_ISS_Term-_4_L1_1	TERM	FL	MAT	732
71_Heart_VGC-_ISS_Term-_12_L1_1	TERM	VGC	Heart	620
73_BAT_VGC-_ISS_Term-_12_L1_1	TERM	VGC	BAT	625
74_Kidney_HGC-_ISS_Term-_5_L1_1	TERM	HGC	Kidney	610
76_BAT_FL-_ISS_Term-_3_L1_1	TERM	FL	BAT	610
79_Lung_HGC-_ISS_Term-_3_L1_1	TERM	HGC	Lung	574
97_Heart_HGC-_ISS_Term-_4_L1_1	TERM	HGC	Heart	629
100_SCAT_FL-_ISS_Term-_2_L1_1	TERM	FL	SCAT	560
101_MAT_VGC-_ISS_Term-_11_L1_1	TERM	VGC	MAT	551
107_Kidney_VGC-_ISS_Term-_14_L1_1	TERM	VGC	Kidney	580
109_GAT_FL-_ISS_Term-_3_L1_1	TERM	FL	GAT	559
111_Diaphragm_FL-_ISS_Term-_13_L1_1	TERM	FL	Diaphragm	557
112_Heart_FL-_ISS_Term-_12_L1_1	TERM	FL	Heart	617
115_Diaphragm_FL-_ISS_Term-_4_L1_1	TERM	FL	Diaphragm	471
116_BAT_HGC-_ISS_Term-_3_L1_1	TERM	HGC	BAT	561
119_Kidney_FL-_ISS_Term-_11_L1_1	TERM	FL	Kidney	597
120_Spleen_FL-_ISS_Term-_5_L1_1	TERM	FL	Spleen	577
125_Kidney_HGC-_ISS_Term-_4_L1_1	TERM	HGC	Kidney	601
126_Lung_FL-_ISS_Term-_2_L1_1	TERM	FL	Lung	639
128_SCAT_HGC-_ISS_Term-_13_L1_1	TERM	HGC	SCAT	564
131_GAT_HGC-_ISS_Term-_11_L1_1	TERM	HGC	GAT	538
132_GAT_VGC-_ISS_Term-_14_L1_1	TERM	VGC	GAT	546
133_Liver_HGC-_ISS_Term-_4_L1_1	TERM	HGC	Liver	494
134_Thymus_FL-_ISS_Term-_12_L1_1	TERM	FL	Thymus	648
135_Heart_VGC-_ISS_Term-_5_L1_1	TERM	VGC	Heart	531
137_Lung_VGC-_ISS_Term-_1_L1_1	TERM	VGC	Lung	640
139_Kidney_FL-_ISS_Term-_13_L1_1	TERM	FL	Kidney	548
142_Liver_VGC-_ISS_Term-_3_L1_1	TERM	VGC	Liver	448
145_Liver_HGC-_ISS_Term-_1_L1_1	TERM	HGC	Liver	461
151_Liver_VGC-_ISS_Term-_2_L1_1	TERM	VGC	Liver	470
153_Kidney_FL-_ISS_Term-_1_L1_1	TERM	FL	Kidney	623
155_MAT_VGC-_ISS_Term-_12_L1_1	TERM	VGC	MAT	487
158_Diaphragm_VGC-_ISS_Term-_16_L1_1	TERM	VGC	Diaphragm	493
159_Thymus_HGC-_ISS_Term-_13_L1_1	TERM	HGC	Thymus	571
163_GAT_FL-_ISS_Term-_2_L1_1	TERM	FL	GAT	532
169_Diaphragm_HGC-_ISS_Term-_13_L1_1	TERM	HGC	Diaphragm	605
170_Diaphragm_HGC-_ISS_Term-_11_L1_1	TERM	HGC	Diaphragm	463
171_MAT_HGC-_ISS_Term-_13_L1_1	TERM	HGC	MAT	550
177_Kidney_HGC-_ISS_Term-_11_L1_1	TERM	HGC	Kidney	637
179_Diaphragm_HGC-_ISS_Term-_4_L1_1	TERM	HGC	Diaphragm	424
180_BAT_VGC-_ISS_Term-_4_L1_1	TERM	VGC	BAT	563
185_Brain_HGC-_ISS_Term-_7_L1_1	TERM	HGC	Brain	865
186_Thymus_VGC-_ISS_Term-_13_L1_1	TERM	VGC	Thymus	639
190_MAT_HGC-_ISS_Term-_16_L1_1	TERM	HGC	MAT	585
192_Thymus_VGC-_ISS_Term-_1_L1_1	TERM	VGC	Thymus	610
193_SCAT_HGC-_ISS_Term-_5_L1_1	TERM	HGC	SCAT	599
197_Heart_VGC-_ISS_Term-_3_L1_1	TERM	VGC	Heart	638
198_Thymus_FL-_ISS_Term-_5_L1_1	TERM	FL	Thymus	708
200_GAT_VGC-_ISS_Term-_2_L1_1	TERM	VGC	GAT	472
201_MAT_VGC-_ISS_Term-_3_L1_1	TERM	VGC	MAT	557
202_Spleen_FL-_ISS_Term-_14_L1_1	TERM	FL	Spleen	618
206_Thymus_FL-_ISS_Term-_11_L1_1	TERM	FL	Thymus	631
207_Liver_VGC-_ISS_Term-_5_L1_1	TERM	VGC	Liver	431
212_Heart_FL-_ISS_Term-_2_L1_1	TERM	FL	Heart	671
213_Liver_FL-_ISS_Term-_14_L1_1	TERM	FL	Liver	533
215_Kidney_FL-_ISS_Term-_5_L1_1	TERM	FL	Kidney	606
216_Pancreas_FL-_ISS_Term-_1_L1_1	TERM	FL	Pancreas	532
217_GAT_HGC-_ISS_Term-_1_L1_1	TERM	HGC	GAT	617
219_MAT_FL-_ISS_Term-_2_L1_1	TERM	FL	MAT	480
220_SCAT_HGC-_ISS_Term-_14_L1_1	TERM	HGC	SCAT	604
223_SCAT_HGC-_ISS_Term-_3_L1_1	TERM	HGC	SCAT	560
224_Diaphragm_VGC-_ISS_Term-_3_L1_1	TERM	VGC	Diaphragm	501
225_Liver_FL-_ISS_Term-_5_L1_1	TERM	FL	Liver	497
226_Spleen_VGC-_ISS_Term-_11_L1_1	TERM	VGC	Spleen	631
229_Thymus_VGC-_ISS_Term-_2_L1_1	TERM	VGC	Thymus	613
230_Pancreas_HGC-_ISS_Term-_2_L1_1	TERM	HGC	Pancreas	370
232_SCAT_FL-_ISS_Term-_4_L1_1	TERM	FL	SCAT	531
233_Heart_HGC-_ISS_Term-_1_L1_1	TERM	HGC	Heart	710
234_Thymus_HGC-_ISS_Term-_14_L1_1	TERM	HGC	Thymus	629
235_Spleen_HGC-_ISS_Term-_14_L1_1	TERM	HGC	Spleen	644
238_Diaphragm_VGC-_ISS_Term-_13_L1_1	TERM	VGC	Diaphragm	598
240_GAT_HGC-_ISS_Term-_12_L1_1	TERM	HGC	GAT	576
242_Liver_FL-_ISS_Term-_11_L1_1	TERM	FL	Liver	521
243_Lung_FL-_ISS_Term-_4_L1_1	TERM	FL	Lung	663
244_Heart_VGC-_ISS_Term-_2_L1_1	TERM	VGC	Heart	641
247_Kidney_HGC-_ISS_Term-_2_L1_1	TERM	HGC	Kidney	629
248_Lung_VGC-_ISS_Term-_5_L1_1	TERM	VGC	Lung	585
251_Pancreas_HGC-_ISS_Term-_1_L1_1	TERM	HGC	Pancreas	397
252_Brain_HGC-_ISS_Term-_9_L1_1	TERM	HGC	Brain	739
253_Thymus_FL-_ISS_Term-_3_L1_1	TERM	FL	Thymus	680
254_Diaphragm_VGC-_ISS_Term-_1_L1_1	TERM	VGC	Diaphragm	476
255_Thymus_HGC-_ISS_Term-_2_L1_1	TERM	HGC	Thymus	587
259_Liver_FL-_ISS_Term-_12_L1_1	TERM	FL	Liver	456
260_SCAT_HGC-_ISS_Term-_12_L1_1	TERM	HGC	SCAT	573
264_Spleen_VGC-_ISS_Term-_2_L1_1	TERM	VGC	Spleen	595
266_Lung_FL-_ISS_Term-_13_L1_1	TERM	FL	Lung	660
267_Kidney_VGC-_ISS_Term-_12_L1_1	TERM	VGC	Kidney	942
270_BAT_FL-_ISS_Term-_2_L1_1	TERM	FL	BAT	543
271_Diaphragm_FL-_ISS_Term-_16_L1_1	TERM	FL	Diaphragm	486
272_SCAT_HGC-_ISS_Term-_2_L1_1	TERM	HGC	SCAT	534
273_Liver_VGC-_ISS_Term-_4_L1_1	TERM	VGC	Liver	422
275_Heart_VGC-_ISS_Term-_1_L1_1	TERM	VGC	Heart	529
276_Lung_HGC-_ISS_Term-_13_L1_1	TERM	HGC	Lung	675
278_Spleen_FL-_ISS_Term-_2_L1_1	TERM	FL	Spleen	635
280_Liver_HGC-_ISS_Term-_2_L1_1	TERM	HGC	Liver	490
284_Heart_HGC-_ISS_Term-_2_L1_1	TERM	HGC	Heart	597
285_GAT_HGC-_ISS_Term-_14_L1_1	TERM	HGC	GAT	631
291_SCAT_FL-_ISS_Term-_14_L1_1	TERM	FL	SCAT	607
292_SCAT_FL-_ISS_Term-_3_L1_1	TERM	FL	SCAT	597
293_Diaphragm_FL-_ISS_Term-_3_L1_1	TERM	FL	Diaphragm	527
295_Spleen_FL-_ISS_Term-_13_L1_1	TERM	FL	Spleen	632
296_GAT_FL-_ISS_Term-_11_L1_1	TERM	FL	GAT	554
297_Diaphragm_HGC-_ISS_Term-_12_L1_1	TERM	HGC	Diaphragm	657
300_Lung_VGC-_ISS_Term-_11_L1_1	TERM	VGC	Lung	695
302_Spleen_HGC-_ISS_Term-_1_L1_1	TERM	HGC	Spleen	664
303_Thymus_HGC-_ISS_Term-_3_L1_1	TERM	HGC	Thymus	687
306_MAT_VGC-_ISS_Term-_1_L1_1	TERM	VGC	MAT	628
308_Heart_FL-_ISS_Term-_1_L1_1	TERM	FL	Heart	724
309_Thymus_VGC-_ISS_Term-_16_L1_1	TERM	VGC	Thymus	764
314_Diaphragm_VGC-_ISS_Term-_12_L1_1	TERM	VGC	Diaphragm	649
316_BAT_FL-_ISS_Term-_1_L1_1	TERM	FL	BAT	713
317_Diaphragm_HGC-_ISS_Term-_3_L1_1	TERM	HGC	Diaphragm	810
319_Diaphragm_HGC-_ISS_Term-_1_L1_1	TERM	HGC	Diaphragm	644
321_Kidney_HGC-_ISS_Term-_16_L1_1	TERM	HGC	Kidney	642
324_Diaphragm_FL-_ISS_Term-_14_L1_1	TERM	FL	Diaphragm	783
327_Thymus_FL-_ISS_Term-_13_L1_1	TERM	FL	Thymus	605
328_Kidney_HGC-_ISS_Term-_13_L1_1	TERM	HGC	Kidney	654
329_GAT_HGC-_ISS_Term-_4_L1_1	TERM	HGC	GAT	669
330_Thymus_FL-_ISS_Term-_1_L1_1	TERM	FL	Thymus	448
331_BAT_VGC-_ISS_Term-_3_L1_1	TERM	VGC	BAT	700
335_Heart_FL-_ISS_Term-_4_L1_1	TERM	FL	Heart	693
336_Spleen_HGC-_ISS_Term-_4_L1_1	TERM	HGC	Spleen	646
339_Kidney_FL-_ISS_Term-_16_L1_1	TERM	FL	Kidney	672
341_BAT_VGC-_ISS_Term-_1_L1_1	TERM	VGC	BAT	697
342_Heart_FL-_ISS_Term-_5_L1_1	TERM	FL	Heart	631
343_BAT_HGC-_ISS_Term-_11_L1_1	TERM	HGC	BAT	665
349_SCAT_VGC-_ISS_Term-_14_L1_1	TERM	VGC	SCAT	647
350_BAT_HGC-_ISS_Term-_13_L1_1	TERM	HGC	BAT	578
352_Brain_FL-_ISS_Term-_17_L1_1	TERM	FL	Brain	686
354_Kidney_FL-_ISS_Term-_4_L1_1	TERM	FL	Kidney	610
355_Thymus_VGC-_ISS_Term-_14_L1_1	TERM	VGC	Thymus	611
356_Liver_HGC-_ISS_Term-_14_L1_1	TERM	HGC	Liver	442
360_Brain_HGC-_ISS_Term-_18_L1_1	TERM	HGC	Brain	701
361_Heart_VGC-_ISS_Term-_14_L1_1	TERM	VGC	Heart	738
362_Liver_VGC-_ISS_Term-_11_L1_1	TERM	VGC	Liver	520
363_Heart_HGC-_ISS_Term-_16_L1_1	TERM	HGC	Heart	642
364_Liver_HGC-_ISS_Term-_16_L1_1	TERM	HGC	Liver	500
366_SCAT_VGC-_ISS_Term-_11_L1_1	TERM	VGC	SCAT	508
368_BAT_FL-_ISS_Term-_4_L1_1	TERM	FL	BAT	654
371_SCAT_VGC-_ISS_Term-_4_L1_1	TERM	VGC	SCAT	580
372_Spleen_VGC-_ISS_Term-_3_L1_1	TERM	VGC	Spleen	602
374_GAT_HGC-_ISS_Term-_3_L1_1	TERM	HGC	GAT	580
375_SCAT_HGC-_ISS_Term-_4_L1_1	TERM	HGC	SCAT	492
376_Liver_FL-_ISS_Term-_1_L1_1	TERM	FL	Liver	624
383_Pancreas_VGC-_ISS_Term-_2_L1_1	TERM	VGC	Pancreas	477
385_Diaphragm_HGC-_ISS_Term-_14_L1_1	TERM	HGC	Diaphragm	698
392_Thymus_HGC-_ISS_Term-_16_L1_1	TERM	HGC	Thymus	670
394_Diaphragm_HGC-_ISS_Term-_5_L1_1	TERM	HGC	Diaphragm	543
395_Thymus_HGC-_ISS_Term-_1_L1_1	TERM	HGC	Thymus	671
397_GAT_FL-_ISS_Term-_16_L1_1	TERM	FL	GAT	626
398_Lung_FL-_ISS_Term-_16_L1_1	TERM	FL	Lung	655
400_Liver_VGC-_ISS_Term-_1_L1_1	TERM	VGC	Liver	551
406_MAT_HGC-_ISS_Term-_3_L1_1	TERM	HGC	MAT	613
407_GAT_FL-_ISS_Term-_13_L1_1	TERM	FL	GAT	568
408_Diaphragm_HGC-_ISS_Term-_2_L1_1	TERM	HGC	Diaphragm	580
414_SCAT_HGC-_ISS_Term-_16_L1_1	TERM	HGC	SCAT	549
424_Heart_VGC-_ISS_Term-_11_L1_1	TERM	VGC	Heart	548
425_Lung_HGC-_ISS_Term-_11_L1_1	TERM	HGC	Lung	746
426_MAT_FL-_ISS_Term-_11_L1_1	TERM	FL	MAT	568
427_Spleen_HGC-_ISS_Term-_16_L1_1	TERM	HGC	Spleen	621
428_Heart_VGC-_ISS_Term-_16_L1_1	TERM	VGC	Heart	594
429_BAT_FL-_ISS_Term-_16_L1_1	TERM	FL	BAT	643
431_MAT_FL-_ISS_Term-_1_L1_1	TERM	FL	MAT	581
432_GAT_HGC-_ISS_Term-_2_L1_1	TERM	HGC	GAT	534
435_Thymus_FL-_ISS_Term-_14_L1_1	TERM	FL	Thymus	617
436_MAT_VGC-_ISS_Term-_14_L1_1	TERM	VGC	MAT	603
437_Diaphragm_VGC-_ISS_Term-_11_L1_1	TERM	VGC	Diaphragm	539
438_GAT_VGC-_ISS_Term-_12_L1_1	TERM	VGC	GAT	609
441_Liver_FL-_ISS_Term-_3_L1_1	TERM	FL	Liver	545
442_Lung_FL-_ISS_Term-_12_L1_1	TERM	FL	Lung	660
443_MAT_VGC-_ISS_Term-_13_L1_1	TERM	VGC	MAT	534
444_GAT_HGC-_ISS_Term-_5_L1_1	TERM	HGC	GAT	620
446_Spleen_HGC-_ISS_Term-_5_L1_1	TERM	HGC	Spleen	584
447_Diaphragm_FL-_ISS_Term-_11_L1_1	TERM	FL	Diaphragm	583
450_GAT_VGC-_ISS_Term-_4_L1_1	TERM	VGC	GAT	592
451_GAT_FL-_ISS_Term-_5_L1_1	TERM	FL	GAT	558
456_Liver_FL-_ISS_Term-_16_L1_1	TERM	FL	Liver	626
461_Brain_FL-_ISS_Term-_7_L1_1	TERM	FL	Brain	707
462_BAT_VGC-_ISS_Term-_11_L1_1	TERM	VGC	BAT	524
464_Thymus_HGC-_ISS_Term-_5_L1_1	TERM	HGC	Thymus	651
465_Brain_VGC-_ISS_Term-_7_L1_1	TERM	VGC	Brain	669
466_GAT_VGC-_ISS_Term-_11_L1_1	TERM	VGC	GAT	500
468_Kidney_VGC-_ISS_Term-_3_L1_1	TERM	VGC	Kidney	526
469_Liver_VGC-_ISS_Term-_12_L1_1	TERM	VGC	Liver	493
472_BAT_FL-_ISS_Term-_5_L1_1	TERM	FL	BAT	545
474_Spleen_HGC-_ISS_Term-_11_L1_1	TERM	HGC	Spleen	606
480_Lung_FL-_ISS_Term-_5_L1_1	TERM	FL	Lung	681
482_GAT_VGC-_ISS_Term-_13_L1_1	TERM	VGC	GAT	481
484_Lung_VGC-_ISS_Term-_12_L1_1	TERM	VGC	Lung	735
485_Spleen_VGC-_ISS_Term-_16_L1_1	TERM	VGC	Spleen	656
487_GAT_VGC-_ISS_Term-_16_L1_1	TERM	VGC	GAT	521
492_SCAT_HGC-_ISS_Term-_1_L1_1	TERM	HGC	SCAT	510
493_Lung_FL-_ISS_Term-_1_L1_1	TERM	FL	Lung	675
496_Pancreas_HGC-_ISS_Term-_3_L1_1	TERM	HGC	Pancreas	373
497_Diaphragm_FL-_ISS_Term-_12_L1_1	TERM	FL	Diaphragm	517
501_Thymus_VGC-_ISS_Term-_12_L1_1	TERM	VGC	Thymus	599
502_SCAT_FL-_ISS_Term-_5_L1_1	TERM	FL	SCAT	582
505_Heart_FL-_ISS_Term-_16_L1_1	TERM	FL	Heart	666
507_Liver_FL-_ISS_Term-_2_L1_1	TERM	FL	Liver	452
509_Liver_FL-_ISS_Term-_4_L1_1	TERM	FL	Liver	528
511_Pancreas_FL-_ISS_Term-_2_L1_1	TERM	FL	Pancreas	339
512_SCAT_FL-_ISS_Term-_12_L1_1	TERM	FL	SCAT	554
516_GAT_HGC-_ISS_Term-_16_L1_1	TERM	HGC	GAT	539
520_MAT_HGC-_ISS_Term-_11_L1_1	TERM	HGC	MAT	547
521_Kidney_HGC-_ISS_Term-_14_L1_1	TERM	HGC	Kidney	669
523_Diaphragm_VGC-_ISS_Term-_14_L1_1	TERM	VGC	Diaphragm	514
524_Kidney_HGC-_ISS_Term-_1_L1_1	TERM	HGC	Kidney	609
527_BAT_HGC-_ISS_Term-_12_L1_1	TERM	HGC	BAT	526
528_MAT_VGC-_ISS_Term-_16_L1_1	TERM	VGC	MAT	555
529_Diaphragm_VGC-_ISS_Term-_5_L1_1	TERM	VGC	Diaphragm	521
530_Kidney_HGC-_ISS_Term-_12_L1_1	TERM	HGC	Kidney	571
531_Thymus_FL-_ISS_Term-_4_L1_1	TERM	FL	Thymus	574
533_Liver_HGC-_ISS_Term-_12_L1_1	TERM	HGC	Liver	518
534_BAT_HGC-_ISS_Term-_4_L1_1	TERM	HGC	BAT	573
535_Brain_FL-_ISS_Term-_8_L1_1	TERM	FL	Brain	746
539_Heart_HGC-_ISS_Term-_14_L1_1	TERM	HGC	Heart	509
541_Heart_FL-_ISS_Term-_14_L1_1	TERM	FL	Heart	594
543_Liver_HGC-_ISS_Term-_13_L1_1	TERM	HGC	Liver	468
544_Liver_HGC-_ISS_Term-_3_L1_1	TERM	HGC	Liver	468
547_BAT_VGC-_ISS_Term-_16_L1_1	TERM	VGC	BAT	569
548_Spleen_FL-_ISS_Term-_16_L1_1	TERM	FL	Spleen	621
550_Liver_VGC-_ISS_Term-_16_L1_1	TERM	VGC	Liver	533
551_Heart_FL-_ISS_Term-_11_L1_1	TERM	FL	Heart	609
552_BAT_HGC-_ISS_Term-_1_L1_1	TERM	HGC	BAT	541
554_MAT_HGC-_ISS_Term-_14_L1_1	TERM	HGC	MAT	341
557_Heart_VGC-_ISS_Term-_13_L1_1	TERM	VGC	Heart	606
560_SCAT_FL-_ISS_Term-_1_L1_1	TERM	FL	SCAT	499
561_Kidney_VGC-_ISS_Term-_4_L1_1	TERM	VGC	Kidney	572
562_BAT_VGC-_ISS_Term-_2_L1_1	TERM	VGC	BAT	529
563_GAT_HGC-_ISS_Term-_13_L1_1	TERM	HGC	GAT	463
564_MAT_FL-_ISS_Term-_13_L1_1	TERM	FL	MAT	576
565_Thymus_HGC-_ISS_Term-_12_L1_1	TERM	HGC	Thymus	622
566_Heart_FL-_ISS_Term-_13_L1_1	TERM	FL	Heart	626
569_Kidney_FL-_ISS_Term-_2_L1_1	TERM	FL	Kidney	692
570_SCAT_FL-_ISS_Term-_13_L1_1	TERM	FL	SCAT	594
571_Lung_HGC-_ISS_Term-_14_L1_1	TERM	HGC	Lung	621
581_Lung_FL-_ISS_Term-_3_L1_1	TERM	FL	Lung	669
582_Heart_HGC-_ISS_Term-_11_L1_1	TERM	HGC	Heart	573
586_Lung_VGC-_ISS_Term-_2_L1_1	TERM	VGC	Lung	658
587_Spleen_HGC-_ISS_Term-_2_L1_1	TERM	HGC	Spleen	592
591_SCAT_VGC-_ISS_Term-_5_L1_1	TERM	VGC	SCAT	510
599_Brain_VGC-_ISS_Term-_8_L1_1	TERM	VGC	Brain	352
604_Thymus_HGC-_ISS_Term-_11_L1_1	TERM	HGC	Thymus	565
608_MAT_VGC-_ISS_Term-_4_L1_1	TERM	VGC	MAT	553
612_BAT_VGC-_ISS_Term-_14_L1_1	TERM	VGC	BAT	631
613_BAT_FL-_ISS_Term-_14_L1_1	TERM	FL	BAT	615
615_SCAT_HGC-_ISS_Term-_11_L1_1	TERM	HGC	SCAT	620
616_Kidney_VGC-_ISS_Term-_5_L1_1	TERM	VGC	Kidney	577
617_Lung_HGC-_ISS_Term-_5_L1_1	TERM	HGC	Lung	527
618_MAT_FL-_ISS_Term-_3_L1_1	TERM	FL	MAT	582
621_Lung_VGC-_ISS_Term-_13_L1_1	TERM	VGC	Lung	612
623_Thymus_VGC-_ISS_Term-_5_L1_1	TERM	VGC	Thymus	598
628_Brain_FL-_ISS_Term-_18_L1_1	TERM	FL	Brain	770
630_Pancreas_FL-_ISS_Term-_4_L1_1	TERM	FL	Pancreas	397
633_Lung_FL-_ISS_Term-_11_L1_1	TERM	FL	Lung	709
634_MAT_HGC-_ISS_Term-_4_L1_1	TERM	HGC	MAT	594
635_SCAT_VGC-_ISS_Term-_12_L1_1	TERM	VGC	SCAT	705
640_BAT_HGC-_ISS_Term-_5_L1_1	TERM	HGC	BAT	579
643_Kidney_FL-_ISS_Term-_3_L1_1	TERM	FL	Kidney	540
646_Diaphragm_FL-_ISS_Term-_1_L1_1	TERM	FL	Diaphragm	579
647_Diaphragm_FL-_ISS_Term-_2_L1_1	TERM	FL	Diaphragm	589
651_Spleen_VGC-_ISS_Term-_14_L1_1	TERM	VGC	Spleen	661
652_GAT_FL-_ISS_Term-_12_L1_1	TERM	FL	GAT	485
653_GAT_VGC-_ISS_Term-_5_L1_1	TERM	VGC	GAT	559
654_Thymus_FL-_ISS_Term-_2_L1_1	TERM	FL	Thymus	680
656_Thymus_FL-_ISS_Term-_16_L1_1	TERM	FL	Thymus	674
659_MAT_HGC-_ISS_Term-_2_L1_1	TERM	HGC	MAT	656
661_MAT_VGC-_ISS_Term-_2_L1_1	TERM	VGC	MAT	629
662_Thymus_VGC-_ISS_Term-_3_L1_1	TERM	VGC	Thymus	661
665_BAT_HGC-_ISS_Term-_2_L1_1	TERM	HGC	BAT	555
667_SCAT_VGC-_ISS_Term-_13_L1_1	TERM	VGC	SCAT	567
669_Lung_HGC-_ISS_Term-_4_L1_1	TERM	HGC	Lung	683
670_BAT_HGC-_ISS_Term-_14_L1_1	TERM	HGC	BAT	616
671_GAT_VGC-_ISS_Term-_1_L1_1	TERM	VGC	GAT	567
673_SCAT_FL-_ISS_Term-_11_L1_1	TERM	FL	SCAT	597
674_Brain_HGC-_ISS_Term-_17_L1_1	TERM	HGC	Brain	745
679_Heart_HGC-_ISS_Term-_3_L1_1	TERM	HGC	Heart	624
680_Liver_HGC-_ISS_Term-_5_L1_1	TERM	HGC	Liver	555
684_MAT_FL-_ISS_Term-_14_L1_1	TERM	FL	MAT	598
688_Spleen_VGC-_ISS_Term-_1_L1_1	TERM	VGC	Spleen	667
690_MAT_HGC-_ISS_Term-_1_L1_1	TERM	HGC	MAT	634
692_Spleen_FL-_ISS_Term-_3_L1_1	TERM	FL	Spleen	621
693_Lung_HGC-_ISS_Term-_2_L1_1	TERM	HGC	Lung	737
695_SCAT_VGC-_ISS_Term-_16_L1_1	TERM	VGC	SCAT	586
696_Brain_VGC-_ISS_Term-_9_L1_1	TERM	VGC	Brain	803
697_GAT_FL-_ISS_Term-_14_L1_1	TERM	FL	GAT	495
700_Pancreas_HGC-_ISS_Term-_5_L1_1	TERM	HGC	Pancreas	419
701_MAT_FL-_ISS_Term-_12_L1_1	TERM	FL	MAT	541
702_SCAT_VGC-_ISS_Term-_1_L1_1	TERM	VGC	SCAT	571
703_Liver_VGC-_ISS_Term-_14_L1_1	TERM	VGC	Liver	592
708_GAT_VGC-_ISS_Term-_3_L1_1	TERM	VGC	GAT	568
709_Kidney_VGC-_ISS_Term-_2_L1_1	TERM	VGC	Kidney	623
710_Pancreas_VGC-_ISS_Term-_3_L1_1	TERM	VGC	Pancreas	395
711_Liver_FL-_ISS_Term-_13_L1_1	TERM	FL	Liver	537
712_Brain_HGC-_ISS_Term-_8_L1_1	TERM	HGC	Brain	806
713_GAT_FL-_ISS_Term-_4_L1_1	TERM	FL	GAT	510
714_BAT_VGC-_ISS_Term-_5_L1_1	TERM	VGC	BAT	568
715_BAT_FL-_ISS_Term-_11_L1_1	TERM	FL	BAT	598
716_Heart_VGC-_ISS_Term-_4_L1_1	TERM	VGC	Heart	679

## Sheet: Fig2b
ID	D1	D2	Tissue	Condition	Extraction	Age
1_Liver_VC-LAR-11_L1_1	-17.7781	3.16168	Liver	VGC	LAR	O
2_Spleen_FL-_ISS_Term-_1_L1_1	6.15441	-1.2549	Spleen	FL	TERM	Y
3_Brain_HC-LAR-5_L1_1	-2.4347	16.103	Brain	HGC	LAR	Y
4_SCAT_VGC-_ISS_Term-_3_L1_1	-3.86002	7.29361	SCAT	VGC	TERM	Y
5_Liver_FL-LAR-13_L1_1	-17.7166	3.03198	Liver	FL	LAR	Y
6_Brain_VGC-_ISS_Term-_18_L1_1	-2.5627	15.9896	Brain	VGC	TERM	O
7_BAT_FL-_ISS_Term-_12_L1_1	-4.09493	8.32907	BAT	FL	TERM	O
8_Thymus_HC-LAR-4_L1_1	-1.33134	-5.0355	Thymus	HGC	LAR	O
9_Liver_HC-LAR-5_L1_1	-17.6527	3.20505	Liver	HGC	LAR	Y
10_Heart_HGC-_ISS_Term-_5_L1_1	11.1992	-7.51678	Heart	HGC	TERM	Y
11_Pancreas_HGC-_ISS_Term-_4_L1_1	-11.7121	-1.67462	Pancreas	HGC	TERM	Y
12_Spleen_HGC-_ISS_Term-_3_L1_1	5.93706	-1.2835	Spleen	HGC	TERM	Y
13_MAT_FL-_ISS_Term-_5_L1_1	-1.83709	3.36895	MAT	FL	TERM	Y
14_GAT_FL-_ISS_Term-_1_L1_1	-5.96293	5.57057	GAT	FL	TERM	Y
15_SCAT_HC-LAR-5_L1_1	-3.77438	7.06196	SCAT	HGC	LAR	Y
16_Kidney_FL-_ISS_Term-_12_L1_1	-6.91229	-4.94362	Kidney	FL	TERM	O
17_Thymus_FL-LAR-11_L1_1	5.3453	-1.25234	Thymus	FL	LAR	O
18_Spleen_FL-_ISS_Term-_12_L1_1	-3.62809	6.75595	Spleen	FL	TERM	O
19_Pancreas_FL-_ISS_Term-_3_L1_1	-10.6565	-2.97272	Pancreas	FL	TERM	Y
20_Diaphragm_VGC-_ISS_Term-_4_L1_1	-17.7635	2.92772	Diaphragm	VGC	TERM	Y
21_SCAT_VC-LAR-13_L1_1	-4.35283	5.97964	SCAT	VGC	LAR	Y
23_Diaphragm_HC-LAR-11_L1_1	-6.01722	-5.08626	Diaphragm	HGC	LAR	O
24_Liver_HC-LAR-12_L1_1	4.80235	-1.52857	Liver	HGC	LAR	O
25_SCAT_VGC-_ISS_Term-_2_L1_1	-1.89499	3.27632	SCAT	VGC	TERM	Y
26_BAT_FL-_ISS_Term-_13_L1_1	-6.84335	5.16161	BAT	FL	TERM	O
27_Kidney_HC-LAR-1_L1_1	-5.3781	4.05554	Kidney	HGC	LAR	Y
28_Spleen_VC-LAR-13_L1_1	-2.00472	3.5718	Spleen	VGC	LAR	Y
29_Thymus_VC-LAR-13_L1_1	-6.42189	-5.15215	Thymus	VGC	LAR	Y
30_Diaphragm_FL-_ISS_Term-_5_L1_1	-17.1036	2.08388	Diaphragm	FL	TERM	Y
31_MAT_HGC-_ISS_Term-_5_L1_1	-4.36848	6.22914	MAT	HGC	TERM	Y
32_Diaphragm_VC-LAR-4_L1_1	10.8258	-7.6864	Diaphragm	VGC	LAR	O
33_Diaphragm_HGC-_ISS_Term-_16_L1_1	-1.99297	3.4635	Diaphragm	HGC	TERM	O
34_GAT_FL-LAR-4_L1_1	-6.10167	-4.67546	GAT	FL	LAR	O
35_GAT_VC-LAR-4_L1_1	-17.5088	2.38097	GAT	VGC	LAR	O
36_Thymus_FL-LAR-2_L1_1	-5.73162	-3.9675	Thymus	FL	LAR	Y
37_MAT_FL-_ISS_Term-_16_L1_1	9.55276	9.48815	MAT	FL	TERM	O
38_Kidney_VC-LAR-11_L1_1	5.04842	-0.957591	Kidney	VGC	LAR	O
39_Liver_VC-LAR-12_L1_1	-1.85317	-5.38983	Liver	VGC	LAR	O
40_BAT_VGC-_ISS_Term-_13_L1_1	4.58595	-1.44058	BAT	VGC	TERM	O
41_Heart_VC-LAR-9_L1_1	-5.62627	-4.41265	Heart	VGC	LAR	Y
42_MAT_VGC-_ISS_Term-_5_L1_1	-16.8819	2.37569	MAT	VGC	TERM	Y
43_Kidney_VGC-_ISS_Term-_16_L1_1	5.12108	-0.999952	Kidney	VGC	TERM	O
44_Liver_FL-LAR-4_L1_1	0.781513	-11.2117	Liver	FL	LAR	O
45_Diaphragm_FL-LAR-13_L1_1	-11.0596	-2.82045	Diaphragm	FL	LAR	Y
46_Kidney_VGC-_ISS_Term-_11_L1_1	10.433	10.4113	Kidney	VGC	TERM	O
47_Diaphragm_FL-LAR-5_L1_1	-3.91158	8.42039	Diaphragm	FL	LAR	Y
48_Lung_VGC-_ISS_Term-_3_L1_1	10.5221	10.9493	Lung	VGC	TERM	Y
49_Spleen_VGC-_ISS_Term-_13_L1_1	9.83061	10.6768	Spleen	VGC	TERM	O
50_Thymus_HC-LAR-13_L1_1	5.2964	-1.48297	Thymus	HGC	LAR	Y
51_Spleen_HGC-_ISS_Term-_13_L1_1	-6.55582	-4.99004	Spleen	HGC	TERM	O
52_Kidney_VGC-_ISS_Term-_1_L1_1	-5.81034	-4.50289	Kidney	VGC	TERM	Y
53_Liver_HGC-_ISS_Term-_11_L1_1	10.6813	-7.70947	Liver	HGC	TERM	O
54_Spleen_FL-_ISS_Term-_11_L1_1	10.0927	10.509	Spleen	FL	TERM	O
55_Pancreas_FL-LAR-13_L1_1	-3.95356	3.82766	Pancreas	FL	LAR	Y
56_MAT_FL-LAR-3_L1_1	0.939694	-11.2427	MAT	FL	LAR	O
57_Thymus_VGC-_ISS_Term-_11_L1_1	10.8048	-7.98053	Thymus	VGC	TERM	O
59_Lung_VGC-_ISS_Term-_14_L1_1	-4.9319	8.0567	Lung	VGC	TERM	O
60_BAT_HGC-_ISS_Term-_16_L1_1	-6.11578	-4.51237	BAT	HGC	TERM	O
61_Lung_HGC-_ISS_Term-_16_L1_1	-1.72897	3.79808	Lung	HGC	TERM	O
62_Lung_FL-_ISS_Term-_14_L1_1	-5.1817	7.63379	Lung	FL	TERM	O
63_Lung_VGC-_ISS_Term-_4_L1_1	-6.55438	-4.6777	Lung	VGC	TERM	Y
64_Spleen_VGC-_ISS_Term-_4_L1_1	-17.9184	3.19602	Spleen	VGC	TERM	Y
66_Kidney_FL-_ISS_Term-_14_L1_1	-5.94045	-3.85303	Kidney	FL	TERM	O
67_Heart_HGC-_ISS_Term-_12_L1_1	5.48184	-1.47441	Heart	HGC	TERM	O
68_Lung_HGC-_ISS_Term-_12_L1_1	4.69259	-1.73902	Lung	HGC	TERM	O
69_MAT_FL-_ISS_Term-_4_L1_1	10.1428	10.8171	MAT	FL	TERM	Y
70_Pancreas_HC-LAR-2_L1_1	0.876761	-11.4182	Pancreas	HGC	LAR	Y
71_Heart_VGC-_ISS_Term-_12_L1_1	5.15499	-1.74746	Heart	VGC	TERM	O
73_BAT_VGC-_ISS_Term-_12_L1_1	-4.83042	6.11427	BAT	VGC	TERM	O
74_Kidney_HGC-_ISS_Term-_5_L1_1	-6.49287	-4.86653	Kidney	HGC	TERM	Y
76_BAT_FL-_ISS_Term-_3_L1_1	5.18548	-1.87684	BAT	FL	TERM	Y
77_Diaphragm_HC-LAR-2_L1_1	0.974868	-11.2525	Diaphragm	HGC	LAR	Y
78_Kidney_VC-LAR-4_L1_1	-15.9293	1.72516	Kidney	VGC	LAR	O
79_Lung_HGC-_ISS_Term-_3_L1_1	10.5756	-7.83851	Lung	HGC	TERM	Y
80_Liver_FL-LAR-2_L1_1	-11.1572	-3.26917	Liver	FL	LAR	Y
97_Heart_HGC-_ISS_Term-_4_L1_1	11.0098	-7.65765	Heart	HGC	TERM	Y
98_Brain_VC-LAR-1_L1_1	-2.24181	15.5519	Brain	VGC	LAR	Y
99_Lung_HC-LAR-2_L1_1	9.70927	10.6906	Lung	HGC	LAR	Y
100_SCAT_FL-_ISS_Term-_2_L1_1	-4.69466	5.25693	SCAT	FL	TERM	Y
101_MAT_VGC-_ISS_Term-_11_L1_1	-4.25511	3.98528	MAT	VGC	TERM	O
102_MAT_VC-LAR-2_L1_1	-10.6161	-3.0904	MAT	VGC	LAR	Y
103_GAT_VC-LAR-11_L1_1	-5.32804	4.59713	GAT	VGC	LAR	O
104_Kidney_HC-LAR-14_L1_1	-7.03003	-4.64857	Kidney	HGC	LAR	Y
105_Kidney_VC-LAR-14_L1_1	-6.37362	-5.27997	Kidney	VGC	LAR	Y
106_SCAT_HC-LAR-12_L1_1	-4.0279	6.30376	SCAT	HGC	LAR	O
107_Kidney_VGC-_ISS_Term-_14_L1_1	-6.38494	-3.83539	Kidney	VGC	TERM	O
108_Spleen_VC-LAR-19_L1_1	4.08357	-1.12211	Spleen	VGC	LAR	O
109_GAT_FL-_ISS_Term-_3_L1_1	-5.34735	4.80863	GAT	FL	TERM	Y
110_Thymus_VC-LAR-4_L1_1	-1.67386	-5.31062	Thymus	VGC	LAR	O
111_Diaphragm_FL-_ISS_Term-_13_L1_1	0.840147	5.4574	Diaphragm	FL	TERM	O
112_Heart_FL-_ISS_Term-_12_L1_1	10.7507	-8.09944	Heart	FL	TERM	O
113_Spleen_FL-LAR-17_L1_1	4.10139	-1.32908	Spleen	FL	LAR	Y
114_MAT_FL-LAR-12_L1_1	-10.5054	-2.86106	MAT	FL	LAR	O
115_Diaphragm_FL-_ISS_Term-_4_L1_1	0.815014	4.9882	Diaphragm	FL	TERM	Y
116_BAT_HGC-_ISS_Term-_3_L1_1	-4.27572	8.02309	BAT	HGC	TERM	Y
117_Kidney_HC-LAR-5_L1_1	-5.89196	-4.77112	Kidney	HGC	LAR	Y
118_Kidney_HC-LAR-16_L1_1	-5.86943	-3.61717	Kidney	HGC	LAR	O
119_Kidney_FL-_ISS_Term-_11_L1_1	-5.88479	-4.81678	Kidney	FL	TERM	O
120_Spleen_FL-_ISS_Term-_5_L1_1	3.82981	-1.36233	Spleen	FL	TERM	Y
121_Heart_VC-LAR-16_L1_1	11.0515	-7.83085	Heart	VGC	LAR	O
122_Heart_VC-LAR-19_L1_1	10.7323	-7.38671	Heart	VGC	LAR	O
123_GAT_FL-LAR-2_L1_1	-5.75421	5.38423	GAT	FL	LAR	Y
124_Diaphragm_FL-LAR-16_L1_1	0.78647	5.07725	Diaphragm	FL	LAR	O
125_Kidney_HGC-_ISS_Term-_4_L1_1	-5.94069	-3.62966	Kidney	HGC	TERM	Y
126_Lung_FL-_ISS_Term-_2_L1_1	10.1055	10.0715	Lung	FL	TERM	Y
127_Kidney_VC-LAR-3_L1_1	-6.16572	-3.59496	Kidney	VGC	LAR	O
128_SCAT_HGC-_ISS_Term-_13_L1_1	-4.39284	6.34386	SCAT	HGC	TERM	O
129_Liver_HC-LAR-1_L1_1	-16.3383	1.96682	Liver	HGC	LAR	Y
130_GAT_HC-LAR-2_L1_1	-5.8307	4.1727	GAT	HGC	LAR	Y
131_GAT_HGC-_ISS_Term-_11_L1_1	-6.24493	5.33139	GAT	HGC	TERM	O
132_GAT_VGC-_ISS_Term-_14_L1_1	-6.3099	5.25059	GAT	VGC	TERM	O
133_Liver_HGC-_ISS_Term-_4_L1_1	-16.3718	1.8854	Liver	HGC	TERM	Y
134_Thymus_FL-_ISS_Term-_12_L1_1	-1.14076	-6.35845	Thymus	FL	TERM	O
135_Heart_VGC-_ISS_Term-_5_L1_1	10.5503	-8.61957	Heart	VGC	TERM	Y
136_BAT_HC-LAR-13_L1_1	-3.80594	8.50919	BAT	HGC	LAR	Y
137_Lung_VGC-_ISS_Term-_1_L1_1	9.51605	9.16503	Lung	VGC	TERM	Y
138_MAT_HC-LAR-3_L1_1	-11.149	-2.74151	MAT	HGC	LAR	O
139_Kidney_FL-_ISS_Term-_13_L1_1	-6.02844	-3.48494	Kidney	FL	TERM	O
140_Heart_FL-LAR-5_L1_1	10.6749	-8.48047	Heart	FL	LAR	Y
141_SCAT_FL-LAR-11_L1_1	-5.08096	5.81674	SCAT	FL	LAR	O
142_Liver_VGC-_ISS_Term-_3_L1_1	-15.8449	1.76616	Liver	VGC	TERM	Y
143_Lung_VC-LAR-5_L1_1	9.22868	9.36302	Lung	VGC	LAR	Y
144_Heart_FL-LAR-12_L1_1	11.1676	-8.14771	Heart	FL	LAR	O
145_Liver_HGC-_ISS_Term-_1_L1_1	-16.1489	1.85812	Liver	HGC	TERM	Y
146_Lung_FL-LAR-12_L1_1	9.07614	9.74149	Lung	FL	LAR	O
147_Lung_VC-LAR-13_L1_1	9.53483	10.636	Lung	VGC	LAR	Y
148_Thymus_FL-LAR-14_L1_1	-1.81727	-5.23102	Thymus	FL	LAR	Y
149_Diaphragm_HC-LAR-1_L1_1	1.47853	5.16696	Diaphragm	HGC	LAR	Y
150_Thymus_FL-LAR-12_L1_1	-1.94774	-4.95104	Thymus	FL	LAR	O
151_Liver_VGC-_ISS_Term-_2_L1_1	-16.0722	1.68441	Liver	VGC	TERM	Y
152_Spleen_HC-LAR-8_L1_1	3.85411	-1.45461	Spleen	HGC	LAR	O
153_Kidney_FL-_ISS_Term-_1_L1_1	-5.92379	-4.592	Kidney	FL	TERM	Y
154_Thymus_VC-LAR-12_L1_1	-1.60819	-5.98186	Thymus	VGC	LAR	O
155_MAT_VGC-_ISS_Term-_12_L1_1	-1.69945	3.96781	MAT	VGC	TERM	O
156_Thymus_HC-LAR-1_L1_1	-1.67446	-5.93231	Thymus	HGC	LAR	Y
157_Pancreas_VC-LAR-1_L1_1	0.882924	-11.3224	Pancreas	VGC	LAR	Y
158_Diaphragm_VGC-_ISS_Term-_16_L1_1	1.46839	5.64682	Diaphragm	VGC	TERM	O
159_Thymus_HGC-_ISS_Term-_13_L1_1	-1.35209	-6.21377	Thymus	HGC	TERM	O
160_GAT_VC-LAR-5_L1_1	-6.58617	4.89041	GAT	VGC	LAR	Y
161_GAT_HC-LAR-4_L1_1	-5.10234	4.30985	GAT	HGC	LAR	O
162_Lung_HC-LAR-1_L1_1	9.34551	9.75908	Lung	HGC	LAR	Y
163_GAT_FL-_ISS_Term-_2_L1_1	-5.46457	4.91765	GAT	FL	TERM	Y
164_Heart_HC-LAR-17_L1_1	11.0721	-7.9054	Heart	HGC	LAR	Y
165_Pancreas_HC-LAR-13_L1_1	1.12174	-11.4774	Pancreas	HGC	LAR	Y
166_Liver_FL-LAR-12_L1_1	-17.4566	2.5509	Liver	FL	LAR	O
167_Heart_HC-LAR-13_L1_1	11.1629	-8.09378	Heart	HGC	LAR	Y
168_Heart_VC-LAR-10_L1_1	10.6797	-8.35966	Heart	VGC	LAR	Y
169_Diaphragm_HGC-_ISS_Term-_13_L1_1	1.55935	4.83137	Diaphragm	HGC	TERM	O
170_Diaphragm_HGC-_ISS_Term-_11_L1_1	0.707924	5.25466	Diaphragm	HGC	TERM	O
171_MAT_HGC-_ISS_Term-_13_L1_1	-1.69935	4.08879	MAT	HGC	TERM	O
172_Pancreas_VC-LAR-12_L1_1	1.48254	-11.474	Pancreas	VGC	LAR	O
173_Thymus_FL-LAR-16_L1_1	-1.92407	-5.03091	Thymus	FL	LAR	O
174_Brain_HC-LAR-13_L1_1	-2.44155	15.6845	Brain	HGC	LAR	Y
175_Brain_VC-LAR-17_L1_1	-2.15716	15.5261	Brain	VGC	LAR	Y
176_Spleen_VC-LAR-20_L1_1	4.47343	-1.79485	Spleen	VGC	LAR	O
177_Kidney_HGC-_ISS_Term-_11_L1_1	-6.52295	-4.36414	Kidney	HGC	TERM	O
178_GAT_VC-LAR-13_L1_1	-5.74726	4.45704	GAT	VGC	LAR	Y
179_Diaphragm_HGC-_ISS_Term-_4_L1_1	0.698421	4.94356	Diaphragm	HGC	TERM	Y
180_BAT_VGC-_ISS_Term-_4_L1_1	-4.85304	8.05985	BAT	VGC	TERM	Y
181_MAT_HC-LAR-2_L1_1	-11.1508	-2.82635	MAT	HGC	LAR	Y
182_Spleen_VC-LAR-12_L1_1	3.85983	-1.57874	Spleen	VGC	LAR	O
183_Liver_VC-LAR-4_L1_1	-16.5664	1.5655	Liver	VGC	LAR	O
184_GAT_VC-LAR-3_L1_1	-5.34725	4.22726	GAT	VGC	LAR	O
185_Brain_HGC-_ISS_Term-_7_L1_1	-2.3139	15.8821	Brain	HGC	TERM	Y
186_Thymus_VGC-_ISS_Term-_13_L1_1	-1.49229	-6.27067	Thymus	VGC	TERM	O
187_Brain_FL-LAR-17_L1_1	-2.50065	16.1037	Brain	FL	LAR	Y
188_Lung_HC-LAR-14_L1_1	9.26666	9.29967	Lung	HGC	LAR	Y
189_BAT_VC-LAR-16_L1_1	-3.28985	9.38162	BAT	VGC	LAR	O
190_MAT_HGC-_ISS_Term-_16_L1_1	-1.46222	3.89646	MAT	HGC	TERM	O
191_Spleen_VC-LAR-8_L1_1	3.73429	-1.61501	Spleen	VGC	LAR	O
192_Thymus_VGC-_ISS_Term-_1_L1_1	-0.636564	-6.62669	Thymus	VGC	TERM	Y
193_SCAT_HGC-_ISS_Term-_5_L1_1	-4.05122	7.43235	SCAT	HGC	TERM	Y
194_SCAT_VC-LAR-3_L1_1	-5.34458	4.08023	SCAT	VGC	LAR	O
195_Liver_VC-LAR-2_L1_1	-17.745	3.23623	Liver	VGC	LAR	Y
196_Kidney_FL-LAR-16_L1_1	-6.97266	-4.6937	Kidney	FL	LAR	O
197_Heart_VGC-_ISS_Term-_3_L1_1	10.3362	-8.1766	Heart	VGC	TERM	Y
198_Thymus_FL-_ISS_Term-_5_L1_1	-0.146171	-6.10721	Thymus	FL	TERM	Y
199_Lung_HC-LAR-3_L1_1	9.81823	10.5771	Lung	HGC	LAR	O
200_GAT_VGC-_ISS_Term-_2_L1_1	-4.98756	4.48384	GAT	VGC	TERM	Y
201_MAT_VGC-_ISS_Term-_3_L1_1	-3.76639	3.94786	MAT	VGC	TERM	Y
202_Spleen_FL-_ISS_Term-_14_L1_1	4.61725	-1.13769	Spleen	FL	TERM	O
203_Lung_HC-LAR-4_L1_1	9.17532	9.79588	Lung	HGC	LAR	O
204_SCAT_HC-LAR-13_L1_1	-3.75911	6.53563	SCAT	HGC	LAR	Y
205_GAT_VC-LAR-12_L1_1	-5.30327	4.14193	GAT	VGC	LAR	O
206_Thymus_FL-_ISS_Term-_11_L1_1	-1.28553	-5.80581	Thymus	FL	TERM	O
207_Liver_VGC-_ISS_Term-_5_L1_1	-15.9374	1.7922	Liver	VGC	TERM	Y
208_Liver_HC-LAR-2_L1_1	-17.8571	2.87198	Liver	HGC	LAR	Y
209_Kidney_FL-LAR-1_L1_1	-6.61558	-5.40674	Kidney	FL	LAR	Y
210_Liver_HC-LAR-11_L1_1	-17.1342	2.6092	Liver	HGC	LAR	O
211_Diaphragm_FL-LAR-11_L1_1	1.42053	5.02882	Diaphragm	FL	LAR	O
212_Heart_FL-_ISS_Term-_2_L1_1	10.348	-7.49165	Heart	FL	TERM	Y
213_Liver_FL-_ISS_Term-_14_L1_1	-16.948	2.30169	Liver	FL	TERM	O
214_Thymus_VC-LAR-1_L1_1	-0.328965	-6.11767	Thymus	VGC	LAR	Y
215_Kidney_FL-_ISS_Term-_5_L1_1	-6.08517	-4.98795	Kidney	FL	TERM	Y
216_Pancreas_FL-_ISS_Term-_1_L1_1	-4.2222	4.26525	Pancreas	FL	TERM	Y
217_GAT_HGC-_ISS_Term-_1_L1_1	-6.67115	5.33285	GAT	HGC	TERM	Y
218_Kidney_VC-LAR-2_L1_1	-6.52637	-5.52588	Kidney	VGC	LAR	Y
219_MAT_FL-_ISS_Term-_2_L1_1	-11.4192	-2.24794	MAT	FL	TERM	Y
220_SCAT_HGC-_ISS_Term-_14_L1_1	-4.05005	5.9111	SCAT	HGC	TERM	O
221_Diaphragm_FL-LAR-12_L1_1	1.35364	5.15664	Diaphragm	FL	LAR	O
222_Diaphragm_HC-LAR-16_L1_1	-3.1276	4.32396	Diaphragm	HGC	LAR	O
223_SCAT_HGC-_ISS_Term-_3_L1_1	-4.18504	5.24067	SCAT	HGC	TERM	Y
224_Diaphragm_VGC-_ISS_Term-_3_L1_1	0.9958	5.06213	Diaphragm	VGC	TERM	Y
225_Liver_FL-_ISS_Term-_5_L1_1	-17.0793	2.44263	Liver	FL	TERM	Y
226_Spleen_VGC-_ISS_Term-_11_L1_1	5.45926	-0.915492	Spleen	VGC	TERM	O
227_Liver_VC-LAR-13_L1_1	-16.8599	2.16474	Liver	VGC	LAR	Y
228_BAT_HC-LAR-14_L1_1	-3.5076	9.14803	BAT	HGC	LAR	Y
229_Thymus_VGC-_ISS_Term-_2_L1_1	-0.597612	-6.5559	Thymus	VGC	TERM	Y
230_Pancreas_HGC-_ISS_Term-_2_L1_1	-11.914	-1.37581	Pancreas	HGC	TERM	Y
232_SCAT_FL-_ISS_Term-_4_L1_1	-4.38773	5.45483	SCAT	FL	TERM	Y
233_Heart_HGC-_ISS_Term-_1_L1_1	10.5837	-7.60898	Heart	HGC	TERM	Y
234_Thymus_HGC-_ISS_Term-_14_L1_1	9.56807	9.27225	Thymus	HGC	TERM	O
235_Spleen_HGC-_ISS_Term-_14_L1_1	5.6552	-1.15006	Spleen	HGC	TERM	O
236_GAT_HC-LAR-12_L1_1	-5.14897	4.29732	GAT	HGC	LAR	O
237_GAT_FL-LAR-3_L1_1	-5.47676	4.65927	GAT	FL	LAR	O
238_Diaphragm_VGC-_ISS_Term-_13_L1_1	1.53869	5.52031	Diaphragm	VGC	TERM	O
239_Brain_HC-LAR-17_L1_1	-2.53608	16.106	Brain	HGC	LAR	Y
240_GAT_HGC-_ISS_Term-_12_L1_1	-5.59676	4.86843	GAT	HGC	TERM	O
241_Liver_HC-LAR-13_L1_1	-17.0437	2.57675	Liver	HGC	LAR	Y
242_Liver_FL-_ISS_Term-_11_L1_1	-17.1164	2.58166	Liver	FL	TERM	O
243_Lung_FL-_ISS_Term-_4_L1_1	9.63777	10.6066	Lung	FL	TERM	Y
244_Heart_VGC-_ISS_Term-_2_L1_1	10.7074	-7.63091	Heart	VGC	TERM	Y
245_Lung_HC-LAR-13_L1_1	9.67931	10.6382	Lung	HGC	LAR	Y
246_Kidney_HC-LAR-11_L1_1	-6.86394	-4.70619	Kidney	HGC	LAR	O
247_Kidney_HGC-_ISS_Term-_2_L1_1	-6.13859	-4.80377	Kidney	HGC	TERM	Y
248_Lung_VGC-_ISS_Term-_5_L1_1	9.52309	9.14422	Lung	VGC	TERM	Y
249_Thymus_FL-LAR-3_L1_1	-1.57043	-5.0543	Thymus	FL	LAR	O
250_Kidney_FL-LAR-11_L1_1	-6.49371	-5.06812	Kidney	FL	LAR	O
251_Pancreas_HGC-_ISS_Term-_1_L1_1	-11.8353	-1.50411	Pancreas	HGC	TERM	Y
252_Brain_HGC-_ISS_Term-_9_L1_1	-2.30862	15.5154	Brain	HGC	TERM	Y
253_Thymus_FL-_ISS_Term-_3_L1_1	-0.368449	-6.44733	Thymus	FL	TERM	Y
254_Diaphragm_VGC-_ISS_Term-_1_L1_1	-1.14169	4.22007	Diaphragm	VGC	TERM	Y
255_Thymus_HGC-_ISS_Term-_2_L1_1	-1.36478	-6.08122	Thymus	HGC	TERM	Y
256_Pancreas_VC-LAR-3_L1_1	0.849274	-11.6012	Pancreas	VGC	LAR	O
257_MAT_VC-LAR-16_L1_1	-10.816	-3.02314	MAT	VGC	LAR	O
258_Thymus_HC-LAR-16_L1_1	-2.35232	3.95179	Thymus	HGC	LAR	O
259_Liver_FL-_ISS_Term-_12_L1_1	-17.0976	2.2218	Liver	FL	TERM	O
260_SCAT_HGC-_ISS_Term-_12_L1_1	-3.76873	6.89824	SCAT	HGC	TERM	O
261_BAT_HC-LAR-5_L1_1	-3.70435	9.65318	BAT	HGC	LAR	Y
262_Thymus_HC-LAR-11_L1_1	-1.33334	-5.10492	Thymus	HGC	LAR	O
263_Pancreas_HC-LAR-3_L1_1	1.10379	-11.4038	Pancreas	HGC	LAR	O
264_Spleen_VGC-_ISS_Term-_2_L1_1	5.94494	-1.22194	Spleen	VGC	TERM	Y
265_Lung_HC-LAR-16_L1_1	10.23	10.718	Lung	HGC	LAR	O
266_Lung_FL-_ISS_Term-_13_L1_1	10.3196	10.2749	Lung	FL	TERM	O
267_Kidney_VGC-_ISS_Term-_12_L1_1	-6.69822	-4.62748	Kidney	VGC	TERM	O
268_BAT_FL-LAR-13_L1_1	-3.84631	9.60331	BAT	FL	LAR	Y
269_BAT_HC-LAR-2_L1_1	-3.53017	9.54727	BAT	HGC	LAR	Y
270_BAT_FL-_ISS_Term-_2_L1_1	-5.19453	7.26221	BAT	FL	TERM	Y
271_Diaphragm_FL-_ISS_Term-_16_L1_1	1.46471	4.83326	Diaphragm	FL	TERM	O
272_SCAT_HGC-_ISS_Term-_2_L1_1	-4.05783	6.99836	SCAT	HGC	TERM	Y
273_Liver_VGC-_ISS_Term-_4_L1_1	-16.2119	1.75393	Liver	VGC	TERM	Y
274_MAT_VC-LAR-11_L1_1	-11	-3.2621	MAT	VGC	LAR	O
275_Heart_VGC-_ISS_Term-_1_L1_1	10.4465	-7.90758	Heart	VGC	TERM	Y
276_Lung_HGC-_ISS_Term-_13_L1_1	9.82075	9.86613	Lung	HGC	TERM	O
277_Kidney_HC-LAR-3_L1_1	-5.97349	-4.5109	Kidney	HGC	LAR	O
278_Spleen_FL-_ISS_Term-_2_L1_1	5.38523	-0.80608	Spleen	FL	TERM	Y
279_Thymus_HC-LAR-14_L1_1	-1.96498	-5.24908	Thymus	HGC	LAR	Y
280_Liver_HGC-_ISS_Term-_2_L1_1	-16.0728	1.80094	Liver	HGC	TERM	Y
281_Lung_VC-LAR-1_L1_1	10.9681	10.4872	Lung	VGC	LAR	Y
282_Diaphragm_FL-LAR-1_L1_1	1.94975	4.94876	Diaphragm	FL	LAR	Y
283_Heart_FL-LAR-8_L1_1	10.7765	-8.16792	Heart	FL	LAR	O
284_Heart_HGC-_ISS_Term-_2_L1_1	10.4239	-8.71969	Heart	HGC	TERM	Y
285_GAT_HGC-_ISS_Term-_14_L1_1	-6.54201	5.23116	GAT	HGC	TERM	O
286_Spleen_HC-LAR-12_L1_1	4.43534	-1.58061	Spleen	HGC	LAR	O
287_Heart_FL-LAR-16_L1_1	10.7799	-8.30079	Heart	FL	LAR	O
288_Lung_HC-LAR-12_L1_1	10.758	10.7728	Lung	HGC	LAR	O
289_BAT_FL-LAR-16_L1_1	-2.7353	0.582682	BAT	FL	LAR	O
290_Lung_FL-LAR-5_L1_1	-2.82493	0.59813	Lung	FL	LAR	Y
291_SCAT_FL-_ISS_Term-_14_L1_1	-3.04572	0.592434	SCAT	FL	TERM	O
292_SCAT_FL-_ISS_Term-_3_L1_1	-3.90523	7.15629	SCAT	FL	TERM	Y
293_Diaphragm_FL-_ISS_Term-_3_L1_1	1.84396	4.80246	Diaphragm	FL	TERM	Y
294_Liver_VC-LAR-1_L1_1	-17.6285	3.03532	Liver	VGC	LAR	Y
295_Spleen_FL-_ISS_Term-_13_L1_1	5.08112	-1.26527	Spleen	FL	TERM	O
296_GAT_FL-_ISS_Term-_11_L1_1	6.19333	-1.18599	GAT	FL	TERM	O
297_Diaphragm_HGC-_ISS_Term-_12_L1_1	-2.75585	0.546709	Diaphragm	HGC	TERM	O
298_BAT_VC-LAR-1_L1_1	-3.29555	0.589954	BAT	VGC	LAR	Y
299_MAT_HC-LAR-14_L1_1	-3.27694	0.479089	MAT	HGC	LAR	Y
300_Lung_VGC-_ISS_Term-_11_L1_1	9.2458	9.73663	Lung	VGC	TERM	O
301_GAT_HC-LAR-11_L1_1	-5.44196	4.16622	GAT	HGC	LAR	O
302_Spleen_HGC-_ISS_Term-_1_L1_1	5.20842	-0.582933	Spleen	HGC	TERM	Y
303_Thymus_HGC-_ISS_Term-_3_L1_1	-0.313989	-6.64385	Thymus	HGC	TERM	Y
304_MAT_FL-LAR-11_L1_1	-3.5137	-0.520181	MAT	FL	LAR	O
305_Kidney_VC-LAR-1_L1_1	-6.73791	-5.06532	Kidney	VGC	LAR	Y
306_MAT_VGC-_ISS_Term-_1_L1_1	-3.25371	0.371028	MAT	VGC	TERM	Y
307_BAT_VC-LAR-3_L1_1	-3.63465	0.510627	BAT	VGC	LAR	O
308_Heart_FL-_ISS_Term-_1_L1_1	-3.90774	0.227884	Heart	FL	TERM	Y
309_Thymus_VGC-_ISS_Term-_16_L1_1	-1.17005	-6.46584	Thymus	VGC	TERM	O
311_Lung_FL-LAR-16_L1_1	9.67028	10.322	Lung	FL	LAR	O
312_SCAT_FL-LAR-3_L1_1	-3.32213	0.352112	SCAT	FL	LAR	O
313_Heart_VC-LAR-20_L1_1	-3.47676	-0.934289	Heart	VGC	LAR	O
314_Diaphragm_VGC-_ISS_Term-_12_L1_1	-3.63597	-0.76761	Diaphragm	VGC	TERM	O
315_Pancreas_HC-LAR-14_L1_1	-3.93762	-0.579644	Pancreas	HGC	LAR	Y
316_BAT_FL-_ISS_Term-_1_L1_1	-4.32207	0.307308	BAT	FL	TERM	Y
317_Diaphragm_HGC-_ISS_Term-_3_L1_1	-4.56975	0.388612	Diaphragm	HGC	TERM	Y
318_GAT_FL-LAR-11_L1_1	-6.24455	4.38559	GAT	FL	LAR	O
319_Diaphragm_HGC-_ISS_Term-_1_L1_1	-3.82576	5.2008	Diaphragm	HGC	TERM	Y
320_BAT_FL-LAR-11_L1_1	-3.34994	0.595704	BAT	FL	LAR	O
321_Kidney_HGC-_ISS_Term-_16_L1_1	-3.63423	-1.00137	Kidney	HGC	TERM	O
323_Lung_VC-LAR-3_L1_1	-4.01602	-0.410602	Lung	VGC	LAR	O
324_Diaphragm_FL-_ISS_Term-_14_L1_1	-4.51216	0.279582	Diaphragm	FL	TERM	O
325_Brain_VC-LAR-5_L1_1	-4.57873	0.426504	Brain	VGC	LAR	Y
326_Spleen_VC-LAR-5_L1_1	4.82439	-1.27869	Spleen	VGC	LAR	Y
327_Thymus_FL-_ISS_Term-_13_L1_1	-1.21881	-6.40005	Thymus	FL	TERM	O
328_Kidney_HGC-_ISS_Term-_13_L1_1	-3.9267	-1.46636	Kidney	HGC	TERM	O
329_GAT_HGC-_ISS_Term-_4_L1_1	-3.54867	-0.804697	GAT	HGC	TERM	Y
330_Thymus_FL-_ISS_Term-_1_L1_1	-3.82608	-0.0851037	Thymus	FL	TERM	Y
331_BAT_VGC-_ISS_Term-_3_L1_1	-3.92344	-0.506026	BAT	VGC	TERM	Y
332_Thymus_VC-LAR-2_L1_1	-4.0638	-0.347127	Thymus	VGC	LAR	Y
333_Heart_VC-LAR-13_L1_1	-4.50273	0.2727	Heart	VGC	LAR	Y
334_Pancreas_FL-LAR-4_L1_1	0.627388	-11.0577	Pancreas	FL	LAR	O
335_Heart_FL-_ISS_Term-_4_L1_1	-3.76617	0.0141496	Heart	FL	TERM	Y
336_Spleen_HGC-_ISS_Term-_4_L1_1	5.03791	-1.08139	Spleen	HGC	TERM	Y
337_Lung_VC-LAR-14_L1_1	10.4393	10.7712	Lung	VGC	LAR	Y
338_GAT_HC-LAR-14_L1_1	-3.64258	-0.60511	GAT	HGC	LAR	Y
339_Kidney_FL-_ISS_Term-_16_L1_1	-3.60317	-0.488894	Kidney	FL	TERM	O
340_Pancreas_FL-LAR-16_L1_1	-3.73306	0.0483641	Pancreas	FL	LAR	O
341_BAT_VGC-_ISS_Term-_1_L1_1	-4.04082	0.349226	BAT	VGC	TERM	Y
342_Heart_FL-_ISS_Term-_5_L1_1	10.4249	-7.71883	Heart	FL	TERM	Y
343_BAT_HGC-_ISS_Term-_11_L1_1	-4.11611	0.743439	BAT	HGC	TERM	O
344_BAT_HC-LAR-12_L1_1	-4.37235	0.846331	BAT	HGC	LAR	O
345_SCAT_FL-LAR-5_L1_1	9.64735	9.4432	SCAT	FL	LAR	Y
346_MAT_FL-LAR-13_L1_1	-3.35143	0.218247	MAT	FL	LAR	Y
347_BAT_VC-LAR-5_L1_1	-3.51316	-0.362955	BAT	VGC	LAR	Y
348_Diaphragm_VC-LAR-16_L1_1	-3.46692	0.0159348	Diaphragm	VGC	LAR	O
349_SCAT_VGC-_ISS_Term-_14_L1_1	-3.43738	0.214346	SCAT	VGC	TERM	O
350_BAT_HGC-_ISS_Term-_13_L1_1	-5.24068	7.1514	BAT	HGC	TERM	O
351_Pancreas_FL-LAR-3_L1_1	-4.26241	1.02904	Pancreas	FL	LAR	O
352_Brain_FL-_ISS_Term-_17_L1_1	-4.57555	0.811684	Brain	FL	TERM	O
353_Lung_VC-LAR-11_L1_1	10.3265	10.7595	Lung	VGC	LAR	O
354_Kidney_FL-_ISS_Term-_4_L1_1	-6.44316	-4.0216	Kidney	FL	TERM	Y
355_Thymus_VGC-_ISS_Term-_14_L1_1	-1.45499	-6.38	Thymus	VGC	TERM	O
356_Liver_HGC-_ISS_Term-_14_L1_1	-15.8029	1.82287	Liver	HGC	TERM	O
357_Pancreas_VC-LAR-11_L1_1	1.015	-11.3559	Pancreas	VGC	LAR	O
358_Liver_VC-LAR-3_L1_1	-17.6026	2.33765	Liver	VGC	LAR	O
359_Thymus_FL-LAR-1_L1_1	-1.95396	-5.10374	Thymus	FL	LAR	Y
360_Brain_HGC-_ISS_Term-_18_L1_1	-4.62789	0.826879	Brain	HGC	TERM	O
361_Heart_VGC-_ISS_Term-_14_L1_1	10.2444	-7.4939	Heart	VGC	TERM	O
362_Liver_VGC-_ISS_Term-_11_L1_1	-17.0043	2.20759	Liver	VGC	TERM	O
363_Heart_HGC-_ISS_Term-_16_L1_1	10.0393	-7.86228	Heart	HGC	TERM	O
364_Liver_HGC-_ISS_Term-_16_L1_1	-16.0808	1.90677	Liver	HGC	TERM	O
365_Lung_HC-LAR-5_L1_1	9.77482	10.8735	Lung	HGC	LAR	Y
366_SCAT_VGC-_ISS_Term-_11_L1_1	-5.28773	6.52969	SCAT	VGC	TERM	O
367_Heart_VC-LAR-12_L1_1	10.4819	-7.94707	Heart	VGC	LAR	O
368_BAT_FL-_ISS_Term-_4_L1_1	-4.25927	0.898389	BAT	FL	TERM	Y
369_Liver_HC-LAR-14_L1_1	-17.5762	2.01861	Liver	HGC	LAR	Y
370_GAT_HC-LAR-5_L1_1	-6.35581	4.9197	GAT	HGC	LAR	Y
371_SCAT_VGC-_ISS_Term-_4_L1_1	-4.18116	7.12805	SCAT	VGC	TERM	Y
372_Spleen_VGC-_ISS_Term-_3_L1_1	5.17537	-1.75886	Spleen	VGC	TERM	Y
373_Pancreas_FL-LAR-12_L1_1	0.820676	-11.1484	Pancreas	FL	LAR	O
374_GAT_HGC-_ISS_Term-_3_L1_1	-6.14847	5.67692	GAT	HGC	TERM	Y
375_SCAT_HGC-_ISS_Term-_4_L1_1	-4.50098	5.63473	SCAT	HGC	TERM	Y
376_Liver_FL-_ISS_Term-_1_L1_1	-18.0087	1.53241	Liver	FL	TERM	Y
377_GAT_VC-LAR-2_L1_1	-3.69808	6.9114	GAT	VGC	LAR	Y
378_BAT_VC-LAR-2_L1_1	5.60873	-1.63228	BAT	VGC	LAR	Y
379_Spleen_FL-LAR-8_L1_1	5.53177	-1.6765	Spleen	FL	LAR	O
380_Lung_FL-LAR-11_L1_1	9.78862	9.86216	Lung	FL	LAR	O
381_Diaphragm_HC-LAR-5_L1_1	1.7589	4.98865	Diaphragm	HGC	LAR	Y
382_MAT_FL-LAR-14_L1_1	-6.28671	6.29403	MAT	FL	LAR	Y
383_Pancreas_VGC-_ISS_Term-_2_L1_1	-11.9163	-1.38052	Pancreas	VGC	TERM	Y
384_Liver_VC-LAR-5_L1_1	-17.7866	3.10564	Liver	VGC	LAR	Y
385_Diaphragm_HGC-_ISS_Term-_14_L1_1	5.67211	-1.58125	Diaphragm	HGC	TERM	O
386_Spleen_VC-LAR-16_L1_1	6.11138	-1.39609	Spleen	VGC	LAR	O
387_Brain_HC-LAR-1_L1_1	-1.99452	15.8186	Brain	HGC	LAR	Y
388_MAT_HC-LAR-4_L1_1	-11.2136	-3.24367	MAT	HGC	LAR	O
389_Diaphragm_VC-LAR-2_L1_1	1.03197	5.21501	Diaphragm	VGC	LAR	Y
390_Thymus_FL-LAR-4_L1_1	-1.82101	-4.92805	Thymus	FL	LAR	O
391_BAT_FL-LAR-1_L1_1	-3.45775	9.01461	BAT	FL	LAR	Y
392_Thymus_HGC-_ISS_Term-_16_L1_1	-1.46306	-5.38792	Thymus	HGC	TERM	O
393_BAT_VC-LAR-13_L1_1	-3.30277	9.08446	BAT	VGC	LAR	Y
394_Diaphragm_HGC-_ISS_Term-_5_L1_1	1.79901	5.22054	Diaphragm	HGC	TERM	Y
395_Thymus_HGC-_ISS_Term-_1_L1_1	-0.230316	-6.56389	Thymus	HGC	TERM	Y
396_Thymus_VC-LAR-14_L1_1	-0.398397	-6.35231	Thymus	VGC	LAR	Y
397_GAT_FL-_ISS_Term-_16_L1_1	-6.44238	5.59546	GAT	FL	TERM	O
398_Lung_FL-_ISS_Term-_16_L1_1	10.1802	10.2047	Lung	FL	TERM	O
399_Kidney_VC-LAR-16_L1_1	-6.92229	-4.9127	Kidney	VGC	LAR	O
400_Liver_VGC-_ISS_Term-_1_L1_1	-17.905	3.18138	Liver	VGC	TERM	Y
401_MAT_HC-LAR-11_L1_1	-6.88494	5.73891	MAT	HGC	LAR	O
402_MAT_FL-LAR-5_L1_1	-2.04871	3.78542	MAT	FL	LAR	Y
403_Thymus_HC-LAR-2_L1_1	-0.56277	-6.4087	Thymus	HGC	LAR	Y
404_SCAT_FL-LAR-13_L1_1	-3.84767	7.17817	SCAT	FL	LAR	Y
405_Liver_VC-LAR-16_L1_1	-17.3732	1.98074	Liver	VGC	LAR	O
406_MAT_HGC-_ISS_Term-_3_L1_1	-2.86449	3.14351	MAT	HGC	TERM	Y
407_GAT_FL-_ISS_Term-_13_L1_1	-6.12505	5.422	GAT	FL	TERM	O
408_Diaphragm_HGC-_ISS_Term-_2_L1_1	-3.83932	6.93464	Diaphragm	HGC	TERM	Y
409_Liver_HC-LAR-4_L1_1	-17.574	2.00212	Liver	HGC	LAR	O
410_GAT_FL-LAR-5_L1_1	-6.90517	5.26179	GAT	FL	LAR	Y
411_Kidney_FL-LAR-4_L1_1	-3.76927	-1.45612	Kidney	FL	LAR	O
412_Spleen_HC-LAR-5_L1_1	4.50671	-1.34014	Spleen	HGC	LAR	Y
413_Liver_FL-LAR-5_L1_1	-17.568	1.89742	Liver	FL	LAR	Y
414_SCAT_HGC-_ISS_Term-_16_L1_1	-5.23886	6.93749	SCAT	HGC	TERM	O
415_SCAT_HC-LAR-3_L1_1	-4.03829	6.59434	SCAT	HGC	LAR	O
416_SCAT_VC-LAR-1_L1_1	-4.18954	6.91193	SCAT	VGC	LAR	Y
417_SCAT_HC-LAR-4_L1_1	-4.22735	7.02469	SCAT	HGC	LAR	O
418_MAT_VC-LAR-12_L1_1	-6.52471	6.03865	MAT	VGC	LAR	O
419_Thymus_VC-LAR-5_L1_1	-0.92582	-6.30784	Thymus	VGC	LAR	Y
420_Pancreas_VC-LAR-14_L1_1	4.24483	-1.33345	Pancreas	VGC	LAR	Y
421_MAT_HC-LAR-12_L1_1	-11.2653	-2.81564	MAT	HGC	LAR	O
422_GAT_FL-LAR-1_L1_1	-6.61932	5.23554	GAT	FL	LAR	Y
424_Heart_VGC-_ISS_Term-_11_L1_1	10.2206	-7.84414	Heart	VGC	TERM	O
425_Lung_HGC-_ISS_Term-_11_L1_1	10.4686	10.144	Lung	HGC	TERM	O
426_MAT_FL-_ISS_Term-_11_L1_1	-2.08745	3.50969	MAT	FL	TERM	O
427_Spleen_HGC-_ISS_Term-_16_L1_1	4.99132	-1.17953	Spleen	HGC	TERM	O
428_Heart_VGC-_ISS_Term-_16_L1_1	10.5638	-8.25125	Heart	VGC	TERM	O
429_BAT_FL-_ISS_Term-_16_L1_1	-3.70848	8.93798	BAT	FL	TERM	O
430_GAT_FL-LAR-16_L1_1	-6.68682	4.91018	GAT	FL	LAR	O
431_MAT_FL-_ISS_Term-_1_L1_1	-3.73543	3.71029	MAT	FL	TERM	Y
432_GAT_HGC-_ISS_Term-_2_L1_1	-5.74539	5.03579	GAT	HGC	TERM	Y
433_BAT_FL-LAR-4_L1_1	-3.41224	9.35181	BAT	FL	LAR	O
434_Liver_FL-LAR-3_L1_1	-17.5469	2.17242	Liver	FL	LAR	O
435_Thymus_FL-_ISS_Term-_14_L1_1	-0.996628	-6.34197	Thymus	FL	TERM	O
436_MAT_VGC-_ISS_Term-_14_L1_1	-1.61299	3.6231	MAT	VGC	TERM	O
437_Diaphragm_VGC-_ISS_Term-_11_L1_1	1.00694	4.96823	Diaphragm	VGC	TERM	O
438_GAT_VGC-_ISS_Term-_12_L1_1	-6.41777	5.50801	GAT	VGC	TERM	O
440_MAT_VC-LAR-1_L1_1	-6.59533	5.90212	MAT	VGC	LAR	Y
441_Liver_FL-_ISS_Term-_3_L1_1	-17.5746	1.9072	Liver	FL	TERM	Y
442_Lung_FL-_ISS_Term-_12_L1_1	10.297	10.0124	Lung	FL	TERM	O
443_MAT_VGC-_ISS_Term-_13_L1_1	-1.899	3.82278	MAT	VGC	TERM	O
444_GAT_HGC-_ISS_Term-_5_L1_1	-6.35963	5.5719	GAT	HGC	TERM	Y
445_Heart_VC-LAR-8_L1_1	11.256	-7.8165	Heart	VGC	LAR	O
446_Spleen_HGC-_ISS_Term-_5_L1_1	5.02406	-0.624039	Spleen	HGC	TERM	Y
447_Diaphragm_FL-_ISS_Term-_11_L1_1	1.54307	4.97841	Diaphragm	FL	TERM	O
448_Brain_FL-LAR-13_L1_1	-2.02981	15.7144	Brain	FL	LAR	Y
449_BAT_VC-LAR-4_L1_1	-3.51682	9.43063	BAT	VGC	LAR	O
450_GAT_VGC-_ISS_Term-_4_L1_1	-6.38186	5.59426	GAT	VGC	TERM	Y
451_GAT_FL-_ISS_Term-_5_L1_1	-5.65476	5.20191	GAT	FL	TERM	Y
452_Lung_FL-LAR-2_L1_1	9.89921	9.99875	Lung	FL	LAR	Y
453_BAT_VC-LAR-11_L1_1	-3.45008	9.17801	BAT	VGC	LAR	O
455_GAT_HC-LAR-13_L1_1	-5.13286	4.73251	GAT	HGC	LAR	Y
456_Liver_FL-_ISS_Term-_16_L1_1	-17.9479	1.60806	Liver	FL	TERM	O
457_Liver_FL-LAR-16_L1_1	-17.9718	1.57138	Liver	FL	LAR	O
458_BAT_FL-LAR-14_L1_1	-3.70184	9.58061	BAT	FL	LAR	Y
459_SCAT_HC-LAR-1_L1_1	-3.72903	7.17158	SCAT	HGC	LAR	Y
460_BAT_HC-LAR-1_L1_1	-3.58701	9.48108	BAT	HGC	LAR	Y
461_Brain_FL-_ISS_Term-_7_L1_1	-2.47039	15.7771	Brain	FL	TERM	Y
462_BAT_VGC-_ISS_Term-_11_L1_1	-5.10231	7.81311	BAT	VGC	TERM	O
463_Heart_HC-LAR-12_L1_1	11.1729	-8.04185	Heart	HGC	LAR	O
464_Thymus_HGC-_ISS_Term-_5_L1_1	-0.385232	-6.48808	Thymus	HGC	TERM	Y
465_Brain_VGC-_ISS_Term-_7_L1_1	-2.19482	15.3948	Brain	VGC	TERM	Y
466_GAT_VGC-_ISS_Term-_11_L1_1	-5.13015	4.50932	GAT	VGC	TERM	O
467_SCAT_VC-LAR-2_L1_1	-4.82684	6.02509	SCAT	VGC	LAR	Y
468_Kidney_VGC-_ISS_Term-_3_L1_1	-5.77974	-3.69313	Kidney	VGC	TERM	Y
469_Liver_VGC-_ISS_Term-_12_L1_1	-16.4511	1.69428	Liver	VGC	TERM	O
470_Spleen_VC-LAR-9_L1_1	4.12885	-1.57384	Spleen	VGC	LAR	Y
471_Thymus_VC-LAR-3_L1_1	-1.54562	-6.05683	Thymus	VGC	LAR	O
472_BAT_FL-_ISS_Term-_5_L1_1	-3.89879	8.16368	BAT	FL	TERM	Y
473_Liver_FL-LAR-1_L1_1	-17.8619	1.67613	Liver	FL	LAR	Y
474_Spleen_HGC-_ISS_Term-_11_L1_1	4.03577	-1.62529	Spleen	HGC	TERM	O
475_MAT_HC-LAR-5_L1_1	-11.155	-2.69676	MAT	HGC	LAR	Y
476_BAT_VC-LAR-14_L1_1	-3.7269	8.73008	BAT	VGC	LAR	Y
477_Spleen_FL-LAR-16_L1_1	4.21675	-1.633	Spleen	FL	LAR	O
478_GAT_VC-LAR-14_L1_1	-6.64062	4.72203	GAT	VGC	LAR	Y
479_Diaphragm_VC-LAR-1_L1_1	0.652913	5.50293	Diaphragm	VGC	LAR	Y
480_Lung_FL-_ISS_Term-_5_L1_1	9.5106	10.631	Lung	FL	TERM	Y
481_Kidney_FL-LAR-2_L1_1	-6.76216	-4.56319	Kidney	FL	LAR	Y
482_GAT_VGC-_ISS_Term-_13_L1_1	-5.06155	4.5667	GAT	VGC	TERM	O
483_Pancreas_FL-LAR-14_L1_1	-2.74789	3.15116	Pancreas	FL	LAR	Y
484_Lung_VGC-_ISS_Term-_12_L1_1	10.0191	10.1662	Lung	VGC	TERM	O
485_Spleen_VGC-_ISS_Term-_16_L1_1	4.78287	-1.36838	Spleen	VGC	TERM	O
486_Liver_FL-LAR-14_L1_1	-17.8612	3.093	Liver	FL	LAR	Y
487_GAT_VGC-_ISS_Term-_16_L1_1	-5.52851	5.0307	GAT	VGC	TERM	O
488_SCAT_VC-LAR-14_L1_1	-5.6467	4.36855	SCAT	VGC	LAR	Y
489_BAT_HC-LAR-4_L1_1	-3.33046	9.49737	BAT	HGC	LAR	O
490_SCAT_FL-LAR-2_L1_1	-4.77523	6.0645	SCAT	FL	LAR	Y
491_Thymus_HC-LAR-12_L1_1	-1.74198	4.16557	Thymus	HGC	LAR	O
492_SCAT_HGC-_ISS_Term-_1_L1_1	-4.41304	4.70382	SCAT	HGC	TERM	Y
493_Lung_FL-_ISS_Term-_1_L1_1	9.56812	9.28463	Lung	FL	TERM	Y
494_Diaphragm_VC-LAR-12_L1_1	1.58865	5.72477	Diaphragm	VGC	LAR	O
495_BAT_HC-LAR-3_L1_1	-4.54339	8.11028	BAT	HGC	LAR	O
496_Pancreas_HGC-_ISS_Term-_3_L1_1	-11.9086	-1.43393	Pancreas	HGC	TERM	Y
497_Diaphragm_FL-_ISS_Term-_12_L1_1	0.83211	5.0666	Diaphragm	FL	TERM	O
498_Lung_HC-LAR-11_L1_1	9.13774	9.71126	Lung	HGC	LAR	O
499_SCAT_FL-LAR-1_L1_1	-4.71119	5.50942	SCAT	FL	LAR	Y
500_Kidney_FL-LAR-13_L1_1	-6.00903	-4.55838	Kidney	FL	LAR	Y
501_Thymus_VGC-_ISS_Term-_12_L1_1	-1.48461	-6.21394	Thymus	VGC	TERM	O
502_SCAT_FL-_ISS_Term-_5_L1_1	-4.15679	5.61692	SCAT	FL	TERM	Y
503_Diaphragm_VC-LAR-5_L1_1	1.59937	5.145	Diaphragm	VGC	LAR	Y
504_Diaphragm_HC-LAR-12_L1_1	0.823067	5.20309	Diaphragm	HGC	LAR	O
505_Heart_FL-_ISS_Term-_16_L1_1	10.501	-8.15537	Heart	FL	TERM	O
506_MAT_VC-LAR-14_L1_1	-10.6181	-3.0524	MAT	VGC	LAR	Y
507_Liver_FL-_ISS_Term-_2_L1_1	-16.087	2.03125	Liver	FL	TERM	Y
508_Diaphragm_FL-LAR-4_L1_1	0.800289	5.1778	Diaphragm	FL	LAR	O
509_Liver_FL-_ISS_Term-_4_L1_1	-16.4064	2.02566	Liver	FL	TERM	Y
510_Diaphragm_FL-LAR-14_L1_1	1.5778	5.70786	Diaphragm	FL	LAR	Y
511_Pancreas_FL-_ISS_Term-_2_L1_1	-11.9569	-1.37922	Pancreas	FL	TERM	Y
512_SCAT_FL-_ISS_Term-_12_L1_1	-4.34531	6.68862	SCAT	FL	TERM	O
513_SCAT_FL-LAR-16_L1_1	-4.68458	6.53158	SCAT	FL	LAR	O
514_Spleen_HC-LAR-17_L1_1	3.9523	-1.34336	Spleen	HGC	LAR	Y
515_MAT_FL-LAR-4_L1_1	-11.1769	-2.74701	MAT	FL	LAR	O
516_GAT_HGC-_ISS_Term-_16_L1_1	-6.42867	5.11755	GAT	HGC	TERM	O
517_Brain_VC-LAR-13_L1_1	-2.5003	16.0775	Brain	VGC	LAR	Y
518_SCAT_VC-LAR-4_L1_1	-5.23287	6.15322	SCAT	VGC	LAR	O
519_BAT_HC-LAR-16_L1_1	-3.21005	4.13206	BAT	HGC	LAR	O
520_MAT_HGC-_ISS_Term-_11_L1_1	-1.8068	3.81289	MAT	HGC	TERM	O
521_Kidney_HGC-_ISS_Term-_14_L1_1	-5.55391	-4.315	Kidney	HGC	TERM	O
522_Lung_FL-LAR-4_L1_1	10.31	9.9596	Lung	FL	LAR	O
523_Diaphragm_VGC-_ISS_Term-_14_L1_1	0.697047	5.35492	Diaphragm	VGC	TERM	O
524_Kidney_HGC-_ISS_Term-_1_L1_1	-5.81228	-3.71993	Kidney	HGC	TERM	Y
525_Pancreas_VC-LAR-5_L1_1	1.43252	-11.1973	Pancreas	VGC	LAR	Y
526_Thymus_FL-LAR-13_L1_1	-1.71472	-5.46686	Thymus	FL	LAR	Y
527_BAT_HGC-_ISS_Term-_12_L1_1	-4.73723	7.98401	BAT	HGC	TERM	O
528_MAT_VGC-_ISS_Term-_16_L1_1	-1.54185	3.57943	MAT	VGC	TERM	O
529_Diaphragm_VGC-_ISS_Term-_5_L1_1	0.760498	5.1185	Diaphragm	VGC	TERM	Y
530_Kidney_HGC-_ISS_Term-_12_L1_1	-6.10082	-3.77845	Kidney	HGC	TERM	O
531_Thymus_FL-_ISS_Term-_4_L1_1	-0.742493	-6.56129	Thymus	FL	TERM	Y
532_Brain_FL-LAR-1_L1_1	-2.09376	15.7196	Brain	FL	LAR	Y
533_Liver_HGC-_ISS_Term-_12_L1_1	-17.3878	2.76509	Liver	HGC	TERM	O
534_BAT_HGC-_ISS_Term-_4_L1_1	-4.65751	7.66603	BAT	HGC	TERM	Y
535_Brain_FL-_ISS_Term-_8_L1_1	-2.2597	15.4435	Brain	FL	TERM	Y
536_Kidney_HC-LAR-13_L1_1	-6.76272	-4.7565	Kidney	HGC	LAR	Y
537_Kidney_FL-LAR-5_L1_1	-5.67785	-4.3797	Kidney	FL	LAR	Y
538_Pancreas_FL-LAR-5_L1_1	1.51502	-11.2478	Pancreas	FL	LAR	Y
539_Heart_HGC-_ISS_Term-_14_L1_1	10.347	-8.79272	Heart	HGC	TERM	O
540_Kidney_VC-LAR-13_L1_1	10.3387	-8.69898	Kidney	VGC	LAR	Y
541_Heart_FL-_ISS_Term-_14_L1_1	-5.85047	-4.08694	Heart	FL	TERM	O
542_GAT_FL-LAR-12_L1_1	-6.62815	4.61979	GAT	FL	LAR	O
543_Liver_HGC-_ISS_Term-_13_L1_1	-15.9079	1.96825	Liver	HGC	TERM	O
544_Liver_HGC-_ISS_Term-_3_L1_1	-16.1974	1.72273	Liver	HGC	TERM	Y
545_Thymus_FL-LAR-5_L1_1	-1.66077	-5.88832	Thymus	FL	LAR	Y
546_Pancreas_HC-LAR-12_L1_1	1.5549	-11.5234	Pancreas	HGC	LAR	O
547_BAT_VGC-_ISS_Term-_16_L1_1	-4.53085	7.96417	BAT	VGC	TERM	O
548_Spleen_FL-_ISS_Term-_16_L1_1	4.57083	-1.60041	Spleen	FL	TERM	O
549_MAT_VC-LAR-13_L1_1	-11.2984	-2.97828	MAT	VGC	LAR	Y
550_Liver_VGC-_ISS_Term-_16_L1_1	-17.41	2.83835	Liver	VGC	TERM	O
551_Heart_FL-_ISS_Term-_11_L1_1	10.6911	-7.98328	Heart	FL	TERM	O
552_BAT_HGC-_ISS_Term-_1_L1_1	-4.45015	5.10222	BAT	HGC	TERM	Y
553_GAT_HC-LAR-1_L1_1	-6.53202	5.01676	GAT	HGC	LAR	Y
554_MAT_HGC-_ISS_Term-_14_L1_1	-4.18905	3.94313	MAT	HGC	TERM	O
555_Pancreas_VC-LAR-2_L1_1	1.59704	-11.5721	Pancreas	VGC	LAR	Y
556_SCAT_FL-LAR-4_L1_1	-4.73326	4.5884	SCAT	FL	LAR	O
557_Heart_VGC-_ISS_Term-_13_L1_1	10.358	-8.47104	Heart	VGC	TERM	O
558_Pancreas_HC-LAR-5_L1_1	0.827163	-11.1996	Pancreas	HGC	LAR	Y
559_Diaphragm_VC-LAR-13_L1_1	0.871519	5.36159	Diaphragm	VGC	LAR	Y
560_SCAT_FL-_ISS_Term-_1_L1_1	-4.41221	5.26752	SCAT	FL	TERM	Y
561_Kidney_VGC-_ISS_Term-_4_L1_1	-5.72379	-3.76344	Kidney	VGC	TERM	Y
562_BAT_VGC-_ISS_Term-_2_L1_1	-4.84387	7.87777	BAT	VGC	TERM	Y
563_GAT_HGC-_ISS_Term-_13_L1_1	-6.04834	5.25689	GAT	HGC	TERM	O
564_MAT_FL-_ISS_Term-_13_L1_1	-1.67301	3.78891	MAT	FL	TERM	O
565_Thymus_HGC-_ISS_Term-_12_L1_1	-1.45418	-5.87143	Thymus	HGC	TERM	O
566_Heart_FL-_ISS_Term-_13_L1_1	10.2494	-8.0921	Heart	FL	TERM	O
567_BAT_FL-LAR-3_L1_1	-3.24496	9.28883	BAT	FL	LAR	O
568_Pancreas_VC-LAR-16_L1_1	1.60695	-11.6008	Pancreas	VGC	LAR	O
569_Kidney_FL-_ISS_Term-_2_L1_1	-5.5053	-4.21383	Kidney	FL	TERM	Y
570_SCAT_FL-_ISS_Term-_13_L1_1	-4.31984	7.33791	SCAT	FL	TERM	O
571_Lung_HGC-_ISS_Term-_14_L1_1	9.33802	9.19796	Lung	HGC	TERM	O
572_Pancreas_FL-LAR-1_L1_1	1.5456	-11.3313	Pancreas	FL	LAR	Y
573_Diaphragm_HC-LAR-14_L1_1	1.82695	5.13939	Diaphragm	HGC	LAR	Y
574_Pancreas_HC-LAR-1_L1_1	0.700286	-11.1015	Pancreas	HGC	LAR	Y
575_Kidney_HC-LAR-4_L1_1	-5.58469	-3.87855	Kidney	HGC	LAR	O
576_Pancreas_FL-LAR-11_L1_1	0.809404	-11.6036	Pancreas	FL	LAR	O
577_Diaphragm_HC-LAR-13_L1_1	1.01448	5.00371	Diaphragm	HGC	LAR	Y
578_Diaphragm_FL-LAR-3_L1_1	0.734769	5.28908	Diaphragm	FL	LAR	O
579_Heart_FL-LAR-17_L1_1	11.2022	-8.07453	Heart	FL	LAR	Y
580_Brain_FL-LAR-5_L1_1	-2.02244	15.8527	Brain	FL	LAR	Y
581_Lung_FL-_ISS_Term-_3_L1_1	9.61454	10.4569	Lung	FL	TERM	Y
582_Heart_HGC-_ISS_Term-_11_L1_1	10.4022	-7.9984	Heart	HGC	TERM	O
583_BAT_HC-LAR-11_L1_1	-3.4324	9.28746	BAT	HGC	LAR	O
584_Heart_VC-LAR-17_L1_1	10.5327	-8.6259	Heart	VGC	LAR	Y
585_Kidney_FL-LAR-14_L1_1	-6.52637	-5.34327	Kidney	FL	LAR	Y
586_Lung_VGC-_ISS_Term-_2_L1_1	9.59917	9.79457	Lung	VGC	TERM	Y
587_Spleen_HGC-_ISS_Term-_2_L1_1	5.14743	-1.4882	Spleen	HGC	TERM	Y
588_GAT_FL-LAR-14_L1_1	-6.99878	5.50469	GAT	FL	LAR	Y
589_Pancreas_FL-LAR-2_L1_1	1.04726	-11.1944	Pancreas	FL	LAR	Y
590_MAT_HC-LAR-16_L1_1	-2.58649	4.00249	MAT	HGC	LAR	O
591_SCAT_VGC-_ISS_Term-_5_L1_1	-4.49223	5.54527	SCAT	VGC	TERM	Y
592_GAT_FL-LAR-13_L1_1	-6.9037	5.41851	GAT	FL	LAR	Y
593_Heart_HC-LAR-16_L1_1	10.1148	-7.60771	Heart	HGC	LAR	O
594_MAT_FL-LAR-2_L1_1	-11.2771	-2.62736	MAT	FL	LAR	Y
595_GAT_HC-LAR-16_L1_1	-3.06383	4.08334	GAT	HGC	LAR	O
596_Spleen_FL-LAR-13_L1_1	4.71095	-1.42983	Spleen	FL	LAR	Y
598_SCAT_HC-LAR-2_L1_1	-5.55298	6.36859	SCAT	HGC	LAR	Y
599_Brain_VGC-_ISS_Term-_8_L1_1	-4.02899	3.62182	Brain	VGC	TERM	Y
600_Lung_VC-LAR-12_L1_1	10.1058	10.7923	Lung	VGC	LAR	O
601_Diaphragm_FL-LAR-2_L1_1	10.0685	10.2161	Diaphragm	FL	LAR	Y
602_GAT_VC-LAR-1_L1_1	-11.8277	-1.31928	GAT	VGC	LAR	Y
603_Lung_VC-LAR-16_L1_1	-5.261	6.22706	Lung	VGC	LAR	O
604_Thymus_HGC-_ISS_Term-_11_L1_1	11.112	-7.67462	Thymus	HGC	TERM	O
605_Spleen_VC-LAR-17_L1_1	10.0363	10.5002	Spleen	VGC	LAR	Y
607_BAT_FL-LAR-12_L1_1	-16.2838	1.71357	BAT	FL	LAR	O
608_MAT_VGC-_ISS_Term-_4_L1_1	-4.97794	6.10808	MAT	VGC	TERM	Y
609_Kidney_FL-LAR-3_L1_1	1.92197	4.96033	Kidney	FL	LAR	O
610_GAT_HC-LAR-3_L1_1	-5.87165	5.05113	GAT	HGC	LAR	O
611_Lung_FL-LAR-13_L1_1	10.6128	10.597	Lung	FL	LAR	Y
612_BAT_VGC-_ISS_Term-_14_L1_1	-0.932695	-6.43544	BAT	VGC	TERM	O
613_BAT_FL-_ISS_Term-_14_L1_1	4.62936	-1.43399	BAT	FL	TERM	O
614_BAT_FL-LAR-2_L1_1	4.86486	-0.925431	BAT	FL	LAR	Y
615_SCAT_HGC-_ISS_Term-_11_L1_1	-3.57913	9.10107	SCAT	HGC	TERM	O
616_Kidney_VGC-_ISS_Term-_5_L1_1	-3.33756	3.42748	Kidney	VGC	TERM	Y
617_Lung_HGC-_ISS_Term-_5_L1_1	-17.5006	1.99124	Lung	HGC	TERM	Y
618_MAT_FL-_ISS_Term-_3_L1_1	-3.91138	6.81059	MAT	FL	TERM	Y
619_Lung_FL-LAR-14_L1_1	11.1047	-7.71624	Lung	FL	LAR	Y
620_Diaphragm_HC-LAR-3_L1_1	-4.1745	7.91465	Diaphragm	HGC	LAR	O
621_Lung_VGC-_ISS_Term-_13_L1_1	-3.59958	9.35519	Lung	VGC	TERM	O
622_SCAT_VC-LAR-12_L1_1	-2.73501	4.09376	SCAT	VGC	LAR	O
623_Thymus_VGC-_ISS_Term-_5_L1_1	-6.24952	-4.74121	Thymus	VGC	TERM	Y
624_Diaphragm_VC-LAR-11_L1_1	-11.2107	-3.20273	Diaphragm	VGC	LAR	O
625_Diaphragm_VC-LAR-14_L1_1	1.30755	5.00478	Diaphragm	VGC	LAR	Y
626_BAT_FL-LAR-5_L1_1	-3.63588	9.29903	BAT	FL	LAR	Y
627_Kidney_VC-LAR-5_L1_1	-6.37739	-3.65935	Kidney	VGC	LAR	Y
628_Brain_FL-_ISS_Term-_18_L1_1	-2.27256	15.3991	Brain	FL	TERM	O
629_MAT_FL-LAR-16_L1_1	-6.30867	5.4287	MAT	FL	LAR	O
630_Pancreas_FL-_ISS_Term-_4_L1_1	-11.7063	-1.62893	Pancreas	FL	TERM	Y
631_GAT_VC-LAR-16_L1_1	-5.10798	4.15135	GAT	VGC	LAR	O
632_Diaphragm_HC-LAR-4_L1_1	1.2106	4.9131	Diaphragm	HGC	LAR	O
633_Lung_FL-_ISS_Term-_11_L1_1	10.3009	10.3657	Lung	FL	TERM	O
634_MAT_HGC-_ISS_Term-_4_L1_1	-2.72865	3.28468	MAT	HGC	TERM	Y
635_SCAT_VGC-_ISS_Term-_12_L1_1	9.87463	10.8768	SCAT	VGC	TERM	O
636_Heart_FL-LAR-13_L1_1	1.3223	5.04002	Heart	FL	LAR	Y
637_Liver_VC-LAR-14_L1_1	-6.77268	-4.94632	Liver	VGC	LAR	Y
638_SCAT_VC-LAR-11_L1_1	-5.39677	4.26814	SCAT	VGC	LAR	O
639_Heart_HC-LAR-8_L1_1	9.97102	10.5777	Heart	HGC	LAR	O
640_BAT_HGC-_ISS_Term-_5_L1_1	-4.30059	8.1977	BAT	HGC	TERM	Y
641_BAT_VC-LAR-12_L1_1	-4.1583	8.19602	BAT	VGC	LAR	O
642_Spleen_HC-LAR-16_L1_1	-3.76441	9.53024	Spleen	HGC	LAR	O
643_Kidney_FL-_ISS_Term-_3_L1_1	-4.33347	6.3583	Kidney	FL	TERM	Y
644_MAT_HC-LAR-13_L1_1	-5.85204	-3.82123	MAT	HGC	LAR	Y
645_Lung_VC-LAR-2_L1_1	9.70221	9.5913	Lung	VGC	LAR	Y
646_Diaphragm_FL-_ISS_Term-_1_L1_1	-6.63773	5.02062	Diaphragm	FL	TERM	Y
647_Diaphragm_FL-_ISS_Term-_2_L1_1	1.54372	4.95008	Diaphragm	FL	TERM	Y
648_Thymus_VC-LAR-16_L1_1	-1.49656	-4.9168	Thymus	VGC	LAR	O
649_SCAT_FL-LAR-14_L1_1	-3.79179	7.26289	SCAT	FL	LAR	Y
650_SCAT_HC-LAR-16_L1_1	-3.27751	4.23756	SCAT	HGC	LAR	O
651_Spleen_VGC-_ISS_Term-_14_L1_1	6.07071	-1.26868	Spleen	VGC	TERM	O
652_GAT_FL-_ISS_Term-_12_L1_1	-5.8656	5.66608	GAT	FL	TERM	O
653_GAT_VGC-_ISS_Term-_5_L1_1	-5.68548	5.20993	GAT	VGC	TERM	Y
654_Thymus_FL-_ISS_Term-_2_L1_1	-0.242082	-6.04099	Thymus	FL	TERM	Y
655_Lung_FL-LAR-3_L1_1	10.8946	10.4702	Lung	FL	LAR	O
656_Thymus_FL-_ISS_Term-_16_L1_1	-0.272029	-6.00058	Thymus	FL	TERM	O
657_Lung_VC-LAR-4_L1_1	10.7853	10.4638	Lung	VGC	LAR	O
658_SCAT_VC-LAR-16_L1_1	-3.85948	6.77283	SCAT	VGC	LAR	O
659_MAT_HGC-_ISS_Term-_2_L1_1	-2.93414	3.18828	MAT	HGC	TERM	Y
660_Pancreas_VC-LAR-13_L1_1	0.659262	-11.1875	Pancreas	VGC	LAR	Y
661_MAT_VGC-_ISS_Term-_2_L1_1	-2.73686	3.23192	MAT	VGC	TERM	Y
662_Thymus_VGC-_ISS_Term-_3_L1_1	-0.351396	-6.18718	Thymus	VGC	TERM	Y
663_Pancreas_HC-LAR-16_L1_1	1.29806	-11.413	Pancreas	HGC	LAR	O
664_Spleen_HC-LAR-13_L1_1	6.09487	-1.34146	Spleen	HGC	LAR	Y
665_BAT_HGC-_ISS_Term-_2_L1_1	-4.68947	7.56573	BAT	HGC	TERM	Y
666_Spleen_FL-LAR-5_L1_1	5.00475	-1.65628	Spleen	FL	LAR	Y
667_SCAT_VGC-_ISS_Term-_13_L1_1	-4.37575	5.95301	SCAT	VGC	TERM	O
668_Liver_FL-LAR-11_L1_1	-17.4619	1.92266	Liver	FL	LAR	O
669_Lung_HGC-_ISS_Term-_4_L1_1	9.96229	9.86148	Lung	HGC	TERM	Y
670_BAT_HGC-_ISS_Term-_14_L1_1	-3.68271	8.83225	BAT	HGC	TERM	O
671_GAT_VGC-_ISS_Term-_1_L1_1	-5.53406	5.04595	GAT	VGC	TERM	Y
672_MAT_HC-LAR-1_L1_1	-6.19112	6.40978	MAT	HGC	LAR	Y
673_SCAT_FL-_ISS_Term-_11_L1_1	-4.41051	6.14867	SCAT	FL	TERM	O
674_Brain_HGC-_ISS_Term-_17_L1_1	-2.16013	15.6256	Brain	HGC	TERM	O
675_SCAT_VC-LAR-5_L1_1	-3.7185	6.80967	SCAT	VGC	LAR	Y
676_Kidney_FL-LAR-12_L1_1	-6.47451	-5.35842	Kidney	FL	LAR	O
677_Kidney_HC-LAR-12_L1_1	-6.70467	-4.93911	Kidney	HGC	LAR	O
678_Diaphragm_VC-LAR-3_L1_1	1.66576	5.11199	Diaphragm	VGC	LAR	O
679_Heart_HGC-_ISS_Term-_3_L1_1	11.2649	-7.70074	Heart	HGC	TERM	Y
680_Liver_HGC-_ISS_Term-_5_L1_1	-17.4256	2.28099	Liver	HGC	TERM	Y
681_Spleen_FL-LAR-12_L1_1	5.31069	-1.6411	Spleen	FL	LAR	O
683_MAT_VC-LAR-5_L1_1	-11.0534	-3.09831	MAT	VGC	LAR	Y
684_MAT_FL-_ISS_Term-_14_L1_1	-1.83238	3.53591	MAT	FL	TERM	O
685_Pancreas_VC-LAR-4_L1_1	0.677588	-11.2441	Pancreas	VGC	LAR	O
686_Lung_FL-LAR-1_L1_1	10.031	10.7117	Lung	FL	LAR	Y
687_MAT_VC-LAR-3_L1_1	-10.7645	-2.98209	MAT	VGC	LAR	O
688_Spleen_VGC-_ISS_Term-_1_L1_1	5.32715	-1.36219	Spleen	VGC	TERM	Y
689_Kidney_HC-LAR-2_L1_1	-6.47686	-5.20159	Kidney	HGC	LAR	Y
690_MAT_HGC-_ISS_Term-_1_L1_1	-3.05399	3.2548	MAT	HGC	TERM	Y
691_Thymus_HC-LAR-3_L1_1	-1.69608	-5.11522	Thymus	HGC	LAR	O
692_Spleen_FL-_ISS_Term-_3_L1_1	5.06846	-0.65798	Spleen	FL	TERM	Y
693_Lung_HGC-_ISS_Term-_2_L1_1	9.6582	9.71835	Lung	HGC	TERM	Y
694_Liver_HC-LAR-3_L1_1	-17.832	3.0654	Liver	HGC	LAR	O
695_SCAT_VGC-_ISS_Term-_16_L1_1	-4.46078	5.97703	SCAT	VGC	TERM	O
696_Brain_VGC-_ISS_Term-_9_L1_1	-2.69326	16.1157	Brain	VGC	TERM	Y
697_GAT_FL-_ISS_Term-_14_L1_1	-5.37079	4.98811	GAT	FL	TERM	O
698_Thymus_VC-LAR-11_L1_1	-1.73126	-5.02395	Thymus	VGC	LAR	O
699_SCAT_HC-LAR-14_L1_1	-3.74093	6.74425	SCAT	HGC	LAR	Y
700_Pancreas_HGC-_ISS_Term-_5_L1_1	-11.7618	-1.57372	Pancreas	HGC	TERM	Y
701_MAT_FL-_ISS_Term-_12_L1_1	-1.9481	3.66031	MAT	FL	TERM	O
702_SCAT_VGC-_ISS_Term-_1_L1_1	-4.64734	5.70813	SCAT	VGC	TERM	Y
703_Liver_VGC-_ISS_Term-_14_L1_1	-0.928571	-6.48265	Liver	VGC	TERM	O
704_SCAT_HC-LAR-11_L1_1	1.66993	4.99987	SCAT	HGC	LAR	O
705_Thymus_HC-LAR-5_L1_1	-0.357882	-6.31601	Thymus	HGC	LAR	Y
706_Heart_VC-LAR-5_L1_1	11.3177	-7.84897	Heart	VGC	LAR	Y
707_Heart_HC-LAR-5_L1_1	11.3228	-7.71242	Heart	HGC	LAR	Y
708_GAT_VGC-_ISS_Term-_3_L1_1	-6.49714	5.53662	GAT	VGC	TERM	Y
709_Kidney_VGC-_ISS_Term-_2_L1_1	-6.26081	-4.65338	Kidney	VGC	TERM	Y
710_Pancreas_VGC-_ISS_Term-_3_L1_1	-11.963	-1.35573	Pancreas	VGC	TERM	Y
711_Liver_FL-_ISS_Term-_13_L1_1	-16.4114	1.73735	Liver	FL	TERM	O
712_Brain_HGC-_ISS_Term-_8_L1_1	-2.54731	15.8239	Brain	HGC	TERM	Y
713_GAT_FL-_ISS_Term-_4_L1_1	-5.51413	4.9667	GAT	FL	TERM	Y
714_BAT_VGC-_ISS_Term-_5_L1_1	-4.97546	7.94404	BAT	VGC	TERM	Y
715_BAT_FL-_ISS_Term-_11_L1_1	-3.71472	8.73613	BAT	FL	TERM	O
716_Heart_VGC-_ISS_Term-_4_L1_1	10.7091	-7.62278	Heart	VGC	TERM	Y

## Sheet: Fig2d
Tissue	RNA_type	variance_Space	variance_Environment
BAT	miRNA	0.017	0.004
Brain	miRNA	0.047	0.107
Diaphragm	miRNA	0.015	0.01
GAT	miRNA	0.117	0.023
Heart	miRNA	0.054	0.019
Kidney	miRNA	0.01	0.067
Liver	miRNA	0.058	0.007
Lung	miRNA	0.032	0.04
MAT	miRNA	0	0.053
Pancreas	miRNA	0.043	0.011
SCAT	miRNA	0.089	0.007
Spleen	miRNA	0.105	0.009
Thymus	miRNA	0.077	0.014

## Sheet: Fig2e
RNA	shapiro_rawp	shapiro_adjp	mean_Condition__HGC_Tissue=Liver	mean_Condition__VGC_Tissue=Liver	median_Condition__HGC_Tissue=Liver	median_Condition__VGC_Tissue=Liver	num_Condition__HGC_Tissue=Liver	num_Condition__VGC_Tissue=Liver	fc_Condition__HGC_vs_VGC_Tissue=Liver	ttest_rawp_Condition__HGC_vs_VGC_Tissue=Liver	ttest_adjp_Condition__HGC_vs_VGC_Tissue=Liver	wilcox_rawp_Condition__HGC_vs_VGC_Tissue=Liver	wilcox_adjp_Condition__HGC_vs_VGC_Tissue=Liver	cohend_estimate_Condition__HGC_vs_VGC_Tissue=Liver	auc_value_Condition__HGC_vs_VGC_Tissue=Liver	mean_Condition__HGC_Tissue=Brain	mean_Condition__VGC_Tissue=Brain	median_Condition__HGC_Tissue=Brain	median_Condition__VGC_Tissue=Brain	num_Condition__HGC_Tissue=Brain	num_Condition__VGC_Tissue=Brain	fc_Condition__HGC_vs_VGC_Tissue=Brain	ttest_rawp_Condition__HGC_vs_VGC_Tissue=Brain	ttest_adjp_Condition__HGC_vs_VGC_Tissue=Brain	wilcox_rawp_Condition__HGC_vs_VGC_Tissue=Brain	wilcox_adjp_Condition__HGC_vs_VGC_Tissue=Brain	cohend_estimate_Condition__HGC_vs_VGC_Tissue=Brain	auc_value_Condition__HGC_vs_VGC_Tissue=Brain	mean_Condition__HGC_Tissue=Thymus	mean_Condition__VGC_Tissue=Thymus	median_Condition__HGC_Tissue=Thymus	median_Condition__VGC_Tissue=Thymus	num_Condition__HGC_Tissue=Thymus	num_Condition__VGC_Tissue=Thymus	fc_Condition__HGC_vs_VGC_Tissue=Thymus	ttest_rawp_Condition__HGC_vs_VGC_Tissue=Thymus	ttest_adjp_Condition__HGC_vs_VGC_Tissue=Thymus	wilcox_rawp_Condition__HGC_vs_VGC_Tissue=Thymus	wilcox_adjp_Condition__HGC_vs_VGC_Tissue=Thymus	cohend_estimate_Condition__HGC_vs_VGC_Tissue=Thymus	auc_value_Condition__HGC_vs_VGC_Tissue=Thymus	mean_Condition__HGC_Tissue=SCAT	mean_Condition__VGC_Tissue=SCAT	median_Condition__HGC_Tissue=SCAT	median_Condition__VGC_Tissue=SCAT	num_Condition__HGC_Tissue=SCAT	num_Condition__VGC_Tissue=SCAT	fc_Condition__HGC_vs_VGC_Tissue=SCAT	ttest_rawp_Condition__HGC_vs_VGC_Tissue=SCAT
mmu-let-7a-1-3p	0.0622569837456202	0.0649146388192298	591529867398489	628804978604809	598314780219075	621545590354761	9	10	0.772308357126475	0.390030739136599	0.961055113534457	0.496698348091537	1	-0.399561505093096	0.4	614429089261805	557183993986484	636757709465769	564659019180584	4	4	148704772815991	0.257224414246882	0.848188079781683	0.342857142857143	0.897282229965157	0.9683544087267	0.75	484449081805356	517357352202623	512427951762559	49687879194056	10	10	0.796042463520199	0.488669698003803	0.998811209387781	0.911797181147026	1	-0.316399195302412	0.48	50364211808369	448728322866015	511995064876992	44733840863476	10	10	146321112796401	0.183116578923342
mmu-let-7a-2-3p	1.19894e-07	2.65712e-07	0.0736010575660405	0.050130535245108	0.069121362869429	0.059116360638573	9	10	101640157939449	0.332751293606343	0.961055113534457	0.383867158523892	1	0.461502139193583	0.622222222222222	0.678884100635206	0.463985445160403	0.575346966517534	0.540967234838159	4	4	11606223816604	0.362143650207183	0.915063562917748	0.885714285714286	1	0.698249184909291	0.5625	0.0927937203220767	0.0730517467257246	0.0847313863750493	0.0713570271366803	10	10	101377814907505	0.617729798783368	0.998811209387781	0.845198384806601	1	0.227328082812494	0.53	0.182076635668057	0.138806415890113	0.13229020025329	0.104014042267317	10	10	103044694039849	0.498251826598912
mmu-let-7a-5p	0.000226752665730449	0.000262147089887769	133238306440578	134735237442035	13364662069253	134046276743308	9	10	0.901442203103015	0.465115720158662	0.961055113534457	0.603780120807985	1	-0.338195160742053	0.422222222222222	136127819574592	145230855429309	135390669426569	143504071023341	4	4	0.532073115611793	0.192017358232097	0.846748237366961	0.485714285714286	0.952781405066597	-108622635950771	0.3125	128906639415683	128057008597555	127352865325774	12871137516253	10	10	106066059899477	0.780967721014582	0.998811209387781	0.68421052631579	1	0.126525916014373	0.44	126427147486467	124853573993406	129961273867797	127331360779512	10	10	111524242523175	0.690518435370699
mmu-let-7b-3p	0.000323718733082042	0.000372001106684869	173999071450088	207361713339631	177748494084247	199517197789779	9	10	0.793539300963539	0.322685873878854	0.961055113534457	0.446967892788326	1	-0.460543020429102	0.388888888888889	287473687699532	235102561393898	283850697797446	226905329767392	4	4	143764877705405	0.212006149194487	0.846748237366961	0.342857142857143	0.897282229965157	0.989448633422421	0.75	174821249962861	176562855499605	168798783451322	154667296571111	10	10	0.988000683261369	0.948217733996507	0.998811209387781	0.739364350819459	1	-0.0294769241670249	0.55	232672405088877	238223653585116	235882535189886	242188861347873	10	10	0.962252563803771	0.868559254113456
mmu-let-7b-5p	3.96612e+07	5.0255e+07	11530134760208	121391548976579	117860716791304	120254253079847	9	10	0.655641855452918	0.108920872017872	0.961055113534457	0.182316135876507	1	-0.767514031464862	0.311111111111111	13414136223894	14029635410577	134171088415307	138296862849298	4	4	0.652704012456041	0.418595642508221	0.915063562917748	0.685714285714286	1	-0.627232239644904	0.375	123175480164929	124370189211683	122215635828895	124141268950147	10	10	0.920525182991632	0.746439323737601	0.998811209387781	0.739364350819459	1	-0.146927313190547	0.45	132883675063173	133702767826894	135295336049564	135397585164645	10	10	0.944806453119402	0.878686570357531
mmu-let-7c-1-3p	3.75405e+07	4.7726e+06	0.566960778667668	0.680946628716041	0.577904345093301	0.509536732430881	9	10	0.924031635303804	0.424784188430394	0.961055113534457	0.548961874039274	1	-0.371224126745846	0.411111111111111	211620656005032	149807351897932	210149876845876	152925540679268	4	4	153488763227395	0.0505585895984977	0.846748237366961	0.114285714285714	0.766428571428571	173674068404245	0.875	0.654207730970211	0.773770925667487	0.623227440448257	0.658443036819847	10	10	0.920466298355846	0.510563887565352	0.998811209387781	0.578741691744788	1	-0.300209746037805	0.42	137727762553755	120632864147331	140995772099759	120212606290899	10	10	11257987754409	0.439424338952494
mmu-let-7c-2-3p	0.0622373491643412	0.0649146388192298	591529867398489	6288021804516	598314780219075	621444043176311	9	10	0.772323336439521	0.389908388631863	0.961055113534457	0.496698348091537	1	-0.399676628639436	0.4	614366927017196	557183993986484	636757709465769	564659019180584	4	4	148640713323053	0.25816769804879	0.848188079781683	0.342857142857143	0.897282229965157	0.966031756718252	0.75	484475758141285	517355046542322	512514226407527	496958318029757	10	10	0.796202394874441	0.489007437827354	0.998811209387781	0.911797181147026	1	-0.316151148603567	0.48	503645777072028	448748938002674	511981418185636	44733840863476	10	10	146303916530894	0.183219359015638
mmu-let-7c-5p	9.87676e+08	0.000115935745360734	127918929419219	131252431533378	128793288847691	130826414107869	9	10	0.793691240539667	0.248293506239008	0.961055113534457	0.277511961722488	1	-0.541382837041845	0.344444444444444	144790364871538	150495601206082	144479546215999	148726409459168	4	4	0.67337234018055	0.381250564044561	0.915063562917748	0.685714285714286	1	-0.675343686680497	0.375	130287250234545	131014455715054	13016338943674	131450846227785	10	10	0.950843262998286	0.829471735356995	0.998811209387781	0.795936261880534	1	-0.0977321997329336	0.46	137499291834355	136902445349577	139028620004629	141146259933131	10	10	10422379183459	0.907624612100707
mmu-let-7d-3p	0.0912734749434859	0.0942283716143182	469189555779046	515179813707114	470442884926774	530265086515691	9	10	0.727035351443833	0.341574541942845	0.961055113534457	0.356232003290827	1	-0.443433739024097	0.366666666666667	654219833219734	5520011945926	666913171117835	541525587631014	4	4	203099457531284	0.0564274365471	0.846748237366961	0.0571428571428571	0.632106038291605	175243112017075	0.9375	494908763771585	497163476728886	495817152538	453277066275223	10	10	0.984493011659561	0.965465890815882	0.998811209387781	0.739364350819459	1	-0.0196349746189154	0.45	550950560237298	503063722894398	511137242491183	50776641471762	10	10	139365008101056	0.352091132542168
mmu-let-7e-3p	3496.45	4883.12	0.667752152913624	0.809837847856581	0.619355107459318	0.668029620758967	9	10	0.906208108624606	0.432744303940306	0.961055113534457	0.496698348091537	1	-0.364494028628347	0.4	331225466092658	239360083901518	331945080226683	240064011195498	4	4	189035058498105	0.0860928300488905	0.846748237366961	0.0571428571428571	0.632106038291605	174594579191897	0.9375	0.715702501618619	10347633672113	0.728955565650498	0.943857144847049	10	10	0.801591510490903	0.10644713487303	0.998811209387781	0.279861005867198	1	-0.76300051179948	0.35	119650164836523	0.986477021871254	112384011198944	116315241462056	10	10	115670792849226	0.323745787235077
mmu-let-7e-5p	0.00433054427181322	0.00479408372617317	792051985746873	833091290277325	796936957440285	80138883690503	9	10	0.752418358243005	0.300865764548822	0.961055113534457	0.780185758513932	1	-0.476668889246643	0.455555555555556	1207306108057	126051494978131	120569002530339	127699938607463	4	4	0.691552930581232	0.477252664800847	0.921028973617462	0.685714285714286	1	-0.537208250754182	0.375	898453486961704	919025687065973	862259830237074	891866180345326	10	10	0.867104633445453	0.61385808152666	0.998811209387781	0.48125094719522	1	-0.229710534005067	0.4	961936311938996	944035720496509	989377001496312	974902982256236	10	10	11321035432354	0.744415390160709
mmu-let-7f-2-3p	0.000537021804025353	0.000614044851614646	397170702899753	364710686244131	43451611586343	375197150672309	9	10	125231731901535	0.303665873024801	0.961055113534457	0.356232003290827	1	0.490203100559069	0.633333333333333	346274912299786	342124381728454	360300519306403	360037796598507	4	4	10291871188275	0.921299043807996	0.996572278817161	0.885714285714286	1	0.0728849158393769	0.5625	246157119956142	282578480488646	278814368030452	275177734065023	10	10	0.776892233659411	0.364255641635126	0.998811209387781	0.68421052631579	1	-0.416537113504075	0.44	229070652270806	174228985105044	233267707428286	145816563839994	10	10	146247977319109	0.0651300602759969
mmu-let-7f-5p	0.000114410367521402	0.000133750612947627	131489064284971	12928071703386	131696520361352	130623676571392	9	10	116540768158883	0.338044114990149	0.961055113534457	0.496698348091537	1	0.442411391199943	0.6	121806239011568	13076293772323	124278334437559	130181817876091	4	4	0.537497566780055	0.160942620674507	0.846748237366961	0.342857142857143	0.897282229965157	-120219814946616	0.25	1210523329002	119268222559838	12107219601939	122909499775997	10	10	113163682826974	0.655314958025007	0.998811209387781	1	1	0.204038286289691	0.5	112915764860129	111640396176939	115266253875507	113240771878157	10	10	109242699361983	0.722458394924045
mmu-let-7g-5p	0.391773402172284	0.395216050697524	128290509673314	125263344864192	127932186991302	127242880346667	9	10	123346474493492	0.20055735790536	0.961055113534457	0.603780120807985	1	0.597645298077114	0.577777777777778	125667935227434	133349793638303	12632955139023	130589846668531	4	4	0.587155346186943	0.147828988165438	0.846748237366961	0.685714285714286	1	-117433990377814	0.375	115902982811358	116362699412149	116843259142753	11910914596584	10	10	0.968637216693767	0.896685045678169	0.998811209387781	0.795936261880534	1	-0.0589620429637803	0.46	109800372685453	107457623718958	110985388673135	109371683608024	10	10	117631536858262	0.439318667037877
mmu-let-7i-3p	0.132478495583531	0.135669324647541	628401394685208	658131916611262	637262819710584	657618381864495	9	10	0.813771003942337	0.293986141728856	0.961055113534457	0.400181861482171	1	-0.521979564438288	0.377777777777778	821031470447656	693554853808365	810102635016478	678841247161572	4	4	241959597586457	0.00877174212629922	0.846748237366961	0.0285714285714286	0.578436657681941	282064315387999	1	642574607309457	684376689188479	706406150401281	692255459253738	10	10	0.748450692811364	0.318196617486578	0.998811209387781	0.630528913810648	1	-0.469254059792576	0.57	601143610138874	514098305164735	594244961597489	5126215892433	10	10	18282369318421	0.0385885992008036
mmu-let-7j	0.752048035525923	0.752703700770497	69735824489046	673285311765581	690488372303066	680290210863322	9	10	118158984418946	0.312427899277458	0.961055113534457	0.156400874667129	1	0.471591769909891	0.7	802496024728291	872551272833736	809828457188466	838519899185026	4	4	0.615336518005569	0.225955426244434	0.846748237366961	0.485714285714286	0.952781405066597	-0.956271517163522	0.3125	730540371792236	731382170108339	741159358902583	739717003672325	10	10	0.994182088681481	0.978886648030321	0.998811209387781	0.970512459676546	1	-0.012002821022504	0.51	730509605982302	682844230475802	751671345627236	704362913444464	10	10	139151239058733	0.248160712603483
mmu-let-7k	0.156806	0.25212	0.362877053652733	0.532926563406965	0.181887611251853	0.360686871135163	9	10	0.888812178789865	0.428601557662271	0.961055113534457	0.182316135876507	1	-0.367524173037663	0.311111111111111	176875227619375	137502267082409	169087500692746	0.962776846936802	4	4	131378537011537	0.606662451761793	0.949215270400753	0.485714285714286	0.952781405066597	0.384164281996041	0.6875	0.635443424940053	0.593539099503067	0.374759826634228	0.557678613988541	10	10	102947181014772	0.814596106186867	0.998811209387781	0.795936261880534	1	0.106744111549249	0.46	0.976367688717113	140744193862857	103791526145021	103477396560261	10	10	0.741709293041143	0.263299580436503
mmu-miR-100-3p	799603	1.03372e+07	0.902328580564704	0.791383762430309	0.989399775093225	0.808566178971237	9	10	107993525243251	0.538217313205832	0.961055113534457	0.446967892788326	1	0.285361109091163	0.611111111111111	206905913239569	175598380716004	198673736595517	183944895674925	4	4	124235314518094	0.485222840703423	0.925513185778037	0.685714285714286	1	0.532521922873765	0.625	104563033691212	0.880511498247991	0.902086202194151	0.822416767000176	10	10	112125843529247	0.300104005894899	0.998811209387781	0.393048128342246	1	0.477880085325964	0.62	0.932909925804075	0.674063918131661	101738227750637	0.743441509372514	10	10	11965212405176	0.0832118782758634
mmu-miR-100-5p	7.02528e+08	8.59811e+08	365277817792863	434621404900782	364745074584177	41639967031278	9	10	0.618379384601374	0.0561917148032084	0.961055113534457	0.094719521964104	1	-0.926604668196962	0.266666666666667	732241115512986	613237994864296	701824977217382	637313456734032	4	4	228157678327957	0.0687278293962809	0.846748237366961	0.0285714285714286	0.578436657681941	156695372015427	1	507181359859127	520704261186054	515598284577273	525135307631423	10	10	0.91052528542501	0.758349210640774	0.998811209387781	0.970512459676546	1	-0.13972485498308	0.49	553162647986067	514488353993788	556116797051697	528533936689466	10	10	130743836780113	0.419814826033559
mmu-miR-101a-3p	0.0543435673134953	0.0569219117480772	902195124466307	86868068063407	901065237885337	892238447137036	9	10	126150370049524	0.387996654926867	0.961055113534457	0.603780120807985	1	0.394900400818618	0.577777777777778	805245541107053	81398082181946	795926564725182	79289684535054	4	4	0.94124825670871	0.802784732001712	0.976884064055265	0.685714285714286	1	-0.188638156934354	0.625	658414417570928	719195199799706	661345928988385	707418592884346	10	10	0.656193031267863	0.144094840586526	0.998811209387781	0.19031587607439	1	-0.68710810807229	0.32	664233608020882	621067971852494	665597769092883	638430614903961	10	10	134878122727124	0.15170306688172
mmu-miR-101b-3p	0.000253486	0.0418106	102347737111089	942193899507272	105209114709046	102346922057343	9	10	175665967127654	0.265513582428716	0.961055113534457	0.094719521964104	1	0.517486944058507	0.733333333333333	690094735429867	676209328517592	684437520151269	650210482304973	4	4	110103022152284	0.784727760562823	0.976884064055265	0.685714285714286	1	0.204059286852949	0.625	563900617847023	595280026935195	592110892095108	609243985602186	10	10	0.804523188581416	0.355464365789251	0.998811209387781	0.435872177358246	1	-0.424369696081703	0.39	536078731264319	515395614607027	544206383821396	51332243134612	10	10	11541503435375	0.442209205475913
mmu-miR-101b-5p	3.79118e-15	1.74091e-13	0.773576359074828	0.629717023605166	0.852959785547882	0.575800987733283	9	10	11048567546637	0.414855491934881	0.961055113534457	0.277511961722488	1	0.376103552074825	0.655555555555556	0.156639605769388	0.122087979049229	0.114889115778907	0.124990557164755	4	4	10242384518512	0.629839045650332	0.954030638595978	0.885714285714286	1	0.370422966448852	0.4375	0.096703959677206	0.0634861407363263	0.102984130381041	0.0248270266794953	10	10	102329195528975	0.349683371107892	0.998811209387781	0.348659306631035	1	0.429497971661366	0.625	0.072844333982784	0.0595133019132312	0.0245772141053067	0	10	10	100928319128834	0.749678101238382
mmu-miR-101c	0.10557301655564	0.108697599108408	436943950833111	410394763431683	437030307072234	416047733035419	9	10	120204580647431	0.493228094986017	0.961055113534457	0.603780120807985	1	0.312165317799997	0.577777777777778	265769352860261	311186551665762	296219974321216	285431452204271	4	4	0.729928983090556	0.438540138268322	0.915063562917748	0.885714285714286	1	-0.592045283456887	0.5625	203985613500691	259460385025808	212066615416215	238095736175865	10	10	0.680776095471958	0.124555659662588	0.998811209387781	0.19031587607439	1	-0.722238546289207	0.32	219435870037878	181484099626823	224066362688759	183160121078238	10	10	130090688691966	0.107227401038242
mmu-miR-103-1-5p	1.49546e-11	4.75565e-11	0.0162459134607507	0.0326787572304476	0	0	9	10	0.988674245443455	0.497221769188023	0.961055113534457	0.456842044641076	1	-0.316772830228866	0.422222222222222	0.377481422255369	0.0605370574951914	0.377483035935937	0.0451420545448069	4	4	124568937661351	0.0511182713852643	0.846748237366961	0.0590718680155165	0.646776677353563	200378185682299	0.9375	0.0382621299379133	0.0378315090458621	0.0494048848998021	0.0248270266794953	10	10	100029852820789	0.98132633419246	0.998811209387781	1	1	0.0106203421350418	0.5	0.0412994147916788	0.0451975589128521	0	0	10	10	0.997301659475976	0.892741435623641
mmu-miR-103-2-5p	5.84997e-06	1.14799e-05	0.0742874582765536	0.171516390565145	0.0753530403255109	0.132121910982962	9	10	0.934826844132835	0.143773010714446	0.961055113534457	0.174084844169117	1	-0.690016763730751	0.311111111111111	0.486219201503403	0.199919174892637	0.452919185464593	0.181945990946167	4	4	12195086799022	0.0138995765104786	0.846748237366961	0.0285714285714286	0.578436657681941	246869489345632	1	0.108716037494954	0.166860188244829	0.106104895508155	0.181391526742383	10	10	0.960498888332541	0.140989204499355	0.998811209387781	0.120664636435023	1	-0.688789659996481	0.29	0.0716017864440312	0.0723356184860044	0	0.0358034046831918	10	10	0.999491475731419	0.986597606519527
mmu-miR-103-3p	26807.1	36680	905631400032135	880843239020225	916368602046613	877006233163577	9	10	118746221701116	0.226861508768608	0.961055113534457	0.094719521964104	1	0.564844167568669	0.733333333333333	10025036184478	970760337331561	991397706320202	968158003892903	4	4	124611119514696	0.282183746329858	0.874757605418921	0.342857142857143	0.897282229965157	0.843185615079976	0.75	873868993409807	908362039333649	895121565081793	912441983625546	10	10	0.787345927289412	0.185041228816211	0.998811209387781	0.279861005867198	1	-0.616873495424368	0.35	887102189652683	900805169238378	924503371735372	897392364320563	10	10	0.909389470064052	0.733948673503195
mmu-miR-106a-3p	7.12338e-15	3.6671e-14	0.083146317200558	0.226708443338889	0	0	9	10	0.905281184017355	0.408531488350878	0.961055113534457	0.924842183965284	1	-0.37738949413491	0.516666666666667	0.1315089126576	0.275168437489238	0	0.0451420545448069	4	4	0.905220069072333	0.630389303601629	0.954030638595978	0.619839118685419	1	-0.364171283643081	0.375	146486541548876	162535202990282	170119504604912	18802397005959	10	10	0.894723233987467	0.654304788601073	0.998811209387781	0.853428305440689	1	-0.203913693317821	0.47	0.0319517783295485	0.00591352016634139	0.0245772141053067	0	10	10	101821220090551	0.060241266275968
mmu-miR-106a-5p	0.0278253	0.0457643	204393026666688	265252062804902	159223372091797	164652892476091	9	10	0.655837198990809	0.458690706134021	0.961055113534457	0.842105263157895	1	-0.340155332998383	0.533333333333333	164867439161853	19256649377838	0.706181086526482	0.514932363771776	4	4	0.825310816673274	0.887416774594741	0.989790360151267	0.685714285714286	1	-0.10461048118204	0.375	723119279981387	755296805765043	777289192522943	776863584974082	10	10	0.800084755346032	0.567147063761593	0.998811209387781	0.68421052631579	1	-0.260848424075945	0.44	113834161698217	146927472837387	10804265003142	109870653281348	10	10	0.795022110221566	0.386469750483632
mmu-miR-106b-3p	0.00027817089021329	0.000319980142249355	34144632855493	378449626588589	331560374094537	369822085703674	9	10	0.773764808129603	0.256920553423455	0.961055113534457	0.182316135876507	1	-0.533658875692741	0.311111111111111	415711491511207	402774711375693	411766898939023	396176291398947	4	4	109381427947066	0.708122749955747	0.969815366244023	0.685714285714286	1	0.281436746835659	0.625	519960083004261	521767756451944	527671691079297	523103474995878	10	10	0.987548334044976	0.939124246474227	0.998811209387781	0.970512459676546	1	-0.0346863962985099	0.51	42935336323463	392857410957464	408746599389558	400670431567861	10	10	128784549633821	0.356145126451904
mmu-miR-106b-5p	1.32156e+09	1.60376e+09	838820171385421	814258948702325	827236555561149	810996294105061	9	10	118559578754607	0.289937930823848	0.961055113534457	0.356232003290827	1	0.519501484944814	0.633333333333333	663084884024567	680477812753118	649123104060178	659187321110506	4	4	0.88642514565468	0.748571412517585	0.969815366244023	1	1	-0.239005967158532	0.5	871187388528758	87835549253876	889524461523887	883279814774079	10	10	0.951528622883555	0.808012907971197	0.998811209387781	0.795936261880534	1	-0.110566245655778	0.54	674198820540917	639112197314788	685955694793154	656456719566175	10	10	127532613702469	0.267245886285086
mmu-miR-10a-5p	0.000405956874720312	0.000465572919259659	665474542370171	73585593413066	651712852471189	701284376242799	9	10	0.613947025265316	0.214666636999276	0.961055113534457	0.496698348091537	1	-0.57824626043554	0.4	393316226105074	448648244197115	362603025199399	451884908287888	4	4	0.681450050942962	0.607615306093546	0.949215270400753	0.685714285714286	1	-0.393761366658338	0.375	648651844680935	682221152529592	655770822787593	65839748453274	10	10	0.792403370299337	0.591895430849147	0.998811209387781	0.795936261880534	1	-0.245327946797042	0.46	709774529193309	718165437039245	72936544493656	74572324372049	10	10	0.943497710143416	0.865807791442304
mmu-miR-10b-3p	69.9104	103.158	0.194706916803119	0.629498918105374	0.0753530403255109	0.160574387172569	9	10	0.739800406705982	0.367618333579604	0.961055113534457	0.561558136578998	1	-0.412245330919757	0.416666666666667	0.419688740319755	0.94611657500013	0.288042839984571	110578974001175	4	4	0.694271649425669	0.183287057008935	0.846748237366961	0.342857142857143	0.897282229965157	-107701843309479	0.25	114990382006508	1732974022965	111635303172034	138354241992343	10	10	0.667541667651141	0.139582868973229	0.998811209387781	0.0752560133365087	1	-0.706854334843311	0.26	233854494616504	226167834909813	250210304284539	258372975229868	10	10	105472478440778	0.817786920208139
mmu-miR-10b-5p	5.69008e+09	6.74816e+09	248434385898302	343073790849334	208632311626032	243200372292912	9	10	0.518927878906517	0.310728877602063	0.961055113534457	0.719695165515599	1	-0.466596564312163	0.444444444444444	393478877700362	501655907179577	385133436274856	524608805555589	4	4	0.472448737570321	0.192079981328098	0.846748237366961	0.342857142857143	0.897282229965157	-105276276739681	0.25	593888688635061	668498926758251	602404297288681	639452182951806	10	10	0.596212124314249	0.212987548329024	0.998811209387781	0.393048128342246	1	-0.577498324338736	0.38	759438609690012	738852500574303	781822281133426	806937580087152	10	10	115337454788395	0.77813347484133
mmu-miR-1191a	0.010457449392151	0.0113042861602536	336124172990987	296245606163381	340217665151514	310453600857143	9	10	13183977342527	0.142065478545321	0.961055113534457	0.112754118946069	1	0.694409145791826	0.722222222222222	168824511028355	154379782830324	18268320636648	158909062989407	4	4	110530711252827	0.750662850951623	0.969815366244023	0.885714285714286	1	0.235335356448586	0.5625	174940674426286	175380453677133	197565315336404	20358651029728	10	10	0.996956323924434	0.989897415690309	0.998811209387781	0.970512459676546	1	-0.0057456325912883	0.51	131573274991542	12968778231578	12801251824787	137373458075962	10	10	101315501509732	0.946576431130554
mmu-miR-1198-5p	0.0894836849772456	0.0924637896974599	152164781433029	184408912110676	150202580473005	175695136524837	9	10	0.79971546551275	0.121681392147625	0.961055113534457	0.24280672887484	1	-0.746456703777062	0.333333333333333	401628541948425	290177819984758	402705592384076	327433574871714	4	4	21652103952891	0.0867689506132503	0.846748237366961	0.0285714285714286	0.578436657681941	162964309943551	1	240240039417663	232247174146575	246107298018664	234298754994748	10	10	105696576790165	0.727705564141818	0.998811209387781	0.795936261880534	1	0.158278842031322	0.54	179913489248868	179047948198412	153230697603417	187317611323728	10	10	100601750627286	0.975797017072378
mmu-miR-1199-3p	7.97305e-16	4.57653e-15	0.00745387383533341	0.0385682928980102	0	0	9	10	0.978664030208557	0.447310225645765	0.961055113534457	1	1	-0.345494382581465	0.5	0	0.0642790678350997	0	0	4	4	0.956423134408947	NA	NA	NA	NA	-0.707106781186548	0.375	0.0149807833275007	0.0511542875854481	0	0.0216970280615114	10	10	0.975238168444098	0.240564128763244	0.998811209387781	0.198396283602755	1	-0.55291860294407	0.35	0.0654250543692027	0.0227673348851588	0	0	10	10	103000955406469	0.371855512368626
mmu-miR-1199-5p	1.45666e-09	3.70787e-10	0.03605974560637	0.180756549472707	0	0.0572719639933259	9	10	0.904569461493046	0.299610980745647	0.961055113534457	0.452982008051273	1	-0.478182743549934	0.4	0.105341768090722	0.250976585478633	0.03133481992736	0.224923984343275	4	4	0.90398151838458	0.388332808616089	0.915063562917748	0.300522311495472	0.897282229965157	-0.665163410634866	0.25	0.206639665016864	0.383207097893115	0.153856918955444	0.190999180431175	10	10	0.884805689226713	0.266949703873257	0.998811209387781	0.48125094719522	1	-0.520277065547184	0.4	0.449381499172835	0.275346097886964	0.36472375569439	0.174647785336585	10	10	112820982146959	0.346515641385569
mmu-miR-12178-3p	2.95287e-19	2.6095e-17	0.195141616826033	0.277947868579562	0.165318985438814	0.279439209817961	9	10	0.94421921554765	0.342760920209383	0.961055113534457	0.65280919451163	1	-0.435598807481512	0.433333333333333	0	0	0	0	4	4	1	NA	NA	NA	NA	NA	0.5	0.0111959209833665	0.00685275025321175	0	0	10	10	100301499252125	0.674138275381259	0.998811209387781	0.670405295509648	1	0.191176447254151	0.54	0.0265201213152038	0.0173627491680294	0	0	10	10	100636759416107	0.756952957909969
mmu-miR-12180-3p	1.16586e-07	2.5888e-08	0.0628960210191027	0.193423213003545	0	0.0917342865824667	9	10	0.913497577450224	0.246614667105937	0.961055113534457	0.056462152075983	1	-0.537338597891076	0.238888888888889	0.259365986559176	0.345056402870599	0.178547588761771	0.330586264166047	4	4	0.94233346477884	0.571252505508409	0.949215270400753	0.685714285714286	1	-0.424532753069895	0.375	0.506353019593149	0.466340693576166	0.536261661439595	0.499051274072376	10	10	102812261063485	0.721972884576866	0.998811209387781	0.630528913810648	1	0.161859769267289	0.57	0.15115724994403	0.215759183436648	0.112718613336359	0.219064307286877	10	10	0.956209117153251	0.339113321846378
mmu-miR-12182-3p	2.64542e-13	1.06935e-12	185781271041887	163352931152355	201618892335944	185324511753389	9	10	116819684932986	0.514575912565243	0.961055113534457	0.368897505083207	1	0.310232659939961	0.627777777777778	0.0450973620892215	0.0866937072407279	0	0.0931666986580508	4	4	0.971579297844574	0.489401187905137	0.925678578660852	0.538472380986992	1	-0.52331802521273	0.34375	0.0831361153602793	0.236452680403523	0.0845061029980597	0.07247803972181	10	10	0.899180986661844	0.378534103903965	0.998811209387781	1	1	-0.413109270046661	0.5	0.0656206850596183	0.0922142302215093	0	0.0724581300984295	10	10	0.981735612239089	0.700601481240885
mmu-miR-12185-3p	6.96178e-08	1.57636e-07	0.109880077672189	0.150956000492954	0.103358863984959	0.112344634828959	9	10	0.971929838157925	0.352208680399891	0.961055113534457	0.513444337525733	1	-0.429465301673129	0.405555555555556	0.685761717639257	0.620028416460376	0.658245799226241	0.628952540158835	4	4	104661678490367	0.713270737418155	0.969815366244023	0.685714285714286	1	0.272644143029145	0.625	0.0745172311745551	0.109728589444506	0.0552604051668741	0.0986779995450517	10	10	0.975888780265373	0.26215434676274	0.998811209387781	0.210570446049327	1	-0.520657594673706	0.33	0.0796293824626759	0.180177290532999	0.0561533597415102	0.100110046453826	10	10	0.932678710674505	0.232614946941347
mmu-miR-12191-3p	693410	918149	119503120525717	110990773354177	122679880172549	111074380130813	9	10	10607785232283	0.480513584794301	0.961055113534457	0.496698348091537	1	0.344299498775488	0.6	0.577074087673228	0.751632922097234	0.609036276761701	0.747461983045981	4	4	0.886038421739507	0.552795369773853	0.940159232862864	0.685714285714286	1	-0.449800388285887	0.375	0.880565406994658	0.984499147901934	0.989585941610808	102976134462229	10	10	0.930492391727979	0.49365578544391	0.998811209387781	0.795936261880534	1	-0.31419872916681	0.46	0.445584606446328	0.388941361487811	0.507060850473262	0.389436159282418	10	10	104004304897392	0.638693116120262
mmu-miR-12192-5p	2.33221e-16	1.44723e-15	0.0555810208298331	0.0176202445844517	0	0	9	10	102666163263356	0.264506725396521	0.961055113534457	0.370613683232304	1	0.562317535214405	0.6	0.264745752721961	0.234755864082344	0.291482166563017	0.207964693221819	4	4	102100496980446	0.810795983114895	0.978846337121084	0.685714285714286	1	0.177925936202898	0.625	0.0421459810484662	0.00741865517412431	0.0254979066985948	0	10	10	102436319670935	0.0863501799039705	0.998811209387781	0.076602880699183	1	0.83376644709096	0.695	0.0328197497232703	0	0	0	10	10	102300964695378	NA
mmu-miR-12195-5p	4.31132e-20	6.03584e-19	0.24049885381301	0.304738213731489	0.209077831787327	0.255451045923357	9	10	0.956449458816836	0.498424992675225	0.961055113534457	0.682959873303256	1	-0.310660602340308	0.438888888888889	0	0	0	0	4	4	1	NA	NA	NA	NA	NA	0.5	0	0	0	0	10	10	1	NA	NA	NA	NA	NA	0.5	0	0	0	0	10	10	1	NA
mmu-miR-12196-3p	1.00597e-19	1.22857e-18	0.200463900526308	0.117509886274018	0.25693375346341	0.147575196724387	9	10	10591845727526	0.218100435191729	0.961055113534457	0.142835724321692	1	0.606862159344686	0.7	0	0	0	0	4	4	1	NA	NA	NA	NA	NA	0.5	0	0.00855209083401239	0	0	10	10	0.994089677433068	NA	NA	NA	NA	-0.447213595499958	0.45	0.00631522912724068	0	0	0	10	10	10043869780011	NA
mmu-miR-12196-5p	5.96102e-21	1.15987e-19	0.189031000849542	0.112830920167943	0.0753530403255109	0.0851857514513777	9	10	105423762047707	0.468621645293929	0.961055113534457	1	1	0.357811531952215	0.494444444444444	0	0	0	0	4	4	1	NA	NA	NA	NA	NA	0.5	0.0138800169141181	0.0144744117819156	0	0	10	10	0.99958808173488	0.976681139266698	0.998811209387781	1	1	-0.0132552749683658	0.495	0	0	0	0	10	10	1	NA
mmu-miR-122-5p	6.79059e-07	1.41225e-06	152946341965159	139565551382654	1644625206073	161847546560795	9	10	252814473292168	0.493416483609136	0.961055113534457	0.315378120331681	1	0.316919516090812	0.644444444444444	495647741738981	432022049844164	528231124713876	399758050341806	4	4	155429130522965	0.5753716209864	0.949215270400753	0.685714285714286	1	0.418818645377483	0.625	46830557372205	481233153010551	463485421420934	431308384272985	10	10	0.914290292433673	0.848558066779032	0.998811209387781	0.970512459676546	1	-0.0867943812806861	0.51	746692293687637	629092256391009	653101362542535	576031886675226	10	10	225949501326601	0.256735927802063
mmu-miR-12202-3p	0.00439128	0.000747952	0.121893137685371	0.0739830040779512	0.0850261941160076	0.0572719639933259	9	10	103376634027888	0.417482772178179	0.961055113534457	0.581340851114255	1	0.391060959777665	0.577777777777778	0.216292019146895	0.30781381262376	0.165519423624709	0.270363376394868	4	4	0.938532237885366	0.42063354015499	0.915063562917748	0.342857142857143	0.897282229965157	-0.613263430839102	0.25	0.12801610376422	0.106387705296701	0.147810405540945	0.0731862153056933	10	10	101510460207748	0.667106673974247	0.998811209387781	0.591783523239009	1	0.195569238006594	0.575	0.130607538751529	0.135935991546482	0.117375653704976	0.127884272286136	10	10	0.996313410188379	0.926876689377555
mmu-miR-1224-5p	3.28281e-19	3.4575e-18	0.0061308859438444	0.0175669914043386	0	0	9	10	0.992104430797696	0.417230644830023	0.961055113534457	0.562983207694953	1	-0.371569692701785	0.444444444444444	553455460357647	61823464193094	600978464914273	644767386146487	4	4	0.638256479671641	0.618199743859951	0.949215270400753	0.885714285714286	1	-0.371543312179156	0.4375	0.063564976433768	0.266787206361482	0.0502766136472311	0.135598294873952	10	10	0.868608376106461	0.147296522122903	0.998811209387781	0.0206512675564826	1	-0.704551642668997	0.19	0.0988291950916867	0.107517278797773	0.0329048875884519	0.124930829557389	10	10	0.993995975898765	0.877230739374694
mmu-miR-122b-5p	9.24316e-16	5.22716e-15	0.937671330560248	0.765509958670713	104513240841634	0.725181902316995	9	10	112674525294233	0.40387171473639	0.961055113534457	0.48690309777916	1	0.389351244825355	0.6	0	0.0399242513099742	0	0	4	4	0.972706017992188	NA	NA	NA	NA	-0.707106781186548	0.375	0	0	0	0	10	10	1	NA	NA	NA	NA	NA	0.5	0.0596151781681938	0.0328037346211841	0	0	10	10	101875803891504	0.569081188161055
mmu-miR-1231-5p	4.33751e-14	1.7053e-12	0.00702351825997891	0.0350106791657686	0	0	9	10	0.980787732354358	0.221628101527088	0.961055113534457	0.330554543864976	1	-0.568907019221672	0.4	0.283983900094856	0.0982894518475905	0.299131783985206	0.0688349262967669	4	4	113736431731634	0.203341371619137	0.846748237366961	0.245383458473363	0.897282229965157	105638176872439	0.78125	0.0573060568396666	0.0353488561816609	0.0247787069486363	0	10	10	101533597921851	0.485390733016836	0.998811209387781	0.709628151213329	1	0.320199865043441	0.55	0.161780655527984	0.152649578248097	0.109636842027149	0.104014042267317	10	10	100634925205797	0.90753712475757
mmu-miR-124-3p	4.83365e-06	9.5673e-06	250662423584563	353471175398225	187726512220715	326520868001373	9	10	0.490359754422907	0.394588324565296	0.961055113534457	0.356232003290827	1	-0.398305817042419	0.366666666666667	16212572795319	152809239090356	162094497062836	156436965525398	4	4	190745482067787	0.149420754471932	0.846748237366961	0.0571428571428571	0.632106038291605	129996257448617	0.9375	386908010607403	437967633916544	332995774460093	358883781046436	10	10	0.701932285246396	0.629585347289478	0.998811209387781	0.795936261880534	1	-0.220037714037621	0.46	385354013620735	247008112690848	326203147598359	211681634859973	10	10	260893139871102	0.0933313970267241
mmu-miR-1247-3p	2.11266e-10	5.91381e-10	0.400493210302989	0.288200637667027	0.25693375346341	0.24455734144426	9	10	108094459094201	0.425752627077635	0.961055113534457	0.462236310411186	1	0.387643098244345	0.605555555555556	0.137778327400626	0.188492664275113	0.108501378968742	0.232358363617157	4	4	0.965458173027501	0.621771292694993	0.949215270400753	0.771503409140308	1	-0.367847458807979	0.40625	0.0775712475090055	0.085367475706399	0.0755160689415201	0.0640110067148203	10	10	0.99461064138922	0.83995194395614	0.998811209387781	0.67527266614544	1	-0.0916363086313408	0.56	0	0.0557230347671697	0	0	10	10	0.962112140983728	NA
mmu-miR-1247-5p	3.00307e+06	3.91764e+06	305767029980618	352857354782547	296885520240489	343665308158605	9	10	0.721512728878139	0.486202342006517	0.961055113534457	0.904825824330468	1	-0.323066581364224	0.477777777777778	27935714736933	293342075706227	302556107972376	286110904698172	4	4	0.907613967713811	0.880855105156724	0.988658501917537	0.885714285714286	1	-0.111691829437996	0.5625	118852278378558	166124011430531	0.861465424538518	161178300005264	10	10	0.72060605005082	0.228339321088114	0.998811209387781	0.19031587607439	1	-0.557801325557686	0.32	108725385402715	174790169118505	0.873748111809383	155179006051167	10	10	0.632594168999406	0.20669593364267
mmu-miR-1249-3p	1.20786e+06	1.59382e+06	239686337271443	270142345118208	226495972463464	279059325810618	9	10	0.809689077697667	0.218302280572622	0.961055113534457	0.356232003290827	1	-0.605384366399378	0.366666666666667	669151748990185	655823677251214	669401934312068	696341463128792	4	4	109678497856667	0.855243188108663	0.985688443437804	1	1	0.136472640403265	0.5	287870141715388	266293517142777	276814945913274	2640049390885	10	10	116132055242273	0.482421953822692	0.998811209387781	0.352681374353201	1	0.321797170880026	0.63	332931471079102	342115884812589	332266328551939	357596282840634	10	10	0.938322563422681	0.864827462532411
mmu-miR-1249-5p	3.23306e-13	1.29775e-12	0.0377357843708719	0.00718720429105618	0.0551779734945996	0	9	10	102140043605723	0.0502118366839519	0.961055113534457	0.0671261452997227	1	101559969298694	0.711111111111111	0.334976947011869	0.471945966645921	0.308065424649629	0.472199215095577	4	4	0.909427780600751	0.590359507854976	0.949215270400753	0.663117245320382	1	-0.404219402872963	0.375	0.0772284763849649	0.0499277600114103	0.0627411762296148	0.0488845755513772	10	10	101910359715326	0.462244635198564	0.998811209387781	0.784585760386176	1	0.338609752737703	0.54	0.117664808473569	0.270152791725775	0.0797547115125334	0.159236504032949	10	10	0.899697560825309	0.135282794181601
mmu-miR-1258-3p	3.43366e-09	7.96331e-08	101803006205705	0.826981072282416	104513240841634	0.925793622500624	9	10	114159347169987	0.327092601869641	0.961055113534457	0.24280672887484	1	0.463721472748976	0.666666666666667	0.0892737943808853	0.0819776211375269	0.0883528645833275	0.0841067396551052	4	4	100507013175036	0.909460118184979	0.996572278817161	0.882420114075504	1	0.084500909607707	0.5625	0.138785469541323	0.152069483519941	0.153437739024333	0.141262851227429	10	10	0.990834484929561	0.77230377992451	0.998811209387781	0.909586409044347	1	-0.131583380697537	0.48	0.125519665970359	0.100546669679016	0.0935365328625026	0.0808079239257779	10	10	101746064755949	0.634138688701432
mmu-miR-1258-5p	7.49275e-15	3.2706e-14	0.325305685010073	0.423020275009069	0.237754779493677	0.338206926010762	9	10	0.934512204209677	0.509423728985102	0.961055113534457	0.594964044579055	1	-0.305632031758682	0.422222222222222	0.125966083842412	0.0138049895497149	0.108501378968742	0	4	4	108084608479612	0.168766107679291	0.846748237366961	0.124094658828252	0.806991326804331	124300477661258	0.84375	0.0524435870615669	0.05076560313371	0.0494048848998021	0	10	10	10011637664799	0.961544546640452	0.998811209387781	0.716261460038319	1	0.0219024832610462	0.55	0.0316584052851712	0.0394838700790028	0	0	10	10	0.994590485545839	0.826620209761336
mmu-miR-125a-3p	4.63908e+09	5.51883e+09	205602523179936	244846069726137	208292289876382	211893459187908	9	10	0.761842424681266	0.258681600316983	0.961055113534457	0.719695165515599	1	-0.523422923968085	0.444444444444444	555866490151578	56514394863308	568397227912731	588373893157349	4	4	0.937717599541776	0.839145300742573	0.978846337121084	0.885714285714286	1	-0.150042222236971	0.4375	318893649384507	331599913744861	32223642180535	312139470059396	10	10	0.915693924991794	0.644629834262233	0.998811209387781	0.795936261880534	1	-0.209860246758837	0.46	395448205810206	378404430235622	406471433111137	397794273221415	10	10	112539991203778	0.717159949418601
mmu-miR-125a-5p	0.00924388552086483	0.0100302273893694	202804818723908	27569508767216	203910062034013	2597256784585	9	10	0.603362655607228	0.0853811199386751	0.961055113534457	0.182316135876507	1	-0.827742494350045	0.311111111111111	670176617617737	558936594139637	692655967029452	603421177525412	4	4	216205052042403	0.137470428494061	0.846748237366961	0.2	0.835019455252918	123175200913235	0.8125	323260140637473	344200142774369	332967208356505	344454881597273	10	10	0.864896844200655	0.548406340404185	0.998811209387781	0.578741691744788	1	-0.273843167633882	0.42	403969487655419	391639588284448	396557175718635	432727114350445	10	10	108922272970447	0.804707451571213
mmu-miR-125b-1-3p	1.94628e+06	254480	146602222485345	175723574557899	130919844661087	14978314745669	9	10	0.817214370757376	0.429184843956254	0.961055113534457	0.904825824330468	1	-0.361370279888215	0.477777777777778	623648908100083	603529812949689	611181756528758	636961688046346	4	4	114964700236426	0.710892809959425	0.969815366244023	1	1	0.28366262749254	0.5	395268080259314	396048958198021	378742037956865	395175361148845	10	10	0.99460198849158	0.977471613843339	0.998811209387781	0.970512459676546	1	-0.0128258930780634	0.49	405027076441339	390447618800924	408272052439459	404089431381083	10	10	110633981149349	0.646212434557274
mmu-miR-125b-5p	0.000101082899728411	0.000118532348200425	443764519421513	505857274687488	435205499366819	486103110574838	9	10	0.650252725980699	0.109634747296173	0.961055113534457	0.156400874667129	1	-0.762261045125891	0.3	902539303748031	794062000194537	884878301551347	838327467801136	4	4	212104177466435	0.194286883995423	0.846748237366961	0.2	0.835019455252918	105264885329556	0.8125	617087520455981	620912330392634	6200506707272	632528893699241	10	10	0.973836784038076	0.901043686613272	0.998811209387781	0.970512459676546	1	-0.0565486758068606	0.49	65985254498956	644506537004243	675632349909977	694228593142097	10	10	111223379571967	0.784292785472523
mmu-miR-126b-5p	0.00389586	0.00666534	0.880406179118067	0.718723092318688	0.87943074077368	0.711415835897816	9	10	111859135588844	0.312108982545128	0.961055113534457	0.277511961722488	1	0.478039949359648	0.655555555555556	0	0.11881663518678	0	0	4	4	0.920942740487073	NA	NA	NA	NA	-0.707106781186547	0.375	0.529152542099488	0.475759730237985	0.504806527222863	0.478258939919176	10	10	103770244002457	0.674623281720816	0.998811209387781	0.739364350819459	1	0.191368705537912	0.55	0.741331320120794	0.817168049964814	0.835874404199489	0.887586047647563	10	10	0.948791684055313	0.680492795422609
mmu-miR-127-3p	7.16485	10.9378	404485853961011	441834497647965	404586807116502	415899131298132	9	10	0.771914820879193	0.345745368453092	0.961055113534457	0.660720084868692	1	-0.432769785289113	0.433333333333333	135540997281977	126729826245297	135763100011787	132053273766623	4	4	184180088746333	0.240490265398557	0.848188079781683	0.2	0.835019455252918	0.995676768560751	0.8125	604295433022656	58898008747559	612446590829252	584280674381981	10	10	111199743130977	0.769247085683734	0.998811209387781	0.48125094719522	1	0.133858952092174	0.6	749330376285975	700210385850573	766108421582897	738817505370231	10	10	140561345292641	0.358957169222848
mmu-miR-127-5p	5.99095e-16	3.52698e-15	0.0777091443323101	0.133702293088936	0.0632116643398102	0.115880982533822	9	10	0.961932022792177	0.242995897425871	0.961055113534457	0.229160673434613	1	-0.550340228263473	0.333333333333333	529895400423669	403374738118136	506351016403427	411397770441709	4	4	240361632078528	0.0445825936271679	0.846748237366961	0.0571428571428571	0.632106038291605	179677584265712	0.9375	0.32669900052098	0.370520290031294	0.388289278787394	0.31469320033954	10	10	0.970082069557435	0.714995808623324	0.998811209387781	0.939720366947744	1	-0.166198100186719	0.515	0.56590350359248	0.422888374677831	0.371810262707988	0.360757080052178	10	10	110421042647628	0.431611300910195
mmu-miR-128-1-5p	6.89482e-18	5.57412e-17	0.0402841011842512	0.0957537663301164	0	0	9	10	0.962281124302376	0.365755268510613	0.961055113534457	0.820250099220475	1	-0.41411874949833	0.466666666666667	243969952409863	203869942307882	176748890739846	173663119027673	4	4	132042293347312	0.754823068986791	0.969815366244023	0.685714285714286	1	0.23249834954196	0.625	0.103425316610836	0.214661570600369	0	0.111703718335358	10	10	0.925794403144929	0.398566582313305	0.998811209387781	0.384940343201003	1	-0.390552991419001	0.39	0.0252261466611841	0.156636752642343	0	0.138175874745475	10	10	0.91293838129514	0.0312594647937289
mmu-miR-128-3p	0.000192427	0.000349534	162624248587253	250068845414904	168305699408109	213947452528816	9	10	0.545463297947008	0.128114752038332	0.961055113534457	0.156400874667129	1	-0.721582269551488	0.3	10307938306174	908900282816645	100460105982542	914831781225242	4	4	232774896200741	0.106457960996441	0.846748237366961	0.114285714285714	0.766428571428571	134665616853648	0.875	599553344376971	618153148860859	645555495720382	671045523263823	10	10	0.879040752199682	0.799661530679301	0.998811209387781	0.911797181147026	1	-0.115198657376339	0.52	269015574363117	168742412993496	282473258166903	161747609059745	10	10	200379040793019	0.0140004029325501
mmu-miR-129-1-3p	3.07078e-11	8.37353e-10	123694388739969	173945643960367	122202364110275	166328078247161	9	10	0.70587637803379	0.143198578766908	0.961055113534457	0.211024269847799	1	-0.690747223230547	0.322222222222222	966482600374037	892521133633173	963541880459877	959433917228395	4	4	166972980748716	0.451918645100169	0.915063562917748	0.885714285714286	1	0.591345606604994	0.5625	136099385354101	177072509072149	13048263293465	120370927998314	10	10	0.752763594623138	0.396481712390078	0.998811209387781	0.911797181147026	1	-0.393525585262468	0.48	0.542263979611148	0.790546287307874	0.607711554634911	0.63787013681113	10	10	0.841898194190098	0.245364574166602
mmu-miR-129-2-3p	6.22115e-05	0.00011594	103805674796749	203755345566034	0.619355107459318	214912114320247	9	10	0.500174458250455	0.0455682306858171	0.961055113534457	0.0434735543094676	1	-0.976784503932912	0.222222222222222	120472210516402	115455691826987	119873874541384	121496284142669	4	4	141583374772456	0.593323161142761	0.949215270400753	1	1	0.409195785923301	0.5	363986602194043	344376882122057	319174511726818	325283174153805	10	10	114559507916645	0.788251876848631	0.998811209387781	0.630528913810648	1	0.121918252893641	0.57	331853013307468	374341943911404	356898592929649	429444814360883	10	10	0.744895883149191	0.525193500147062
mmu-miR-129-5p	1.15236e-06	2.35394e-06	115167675406572	136174998063879	1228770135662	121808102665901	9	10	0.864493351284481	0.543072440608521	0.961055113534457	0.968239191149408	1	-0.275396581192762	0.488888888888889	922844161470321	952727289388448	931283208201702	982610503714965	4	4	0.812910664994422	0.706282125457601	0.969815366244023	0.485714285714286	0.952781405066597	-0.279604770134555	0.3125	253819652730319	242989244759262	256257454018518	243922279607694	10	10	107796032494845	0.856446297060236	0.998811209387781	0.911797181147026	1	0.0820859153899093	0.52	250230817925195	249564956336829	237251845866982	271197748308493	10	10	100462606819366	0.9891771253657
mmu-miR-1291	0.00102284189708652	0.00115346021400326	1111629371107	127715083499647	121728936432009	134510262430542	9	10	0.891606189021225	0.240153179856804	0.961055113534457	0.211024269847799	1	-0.553157924426446	0.322222222222222	0.934421413260015	0.730471032904479	0.761008164461995	0.685652008147205	4	4	115184802533345	0.503441532320383	0.929383431668473	0.885714285714286	1	0.524076445389111	0.5625	117574190633409	119175003809121	113764826102036	121294162804385	10	10	0.988965342057599	0.858665739355555	0.998811209387781	0.739364350819459	1	-0.0809480357821828	0.45	0.71876218689009	0.65151887675041	0.738584615049626	0.590013628083778	10	10	10477128086907	0.613002829476709
mmu-miR-1306-3p	4.11622e-07	8.18964e-06	0.0224957588283036	0.0515816616615777	0	0	9	10	0.980041058719191	0.321271669580511	0.961055113534457	0.457949346256414	1	-0.458892207362522	0.411111111111111	0.254247208984082	0.12296931124188	0.27048507908726	0.0801896323076355	4	4	10952634245374	0.360076833424906	0.915063562917748	0.38363032713199	0.952781405066597	0.709529056529181	0.71875	0.144680292863163	0.182738373620909	0.141320204168586	0.131992021973515	10	10	0.973965057368567	0.526877739365949	0.998811209387781	0.595314257867306	1	-0.288594266771935	0.425	0.156748613886206	0.0451695556955804	0.110172424283726	0	10	10	108041011978474	0.126317599894638
mmu-miR-1306-5p	1.46314e+07	1.87884e+07	0.504909084683345	0.839741149213427	0.510910283570709	0.645801748129214	9	10	0.79287642522421	0.155216414978634	0.961055113534457	0.315378120331681	1	-0.670201205818144	0.355555555555556	244011862109913	206797736151333	246935448420798	222421299115447	4	4	129427237525477	0.282867084825588	0.874757605418921	0.485714285714286	0.952781405066597	0.840661445533675	0.6875	159617101538806	157699511370439	149443279821244	161811158955793	10	10	101338044980454	0.932521494346331	0.998811209387781	0.970512459676546	1	0.0384651915083514	0.49	1207512842591	136630744092011	107573790828306	146288156328399	10	10	0.895773195457329	0.627826857758509
mmu-miR-130b-5p	0.975336	1.52685	0.406969815156605	0.868880994657405	0.209077831787327	0.458633230417683	9	10	0.726023836726224	0.318555750855097	0.961055113534457	0.112754118946069	1	-0.459275647440479	0.277777777777778	279784049133012	240614019530513	277036878887853	235930454426467	4	4	13119386854963	0.441471479397437	0.915063562917748	0.485714285714286	0.952781405066597	0.602400895888148	0.6875	396065742385906	364751768686105	407513786181728	392670103493388	10	10	124240861355068	0.516119478326594	0.998811209387781	0.578741691744788	1	0.296634337483095	0.58	0.722673446574175	0.816941933764259	0.555356066747371	0.806345619269102	10	10	0.936747100947665	0.702130158011515
mmu-miR-132-3p	1.45108e-05	2.79034e-05	121031496366991	241151693810879	0.974631375193857	186696506200664	9	10	0.434912785166412	0.106317538790201	0.961055113534457	0.24280672887484	1	-0.770868061225854	0.333333333333333	848598654180248	734062613295974	778969977106643	79843704037752	4	4	221201383489606	0.494693728895595	0.925678578660852	0.885714285714286	1	0.514973662014887	0.5625	115892527256945	223343572752487	101549614048075	165807063604357	10	10	0.474832156402326	0.166696065953546	0.998811209387781	0.279861005867198	1	-0.66707860651889	0.35	105936271379004	242272481311826	0.500467704355393	26686067905235	10	10	0.38867545277348	0.0340173138624008
mmu-miR-132-5p	2.61352e-17	1.89894e-16	0.504233837103569	0.834306768249771	0.514956117443183	0.678791046870145	9	10	0.795496268796464	0.0576567761541862	0.961055113534457	0.112754118946069	1	-0.920346748841669	0.277777777777778	587705496628959	498695180580581	586284003915305	539441153295351	4	4	185330864061569	0.263267181025644	0.850860497712399	0.342857142857143	0.897282229965157	0.879308912240975	0.75	0.479854801611958	0.51754977328738	0.458240504529282	0.427784572997761	10	10	0.974210223573026	0.797617442284849	0.998811209387781	0.970512459676546	1	-0.116753746166712	0.51	0.277987540789838	0.266010612130531	0.283110100980019	0.191976259377893	10	10	10083363296177	0.8614771545632
mmu-miR-133c	7.00442e-17	4.73004e-16	0.0061308859438444	0.0137289847085715	0	0	9	10	0.994747243490603	0.501044486586345	0.961055113534457	0.562983207694953	1	-0.309184110702665	0.444444444444444	0	0.0344174631483835	0	0.0276099790994297	4	4	0.976425946143823	NA	NA	NA	NA	-117947109951248	0.25	0.00527869301566377	0.0278483411104666	0	0	10	10	0.984477645172744	0.187377759777815	0.998811209387781	0.234266284446692	1	-0.628173827396754	0.385	0.16583901672953	0.122264922536371	0.158967203025671	0.0358034046831918	10	10	103066400598181	0.53611338964948
mmu-miR-134-5p	0.145587	0.234409	0.667952347589072	0.81693815985735	0.668851796420177	0.70904754671216	9	10	0.901884247636298	0.409556955747557	0.961055113534457	0.780185758513932	1	-0.376322520423804	0.455555555555556	70225947970968	595960041571498	672009492691041	604619109594573	4	4	208926338901504	0.163818678188388	0.846748237366961	0.342857142857143	0.897282229965157	112613012054315	0.75	145390728508263	169913928917793	159191367778701	172666838322476	10	10	0.843680110503745	0.488841696376842	0.998811209387781	0.630528913810648	1	-0.316078619926677	0.43	266862739547351	227465104023096	270290766706829	235817630063582	10	10	131401009127129	0.305991062614107
mmu-miR-135a-2-3p	2.79082e-20	4.10751e-19	0.0132804041798025	0.0471602529602814	0	0	9	10	0.976789875057136	0.425976759881603	0.961055113534457	0.954357880663238	1	-0.362568833133181	0.488888888888889	158011555989301	153526100629741	132023448310115	158251823487064	4	4	103157917461501	0.93681071747559	0.999309980022585	0.485714285714286	0.952781405066597	0.0606571243620544	0.3125	0.079429454136	0.064866415848192	0.0971485495507259	0.0238144090293465	10	10	101014544852908	0.740719384909322	0.998811209387781	0.184280526197021	1	0.151039641188143	0.675	0.0182102094443528	0.0166746653130567	0	0	10	10	100106492471531	0.951102226991072
mmu-miR-135a-5p	3.3407e-09	8.31914e-09	0.60172108267515	111507853479294	0.44809958235102	0.594979016033359	9	10	0.70059011997297	0.232649604391075	0.961055113534457	0.24280672887484	1	-0.557403143344527	0.333333333333333	941230142123105	85182056811093	924367088251628	877481021016609	4	4	185844467450676	0.185974436629479	0.846748237366961	0.2	0.835019455252918	108566683143657	0.8125	294368918470976	337255209336041	29821108101174	314876832394675	10	10	0.742847045632617	0.161670553653459	0.998811209387781	0.247450691723138	1	-0.652714500676959	0.34	107044453800694	0.981717601054879	105612041783865	10320838863944	10	10	106343137512272	0.531299129334059
mmu-miR-135b-5p	2.73008e-14	1.28448e-13	0.159724595845951	0.457700621666219	0.135081895415449	0.0971816377685608	9	10	0.813392714683134	0.190907841328975	0.961055113534457	1	1	-0.612957777606492	0.5	660225708962393	505617258293793	608169974677133	542602814647732	4	4	292023507073647	0.0779225318473044	0.846748237366961	0.0285714285714286	0.578436657681941	1533147930979	1	146597996547201	111803430903286	0.917632457686831	0.83427509130949	10	10	127274699242984	0.481273543615595	0.998811209387781	0.48125094719522	1	0.321915383723794	0.6	0.615517841031618	0.278764069712007	0.431164310806294	0.239512733174657	10	10	126291169888177	0.04681911697972
mmu-miR-137-5p	1.07243e-20	1.92367e-19	0.160710631356819	0.100522636244333	0.146964929956223	0.069428128442947	9	10	10426016116147	0.240527822815368	0.961055113534457	0.286364033842911	1	0.565744701484658	0.65	238081459501778	235657162998874	237097318184333	277004839156486	4	4	101694592326809	0.970640255388343	0.999309980022585	0.485714285714286	0.952781405066597	0.0277402446577304	0.3125	0.016901220599612	0.0177677287676926	0	0	10	10	0.999399562641064	0.955873816073742	0.998811209387781	0.654825693865238	1	-0.025122770957608	0.45	0.041046114606855	0.0208724454606155	0	0	10	10	101408154583415	0.50257015273387
mmu-miR-138-1-3p	2.20366e-15	1.19896e-15	0.0351258866847735	0.105082662156516	0	0.0432677614864592	9	10	0.952666540420365	0.209644774148237	0.961055113534457	0.339912618217568	1	-0.584913095548984	0.377777777777778	612389075207442	500201730837416	596616545654888	54690072533916	4	4	217629396579883	0.204495391912436	0.846748237366961	0.342857142857143	0.897282229965157	108039431299595	0.75	0.555101961019191	0.74704861874733	0.475359830445155	0.737207514377149	10	10	0.875423697051355	0.237732840399375	0.998811209387781	0.19031587607439	1	-0.546177011983528	0.32	0.758750789312155	0.667150646229596	0.683539325026781	0.771111359991284	10	10	106555136724577	0.68614524667531
mmu-miR-138-2-3p	1.24816e-19	1.46213e-19	0.00944735490177862	0.029505846291531	0	0	9	10	0.986192720331428	0.218206842297688	0.961055113534457	0.225772291912366	1	-0.578126108313607	0.366666666666667	426210132245611	320946862966704	420918682005788	360813734354042	4	4	207431169037705	0.193911808378111	0.846748237366961	0.2	0.835019455252918	11265169341404	0.8125	0.121171086420044	0.0872919682751671	0.0988344396670697	0.060907684899968	10	10	102376111699932	0.430685557509593	0.998811209387781	0.269405599535205	1	0.360994188523035	0.65	0.14282095579559	0.13101556928902	0.0817182555278303	0.0889337571002729	10	10	100821644156331	0.894171189487248
mmu-miR-138-5p	0.00402171	0.00687042	244176722505103	289143748363184	198150047868484	25747415345476	9	10	0.73221018232154	0.508302384973091	0.961055113534457	0.356232003290827	1	-0.312681829944628	0.366666666666667	118563577814307	111085319233455	117420694338588	112317505019647	4	4	167926027690172	0.219276641355439	0.846748237366961	0.2	0.835019455252918	104272194712361	0.8125	552772470163604	570005503500455	566331851118071	533378794068756	10	10	0.887408124484118	0.652354427707167	0.998811209387781	0.795936261880534	1	-0.204965081366024	0.54	439445248681863	355319773521527	448994658631859	339138814155095	10	10	179160767497198	0.0525408828589284
mmu-miR-139-3p	1.02654e+08	1.28654e+08	422567607923396	408019934507368	427523078524562	410666462857788	9	10	110609609900697	0.538993411502208	0.961055113534457	0.496698348091537	1	0.283565575710648	0.6	870354984933028	826622877893354	862253722242163	85159122075381	4	4	135408759641728	0.515583797873567	0.930079959250864	0.485714285714286	0.952781405066597	0.499804487500917	0.6875	410224568971431	419502234001963	400670813675289	424995319696214	10	10	0.937716257022968	0.766442303610567	0.998811209387781	0.795936261880534	1	-0.134943434782037	0.46	467735479026134	493842450930628	501907671319024	521813244827849	10	10	0.834468954001971	0.65796143122171
mmu-miR-141-3p	1.43192e+06	1.88514e+06	330369187499325	414956248835132	316230946354048	378035578325292	9	10	0.556374955978758	0.112491490172951	0.961055113534457	0.156400874667129	1	-0.755437064286087	0.3	434452459818223	414383760087762	499890477381572	409793491695014	4	4	114924548420629	0.925969307327348	0.996572278817161	0.685714285714286	1	0.0686940075196569	0.625	61587442618246	670824392002708	652867826163155	670457156078006	10	10	0.683257048014447	0.189292737256204	0.998811209387781	0.393048128342246	1	-0.61637098478804	0.38	47733125512447	393249620733366	530113571756192	476413045461459	10	10	179106332205347	0.263832395961245
mmu-miR-141-5p	350.83	50.5971	0.565689590709175	147971876863184	0.514864501507853	0.992611134426708	9	10	0.530700871156264	0.0514209995363534	0.961055113534457	0.02201822944857	1	-0.969283922726092	0.188888888888889	264594938441872	184224190480711	244583089258883	178068575169567	4	4	174558121289093	0.639822990037424	0.958590811371822	0.885714285714286	1	0.351983581004227	0.5625	30072497862233	368321878778572	332385644675181	365448111235956	10	10	0.62591167782102	0.128287063891993	0.998811209387781	0.279861005867198	1	-0.726506705447898	0.35	259950646764108	204581345683923	280119598938021	282505147397737	10	10	146783826340889	0.302290493992554
mmu-miR-143-3p	8.64129e+06	1.11588e+07	119768795748124	117828076835018	119498677987616	116550422825787	9	10	114398797814501	0.535374133445434	0.961055113534457	0.400181861482171	1	0.288000986696483	0.622222222222222	998085987725004	107604315698851	998407078544514	102357557753616	4	4	0.582539711979292	0.303119273284062	0.883470021705246	0.485714285714286	0.952781405066597	-0.833011246461601	0.3125	126448727506137	126380790180543	127036287713661	127061253517879	10	10	100472016160048	0.984058988391357	0.998811209387781	0.853428305440689	1	0.00906781128322506	0.53	121834766096635	118340336869636	123337610899928	11831696131851	10	10	127406856787034	0.271199309175469
mmu-miR-143-5p	0.50808	0.0080341	0.192397713060834	0.222138434378922	0.159579846971894	0.257424717905278	9	10	0.979596333143332	0.543033936284488	0.961055113534457	0.400181861482171	1	-0.29187042154908	0.377777777777778	0.235072267903589	0.130276318104336	0.12269486296154	0.0863670017421441	4	4	107534228670621	0.527016416798253	0.930079959250864	0.485714285714286	0.952781405066597	0.482413488479232	0.6875	0.440410546085833	0.457076231766534	0.382963210666277	0.42504222426381	10	10	0.988514692510687	0.874140697963907	0.998811209387781	0.970512459676546	1	-0.0719442227152402	0.49	0.306293615107633	0.276429583206567	0.329040846152864	0.250233655295491	10	10	10209159040303	0.771979225102513
mmu-miR-145a-3p	0.00106610662043596	0.00120107006895042	416423768826058	437742695818556	424291819593614	427974541511144	9	10	0.862628167277764	0.443201036072669	0.961055113534457	0.603780120807985	1	-0.357653498177685	0.422222222222222	25398222190034	239102851900547	228856405487574	210300468466996	4	4	110864210058845	0.821387155820769	0.978846337121084	0.685714285714286	1	0.166931408107991	0.625	463532345178078	442190378705183	466636633123382	451616691414801	10	10	115943316970203	0.50476578497485	0.998811209387781	0.578741691744788	1	0.305471356876778	0.58	400292480981947	364492714449676	396047877916603	367147726865011	10	10	12816458501031	0.233268366620925
mmu-miR-145a-5p	1.26544e+08	1.57391e+08	967704242753988	990958547217692	965820690225535	987889626239605	9	10	0.851133272490071	0.403581193310519	0.961055113534457	0.548961874039274	1	-0.394373934601361	0.411111111111111	849290421340364	813528656766485	814496514157029	764420153105496	4	4	128130829686583	0.648872244870193	0.962832326704493	0.342857142857143	0.897282229965157	0.340230469974788	0.75	108217047973953	109043185282505	109127406071136	107629834052697	10	10	0.944345225588498	0.797934105658559	0.998811209387781	0.970512459676546	1	-0.116319067884008	0.49	104769974991677	103831437323508	104196030007653	104080825767073	10	10	106721715823249	0.600298771689258
mmu-miR-145b	0.112475586665551	0.115597111452151	542804077328961	585558555118113	546081675736761	563149352929464	9	10	0.743526064387122	0.195770755825431	0.961055113534457	0.356232003290827	1	-0.613193960021833	0.366666666666667	437180831727766	350823783622281	428645958396126	332585654953944	4	4	18195358555802	0.437508001716568	0.915063562917748	0.342857142857143	0.897282229965157	0.597538004807119	0.75	706320868644329	747068403690935	764937119794557	763691983089353	10	10	0.753941582833914	0.443391439506785	0.998811209387781	0.630528913810648	1	-0.350828884150037	0.43	519440096899565	494256171181718	508650232289084	513835187719863	10	10	119072417335166	0.546857059130791
mmu-miR-146a-3p	1.9707e-13	8.07988e-13	0.247209777990433	0.14282118058421	0.103358863984959	0.152892347974927	9	10	107503870112136	0.449087987780685	0.961055113534457	0.967291852398482	1	0.38100216021655	0.488888888888889	0.0717153943580413	0	0	0	4	4	105096556087834	NA	NA	NA	NA	0.707106781186547	0.625	0.320978969369068	0.123562854352178	0.26183030959448	0.132433187071812	10	10	11466428630355	0.0622107097954336	0.998811209387781	0.0288055597653121	1	0.943328521553569	0.79	0.0229644969816558	0.0422463939808606	0	0	10	10	0.986723725070509	0.373156625765343
mmu-miR-146b-3p	0.000290845	0.00052252	0.207964787897323	0.0917856530512664	0.135081895415449	0.0623434800062771	9	10	108386053799924	0.138804871110732	0.961055113534457	0.146690285721774	1	0.736570491107602	0.7	0.823615592622609	0.676382961785369	0.743842327091659	0.705614656588868	4	4	110744314242516	0.53279287998876	0.931085928709999	0.485714285714286	0.952781405066597	0.468325849303979	0.6875	0.303705779656618	0.380026263743733	0.272793201621886	0.374858937220483	10	10	0.948473595306633	0.24543577312278	0.998811209387781	0.165493948775683	1	-0.537465226310251	0.31	13454858411406	0.891844350608064	14016624066143	0.923673388598721	10	10	136949261899918	0.158653235800278
mmu-miR-147-3p	2.02563e-05	3.86283e-05	0.246822525944706	0.391907249706642	0.159579846971894	0.194269539856524	9	10	0.904326268504017	0.433521384797858	0.961055113534457	0.682959873303256	1	-0.358102498495529	0.438888888888889	0.498019046937687	0.355714765859544	0.413832124727363	0.388126129123133	4	4	110366649153015	0.412292320452181	0.915063562917748	0.685714285714286	1	0.623093464504828	0.625	141962709309201	149443766105927	150150095699163	135635187648289	10	10	0.94946678181769	0.776166121042907	0.998811209387781	1	1	-0.129219258174561	0.5	0.267619689846855	0.1905323490179	0.252795906543474	0.17745738606793	10	10	105488617799623	0.426916529288556
mmu-miR-149-5p	202320	270388	638543523741077	701039305471538	634768533919208	652868507823987	9	10	0.648438736629482	0.176881757133037	0.961055113534457	0.315378120331681	1	-0.632963555719907	0.355555555555556	118875632748504	112920517889858	119842353699939	110852293997277	4	4	151100819587884	0.272692113310771	0.864351115272915	0.342857142857143	0.897282229965157	0.89276404024234	0.75	843483677960817	8941237371949	898483675903671	891242912696952	10	10	0.703976613514903	0.181942520464459	0.998811209387781	0.911797181147026	1	-0.634879922060909	0.48	918438369710365	733376942606335	881511442569226	720851530990392	10	10	360653711581489	0.0158328129121048
mmu-miR-153-3p	1.59296e-07	3.47664e-07	0.480579887525432	0.708020403720494	0.514864501507853	0.623276029507148	9	10	0.854148893059357	0.176949839157946	0.961055113534457	0.211024269847799	1	-0.640651853559748	0.322222222222222	807004233907617	741977096808237	783796377714585	769620795754656	4	4	15694633841543	0.440998066118729	0.915063562917748	0.685714285714286	1	0.598222236197866	0.625	0.374466928195758	0.799419552549039	0.297187920326959	0.503083178324797	10	10	0.744863191197658	0.217629024492147	0.998811209387781	0.0185433761285154	1	-0.587466277437076	0.19	0.150231001840156	0.057709992525674	0.180811522334155	0	10	10	106623172135311	0.0474513089876422
mmu-miR-154-5p	65.1054	0.963157	17051668252376	189588640696639	16227459942828	180934689824395	9	10	0.876168600401808	0.476403167165354	0.961055113534457	0.719695165515599	1	-0.333880669527659	0.444444444444444	90215075049092	870084875363894	899310866812305	867013757145732	4	4	12489006812476	0.304644835070775	0.883470021705246	0.485714285714286	0.952781405066597	0.826621771857628	0.6875	279881592818528	299543549650918	26536039138013	30197288953903	10	10	0.872592773912393	0.649436010934325	0.998811209387781	0.853428305440689	1	-0.207575147021525	0.47	444934904591455	348200253674601	423672695819194	354583291650323	10	10	195524108985825	0.0220307180954937
mmu-miR-155-5p	0.0200244256848871	0.0213643500801583	426610288695762	480755384581078	372888693449737	456372686806008	9	10	0.687079546302515	0.479289668774764	0.961055113534457	0.182316135876507	1	-0.332638775697456	0.311111111111111	353141525854621	388416075387595	302683289432727	308328983646588	4	4	0.783092428776944	0.791081269206154	0.976884064055265	0.885714285714286	1	-0.198206467561434	0.5625	876919065255931	845867320584945	879184799605155	867615201454701	10	10	12401524215921	0.441311446300792	0.998811209387781	0.578741691744788	1	0.354229204600797	0.58	590012868626903	608880743749114	576006465827822	592868697307003	10	10	0.877408901977838	0.577571367885617
mmu-miR-15b-3p	0.00314883784263639	0.00350617443583567	308137204181122	344167283338573	305321789906324	335809761638434	9	10	0.779002146364516	0.304522582987264	0.961055113534457	0.400181861482171	1	-0.485484149032703	0.377777777777778	192591560089521	184348787604999	163023206906481	140921078664889	4	4	105879825690495	0.925582814349614	0.996572278817161	0.685714285714286	1	0.0688917504531269	0.625	495874834356111	485166249255072	527581899009861	502683201247615	10	10	107705046674375	0.806930657152523	0.998811209387781	0.48125094719522	1	0.111067866643883	0.6	257067671866845	211413319988637	233636207696931	219210981149635	10	10	137225017070634	0.188503375039945
mmu-miR-16-1-3p	21.3155	32.1554	0.425370686799141	0.485777169891046	0.465485552281214	0.462744371442134	9	10	0.95899388222862	0.535687462843102	0.961055113534457	0.446967892788326	1	-0.29370944936846	0.388888888888889	0.254882402279286	0.117462764428746	0.144194758497858	0.0389646851102983	4	4	109993604205732	0.504101730877028	0.929383431668473	0.65725516871927	1	0.510911209454638	0.625	0.49112216488732	0.582282182373363	0.526400873739691	0.498853751141573	10	10	0.938767617502141	0.43031130327321	0.998811209387781	0.853428305440689	1	-0.360882879934767	0.47	0.113247118445051	0.113075585754244	0.0928189333742704	0.100110046453826	10	10	100011890446958	0.997785487239005
mmu-miR-16-2-3p	19.7176	286.892	0.825186469432624	111152236267612	0.628879021788444	105067646539766	9	10	0.819981977933824	0.271470210691832	0.961055113534457	0.315378120331681	1	-0.518817443116569	0.355555555555556	0.281921154910772	0.28747214289239	0.108501378968742	0.240030983272378	4	4	0.996159741058316	0.982495570818443	0.999309980022585	0.485714285714286	0.952781405066597	-0.0163850436873242	0.3125	202667225624656	176138624872222	201623772927652	190169596838793	10	10	120187429185137	0.302820473154302	0.998811209387781	0.352681374353201	1	0.474992147619386	0.63	0.465700111136534	0.421716249635765	0.380489547510134	0.330410095022007	10	10	103095678608144	0.816198157844126
mmu-miR-17-3p	0.00743782714170467	0.00811656421927468	418267536333915	447787148500767	422498326900063	448827678099328	9	10	0.814961538037611	0.260028534733699	0.961055113534457	0.182316135876507	1	-0.541784689400057	0.311111111111111	289599606520525	23561397332019	257238818922534	196390267583078	4	4	145382773348711	0.49841472791351	0.925678578660852	0.2	0.835019455252918	0.512589902539827	0.8125	490659257397211	517471468841708	536588439941787	542695160141949	10	10	0.830399733356288	0.473995943327896	0.998811209387781	0.853428305440689	1	-0.329599950622866	0.47	351029366873505	301780031303309	354912969449227	323205990712358	10	10	140687422378572	0.203245857119208
mmu-miR-181a-1-3p	825.832	1174.79	237793334859622	320140885929835	205587886593002	224414541073954	9	10	0.565079003445756	0.296743513548246	0.961055113534457	0.603780120807985	1	-0.480988319188416	0.422222222222222	706412639378971	687888281501193	698002808373334	697659992106087	4	4	113700892500551	0.670234652246772	0.969815366244023	0.885714285714286	1	0.316718134430466	0.5625	746329201380649	786753765851588	817073044339653	796216815492908	10	10	0.755631293422154	0.550753836378211	0.998811209387781	0.911797181147026	1	-0.272519769922204	0.48	303670049556211	278701638628391	333453635764225	298622604412124	10	10	118894675618862	0.44185426382738
mmu-miR-181a-2-3p	1.08553e-06	2.22308e-06	0.0976201879405746	0.369761683220885	0.108323095713606	0.333582002543452	9	10	0.82808944077837	0.0234862637862371	0.961055113534457	0.09358897960451	1	-116978533376492	0.266666666666667	114459505920091	0.756933154460457	106446510866281	0.658148879771504	4	4	130827144240783	0.0935679849624981	0.846748237366961	0.114285714285714	0.766428571428571	140821851462328	0.875	0.646670114819125	0.570073411922467	0.536064132787275	0.61615167381188	10	10	105452748876514	0.642852434331965	0.998811209387781	1	1	0.211896402813233	0.5	0.718577666326559	0.339359372246233	0.460808871669196	0.0460432278335504	10	10	130063693093857	0.227648942263056
mmu-miR-181a-5p	1.71415e+06	2.19625e+07	947376720856562	104542707712168	926802955100573	931914658013681	9	10	0.506802813028835	0.211858576436731	0.961055113534457	0.400181861482171	1	-0.581924195961294	0.377777777777778	145938316584806	145421683308201	146679277368858	146537506271081	4	4	10364592010665	0.862871023142467	0.987566646323469	1	1	0.127914166369507	0.5	14552909950364	150509414235378	151629048114266	15258642813341	10	10	0.708072271958635	0.40369711413489	0.998811209387781	0.630528913810648	1	-0.383239824611295	0.43	112007097830901	105513756015645	111989278671875	107668023834475	10	10	156844417575253	0.031049518827262
mmu-miR-181b-1-3p	1.41757e-12	5.19925e-12	0.0288586450254255	0.108661803695829	0	0	9	10	0.946186735649108	0.251481756816616	0.961055113534457	0.820250099220475	1	-0.532073839388318	0.466666666666667	0.373239798071994	0.310869795230122	0.368999787569188	0.239357305095216	4	4	104417969011808	0.702065170879993	0.969815366244023	0.885714285714286	1	0.283861723517329	0.5625	0.798250813842848	0.713863304985861	0.955965077810621	0.761226143646284	10	10	10602375256661	0.651361560848809	0.998811209387781	0.52884886011821	1	0.205741955255354	0.59	0.0319402842031994	0.0260580493182457	0	0	10	10	100408557783637	0.76474775709244
mmu-miR-181b-5p	2.97363e+09	3.56339e+09	652092446743639	740816778515979	647110336982457	656033672710815	9	10	0.54064619137203	0.235335924761624	0.961055113534457	0.603780120807985	1	-0.55140051095784	0.422222222222222	11876814905458	119578673887706	118474403336121	119470860037368	4	4	0.945367724914013	0.805243997934399	0.976884064055265	0.885714285714286	1	-0.18280050909366	0.4375	117293017980979	120133571552733	122540157415147	123844062936069	10	10	0.821279187114781	0.63869990754377	0.998811209387781	0.970512459676546	1	-0.2144110585187	0.51	844289779370876	81214922044223	848465481732675	794869343381534	10	10	124954736536592	0.303201453110603
mmu-miR-181c-3p	649453	86093.7	0.881726915130155	124319884261616	0.861549086582272	112919922525854	9	10	0.778370032738748	0.157990443690384	0.961055113534457	0.182316135876507	1	-0.664505622619451	0.311111111111111	424034959440798	347282500973347	413202120029882	357371869238132	4	4	170234634411275	0.0455462079328536	0.846748237366961	0.0571428571428571	0.632106038291605	177919656189227	0.9375	27300902196917	288514726850004	298499289735016	285693774605107	10	10	0.898096858539519	0.65874134681963	0.998811209387781	1	1	-0.201316443452006	0.5	166189515177275	120614380737959	17097034698014	1169763194459	10	10	137149688396514	0.066846450797921
mmu-miR-181c-5p	0.0473886472364853	0.0497732543709836	635810366114232	674889858812084	624494986061985	650214993204477	9	10	0.762709234827244	0.282446337864264	0.961055113534457	0.156400874667129	1	-0.501280676090943	0.3	102458515147532	975336582375302	102129807249131	974362008111954	4	4	140686674941148	0.0732200470955747	0.846748237366961	0.0285714285714286	0.578436657681941	179669368946944	1	81182294091804	866788935497325	853740817747303	864708327425896	10	10	0.683181140397735	0.175094898119132	0.998811209387781	0.435872177358246	1	-0.639536999383167	0.39	711867514362932	621632726195925	744266017204801	696523497419311	10	10	186910534278111	0.07016342728399
mmu-miR-181d-5p	0.0211458330710163	0.0224929178932248	374821306821968	42233288923171	387219499365732	38746324294274	9	10	0.719409031266216	0.245635846295361	0.961055113534457	0.719695165515599	1	-0.538969238045307	0.444444444444444	797336726401788	781513427642973	796096475403346	771749125903566	4	4	111591952285108	0.717852114038478	0.969815366244023	0.685714285714286	1	0.272901441408865	0.625	65005843738884	667858258930248	701384172005355	676009576881736	10	10	0.883928624465645	0.684710248617427	0.998811209387781	0.68421052631579	1	-0.185543604723223	0.56	509035032801987	436091073934023	547031669406614	470926181618115	10	10	165799492249717	0.169058625848296
mmu-miR-182-3p	5.21524e-09	1.28755e-08	0.0370193061335445	0.136271394814932	0.0551779734945996	0.075976663574036	9	10	0.933516813014926	0.0867020270750978	0.961055113534457	0.167100638239166	1	-0.830052143175262	0.311111111111111	0.357003561631075	0.646801111137146	0.348437077201436	0.530050816987577	4	4	0.818016841162332	0.524836129488327	0.930079959250864	0.459597386183942	0.952781405066597	-0.485274316750027	0.3125	0.449885329497357	0.413234973764929	0.381992974973165	0.325130565821619	10	10	102572952459551	0.775341345992681	0.998811209387781	0.739364350819459	1	0.129580062295564	0.55	0.11513431206594	0.107765808985844	0.0471605110691155	0.100721327614131	10	10	100512052242811	0.899268075520498
mmu-miR-182-5p	5821.25	8061.27	316590337103205	44551862144111	31002559829766	428356692871059	9	10	0.409154367362521	0.0239667355382908	0.961055113534457	0.053475935828877	1	-114060278928662	0.233333333333333	666549896717004	718045148242756	661334942396903	710269006190322	4	4	0.699815966102024	0.756312370150502	0.969815366244023	0.485714285714286	0.952781405066597	-0.230053139464287	0.3125	658925192539095	689549934782028	686319006197211	680151390475727	10	10	0.808742636976494	0.623025309973904	0.998811209387781	0.68421052631579	1	-0.226094873659834	0.56	536326563506981	487034244829478	626638631522646	557458607407889	10	10	140729344498827	0.537089404220907
mmu-miR-183-3p	3651.36	5093.28	0.157291950484395	0.591982248438939	0.159579846971894	0.325559805408126	9	10	0.739852561061527	0.0575075157387461	0.961055113534457	0.0434735543094676	1	-0.941426137999105	0.222222222222222	232713865055712	20492720080364	216221685652862	21122589734018	4	4	121240074396935	0.77915613113774	0.976314475097718	0.885714285714286	1	0.207516027878489	0.5625	1516555136318	174285998572685	16192899814261	167436710522823	10	10	0.854821530308817	0.370785012409262	0.998811209387781	0.739364350819459	1	-0.415105612216577	0.45	118727960437375	0.971048290941423	132401269083788	126774807072393	10	10	116169497649141	0.465399599228765
mmu-miR-183-5p	2855.32	4007.22	228929886744453	342294569775613	223362028633976	315571053286271	9	10	0.455762196599314	0.0434577671600468	0.961055113534457	0.0652536318170993	1	-0.995743073134682	0.244444444444444	697393244799641	747253558531309	689094328635148	73184655085382	4	4	0.707791755750304	0.76311683618683	0.970584891231441	0.685714285714286	1	-0.223815215135745	0.375	576858372534144	607670642762307	606355336032144	602959021003091	10	10	0.807692079878714	0.574553087209062	0.998811209387781	1	1	-0.257909572942084	0.5	455411718467713	395731135215435	524049175198081	460592211363094	10	10	151236443953873	0.436192523386452
mmu-miR-1839-3p	0.0405704189722638	0.0428471398161535	332071531484152	316260364027401	344412501660578	323348929038835	9	10	111582569160281	0.531775391441108	0.961055113534457	0.660720084868692	1	0.287842931043319	0.566666666666667	465061385889368	43011957889581	484947824388572	454590141417281	4	4	127404662015989	0.58625974076365	0.949215270400753	0.885714285714286	1	0.41416656841409	0.5625	356193435280511	321267218812709	358546779362661	324638643764989	10	10	127390894738174	0.14420870718267	0.998811209387781	0.247450691723138	1	0.68413781427059	0.66	30885366787298	306520113103309	356065479217144	315465538451437	10	10	101630649207523	0.946337511379315
mmu-miR-184-3p	1.00848e+07	1.30082e+06	17346190279835	201861398872262	159240043173386	207646580580016	9	10	0.821313569553852	0.300698190393802	0.961055113534457	0.496698348091537	1	-0.477843859551577	0.4	300037298261816	30471168401919	293862723718831	300410099674441	4	4	0.968118895725149	0.877872101861815	0.987566646323469	0.885714285714286	1	-0.114224625554126	0.4375	272466208879027	304562177877931	264888745289326	289436195936534	10	10	0.800537177969347	0.209664004984179	0.998811209387781	0.279861005867198	1	-0.586787520103929	0.35	444374662733798	445963228016864	466546805968463	502595193621971	10	10	0.989049304746678	0.982420276277653
mmu-miR-185-3p	0.188294	0.302323	0.588974054620517	0.478886760134668	0.620556804040279	0.495405097024218	9	10	107929354034318	0.347474989331571	0.961055113534457	0.400181861482171	1	0.440065010802632	0.622222222222222	171340043709002	141078455361487	166231866806049	136902408490505	4	4	123337873988021	0.314980426270821	0.901263993036241	0.342857142857143	0.897282229965157	0.826158141482807	0.75	0.30548374105203	0.389261486663374	0.292816785172432	0.347174399564569	10	10	0.943583603473662	0.253706189531991	0.998811209387781	0.352681374353201	1	-0.530543541566439	0.37	0.305609403027701	0.2132394562285	0.18039972640478	0.194615775729363	10	10	106612008361343	0.368267288980496
mmu-miR-185-5p	1.51721e+09	1.83537e+09	799054856959192	774438214540872	792114405566543	781678354230288	9	10	118605131019245	0.342502776911424	0.961055113534457	0.400181861482171	1	0.438089063474957	0.622222222222222	854526415249656	862675957241624	853445677202554	854153476710071	4	4	0.945077522420251	0.752860216580897	0.969815366244023	0.885714285714286	1	-0.239747430416047	0.5625	648544399400658	691302321695233	662585512043239	686604455278994	10	10	0.74350831254827	0.152130903994473	0.998811209387781	0.165493948775683	1	-0.67021053052292	0.31	557647116489567	501819074595803	565035900542976	516677107053045	10	10	147251304906545	0.053516743985055
mmu-miR-187-5p	0.00486001	0.00826561	0.514712620342107	0.717266373651264	0.465485552281214	0.620760435748652	9	10	0.869010941386022	0.330883023302889	0.961055113534457	0.780185758513932	1	-0.446861304427735	0.455555555555556	300418267177487	242936486833417	289887002185137	288213035574339	4	4	148948934507769	0.346606863509657	0.915063562917748	0.685714285714286	1	0.748315004518673	0.625	0.472331662363008	0.646709492779099	0.517590812886493	0.481211484215664	10	10	0.886149593235901	0.404452945285509	0.998811209387781	0.970512459676546	1	-0.386517349976448	0.49	0.407329791035774	0.636432253588424	0.434819032986429	0.497793397069916	10	10	0.853165502756078	0.200718283374423
mmu-miR-188-3p	3.03511e+07	3.87145e+06	109501312217208	119194697805507	110663843487724	116935116075264	9	10	0.935018065110694	0.548254977397432	0.961055113534457	0.660720084868692	1	-0.27432920678099	0.433333333333333	258100507562524	181932188936898	260180590483466	170903415601718	4	4	169546756615801	0.0168173928301687	0.846748237366961	0.0285714285714286	0.578436657681941	254819826371879	1	101323403984912	112481261664444	104936383899217	114666808820145	10	10	0.925574756627684	0.419272719922719	0.998811209387781	0.578741691744788	1	-0.369679212293757	0.42	0.721063770844973	0.749683990302721	0.819258995228029	0.687341793182008	10	10	0.9803574544103	0.842681257078363
mmu-miR-1895	314418	418738	0.594699869535776	105613115096214	0.588602691706871	0.764184281317633	9	10	0.726265381464768	0.195741377579062	0.961055113534457	0.548961874039274	1	-0.604494549316348	0.411111111111111	246336821083708	383031572638655	259385567577442	345697394100265	4	4	0.387710707618822	0.348478442831564	0.915063562917748	0.342857142857143	0.897282229965157	-0.71948284231545	0.25	199453780188007	175490048844096	186146993027567	13007760371843	10	10	118069580289802	0.683548204902143	0.998811209387781	0.911797181147026	1	0.185309790297498	0.52	233056624008904	259272265503366	256352821877784	259697611335761	10	10	0.833840635108239	0.577959683104294
mmu-miR-18a-3p	0.119578	0.193345	0.20459239772618	0.484657916835906	0.159579846971894	0.343307255091946	9	10	0.823553615236362	0.122695023729591	0.961055113534457	0.0434735543094676	1	-0.733387194496075	0.222222222222222	0.450863920936549	0.367279073974087	0.328204063059348	0.297033228399113	4	4	105964781297909	0.727054332784025	0.969815366244023	1	1	0.26155248822268	0.5	132456594427616	123704039532248	148894397679113	142750641940788	10	10	106254618327569	0.683948581010815	0.998811209387781	0.739364350819459	1	0.185032962452462	0.55	0.462561454642016	0.352104925142204	0.34912232641266	0.356266354387664	10	10	107956980383272	0.463346499889444
mmu-miR-18a-5p	0.000203430210290656	0.000235421251425074	593955647102514	573480745309334	59151736777726	571586986957973	9	10	115248583426375	0.513817440207966	0.961055113534457	0.548961874039274	1	0.314437296606724	0.588888888888889	350985695857265	355688637972514	290188076472352	297619005556006	4	4	0.967927287568455	0.967151789944747	0.999309980022585	0.885714285714286	1	-0.0304068474822029	0.5625	707458105174989	722340916964889	728387366975633	716874779279047	10	10	0.901982833849368	0.737528902934523	0.998811209387781	0.970512459676546	1	-0.152449194974682	0.51	403902427194778	356459894022105	40835589085492	366685112825977	10	10	138936468439613	0.196733666782481
mmu-miR-18b-3p	1.37498e-17	1.05232e-16	0.00560025274986596	0.133555570248128	0	0	9	10	0.915127510606564	0.283961515354009	0.961055113534457	0.276830123485007	1	-0.49515701711689	0.388888888888889	0.118517239469959	0.0979804218735967	0.03133481992736	0	4	4	101433683782846	0.887464965097353	0.989790360151267	0.619839118685419	1	0.104395973011463	0.625	0.914488867306611	102859947629036	107959280338115	108664517721393	10	10	0.923951731917847	0.599949811849831	0.998811209387781	0.630528913810648	1	-0.238802896862949	0.43	0.0128962066449311	0	0	0	10	10	10089790411732	NA
mmu-miR-190a-3p	9.42457e-05	0.00017311	0.845372886329135	123559868330521	0.816733739010268	0.916565363514971	9	10	0.763010176001971	0.310239852295407	0.961055113534457	0.603780120807985	1	-0.467047420366878	0.422222222222222	172140543764343	150858567969946	148893391547715	145350278844825	4	4	115895115013995	0.647920373542356	0.962832326704493	0.685714285714286	1	0.344545484198922	0.625	0.473143410654922	0.834503666139332	0.373940352688264	0.487956389154363	10	10	0.778430284906582	0.306626284222528	0.998811209387781	0.352681374353201	1	-0.479966356666882	0.37	0.803061902236712	0.620304959836416	0.759694531005848	0.5442631930447	10	10	113505085869518	0.311548947069657
mmu-miR-190b-5p	200287	267983	0.988748495219142	109856245624426	0.923496933966872	0.981838352467793	9	10	0.926707555340661	0.536724159440352	0.961055113534457	0.660720084868692	1	-0.289560256450709	0.433333333333333	0.610964164864746	0.752520363078946	0.710325546575544	0.650827663649575	4	4	0.90654076540961	0.552430521935136	0.940159232862864	0.885714285714286	1	-0.451977103137326	0.5625	111173914488617	102560621920898	110086819018631	0.888152045313827	10	10	106152100986742	0.666786888618325	0.998811209387781	0.68421052631579	1	0.195792447339317	0.56	0.77808584443404	0.537613845830304	0.63832694234487	0.503145042252102	10	10	118137910351639	0.164236483341304
mmu-miR-1927	6.39636e-07	0.000119012	0.0348996090901704	0.104907811854192	0	0.0367192263553702	9	10	0.952632581623793	0.210836615450479	0.961055113534457	0.295917952819399	1	-0.583278182518756	0.366666666666667	0.0989846619127495	0.109463818715989	0.120802764784117	0.107830694922835	4	4	0.992762718179841	0.871452841953349	0.987566646323469	0.771503409140308	1	-0.119922251647115	0.40625	0.244085483798691	0.240690293929875	0.254876384148926	0.204271468423139	10	10	100235613762504	0.949413079664014	0.998811209387781	0.795936261880534	1	0.0287875199407018	0.54	0.0688465516188308	0.0146801469653247	0.0471605110691155	0	10	10	103825901946012	0.064849519606042
mmu-miR-1931	5.15254e-09	1.27481e-09	0.258859142136178	0.32897827064315	0.25693375346341	0.238965066897727	9	10	0.952559338553319	0.5463390179736	0.961055113534457	0.968239191149408	1	-0.274685721974575	0.511111111111111	0.136064352208014	0.168242348327124	0.15244101990534	0.121074114990383	4	4	0.97794280985695	0.655973565358634	0.966840158832163	1	1	-0.340022582579169	0.5	0.335919720195457	0.298456683714522	0.315065561555825	0.240524415282859	10	10	10263074883662	0.700872741291499	0.998811209387781	0.52884886011821	1	0.174570832816638	0.59	0.433175697069582	0.516317636494229	0.512304786958244	0.431531688018813	10	10	0.943999539269732	0.574754386883354
mmu-miR-1933-3p	7.98979e-06	1.54937e-05	0.250411410724696	0.118122930588164	0.291493314449423	0.0848379213714013	9	10	109603090599325	0.0576077887278668	0.961055113534457	0.0450769820711791	1	0.952047894448644	0.777777777777778	0.0683197082602405	0.0194823425551491	0.0613649556565225	0	4	4	103443096405747	0.327987056739001	0.906924328395442	0.408351969325938	0.952781405066597	0.778504799472661	0.6875	0.0795499304385596	0.0559750413051293	0.0304816982182378	0.053561664478108	10	10	101647511013182	0.57456431948617	0.998811209387781	0.905371170140997	1	0.257021933261537	0.52	0.107941172096295	0.0378179989597845	0.0947205906803628	0	10	10	104980630922817	0.0511329720194838
mmu-miR-1934-5p	1.17689e+08	1.47016e+08	0.669213409444246	0.919635546748759	0.713665368969454	0.687928409823562	9	10	0.840650402196295	0.286261481882571	0.961055113534457	1	1	-0.492250467770564	0.5	18960694006717	180141334713339	209227217681627	18762893052526	4	4	106781080570916	0.805217407904378	0.976884064055265	0.685714285714286	1	0.18448541159548	0.625	169453382141873	150242594991565	181398948451539	146183665416357	10	10	114243166421686	0.280256043818159	0.998811209387781	0.165493948775683	1	0.498852289548944	0.69	143186096044937	121584197320906	12830688153008	120931735070986	10	10	116152401858708	0.432015657659635
mmu-miR-193a-3p	223091	297800	103379724976307	107474560077599	108137105708067	110956087556312	9	10	0.752892863742095	0.518899318423583	0.961055113534457	0.182316135876507	1	-0.305501517246538	0.311111111111111	559058902421766	516484290909934	555952443014399	456993725248802	4	4	134326701734151	0.694831245182665	0.969815366244023	0.485714285714286	0.952781405066597	0.298548749370911	0.6875	789854528730361	867314971108459	799736343280077	858516714551929	10	10	0.584548881252023	0.0956168791203448	0.998811209387781	0.143140141592154	1	-0.788900179845212	0.3	828032664197611	855320584377261	855689504190003	87284846252083	10	10	0.827666114433902	0.662820948982447
mmu-miR-193b-3p	0.000141043158120163	0.000164050198097211	19712057196609	309659871637727	182864534454342	237946163164018	9	10	0.458377140568019	0.10642793640166	0.961055113534457	0.211024269847799	1	-0.769294101787373	0.322222222222222	618487158945797	49788421718059	580134910603751	492388807858075	4	4	230701825150191	0.0836878321459794	0.846748237366961	0.0571428571428571	0.632106038291605	148297098066909	0.9375	602941974442875	622312345278325	631218287536148	602226027207866	10	10	0.874358172161431	0.75779228090982	0.998811209387781	0.911797181147026	1	-0.14038856642159	0.52	676507520792077	636950783074641	675376568157041	673320279530454	10	10	131545999718946	0.534410072986269
mmu-miR-193b-5p	8.94123	13.6134	0.0564486409119094	0.484352258781281	0.0504022747487936	0.0980669581207677	9	10	0.743341150950547	0.11988937752256	0.961055113534457	0.329261738129275	1	-0.746226750044696	0.366666666666667	192465896331925	233632167250389	204126294774639	251654722734419	4	4	0.751756473272319	0.404225608088462	0.915063562917748	0.342857142857143	0.897282229965157	-0.634762268745212	0.25	191391090496904	158899618083375	180650341770396	131377321527021	10	10	125259039741433	0.464742461639082	0.998811209387781	0.435872177358246	1	0.334566646036492	0.61	236294038991941	25732216735453	226831195018702	264983463611286	10	10	0.864368688091697	0.659574419019174
mmu-miR-1941-3p	478.712	686.094	0.233776591301303	0.559664837497082	0.19815808177051	0.153716027856356	9	10	0.797807037012054	0.209330601109783	0.961055113534457	0.712821214605835	1	-0.585599515628104	0.444444444444444	0.831481378625328	109619077981943	0.878994039590066	105730917482922	4	4	0.832366379507961	0.613759003156824	0.949215270400753	0.485714285714286	0.952781405066597	-0.393023326829484	0.3125	16629690220642	179651762757034	173595571279659	199170806066918	10	10	0.91158645576324	0.666603643119031	0.998811209387781	0.911797181147026	1	-0.196107336940395	0.48	2341424245903	203437324820594	261636987065511	189086868751777	10	10	123717621074468	0.503067077903836
mmu-miR-1941-5p	117.638	172.255	0.0989996962228021	0.475012780981536	0.0753530403255109	0.18713426708612	9	10	0.770564119569349	0.10034787567483	0.961055113534457	0.171190318995659	1	-0.792626554211888	0.311111111111111	0.492279536696243	115255301932135	0.466712225123033	117642182655275	4	4	0.632758337597186	0.127338279456448	0.846748237366961	0.114285714285714	0.766428571428571	-132391485740751	0.125	205073750957558	169130583345964	198039750423019	152549781094514	10	10	128292041447615	0.345702024603788	0.998811209387781	0.435872177358246	1	0.433098900324339	0.61	263712521540226	296489100453929	277511198067428	312221797074205	10	10	0.796769435407881	0.593093738203566
mmu-miR-1945	0.00369077	0.000632388	0.112729567906163	0.214207662194399	0.0991029654697735	0.132161350343333	9	10	0.932077554342697	0.307271157209715	0.961055113534457	0.539579092502513	1	-0.470204781039206	0.411111111111111	0.21870635328455	0.162280544633804	0.195082969872633	0.117216067872492	4	4	103988631031931	0.63319259784012	0.954235473992203	0.663117245320382	1	0.364243279589315	0.625	0.17847012004369	0.2861474048223	0.174253890788898	0.253706015507971	10	10	0.92808105491233	0.0873118755463265	0.998811209387781	0.123005477494642	1	-0.813990931493108	0.29	0.241146754482012	0.10978579932054	0.211025123379043	0.0786939339499143	10	10	109532648178064	0.0271381776750428
mmu-miR-1946b	1.85428e-06	3.75434e-06	0.0575273472286952	0.196563227466304	0	0.167295138215975	9	10	0.908125832091908	0.0464737053477622	0.961055113534457	0.10699150338799	1	-0.977675647389599	0.283333333333333	0.107190131779195	0.0194823425551491	0.0709494748423082	0	4	4	106268041187488	0.257701725765862	0.848188079781683	0.21860373720806	0.897282229965157	0.95048462513458	0.78125	0.180696720171812	0.0812360153715189	0.183888413400682	0.053561664478108	10	10	107137289675572	0.0554057567068445	0.998811209387781	0.0485131141758636	1	0.916227193321489	0.765	0.116343600051689	0.261192975663921	0.134800917659503	0.300763865771272	10	10	0.904473804101375	0.0233756902893272
mmu-miR-1948-5p	5.55112e-18	4.57671e-17	129626599055471	111809798150749	144137867234529	1319147031005	9	10	113144621774033	0.510504995068526	0.961055113534457	0.288275905627582	1	0.305752179806121	0.65	0.0441764322916638	0.0194823425551491	0	0	4	4	101726396772951	0.63519877113971	0.954577424976063	1	1	0.361656118482592	0.53125	0.0680512652770959	0.0514533121084235	0.0618456178498907	0.0297472554487615	10	10	101157125946463	0.586703342407281	0.998811209387781	0.662916617516107	1	0.247598014596831	0.56	0.04772019647624	0.0229784679975426	0	0	10	10	101729755901154	0.384309195990578
mmu-miR-1949	196.728	286.603	0.704226282436391	0.525052948200536	0.477802267016527	0.466213974074774	9	10	113223492759163	0.49993217865564	0.961055113534457	0.719695165515599	1	0.332010121630073	0.555555555555556	0.501179065082209	0.865748752614019	0.508011195389398	0.534093402258549	4	4	0.776700506817297	0.40037181426701	0.915063562917748	0.685714285714286	1	-0.673844465507218	0.375	195647331024534	186270846018788	192977668513819	207233384951652	10	10	106715138510346	0.699186340023903	0.998811209387781	0.970512459676546	1	0.176086722511492	0.51	0.84722051761339	0.885169813401202	0.732763158357586	0.594135196928756	10	10	0.974038500994011	0.909344687958311
mmu-miR-1958	4.73651e-07	9.99542e-07	0.148217921778114	0.114660769732264	0.159579846971894	0.0851857514513777	9	10	10235326698318	0.514330181887184	0.961055113534457	0.51177191094774	1	0.303200383379751	0.594444444444444	0.0198073274574741	0.0496720340462797	0	0.0451420545448069	4	4	0.97951215021186	0.43093162895744	0.915063562917748	0.408351969325938	0.952781405066597	-0.602510918120241	0.3125	0.21974670658452	0.200127457238227	0.242586470459965	0.210175551472524	10	10	10136919147234	0.746487355757083	0.998811209387781	0.545198510180071	1	0.14709302008815	0.585	0.00966891377739516	0.0591747738587127	0	0	10	10	0.966267230076208	0.149155608065775
mmu-miR-195a-3p	6.13173e+07	7.72692e+07	0.458179353658899	0.739383500032207	0.393441749781226	0.80535410219633	9	10	0.822903893272582	0.0734734552585565	0.961055113534457	0.133300136396112	1	-0.862312320974852	0.288888888888889	117868235170254	101608574432117	110957584980899	0.983606934250351	4	4	111929987694632	0.542781379717941	0.937622114515064	0.885714285714286	1	0.465920211524884	0.5625	0.508182270940481	0.593337074577246	0.536802889496595	0.58721556138535	10	10	0.942683378957942	0.596911468252162	0.998811209387781	0.52884886011821	1	-0.241026690538266	0.41	146421405964159	136056214071852	162206016789162	153403513997667	10	10	107448989787864	0.671926740324555
mmu-miR-1960	7.49952e-06	1.45676e-05	0.0370595431573643	0.107231304457437	0	0.0886014497711387	9	10	0.952524587658198	0.0656188564037883	0.961055113534457	0.0980703026911537	1	-0.889197919799746	0.277777777777778	0.132498761640988	0.0538998057035326	0.120802764784117	0.066574664209728	4	4	105599203717642	0.117421981924131	0.846748237366961	0.114285714285714	0.766428571428571	136448150322591	0.875	0.208350505858484	0.245516845382887	0.168275778395028	0.243568895619837	10	10	0.974567258979587	0.557643714642941	0.998811209387781	0.435872177358246	1	-0.267686640351428	0.39	0.181301040345791	0.184312257357397	0.160327418151556	0.14784945528347	10	10	0.997914960140187	0.965277965029363
mmu-miR-196a-1-3p	6.85238e-19	6.83586e-18	0.00560025274986596	0.0861776675660856	0	0	9	10	0.945679078570846	0.374951174021568	0.961055113534457	1	1	-0.405685437371765	0.5	0	0.0138049895497149	0	0	4	4	0.99047674656148	NA	NA	NA	NA	-0.707106781186547	0.375	0	0.0957055375707911	0	0	10	10	0.935814483506323	NA	NA	NA	NA	-0.620592593462031	0.35	0	0.0108133637240551	0	0	10	10	0.992532766780146	NA
mmu-miR-196a-2-3p	2.11673e-14	1.01674e-13	0.00768015142993656	0.238395685137155	0	0	9	10	0.852212115145207	0.331420218867764	0.961055113534457	0.562983207694953	1	-0.446155790755073	0.444444444444444	0	0.0271010067738763	0	0	4	4	0.981390351796745	NA	NA	NA	NA	-0.707106781186547	0.375	0.0146436053042319	0.334404562532327	0	0.117391105664289	10	10	0.8012026193151	0.176964639189472	0.998811209387781	0.0183612357946999	1	-0.654911562654872	0.21	0.0406815654098714	0.221674477293783	0	0	10	10	0.882095699017686	0.165987675171746
mmu-miR-1970	6.08316e-11	1.79063e-10	0.00745387383533341	0.0370669121144551	0	0	9	10	0.979683034329851	0.220889303250792	0.961055113534457	0.330554543864976	1	-0.569876584087125	0.4	0.0227641519600795	0.0138049895497149	0	0	4	4	100622934030397	0.750292917637861	0.969815366244023	1	1	0.237955283113207	0.53125	0.0358163252557665	0.0296315044889662	0	0	10	10	100429619336837	0.778528731523953	0.998811209387781	0.96597211956309	1	0.127770813222906	0.51	0.0294408813926548	0.082931402738316	0	0.0797266212566162	10	10	0.963602123954038	0.0899022595890706
mmu-miR-1981-3p	4.37637e-05	8.22271e-05	0.0901101342740981	0.155661423326686	0.069121362869429	0.0953967807702837	9	10	0.955580097296908	0.244162514603931	0.961055113534457	0.34562123722276	1	-0.541945405943886	0.366666666666667	0.213011966054606	0.145322196241672	0.233625512894525	0.0863670017421441	4	4	104803708644151	0.458746857682749	0.915063562917748	0.342857142857143	0.897282229965157	0.564480287073092	0.75	0.00968786391450464	0.0783297244630502	0	0.0590913883897014	10	10	0.953535224689395	0.0304592591882227	0.998811209387781	0.0168946999095399	1	-110386953637872	0.215	0.0918219442220816	0.0727249220661747	0.059334300356018	0.0439232165734244	10	10	10133250446192	0.667207114435554
mmu-miR-1981-5p	1.03941e+08	1.30125e+08	413916891534021	435073072798347	439394129115364	428669521484538	9	10	0.863601819083477	0.542512219461727	0.961055113534457	0.842105263157895	1	-0.282975763648149	0.466666666666667	600206097167295	571248041383734	596722144185152	586688592558058	4	4	122228486485108	0.543314470419669	0.937622114515064	0.885714285714286	1	0.461836305420277	0.5625	352111721983669	400628155725867	34200813329355	392528153944362	10	10	0.714415686129821	0.171537117898504	0.998811209387781	0.165493948775683	1	-0.637609613913404	0.31	447444262763199	467439197452302	466126301305424	492619815763928	10	10	0.870581128914922	0.718981046534323
mmu-miR-1982-3p	0.00324806	0.000558199	0.273375641846477	0.436873034949189	0.241377714244548	0.336324562352764	9	10	0.892857971651239	0.14514775234718	0.961055113534457	0.112754118946069	1	-0.687634319906928	0.277777777777778	163025185048425	0.962837632745199	163111215716199	103309516343253	4	4	158822379746926	0.0238069002729985	0.846748237366961	0.0285714285714286	0.578436657681941	25925266375962	1	0.259871521486666	0.282640931448646	0.22714637760102	0.237736173217877	10	10	0.984341339527842	0.809554994125187	0.998811209387781	0.650024629906101	1	-0.109404424481844	0.435	0.287155407827941	0.254551817740367	0.224712095300434	0.207851788764637	10	10	102285638044845	0.700533432079926
mmu-miR-199a-3p	5.68101e+07	7.17469e+07	963255035491531	927729954296035	983197379764732	929008797465922	9	10	127920795173735	0.174085815918289	0.961055113534457	0.211024269847799	1	0.644514991247506	0.677777777777778	584495056807036	680011254871657	591319473452317	600719501158164	4	4	0.51578367605069	0.425555871108354	0.915063562917748	0.885714285714286	1	-0.630628038648199	0.4375	913010838818363	932760831212456	912397196337124	929905961656339	10	10	0.872060466256043	0.595913929690604	0.998811209387781	0.630528913810648	1	-0.24156974503277	0.43	104492915092334	952838919906312	104753259427905	100222658746982	10	10	189329905635966	0.0653342957615128
mmu-miR-199a-5p	7.08232e+08	8.65868e+08	61800540004128	650727446218972	621740972803385	655625518959855	9	10	0.797070664905229	0.200724197111145	0.961055113534457	0.277511961722488	1	-0.605357756777656	0.344444444444444	354616933870085	303528520478327	30743555959578	226950883659689	4	4	142492317076967	0.641769138536083	0.959052705140765	0.342857142857143	0.897282229965157	0.34719128628573	0.75	597076841490917	637756571455235	631416159354023	638039411312429	10	10	0.754296010378669	0.270589028187898	0.998811209387781	0.795936261880534	1	-0.519272438384017	0.46	720935921033164	628751137351228	71448679186044	634446042991341	10	10	189454031069071	0.137660927101855
mmu-miR-199b-3p	5.74144e+07	7.24305e+07	963148944403146	927628784864679	983108234896781	928890781797342	9	10	127916431316343	0.174234949543571	0.961055113534457	0.211024269847799	1	0.644285772428623	0.677777777777778	584337091058012	679820209033893	59120906838383	600552153051333	4	4	0.51590195555928	0.425810284352576	0.915063562917748	0.885714285714286	1	-0.630179205650278	0.4375	912863189139158	932606901713078	912273514724661	929773795092779	10	10	0.872098426475936	0.59618623636107	0.998811209387781	0.630528913810648	1	-0.241388998116002	0.43	104474000878973	952664156967134	104733536945333	100209116633792	10	10	189311036257599	0.0654380672205915
mmu-miR-19a-3p	0.000529050540989588	0.000605533420793665	36028035931755	340774510670909	336055120150354	345585744745688	9	10	114477056834694	0.500929103142167	0.961055113534457	0.780185758513932	1	0.324550870041888	0.544444444444444	124287422984509	108319272781893	0.789799286802809	0.736177693744086	4	4	111704050631549	0.832058198113268	0.978846337121084	0.685714285714286	1	0.156744950920924	0.625	401358495869628	406527836805274	411401045387067	399823131834615	10	10	0.964803195481029	0.896594655425432	0.998811209387781	0.853428305440689	1	-0.0590231454588949	0.53	153326157947052	142556036454992	152172598908496	145726476088727	10	10	10775099674268	0.696621148021918
mmu-miR-19b-1-5p	1.22396e+08	1.52397e+08	187507838480459	203039330405446	175561105268434	206521767356509	9	10	0.897936345104288	0.364117456799354	0.961055113534457	0.24280672887484	1	-0.44408003702479	0.333333333333333	0.667992462191883	0.567413266444617	0.542827807487504	0.512957373563858	4	4	107220383156062	0.779176535004831	0.976314475097718	0.885714285714286	1	0.207650791635507	0.5625	208964150803867	217946944128296	221982679220477	225655858430871	10	10	0.939634810507358	0.767702084729221	0.998811209387781	0.970512459676546	1	-0.134622163368729	0.51	0.820199496957704	0.660810795032665	0.771945758774558	0.680665542947726	10	10	111681382196694	0.231729428258044
mmu-miR-19b-3p	4.03453e+08	4.95363e+08	729641395347795	710001640913808	756874901796506	715650093163522	9	10	114583359664987	0.419150009549391	0.961055113534457	0.496698348091537	1	0.395643283520863	0.6	404898133189673	396017460108706	341630599834339	352339554661762	4	4	106349019395552	0.930816606424679	0.999309980022585	0.885714285714286	1	0.0641209274200299	0.5625	716671562920023	739014247479115	737581503676225	735083138057349	10	10	0.856528498914431	0.58706689697761	0.998811209387781	0.970512459676546	1	-0.248602756626473	0.51	458037223516286	439506064230987	457475118494574	483622785383245	10	10	113706252915001	0.645454537191851
mmu-miR-1a-1-5p	6.39618e-07	1.33749e-06	0.587814699805381	0.312674278770076	0.0753530403255109	0.168474002263097	9	10	121011186663377	0.419762256851372	0.961055113534457	0.710868802915877	1	0.399832486203659	0.444444444444444	0.336945274881137	0.998296734862672	0.350274479918464	0.484950523144905	4	4	0.632285719079104	0.353984835062332	0.915063562917748	0.342857142857143	0.897282229965157	-0.772091968319238	0.25	0.503329832111597	0.703626350031653	0.50127399159462	0.587211254920291	10	10	0.870371656937097	0.452811203778441	0.998811209387781	0.496129714942817	1	-0.345260320257704	0.405	317218801104853	184117176918841	317753394961358	221715983414196	10	10	251579826636836	0.0191309012134818
mmu-miR-1a-2-5p	1.0312e-10	2.98945e-10	0.103450701608062	0.0391213399258626	0	0	9	10	104559877910521	0.307765230170789	0.961055113534457	0.509027574045694	1	0.511794613159805	0.583333333333333	0	0.0642790678350997	0	0	4	4	0.956423134408947	NA	NA	NA	NA	-0.707106781186548	0.375	0.0648251096958886	0.109381680764297	0.0246261779511659	0.0640116171589676	10	10	0.969587785110052	0.520288509760838	0.998811209387781	0.662916617516107	1	-0.295754959550445	0.44	0.664355607039616	0.401229263593206	0.643881176522241	0.258124013991169	10	10	120007647399304	0.135871128124899
mmu-miR-1b-3p	0.00406704	0.00693754	0.304003213045233	0.245562459035169	0.303253071540153	0.201025378634247	9	10	104133968607184	0.479530744874948	0.961055113534457	0.315378120331681	1	0.328353335602418	0.644444444444444	0.466477968018703	0.275021063565821	0.346403992086594	0.304411389040183	4	4	114191629707876	0.38510142337632	0.915063562917748	0.685714285714286	1	0.685039931432739	0.625	0.194495618332705	0.191712305340602	0.145859522878782	0.210534381022386	10	10	100193110774464	0.964642536992864	0.998811209387781	0.849883508700099	1	0.0201878889373821	0.47	0.115299506728749	0.0941893470289739	0.113238575831067	0.0899664444069748	10	10	101474002601058	0.601757801405967
mmu-miR-200a-3p	93029.1	125055	353545427850856	459008346528163	35124356169274	438009077771152	9	10	0.481420944381289	0.0964129270697909	0.961055113534457	0.0434735543094676	1	-0.800437798226586	0.222222222222222	452321791146839	452140084248779	422560966647274	444566384196376	4	4	100126028973927	0.999312952295408	0.999980447087656	0.885714285714286	1	0.000638974005883149	0.4375	560529234610898	619598581974872	583358894643303	613543476863807	10	10	0.664023647902727	0.328611955714499	0.998811209387781	0.48125094719522	1	-0.449637866709963	0.4	419349706416162	342143725476465	439127604142002	421769898770896	10	10	170770622320503	0.274678940093523
mmu-miR-200a-5p	614.702	877.709	150301340512062	24354326338574	145168596808858	172427505528935	9	10	0.523978954047708	0.114861856144353	0.961055113534457	0.156400874667129	1	-0.753334408840949	0.3	264029057091328	297827393140085	231356527627251	297295804862989	4	4	0.791146425923871	0.852033575026632	0.984103364912354	0.685714285714286	1	-0.137786859974613	0.375	33378713499651	439926640400155	345302085413955	423346372724857	10	10	0.479168490288917	0.0344188468009315	0.998811209387781	0.0114962436943861	1	-102786749441891	0.17	300917806266166	251688616991568	343171542262622	318825649030109	10	10	140667777668989	0.424568885072892
mmu-miR-200b-3p	492.674	705.224	556708060114194	663397940926869	570828237628328	61339366273751	9	10	0.477343987214243	0.112953656736903	0.961055113534457	0.315378120331681	1	-0.755967449114289	0.355555555555556	659109645167293	740714028155427	659645472634014	745502683905005	4	4	0.567997376053604	0.71027736399314	0.969815366244023	0.885714285714286	1	-0.277793331878946	0.4375	795263055311461	897666316451283	839306882901523	866203757044214	10	10	0.491739921353064	0.0814938457865841	0.998811209387781	0.0354629890233605	1	-0.841232158633419	0.22	730151553823398	623302408707663	810983551083305	757530015183582	10	10	209723924968733	0.26452712163244
mmu-miR-200b-5p	0.230293	3.55823	0.219321998307195	0.681627286926463	0.215189647269445	0.259383480433233	9	10	0.72582553179864	0.19069874845932	0.961055113534457	0.315378120331681	1	-0.614623732959783	0.355555555555556	181454584476192	140643195872226	134521237678917	136538679913477	4	4	132694988560455	0.746333150088807	0.969815366244023	0.885714285714286	1	0.241407565527467	0.5625	119390707958791	179144872596733	113362806625581	168824675071116	10	10	0.660879135088963	0.0637646497593536	0.998811209387781	0.0892095520578493	1	-0.883411073898313	0.27	139166539560773	1065188495952	134584897829391	122245807823661	10	10	125394745888144	0.36911160141238
mmu-miR-200c-3p	22.8192	34.3786	55737142594976	653628187137237	55197499480879	568349153222769	9	10	0.513142842952426	0.171245520765137	0.961055113534457	0.548961874039274	1	-0.645196237592394	0.411111111111111	66658259431031	782083931775384	660291620596847	789824501855856	4	4	0.449062023347624	0.60422757226442	0.949215270400753	0.485714285714286	0.952781405066597	-0.387117908696934	0.3125	92251034379003	997708087704459	937692526045715	996902000976328	10	10	0.593789118634495	0.0849721477384196	0.998811209387781	0.0630128385546342	1	-0.842954684478118	0.25	932216661656454	826344971059616	999862910603491	973259338466718	10	10	2083078064188	0.328706658543535
mmu-miR-200c-5p	0.0347214	0.0570246	0.0734584607303348	0.198791264602273	0.0504022747487936	0.0367192263553702	9	10	0.91679253121485	0.371948207038808	0.961055113534457	0.896978963166267	1	-0.408397726648602	0.477777777777778	0.236722792709314	0.233558133807609	0.210427760103427	0.117216067872492	4	4	100219598203959	0.988762159642834	0.999980447087656	1	1	0.0103944439824082	0.5	0.722513366265015	0.880969857560217	0.738125356381986	0.933074719471936	10	10	0.895983151617177	0.339906588371597	0.998811209387781	0.352681374353201	1	-0.438775999183066	0.37	0.65443535869743	0.497544405061177	0.684976784815479	0.546896592769378	10	10	111488194699071	0.438909323876124
mmu-miR-201-3p	4.84139e-12	1.62512e-11	0.149264213607166	0.108243757019455	0.146964929956223	0.0917342865824667	9	10	102884129616927	0.462219424624837	0.961055113534457	0.201666004151817	1	0.339511969064698	0.677777777777778	0.0731119678531333	0.0953486351995892	0.0709494748423082	0.0389646851102983	4	4	0.984704893431677	0.78986051750168	0.976884064055265	0.882420114075504	1	-0.201201859720903	0.5625	0.0645809831523166	0.0748724470688293	0.0611264180999321	0.0427604541700619	10	10	0.992891883815406	0.794480094839366	0.998811209387781	1	1	-0.11846574963537	0.5	0.15778328213278	0.0502179935455722	0.0820536983444866	0	10	10	107740845250124	0.202838941434534
mmu-miR-202-3p	2.49753e-21	6.99307e-20	0.0110114406077526	0.0537020333777967	0	0	9	10	0.970842658971387	0.321425362117065	0.961055113534457	0.390601413712056	1	-0.455814189321612	0.411111111111111	0.369651154928227	0.33282588060726	0.42493798973179	0.324561089267609	4	4	102585389602038	0.808980938582716	0.978620684441098	0.885714285714286	1	0.178750359593402	0.5625	0.476334046240063	0.44567473270479	0.463912362170188	0.435520388979158	10	10	102147883622996	0.8144849667391	0.998811209387781	0.705351372063505	1	0.106486422971779	0.555	0.0162266216088197	0.0270046352357294	0	0	10	10	0.992557086929997	0.636485886185221
mmu-miR-203-5p	1.98058e+08	2.45541e+08	251359754248305	279360858951419	281064964311318	287810944467337	9	10	0.823584710875354	0.417820801991637	0.961055113534457	0.719695165515599	1	-0.396410884741361	0.444444444444444	0.709471939632646	0.710826682194305	0.599692415770864	0.525651661105659	4	4	0.999061404769321	0.997125877259893	0.999980447087656	1	1	-0.00266027345087461	0.5	229432850747204	24262887484785	272496047460429	243522838551693	10	10	0.912590638131059	0.701164230328611	0.998811209387781	0.853428305440689	1	-0.175361802921213	0.53	204865002583839	18246638525962	225673494207649	178391855243814	10	10	116795620089272	0.513105062442869
mmu-miR-204-3p	0.000105755	0.000193323	0.122199446032932	0.386741961470407	0.0785778899800613	0.0367192263553702	9	10	0.832462670216472	0.289838948798375	0.961055113534457	0.932392603125405	1	-0.488291106160279	0.516666666666667	641246878462926	628446121143837	655807634272276	654036766755456	4	4	109278347547344	0.878439816749561	0.987566646323469	1	1	0.113051918052373	0.5	161560375108387	206532133661763	147847690721381	203314217288449	10	10	0.732186162894371	0.191980243026832	0.998811209387781	0.143140141592154	1	-0.606272025109881	0.3	168141438132363	153847794032594	164373318265284	169146149057797	10	10	110415020193375	0.6346585873756
mmu-miR-204-5p	3.25015e+09	3.8907e+09	290556110381771	369580039398875	270845033658558	273748124786046	9	10	0.578248173843608	0.463188246738443	0.961055113534457	0.842105263157895	1	-0.33636911780716	0.466666666666667	12284174517704	124395684714551	120214599428274	12719295995493	4	4	0.897887155216396	0.817896887659124	0.978846337121084	0.885714285714286	1	-0.1701968762025	0.4375	801938773443432	783824152903783	823805250085278	81121278773216	10	10	113378430676516	0.656655882318441	0.998811209387781	0.68421052631579	1	0.20218981577313	0.56	765040424570088	681722491556885	794924793239971	710997019326055	10	10	178160724510638	0.112993285459254
mmu-miR-205-3p	4.17592e-15	2.21942e-14	0.012035899523734	0.187105149935297	0	0	9	10	0.885725002637442	0.23452389751774	0.961055113534457	0.276830123485007	1	-0.553587687659979	0.388888888888889	0.0717153943580413	0.174950099871363	0	0	4	4	0.930943356557443	0.6142311623218	0.949215270400753	1	1	-0.386072478738287	0.46875	145495732580503	163628286483234	161642361103825	187733768823934	10	10	0.881892346858896	0.577203272674957	0.998811209387781	0.435872177358246	1	-0.253918150445857	0.39	0.561741036816056	0.364688713783919	0.646687821947753	0.439005429221773	10	10	114635376043078	0.215798846967093
mmu-miR-205-5p	19614	26934.1	379081337969335	503465959003344	369565982329	376676818098661	9	10	0.422245452200637	0.252146490274932	0.961055113534457	0.904825824330468	1	-0.530768157227334	0.477777777777778	487097108163056	497239801592377	370175686491521	357582217046306	4	4	0.932110607709618	0.967015443171134	0.999309980022585	0.885714285714286	1	-0.0305114884906945	0.5625	10854821782	115369161164102	119413426160189	121869709512602	10	10	0.623259842320872	0.578485699756801	0.998811209387781	0.68421052631579	1	-0.254405861834255	0.44	953502944766267	832101207959328	10429914615701	100576141101995	10	10	231982723638065	0.328805815740839
mmu-miR-206-5p	2.23568e-18	2.05786e-17	0.0061308859438444	0.0137289847085715	0	0	9	10	0.994747243490603	0.501044486586345	0.961055113534457	0.562983207694953	1	-0.309184110702665	0.444444444444444	0	0.0138049895497149	0	0	4	4	0.99047674656148	NA	NA	NA	NA	-0.707106781186547	0.375	0.00726954223025918	0	0	0	10	10	100505157911932	NA	NA	NA	NA	0.447213595499958	0.55	0.0945967095760949	0.0272214237821883	0.0329048875884519	0	10	10	104780865632595	0.175853107433034
mmu-miR-208a-3p	7.30633e-12	2.13971e-11	0.324057360520261	0.632425137075033	0.0850261941160076	0.224286642947898	9	10	0.807554886825388	0.403228200333671	0.961055113534457	0.869715172607679	1	-0.384457805295762	0.472222222222222	0.246316257999473	137944415778473	0.254623177118042	0.43035545071025	4	4	0.45592616157495	0.371353719807284	0.915063562917748	0.685714285714286	1	-0.739170024811372	0.375	297210780334186	287778601104397	295340947726926	308531613741451	10	10	106756343089409	0.891461465909045	0.998811209387781	0.911797181147026	1	0.0619138092228034	0.48	0.125418986553389	0.21536731171615	0.0922337858905384	0.0283962155840372	10	10	0.939556401894076	0.576251419969105
mmu-miR-20a-3p	3.22172e+08	3.96413e+07	160045044355322	188135629390009	157934942054279	180250708174399	9	10	0.823074056982338	0.153100523512073	0.961055113534457	0.182316135876507	1	-0.685811727435163	0.311111111111111	0.751643425328662	0.449196681194817	0.625472015903885	0.394688170633798	4	4	123323414893514	0.401728962324673	0.915063562917748	0.485714285714286	0.952781405066597	0.657810706803953	0.6875	173455225345176	186182600106139	182806878656391	187732553358278	10	10	0.915559944830898	0.617000736245753	0.998811209387781	1	1	-0.228666222334662	0.5	0.721501449015327	0.591448675624708	0.79491912736315	0.525800469809457	10	10	109433373095763	0.476396063867583
mmu-miR-20a-5p	0.0015054709584158	0.00168777408228646	867318248151817	82232149737004	861226572145479	832002912858802	9	10	136600949132728	0.0634641902933065	0.961055113534457	0.053475935828877	1	0.978437379188991	0.766666666666667	549183432127201	564481661373862	519289818833597	529832092928473	4	4	0.899389351119104	0.869908837626279	0.987566646323469	0.885714285714286	1	-0.121277787178635	0.5625	889320413800864	893252981909145	911320270193944	891259300873771	10	10	0.973109674791281	0.92687956421944	0.998811209387781	0.630528913810648	1	-0.0417056500077637	0.57	603012469228793	595129472530441	617565774753441	588872831887687	10	10	105616114107581	0.829639208065134
mmu-miR-20b-3p	2.75541e-09	6.90656e-09	0.394209047239904	0.991133619269507	0.159579846971894	0.352758291288862	9	10	0.661161868985408	0.28815742637553	0.961055113534457	0.130742184171834	1	-0.490899060161403	0.288888888888889	0.939498113252851	0.73007076752705	0.275647004008835	0.075932060445576	4	4	115622914649953	0.839092670101484	0.978846337121084	0.309424060364659	0.897282229965157	0.149954122366797	0.75	385683252072207	433378834801223	448263855332108	452876481025831	10	10	0.718492086861966	0.464130634017434	0.998811209387781	0.853428305440689	1	-0.337389455190987	0.47	0.160674102848254	0.279029795700713	0.163834838120822	0.207015440500392	10	10	0.921237029512867	0.192361671440166
mmu-miR-20b-5p	0.278882	0.445281	232188046247184	30993683639641	184710062124021	199130904985438	9	10	0.583381725111868	0.386823488451295	0.961055113534457	0.496698348091537	1	-0.399119192394647	0.4	198250966857547	229519343520974	0.787925004739268	0.921569404523104	4	4	0.805142602532141	0.878961926597309	0.987566646323469	0.685714285714286	1	-0.112460843137929	0.375	785987473820738	821449390938085	822746596734684	839258688889729	10	10	0.782076060835332	0.553962692122458	0.998811209387781	0.911797181147026	1	-0.270298685936978	0.48	155601054358938	189678761803277	152632323100207	143374353304257	10	10	0.789615888896101	0.374130860956592
mmu-miR-210-3p	2.12731e+09	2.55991e+08	389892097608684	402588930457468	386082195349095	387267114282046	9	10	0.915753789758138	0.464423178028894	0.961055113534457	0.660720084868692	1	-0.338678475555123	0.433333333333333	424891292340997	374514191783966	420060454496873	387757186338589	4	4	141791495665174	0.0753710675235795	0.846748237366961	0.114285714285714	0.766428571428571	151974664657286	0.875	388972550929981	40476531641321	410986459084332	397953520704104	10	10	0.896311644750907	0.484464519601171	0.998811209387781	0.853428305440689	1	-0.320432450070358	0.47	376517302592973	330802596876382	387415324176756	354625522847328	10	10	137282435921263	0.059832951055063
mmu-miR-210-5p	1.58888e-12	5.80902e-12	0.0551377732942507	0.0302613983625368	0.0504022747487936	0	9	10	10173925076294	0.388063284855378	0.961055113534457	0.439783256922655	1	0.415751560051827	0.6	0.0649046895466956	0.0194823425551491	0.0396146549149481	0	4	4	103198524734783	0.386317703113147	0.915063562917748	0.408351969325938	0.952781405066597	0.683192145479066	0.6875	0.0263211219338087	0.0902332936259124	0	0.0455114370908579	10	10	0.956666396202435	0.179050971080259	0.998811209387781	0.096160033383256	1	-0.633632300675129	0.3	0.041409278452694	0.0627978736853708	0.0245772141053067	0.0797266212566162	10	10	0.985283911337166	0.390106525716764
mmu-miR-212-3p	1.9038e-08	4.49705e-08	275501295231109	293793648168356	276365670901269	280543960136613	9	10	0.880916066197841	0.540143697173124	0.961055113534457	0.842105263157895	1	-0.291050715331539	0.466666666666667	872680180296928	841574363959164	873958525484461	857261193493104	4	4	124061731316336	0.596340976511154	0.949215270400753	1	1	0.408541006142625	0.5	275140794855017	303846979889601	28361768763929	292293137070665	10	10	0.819569470799601	0.36724514713157	0.998811209387781	0.52884886011821	1	-0.414652838312806	0.41	205526399710395	220260931559652	19183350357223	204729433403861	10	10	0.902910366784297	0.472096659770702
mmu-miR-214-3p	8.66029e+09	0.000102068512676171	56376022082797	59951254304142	561464707285953	603656889304519	9	10	0.780503376153255	0.200408478731909	0.961055113534457	0.156400874667129	1	-0.599632064026396	0.3	364402799255389	373197563565425	354248382953998	303496052945547	4	4	0.940860251688771	0.915023594329935	0.996572278817161	0.342857142857143	0.897282229965157	-0.0811026692178865	0.75	616363172700705	657235618749628	621582319611402	657681199839041	10	10	0.753289089836607	0.255244235700804	0.998811209387781	0.279861005867198	1	-0.526447611578468	0.35	813496865493608	780295857343975	831170167751301	85183970551323	10	10	125876596968132	0.578421756442207
mmu-miR-214-5p	3.70019e+09	4.42021e+09	0.906172447796183	108397030984497	0.80790195467955	101782005652943	9	10	0.884051388020883	0.239848266427559	0.961055113534457	0.400181861482171	1	-0.547629622879819	0.377777777777778	0.161088718887513	0.227522578529899	0.0851429588351071	0.0389646851102983	4	4	0.954995698686412	0.776744893979953	0.976314475097718	0.46782507728497	0.952781405066597	-0.214517565758639	0.6875	0.968259244329505	0.890191426039034	10223317941771	0.984297901829208	10	10	105560333833339	0.614782448334102	0.998811209387781	0.68421052631579	1	0.229618457522644	0.56	15261083014187	123012746520435	161197502800793	146710992790742	10	10	122771937561251	0.355052310646427
mmu-miR-216b-3p	1.81208e-16	1.14932e-15	0.0130541265851994	0.00528149171019924	0	0	9	10	100540211905646	0.46004342910329	0.961055113534457	0.520428784162906	1	0.357908391930853	0.561111111111111	0	0.0399242513099742	0	0	4	4	0.972706017992188	NA	NA	NA	NA	-0.707106781186548	0.375	0.00783367155804485	0.0538606101500966	0	0	10	10	0.968600102960366	0.355562798496085	0.998811209387781	0.584248553177213	1	-0.434286998978411	0.45	0.0115495535618161	0.00591352016634139	0	0	10	10	100391424136846	0.571741902821852
mmu-miR-217-3p	1.70807e-15	8.30875e-14	0.0376782402027429	0.0740869968747301	0	0.0572719639933259	9	10	0.975079154638554	0.391276029208374	0.961055113534457	0.507865941381084	1	-0.393952991413199	0.411111111111111	0.256912631990474	0.796450557181749	0.30812560496839	0.232251684739405	4	4	0.687991227641268	0.447286519755007	0.915063562917748	1	1	-0.613032195423029	0.5	0.0224281629882157	0.359676209434916	0	0	10	10	0.791549760887401	0.20772164544901	0.998811209387781	0.399430065830413	1	-0.606786759246891	0.4	0.0796087133119404	0.0619261263124956	0	0.0295676008317069	10	10	101233205569676	0.691255207881529
mmu-miR-218-1-3p	0.0787454	0.128227	0.0708087883146401	0.286360500957299	0	0.132121910982962	9	10	0.861216751888426	0.176864508066967	0.961055113534457	0.0528893820994338	1	-0.635034768411787	0.233333333333333	273209625667676	225306206892268	271922570888359	235622489087755	4	4	139381026762063	0.172129220739746	0.846748237366961	0.2	0.835019455252918	114413969719205	0.8125	0.284057764126854	0.552396583650427	0.229881205361768	0.422796951037935	10	10	0.830275009613627	0.115015008100546	0.998811209387781	0.143140141592154	1	-0.758521646033734	0.3	113365694973442	0.859207655832835	119112125633438	0.899027715529036	10	10	120953229795962	0.153380047647874
mmu-miR-218-2-3p	5.48021e-15	2.87273e-14	0.0535795277068971	0.121929712635828	0.0504022747487936	0.0324426361870113	9	10	0.953728024335982	0.344517728686401	0.961055113534457	0.762563090333883	1	-0.433721584583466	0.455555555555556	465927503064562	359009458773106	462717899013438	371171856208379	4	4	209824107308835	0.126434659590712	0.846748237366961	0.114285714285714	0.766428571428571	146622692202561	0.875	0.330200665916561	0.452839686687446	0.199039671914345	0.366427244682274	10	10	0.918505954519768	0.352963669185552	0.998811209387781	0.393048128342246	1	-0.426752873138641	0.38	0.367486728317154	0.362507779894239	0.327827608688988	0.35850234090773	10	10	100345710611583	0.967329539446484
mmu-miR-218-5p	5.12133e+09	6.08622e+09	351465692296069	407256134801235	289478111265122	377575650665513	9	10	0.679288141929139	0.41904334178948	0.961055113534457	0.719695165515599	1	-0.370755892039509	0.444444444444444	102639434793821	980176488011839	101648389758304	987692440831893	4	4	137762057916057	0.490424484659155	0.925678578660852	0.685714285714286	1	0.5310159499371	0.625	419630878815366	541840968805169	452065981457076	486796365636764	10	10	0.428658037577176	0.142593244191672	0.998811209387781	0.314999242243824	1	-0.68940415993239	0.36	478634221878854	484945814361693	479705773337827	515518817650704	10	10	0.957194541682773	0.929435271809357
mmu-miR-219a-1-3p	0.00520561875872854	0.00573517306623835	0.594550666732027	0.524885876254351	0.607460744159327	0.533101261152229	9	10	10494728107724	0.493368389990114	0.961055113534457	0.446967892788326	1	0.325427270045513	0.611111111111111	0.521560361408253	0.548724309366226	0.534362138147871	0.624610502760673	4	4	0.981347537118911	0.874961552617626	0.987566646323469	0.885714285714286	1	-0.116405321288572	0.4375	0.489532799056985	0.629120232203488	0.420329726047453	0.650962101841335	10	10	0.907778715274151	0.274877167094641	0.998811209387781	0.352681374353201	1	-0.504752837280498	0.37	0.396691643770121	0.318934221139124	0.367390842243652	0.325197672266381	10	10	105537624983571	0.483970280826018
mmu-miR-219a-2-3p	5.31233e-18	4.4515e-18	0.115729436155565	0.485586448614546	0	0.155745949352524	9	10	0.773859191246775	0.191180614031957	0.961055113534457	0.412198386678072	1	-0.612780820106975	0.388888888888889	991859025998131	970627861930442	101977696257308	101535833917559	4	4	115854303935823	0.777430397363279	0.976314475097718	1	1	0.210450312390428	0.5	0.187954136510128	0.744040672608478	0.0806431532351304	0.130200923899736	10	10	0.680144628372521	0.349504779403242	0.998811209387781	0.565590891066721	1	-0.440130016166001	0.42	0.114585640047972	0.0410160369455303	0.0789702222368049	0.0283962155840372	10	10	105231717178275	0.225570454686629
mmu-miR-21a-3p	0.0167214	0.0277402	17584580559395	158492198476937	177340901082671	172070445142315	9	10	112781940516827	0.43469570384955	0.961055113534457	1	1	0.355714706113142	0.5	0.172115586855231	0.441582405011956	0.138531514697904	0.470999613438677	4	4	0.829626096977571	0.217407494330491	0.846748237366961	0.342857142857143	0.897282229965157	-101352915647558	0.25	0.910201300051256	0.768123381445332	0.869309488991448	0.680350821464355	10	10	110349333707262	0.409585172882702	0.998811209387781	0.435872177358246	1	0.377625310342896	0.61	0.674735013573912	0.761504006214738	0.53620516519684	0.662963433319691	10	10	0.941629228119739	0.745287892095447
mmu-miR-21a-5p	0.0081883217916752	0.00891013594013566	113989008350782	110717893411726	116685256755899	112481407359142	9	10	125449915058474	0.444358423784825	0.961055113534457	0.780185758513932	1	0.350807123415488	0.544444444444444	795346914290684	711702165856066	762916735909491	687289362719681	4	4	178564771589812	0.243282410509395	0.848188079781683	0.2	0.835019455252918	0.924888638613901	0.8125	910786438552298	946237324479346	953132818753555	943821966795758	10	10	0.782135862522098	0.468316244265915	0.998811209387781	0.68421052631579	1	-0.333210973232962	0.44	863834112436572	809182460269789	81885268298685	857419980317222	10	10	146055483298656	0.27288772168409
mmu-miR-221-3p	0.0125953123538029	0.0135769188564936	47336899587168	50075519027015	510452678876475	520173481302489	9	10	0.827102512691117	0.440575995567356	0.961055113534457	0.315378120331681	1	-0.363708485403893	0.355555555555556	622081975607133	563343904560656	605915620810164	56216971989638	4	4	150251637124914	0.238288454628091	0.848188079781683	0.342857142857143	0.897282229965157	0.963980249373275	0.75	412773788675633	426672856722159	417454229733752	417636076355772	10	10	0.908154284205988	0.642540048826005	0.998811209387781	0.970512459676546	1	-0.211851857476489	0.49	414464522143024	360032165916042	403367621089923	362462919651326	10	10	145833641240063	0.0883398594538422
mmu-miR-221-5p	1.35462	20.5975	17836090886862	20978852148389	180857299466225	216022031459853	9	10	0.80425442507848	0.278408493424631	0.961055113534457	0.496698348091537	1	-0.501264703322056	0.4	407647531968099	301141804370359	401622128635181	32379231725305	4	4	209225294180545	0.123489682219702	0.846748237366961	0.2	0.835019455252918	126652598065657	0.8125	113402048135083	151051601712368	116658049672309	125157380979738	10	10	0.77030647864222	0.154212093092864	0.998811209387781	0.279861005867198	1	-0.66915297187898	0.35	129571435378843	109123815532655	125800893636534	113902459200944	10	10	115226791513443	0.399482943596909
mmu-miR-222-3p	1.02224e+07	1.28255e+08	455171855080834	49994351093515	470992134593208	482781164015645	9	10	0.733202414264694	0.28908211383332	0.961055113534457	0.446967892788326	1	-0.498780304427128	0.388888888888889	839127423835292	776107431335263	868183197124207	799919793324968	4	4	154777946601351	0.291573402424079	0.874757605418921	0.2	0.835019455252918	0.824292823349239	0.8125	486026292105253	531141813807567	486921978129167	496751227253846	10	10	0.731456909955603	0.311731469671475	0.998811209387781	0.435872177358246	1	-0.466048240273857	0.39	520523210028105	478445731999031	532050900454324	464742681765425	10	10	133864626405347	0.253672071971293
mmu-miR-223-3p	0.00335235637880884	0.00372556159038969	751370877091674	691080187446885	712716931619013	684656927302823	9	10	151877367340591	0.130358470708671	0.961055113534457	0.156400874667129	1	0.781672102134761	0.7	37754226828033	439918228036101	318562478384708	353944452974819	4	4	0.648977516357995	0.621899659917735	0.949215270400753	0.342857142857143	0.897282229965157	-0.36993891379431	0.25	729228496079436	718776018908843	72164191770245	721707849286556	10	10	107514017755766	0.786017680947882	0.998811209387781	1	1	0.123862723320527	0.5	776391718679224	714183038054863	775332547467955	754586899498405	10	10	153909982424638	0.116391702467892
mmu-miR-223-5p	2369.73	3329.81	0.998774357793338	0.715713557557006	0.862933447209278	0.687869243019543	9	10	121677363666838	0.314475806189849	0.961055113534457	0.548961874039274	1	0.502376430684351	0.588888888888889	0.21230811594351	0.292973895760287	0.108501378968742	0.185851912130407	4	4	0.945621157547473	0.738310649898198	0.969815366244023	0.771503409140308	1	-0.248036215244896	0.40625	132197733477471	125462989243923	126150796153502	124510393448633	10	10	104778843421773	0.745963876443073	0.998811209387781	0.795936261880534	1	0.147855424278086	0.46	129086905084312	128510554903058	125089000872584	108902933671538	10	10	100400294550135	0.978886323563968
mmu-miR-224-5p	0.656297371980524	0.659745519293906	219183132507005	278760932693321	210915618204474	26656916924563	9	10	0.66168753086604	0.178794923987331	0.961055113534457	0.315378120331681	1	-0.632833164685455	0.355555555555556	145193295215847	151716646822109	119104647865962	107737363565769	4	4	0.955790599850015	0.93227334460696	0.999309980022585	0.885714285714286	1	-0.0633286963084396	0.5625	353661705930856	370761268804768	343976981844607	352822072438741	10	10	0.888229487108972	0.723672443259127	0.998811209387781	0.68421052631579	1	-0.161038234529076	0.44	403016251745677	3290558716131	409754984532491	33717938582279	10	10	166971723147239	0.0461419042391703
mmu-miR-23a-5p	614298	815276	0.389340054802177	0.62593120661099	0.400519016313412	0.612395095014108	9	10	0.84874839610805	0.214137883537108	0.961055113534457	0.400181861482171	1	-0.579015042758352	0.377777777777778	0.532205808736468	0.918647145131795	0.383339885513588	0.892513067528969	4	4	0.76501432275582	0.282280908376201	0.874757605418921	0.342857142857143	0.897282229965157	-0.856862156489041	0.25	13114711775812	130697443948158	127063000136316	114492412438512	10	10	100312176392319	0.986088799779222	0.998811209387781	0.795936261880534	1	0.00790779445321336	0.46	1940265865934	205335935594926	20406242421217	233769265683797	10	10	0.924603359710563	0.739531975787669
mmu-miR-23b-3p	0.000615584324834772	0.000702475949215028	103540895604979	106077250352649	103853207264082	104516779928259	9	10	0.838780091930301	0.268750294471587	0.961055113534457	0.496698348091537	1	-0.512723190687192	0.4	112021869218367	113375326560858	112431904896197	114208610857094	4	4	0.9104516225223	0.43016554468471	0.915063562917748	0.2	0.835019455252918	-0.601821516821862	0.1875	102454593660971	106360787127477	101093488663028	104276917137991	10	10	0.762802064485008	0.16327738724468	0.998811209387781	0.217562623135379	1	-0.650694194633477	0.33	104490023949689	992202606221877	104994603725553	100109951639015	10	10	144090611074133	0.104922620719261
mmu-miR-23b-5p	0.00233602994132468	0.00261380348210598	115054803116994	132388772412838	108002647778632	122184738676818	9	10	0.886787480056835	0.48539730891309	0.961055113534457	0.780185758513932	1	-0.318175814545333	0.455555555555556	192424616350849	210565011288016	218729450219952	198516604894416	4	4	0.88184441739248	0.722631936684462	0.969815366244023	0.685714285714286	1	-0.263215787225583	0.375	150597960378444	148878347014351	153190335392143	148548761636013	10	10	101199077129476	0.947682914432082	0.998811209387781	0.795936261880534	1	0.0297801784038248	0.54	186747603725892	171859809080986	189448204147926	183529248636825	10	10	11087068418449	0.632252446826087
mmu-miR-24-1-5p	5.18854e+06	6.55996e+07	149534856912047	177458738810715	146958466251929	166755838080244	9	10	0.824025667166818	0.192305994842305	0.961055113534457	0.356232003290827	1	-0.609602240926264	0.366666666666667	306222980368	224779795849977	293968974522898	241155345949428	4	4	175860545040602	0.0876884320896257	0.846748237366961	0.114285714285714	0.766428571428571	149694637789741	0.875	154823684075011	164575722496615	151947748824474	168891785718463	10	10	0.934638010346813	0.577630753630664	0.998811209387781	0.739364350819459	1	-0.253837937383522	0.45	125126898206093	104820315419581	118987399547428	113748846212945	10	10	115114201489676	0.274288244560556
mmu-miR-24-3p	0.236577259176519	0.240133239199508	107245488978327	111799058467365	106052658164528	110683206453599	9	10	0.729329700407125	0.131436991673056	0.961055113534457	0.133300136396112	1	-0.713536925332102	0.288888888888889	120974557572619	113114520064198	119430341849149	112994375051824	4	4	172429157299024	0.0688523834555055	0.846748237366961	0.0571428571428571	0.632106038291605	177530538389829	0.9375	111858288788706	11478067261521	112094781351581	115258830558313	10	10	0.816634044037806	0.339058727055779	0.998811209387781	0.52884886011821	1	-0.442394315157321	0.41	111664563435376	1081963830257	111123527905265	107574186477113	10	10	127175259760707	0.228923121936641
mmu-miR-25-5p	276.856	400.795	0.239144425552627	0.550360443857408	0.215189647269445	0.436297712135029	9	10	0.805962143748066	0.07186044636948	0.961055113534457	0.02201822944857	1	-0.874394526188984	0.188888888888889	0.721667032058893	0.708839167265259	0.760538777857411	0.618905376273048	4	4	100893124599791	0.93718788615722	0.999309980022585	0.885714285714286	1	0.0583745266625372	0.5625	136550575310427	114874893331297	144468053347749	111402206965461	10	10	116211820473983	0.344931579837564	0.998811209387781	0.393048128342246	1	0.433798495317477	0.62	0.540011972703781	0.492931933651599	0.341444317315414	0.424340390322938	10	10	103317170526536	0.806683788415748
mmu-miR-26a-1-3p	9.78446e-07	2.013e-06	0.0405911562718548	0.102455618468035	0.0504022747487936	0.0432677614864592	9	10	0.958025218209599	0.229631027509124	0.961055113534457	0.517377649865278	1	-0.558704875159881	0.411111111111111	0.136485823606082	0.289378114224112	0.144194758497858	0.29705624174212	4	4	0.899445460849065	0.124480481049252	0.846748237366961	0.342857142857143	0.897282229965157	-126310263432334	0.25	0.0998460508619464	0.165260070364299	0.101946678659798	0.136181639042801	10	10	0.95567102315929	0.154192500032665	0.998811209387781	0.271227122163817	1	-0.665237950679154	0.35	0.0571354193884097	0.16100361002737	0	0.177430531912372	10	10	0.930534670525575	0.015127048169847
mmu-miR-26a-5p	0.350298130305213	0.353998462667592	135913011145953	134537358915023	13385450486983	134304627337961	9	10	110004704440422	0.541802998373712	0.961055113534457	0.719695165515599	1	0.283290076539824	0.555555555555556	14362497926846	148289983505465	143991564798908	147723514265193	4	4	0.723718008551983	0.208418196823347	0.846748237366961	0.342857142857143	0.897282229965157	-0.997075460962545	0.25	129284300774006	132428238181017	127676309178832	131657886924513	10	10	0.804188861558384	0.28947305613788	0.998811209387781	0.279861005867198	1	-0.488270642837704	0.35	132647840336691	128297964965427	133973064852835	129149438947033	10	10	135189915445396	0.150916446941735
mmu-miR-26b-3p	0.000543772896854741	0.000621145557800242	152144407071532	194256588035429	149631405536174	187793799591781	9	10	0.746843668383613	0.131936692721352	0.961055113534457	0.24280672887484	1	-0.715787960487424	0.333333333333333	13334607870774	105677240500773	136979424940513	101746392065674	4	4	121141097092488	0.411718855180738	0.915063562917748	0.485714285714286	0.952781405066597	0.639214589209139	0.6875	139491145077278	119546266118717	124386709397341	115893227069559	10	10	114825955571149	0.35839035066906	0.998811209387781	0.435872177358246	1	0.42152203407672	0.61	113445741822421	106679099454337	118559198500283	11268497638552	10	10	104802012692228	0.742532026983553
mmu-miR-26b-5p	0.00399573266068644	0.00443626798304452	1179681874054	11395256003295	117464790781573	116516372905996	9	10	132093798526013	0.19474014120254	0.961055113534457	0.315378120331681	1	0.606383825303619	0.644444444444444	919148253093194	987220430369717	922683195890204	987582534809109	4	4	0.623853085936005	0.17042786709004	0.846748237366961	0.2	0.835019455252918	-119037294031443	0.1875	10072613228566	102807612610349	101436800932113	103841817317007	10	10	0.865647738329702	0.516666046349562	0.998811209387781	0.52884886011821	1	-0.296330908630666	0.41	940402679205245	912431365692473	947242091738288	920128197323512	10	10	121395347839866	0.339581110612699
mmu-miR-27b-5p	1.84921e+07	2.3614e+07	105261041803227	119637666684368	102842998318921	119307737260411	9	10	0.905153107509176	0.515048132993385	0.961055113534457	0.719695165515599	1	-0.295642068311407	0.444444444444444	16011201818552	160599542183871	160481689839038	174587263542557	4	4	0.99662644441998	0.986272515122187	0.999980447087656	1	1	-0.0126829036554349	0.5	119718366449639	122956839855988	115525652789262	127549695379336	10	10	0.977802680865603	0.884107495645615	0.998811209387781	0.911797181147026	1	-0.0661192610695293	0.48	120211884276465	0.899751012773168	117041354352145	0.900595643814949	10	10	123316669396314	0.0673583062343795
mmu-miR-28a-3p	236.132	343.139	499387118520079	487174704320825	504407008380718	484381609357719	9	10	108833608751685	0.43592734029198	0.961055113534457	0.603780120807985	1	0.361344098589429	0.577777777777778	297746576785792	353780877742143	297910880743642	330021331590248	4	4	0.678140912408729	0.261506222604205	0.848438251499045	0.2	0.835019455252918	-0.882574061489794	0.1875	435254780654931	451121159265777	445738209096947	462141388896107	10	10	0.895854420796111	0.498255625245847	0.998811209387781	0.393048128342246	1	-0.309421184045966	0.38	460223269949311	407070684652555	475639457706842	423476447723183	10	10	144545716165935	0.107176113528722
mmu-miR-28b	0.0137993	0.0230449	0.427976478835804	0.201206795743772	0.433905292228685	0.152382335798508	9	10	117021180983468	0.0394847776747725	0.961055113534457	0.0450769820711791	1	103908498287959	0.777777777777778	0.067861514049301	0.215331811190971	0.0455283039201589	0.181945990946167	4	4	0.90283215231273	0.273360769192521	0.864351115272915	0.300522311495472	0.897282229965157	-0.899122406150523	0.25	0.14009499668759	0.150714795819902	0.145719091603856	0.14919134761555	10	10	0.992665942595631	0.818813146710302	0.998811209387781	0.909586409044347	1	-0.103955259895372	0.48	0.230177639173889	0.158127395820687	0.227331393960846	0.135191409307376	10	10	10512095179135	0.415830757362243
mmu-miR-28c	0.00131095386786974	0.00147402060755579	186804695077186	154667585314576	188366828226287	149326831328324	9	10	124951749179811	0.0638345486452684	0.961055113534457	0.0652536318170993	1	0.91390194939719	0.755555555555556	0.818955337068351	158155821440201	0.816631128080191	160390328760223	4	4	0.589431931237309	0.048354607028473	0.846748237366961	0.114285714285714	0.766428571428571	-177979512888604	0.125	104083366195444	110571544608917	0.994452564336338	103948380191822	10	10	0.956023651912348	0.68215532741735	0.998811209387781	0.739364350819459	1	-0.186155202774258	0.45	137782092242754	127607869935974	136728496635524	144486706979106	10	10	10730685362168	0.665369370424053
mmu-miR-291a-5p	3.92708e-18	3.38969e-17	0.0061308859438444	0.0279083257780723	0	0	9	10	0.985018386958914	0.354832720032522	0.961055113534457	0.562983207694953	1	-0.423984636373448	0.444444444444444	0	0.0523071931093712	0	0	4	4	0.964392814521883	NA	NA	NA	NA	-0.707106781186548	0.375	0.144234202282626	0.0773531824854728	0.15636628763586	0.0614512987559246	10	10	104744973952787	0.130399513195798	0.998811209387781	0.156412542674169	1	0.711401421134307	0.69	0	0	0	0	10	10	1	NA
mmu-miR-292a-3p	2.3169e-14	1.10365e-13	0.0669495865217049	0.178716195936854	0	0.0686449235428577	9	10	0.925454130368969	0.36355389865375	0.961055113534457	0.445156558138409	1	-0.415983239171506	0.394444444444444	0	0.0271010067738763	0	0	4	4	0.981390351796745	NA	NA	NA	NA	-0.707106781186547	0.375	0.796276704692043	0.659017507206364	0.711977049468007	0.637085017612087	10	10	109981372630622	0.45782365088987	0.998811209387781	0.314999242243824	1	0.339656086184719	0.64	0.0624537054068365	0.10020899363245	0.0245772141053067	0.0699134578523695	10	10	0.974169494403069	0.394632431147111
mmu-miR-293-3p	7.36638e-15	3.77527e-14	0.0943748040929935	0.17158337278714	0.108323095713606	0.0572719639933259	9	10	0.947889919912218	0.509160549534209	0.961055113534457	0.533945130382074	1	-0.29901196475078	0.588888888888889	0.0376372304319793	0.07586629264444	0	0	4	4	0.973849634434513	0.673098651609514	0.969815366244023	1	1	-0.319191098534342	0.46875	0.623296776593606	0.569405186940481	0.623103383821941	0.412355654922096	10	10	103806126319793	0.789091699528345	0.998811209387781	0.879784301056993	1	0.121425908043424	0.525	0.0438103050036021	0.0167268838903965	0	0	10	10	101895011377724	0.264148226429474
mmu-miR-294-3p	5.68108e-15	2.96449e-14	0.532632718896381	0.658127018993155	0.571100100420265	0.603814570267849	9	10	0.916689910604133	0.506092241471368	0.961055113534457	0.624053969495896	1	-0.306670285415965	0.427777777777778	0.0306824778282613	0	0	0	4	4	102149523749587	NA	NA	NA	NA	0.707106781186547	0.625	0.252643572063127	0.252396934631921	0.257128100051199	0.254861048479895	10	10	100017097065388	0.997710712741175	0.998811209387781	1	1	0.00130241277599401	0.495	0.029315776933763	0.0424775226099317	0	0	10	10	0.990918461640383	0.672904767016008
mmu-miR-295-3p	8.71928e-14	3.73497e-13	123608028889153	101215034057942	156145210512992	100948467652272	9	10	116791068401336	0.449627280724951	0.961055113534457	0.368897505083207	1	0.366218652453832	0.627777777777778	0.0227641519600795	0.138514593306995	0	0	4	4	0.922902123265334	0.467214225774624	0.915063562917748	1	1	-0.583075720116781	0.46875	0.689371752593772	0.652052568008263	0.451226233806215	0.538381595237663	10	10	102620515979841	0.885415896716168	0.998811209387781	0.911797181147026	1	0.0654485102801683	0.48	0.0318169632188186	0.0398101164547293	0	0	10	10	0.99447488825608	0.794717694821389
mmu-miR-298-3p	1.92669e-18	1.44565e-16	0.00560025274986596	0.0182656684579925	0	0	9	10	0.991259425686797	0.373322091473033	0.961055113534457	0.562983207694953	1	-0.40826695814977	0.444444444444444	0.554214910188698	0.370006561841282	0.55633775177316	0.330409619756356	4	4	113619333751512	0.217528358570785	0.846748237366961	0.2	0.835019455252918	0.999926118677846	0.8125	0.127781750919474	0.129387428815764	0.0974436722024321	0.123959612131404	10	10	0.998887648015932	0.97723117523464	0.998811209387781	0.969620806358019	1	-0.012944504441348	0.49	0.0570400163860257	0.0337342423131462	0	0	10	10	101628551826295	0.501143032230402
mmu-miR-298-5p	4.19547e-10	1.12533e-10	0.225869719547581	0.434284409399252	0.0785778899800613	0.146654357611902	9	10	0.865487753008847	0.464763640449493	0.961055113534457	0.539579092502513	1	-0.333005910215501	0.411111111111111	506216258347896	419398245363724	509722224330041	426008147263932	4	4	182535887076472	0.0515101558111058	0.846748237366961	0.0285714285714286	0.578436657681941	216269629287719	1	165048197543615	152533299112041	159155914582922	164420069942528	10	10	109062035309642	0.699911935892707	0.998811209387781	0.911797181147026	1	0.175442617465616	0.52	0.916055942033271	0.825853147153959	0.919026409608534	0.867100508114067	10	10	106451980797217	0.686688557616168
mmu-miR-299a-3p	343.204	495.596	0.390806458879764	0.528154863882223	0.375274843027961	0.475746919912976	9	10	0.909188659911783	0.328125713822446	0.961055113534457	0.400181861482171	1	-0.461073763204939	0.377777777777778	276670684662373	266984242953756	294918597935327	262675443806506	4	4	106944657773396	0.840200258433392	0.978846337121084	0.685714285714286	1	0.149722904964228	0.625	0.8029807806397	0.764955050211744	0.751705910533159	0.812268844828901	10	10	102670785686422	0.789723569044189	0.998811209387781	0.911797181147026	1	0.121205004320143	0.48	158981822146703	0.941327911712021	125638589368035	0.938760921707976	10	10	156752701813653	0.025389401872775
mmu-miR-299b-5p	2.30289e-08	5.41746e-08	0.0302389751742403	0.0139350440074911	0	0	9	10	101136512172046	0.327589397351372	0.961055113534457	0.298749452541426	1	0.470998502482997	0.622222222222222	0.675041901393068	0.536908925459711	0.740513553012425	0.579235900911469	4	4	110048003802026	0.492447946445444	0.925678578660852	0.685714285714286	1	0.517440434573975	0.625	0.152974656682508	0.0772563654647184	0.156236522707922	0.077024815880268	10	10	105388561554003	0.0523439869999147	0.998811209387781	0.0521034885218417	1	0.929538562707999	0.76	0.354943121568242	0.181467569614355	0.283110100980019	0.153286784417653	10	10	112777209557549	0.0783848043363294
mmu-miR-29a-5p	0.000675413829963303	0.000769985180534133	502638351227658	468112888177202	502773177387713	495327826971536	9	10	127037517941978	0.2728568729344	0.961055113534457	0.446967892788326	1	0.520641615902471	0.611111111111111	571059053597082	586526645592376	578891107031856	555384648536254	4	4	0.898334147665014	0.823927966867112	0.978846337121084	0.885714285714286	1	-0.169201128479515	0.5625	425189359264823	430034584889102	431307990155553	426051874084563	10	10	0.96697315521717	0.864450848763733	0.998811209387781	0.911797181147026	1	-0.0774980588098453	0.48	387939314940023	312865019241459	398022766455189	313542269367612	10	10	168265914077011	0.0155800953746016
mmu-miR-29c-5p	0.00323959899879264	0.00360373997152514	376979386072316	419575134898676	390119485272395	441005843606442	9	10	0.744344560779577	0.275322669815151	0.961055113534457	0.24280672887484	1	-0.506997929948346	0.333333333333333	618721803910657	524562030784789	599911560828667	560033464597429	4	4	192065411447757	0.0954597643725039	0.846748237366961	0.0285714285714286	0.578436657681941	142166717320718	1	292634097404372	30877405100721	279634730990746	28042002612261	10	10	0.894157242024089	0.649670429097184	0.998811209387781	0.911797181147026	1	-0.206941246776838	0.48	361218509073647	279040612102337	360093328258841	266055504661822	10	10	176758423595178	0.00650191982453886
mmu-miR-300-5p	3.65665e-17	2.55965e-17	0.164161274256978	0.108414649081799	0.146213221146756	0.0327089020875768	9	10	103939687398187	0.327016295207544	0.961055113534457	0.108203350590873	1	0.450941953442439	0.722222222222222	568275529862282	506202213949638	568613511445715	540845225889808	4	4	153765640004041	0.291281995810351	0.874757605418921	0.485714285714286	0.952781405066597	0.847121780127512	0.6875	0.197331121850547	0.404424009038264	0.194567792132358	0.250409129092995	10	10	0.86628107953705	0.207608625145903	0.998811209387781	0.256660369915857	1	-0.603609148902124	0.345	0.525897479787911	0.230949421580098	0.630840362968685	0.211027453961442	10	10	122684080613271	0.0215009394891183
mmu-miR-302d-3p	5.2382e-11	1.55387e-10	0.0176152041643954	0.0375483776171607	0	0	9	10	0.986278388474369	0.448717201791542	0.961055113534457	0.673514751058265	1	-0.347006735939387	0.45	0.0604013823920587	0.103261951627116	0.0455283039201589	0.0954269607450897	4	4	0.970728282282124	0.495415434605209	0.925678578660852	0.65725516871927	1	-0.514550850487298	0.375	0.203266514307389	0.165037711773864	0.20493471381822	0.17546664879567	10	10	102685238526065	0.518381478475875	0.998811209387781	0.519894516355937	1	0.294621849989159	0.59	0.145407455670416	0.0801190503850874	0.0953172619982202	0	10	10	104629408072298	0.268783203089422
mmu-miR-3057-5p	65993.2	88920.5	0.313488784742525	0.488548425221715	0.307998197153554	0.479080813971969	9	10	0.885730902557719	0.107832735577701	0.961055113534457	0.182316135876507	1	-0.766029775825043	0.311111111111111	144076509742385	166440848762842	14088169658259	193777002734546	4	4	0.856399945957262	0.632411014119975	0.954235473992203	0.885714285714286	1	-0.356258215090471	0.4375	0.570924929430103	0.560486946072046	0.492562885558224	0.535717005217887	10	10	100726129500831	0.935920780982536	0.998811209387781	0.853428305440689	1	0.0364673183376651	0.47	0.842539710564807	0.860815805031826	0.78033191532602	0.892585571131404	10	10	0.987411878301805	0.9392407214496
mmu-miR-3058-3p	269.39	390.479	0.37043855475118	0.538855384599293	0.382429318689046	0.428882800725202	9	10	0.88981860577205	0.136283015863354	0.961055113534457	0.315378120331681	1	-0.703943837749989	0.355555555555556	0.492370395518753	0.477967223534721	0.476729595648108	0.438622499806783	4	4	101003351962688	0.920135066609187	0.996572278817161	0.885714285714286	1	0.074747901565209	0.5625	0.596059736812072	0.722636185591926	0.569849374971586	0.62513345512636	10	10	0.916002570034846	0.375545433103135	0.998811209387781	0.52884886011821	1	-0.40778788756094	0.41	0.744163918818056	0.557025671126406	0.666320145803935	0.570394544176494	10	10	113850312204536	0.289174256466818
mmu-miR-3060-3p	5.33868e-05	1.00144e-05	0.0488188019872018	0.0957255057763806	0	0.0668005268976106	9	10	0.968009624121381	0.342153182122637	0.961055113534457	0.401614426412339	1	-0.439517837999292	0.388888888888889	0.251282156969229	0.156797944764411	0.257250000010952	0.168968924595751	4	4	106768362491219	0.389651704114197	0.915063562917748	0.485714285714286	0.952781405066597	0.655856974153308	0.6875	0.066598837238547	0.0846676459168923	0.0247787069486363	0.0795548539421503	10	10	0.987553759398471	0.600172333427972	0.998811209387781	0.511496363968238	1	-0.238802056400593	0.41	0.0613093219032753	0.117587064381082	0.0245772141053067	0.101760036205095	10	10	0.961742285663923	0.21775761653391
mmu-miR-3061-3p	1723.35	23722	0.209123162391802	0.310292607618846	0.237754779493677	0.326675093790628	9	10	0.932276983625868	0.0580352180278844	0.961055113534457	0.112754118946069	1	-0.960309260794139	0.277777777777778	117136129121149	154177106958853	122633436566493	146730128056988	4	4	0.773562745333851	0.367398967033336	0.915063562917748	0.485714285714286	0.952781405066597	-0.689154855329581	0.3125	0.562903659126381	0.497002501543241	0.544459801513911	0.526481246168048	10	10	104673856500671	0.530686826416931	0.998811209387781	0.578741691744788	1	0.288760719197255	0.58	0.859682929098651	0.597328948973018	0.756942938980916	0.623022481960166	10	10	119943417124942	0.151085029056005
mmu-miR-3064-5p	4494.74	6254.51	0.410148305204663	0.516672318344229	0.455605551912483	0.497826198679097	9	10	0.928823247438673	0.36188837407172	0.961055113534457	0.496698348091537	1	-0.419490380587928	0.4	137716051414403	130185093333322	148512291039123	143646696507838	4	4	10535870957561	0.823590800552472	0.978846337121084	0.885714285714286	1	0.167807270571983	0.4375	0.449615038288538	0.488008622321448	0.424681071879175	0.491781799337022	10	10	0.973738585061662	0.660480404978705	0.998811209387781	0.52884886011821	1	-0.200096416022323	0.41	0.588378413124427	0.43717771863016	0.552064775411846	0.577246314120697	10	10	111049330452147	0.221643436828146
mmu-miR-3065-5p	0.000694892	0.00121978	0.223079670509221	0.339926037515354	0.215189647269445	0.264438893816277	9	10	0.922201318157248	0.234508744309345	0.961055113534457	0.48690309777916	1	-0.560965329636553	0.4	0.01566740996368	0.292250362549475	0	0	4	4	0.825544018357569	0.413999375526283	0.915063562917748	1	1	-0.668239540140313	0.46875	132062368997395	115001920870292	147712452687774	129540959998913	10	10	112552997676277	0.577993569557771	0.998811209387781	0.52884886011821	1	0.253469586258616	0.59	0.85688683076308	113303406808015	0.84191515599556	114067556518302	10	10	0.825793382531395	0.273751795532945
mmu-miR-3066-5p	3.83807e-05	7.22312e-05	0.29689221332338	0.219524964021462	0.165318985438814	0.16428070268337	9	10	105509086451465	0.505567107178494	0.961055113534457	0.774955307165551	1	0.318926231229969	0.544444444444444	0.316470892073705	0.397605800106934	0.315175897922286	0.256302113068614	4	4	0.94531371527057	0.736748944696837	0.969815366244023	1	1	-0.253930392705876	0.5	0.440494665303213	0.279283415935952	0.412596366923878	0.175583030676862	10	10	111822557728709	0.156755311013825	0.998811209387781	0.0524259022711035	1	0.660989713796236	0.76	0.138732175188717	0.123142319196355	0.114877325081026	0.109783626991821	10	10	101086466111915	0.780143734668446
mmu-miR-3068-5p	0.0499389964021429	0.052403992568245	663213909525595	627018489822793	663324443807476	630999934796573	9	10	128516553512809	0.124234856391319	0.961055113534457	0.211024269847799	1	0.740678191786769	0.677777777777778	75098752218226	741197476209051	749111253674009	738618221143714	4	4	107021485527507	0.756335687421438	0.969815366244023	0.885714285714286	1	0.232609631721643	0.5625	582022048071486	601202562048377	610930593220424	584486779456761	10	10	0.875509574002496	0.593327547234402	0.998811209387781	0.795936261880534	1	-0.243389620503133	0.46	521020932219449	477699491718669	538652347616616	473235034140755	10	10	135023863488319	0.142205650125653
mmu-miR-3069-5p	1.07494e-11	3.49583e-11	0.211723268442765	0.120141851997579	0.191833643798933	0.0951499849022276	9	10	106553753614218	0.136060897006274	0.961055113534457	0.189465377835883	1	0.733885950315968	0.683333333333333	0.798439480598473	105506983479184	0.765355391378612	111601876049355	4	4	0.837040680893908	0.365640909073124	0.915063562917748	0.685714285714286	1	-0.717571386431727	0.375	0.125119357317527	0.104749840324535	0.111582603400768	0.0880509464020061	10	10	101421921815066	0.611108682913029	0.998811209387781	0.272314122059653	1	0.231659232914082	0.65	0.104808473736938	0.12765649654951	0.0965849416474613	0.0910477470761365	10	10	0.984287703958147	0.680610745527006
mmu-miR-3072-3p	6.96538e-17	4.73004e-16	0.0164110280943878	0.0812439839815585	0	0.0264074585509962	9	10	0.956056009235413	0.154917261825598	0.961055113534457	0.186599670742475	1	-0.671761202080837	0.338888888888889	407295769563712	351678864334688	427419111544213	387127326901052	4	4	147035962026849	0.406661502458251	0.915063562917748	0.685714285714286	1	0.65323601108073	0.625	0.198863245727725	0.142730246575419	0.198307272840267	0.101238439201421	10	10	103967527632882	0.33672050821003	0.998811209387781	0.289737062822138	1	0.441404500631466	0.645	0.362053147137928	0.527396912304538	0.392107278238168	0.405207859093089	10	10	0.891716016139545	0.254370614588661
mmu-miR-3073a-5p	4.89302e-07	1.03068e-06	109780682788515	0.8774993125188	113089379340101	0.893485371918144	9	10	116498187986453	0.274308695267859	0.961055113534457	0.0349866851414839	1	0.529267740679466	0.788888888888889	0.0649046895466956	0.169086029263368	0.0396146549149481	0.121074114990383	4	4	0.930332712077739	0.366545631811596	0.915063562917748	0.459597386183942	0.952781405066597	-0.71510779163913	0.3125	0.392189079528327	0.359273117381467	0.390944065022153	0.406610833107181	10	10	102307787309774	0.777394844305205	0.998811209387781	0.969804557772011	1	0.128637726128365	0.51	0.317366465451555	0.304912040001485	0.272174767458598	0.188123278974132	10	10	100867011952836	0.929933295444999
mmu-miR-3073b-3p	1.15259e-17	9.00122e-17	0.0548642724124984	0.13814603466442	0	0.0308645054423297	9	10	0.943908053345977	0.271453684532621	0.961055113534457	0.596298155310042	1	-0.508433676869988	0.427777777777778	0	0	0	0	4	4	1	NA	NA	NA	NA	NA	0.5	0	0.0381344852911756	0	0	10	10	0.97391347794727	NA	NA	NA	NA	-0.516975343870208	0.4	0.0274854138030302	0.0466665699230108	0	0	10	10	0.986792628673462	0.519072253127468
mmu-miR-3076-3p	8.00437e-05	0.000147733	0.152691758014385	0.228887372132259	0.191833643798933	0.119755698876277	9	10	0.948555692347911	0.420056944746073	0.961055113534457	0.93463864689513	1	-0.368030588770163	0.483333333333333	0.42536038990464	0.381332469798128	0.444891741632584	0.360144933699505	4	4	103098827105288	0.759143138706902	0.969815366244023	1	1	0.235127356789321	0.5	0.867492175771928	0.694920760198288	0.609472717106413	0.562808970795912	10	10	112706554269501	0.481910045491626	0.998811209387781	0.496129714942817	1	0.321813928651326	0.595	137743431177681	151300352604159	137789059204114	135647513885669	10	10	0.910310600352771	0.704218720660005
mmu-miR-3076-5p	0.00126354	0.00220447	0.231847970827315	0.381735796619016	0.25859164418238	0.199206461086985	9	10	0.901320540475293	0.288398362384716	0.961055113534457	0.660720084868692	1	-0.489833587649201	0.566666666666667	104279065920601	117215173136327	103590687626251	108034287811192	4	4	0.914236249337828	0.642645754889292	0.959052705140765	0.885714285714286	1	-0.347749147101809	0.4375	111299742017423	10721897970432	110895689754785	0.893199458582881	10	10	102868952764431	0.87156087060486	0.998811209387781	0.48125094719522	1	0.0733640303731451	0.6	194005263413728	216641691175818	181259404512779	210997608579925	10	10	0.854786318800185	0.635117234899102
mmu-miR-3079-5p	2.28319e-07	4.93616e-08	0.0528029209038807	0.0275394464490228	0	0	9	10	101766552790329	0.451207246272296	0.961055113534457	0.298749452541426	1	0.356190552578241	0.622222222222222	0.01566740996368	0.0496720340462797	0	0.0451420545448069	4	4	0.976705398450548	0.352189402171367	0.915063562917748	0.408351969325938	0.952781405066597	-0.73112664641534	0.3125	0.124787466231764	0.104624430456636	0.111088477388219	0.0798537300406835	10	10	101407407158258	0.637750299663217	0.998811209387781	0.90938204037192	1	0.214484446906436	0.52	0.0372100362291341	0.0537616224350231	0.0245772141053067	0	10	10	0.988592874984663	0.543279859670455
mmu-miR-3082-3p	3.12082e-12	1.08567e-11	0.0302389751742403	0.0145310495621302	0	0	9	10	10109473932883	0.346087229849257	0.961055113534457	0.400240677193995	1	0.452545787499023	0.6	0.0958761198132128	0.232253225412698	0.0851429588351071	0.232251684739405	4	4	0.909800980407399	0.0274787024269525	0.846748237366961	0.0285714285714286	0.578436657681941	-228248739051446	0	0.0257864187317682	0.0186108110396383	0	0	10	10	100498614187876	0.638824254668279	0.998811209387781	0.689786330196221	1	0.213582543138899	0.55	0.046731496076896	0.00716068093663835	0.0571714145487246	0	10	10	102780802033594	0.0224488986379832
mmu-miR-3083-3p	1.10771e-18	7.18448e-16	0.00944735490177862	0.0607575181290284	0	0	9	10	0.965059525610559	0.366124179374227	0.961055113534457	0.652797538439174	1	-0.413583734804764	0.455555555555556	166086271977432	173343671817319	190213515267412	185889553848403	4	4	0.950939855017422	0.872683956144715	0.987566646323469	0.885714285714286	1	-0.118295423554654	0.4375	0.0445046579084342	0.0442305354687095	0	0	10	10	100019002524873	0.993099374048699	0.998811209387781	0.964625855107725	1	0.00392246079486503	0.51	0.0631301203722239	0.108188109869406	0.0567297130018663	0.0295676008317069	10	10	0.969250856865286	0.428380034933942
mmu-miR-3084-5p	0.000266915793674837	0.000307341355204326	143947401001339	109283511098167	139805868741345	120766276175209	9	10	127159469169365	0.013363868942246	0.961055113534457	0.00413518370174717	1	126427778394766	0.877777777777778	153002099380135	177586860036077	162363226587691	17387575855594	4	4	0.843320186370599	0.468191888203023	0.915063562917748	0.685714285714286	1	-0.562111852130161	0.375	0.746969128215466	0.804519600389397	0.717390874895701	0.72433745557076	10	10	0.960894221329725	0.616430066141305	0.998811209387781	0.739364350819459	1	-0.228278811075719	0.45	0.657450147993372	0.829551386178614	0.632965445581311	0.836023213027931	10	10	0.887549053137623	0.228738758572511
mmu-miR-3086-3p	6.54885e-10	1.73228e-09	0.0354678950001367	0.0627468845888596	0	0.0757103976734705	9	10	0.981269286818797	0.305733886160981	0.961055113534457	0.309953996066185	1	-0.483792567392103	0.366666666666667	112202050467143	0.877070290466144	104553331863144	0.913837126432234	4	4	118505187541916	0.380948885674636	0.915063562917748	0.685714285714286	1	0.668630437089379	0.625	0.0546477148011509	0.102083383337446	0	0.0967219433841235	10	10	0.967654768041194	0.315302980725032	0.998811209387781	0.106229130985015	1	-0.462824243056126	0.295	0.201372007356186	0.112448780547807	0.156889835459492	0.086813745840147	10	10	106357607305746	0.264278384777922
mmu-miR-3087-5p	8.46419e-14	3.65297e-13	0.0666666485381192	0.0274855783016948	0	0	9	10	102753039490388	0.331665682843246	0.961055113534457	0.298749452541426	1	0.471389267799359	0.622222222222222	108968779786193	107940873693322	122242610125909	119805372636215	4	4	100715034460574	0.980251457390592	0.999309980022585	1	1	0.0182541130313841	0.5	0.0448498643170658	0.0672475901583689	0	0	10	10	0.984594969829473	0.582903171262252	0.998811209387781	0.96597211956309	1	-0.251384741740531	0.49	0.13234181479085	0.256632934246449	0.0644810332246553	0.20700229278131	10	10	0.917454731698086	0.232312519547324
mmu-miR-3088-3p	1.41122e-13	5.19258e-12	0.0609683730781802	0.0278550725979592	0	0	9	10	1023217823874	0.399880588425309	0.961055113534457	0.298749452541426	1	0.405516807858943	0.622222222222222	0.472843576671465	0.331833848511481	0.489922383103773	0.351708289409102	4	4	11026765984436	0.365695292156626	0.915063562917748	0.685714285714286	1	0.728351458258946	0.625	0.160208475500715	0.169381978012978	0.12657398165007	0.103606703254195	10	10	0.993661585634655	0.920831698203383	0.998811209387781	0.907767764777612	1	-0.0451406389041126	0.52	0.0365377904444949	0.0427503220281271	0	0	10	10	0.995703059628267	0.822846428385034
mmu-miR-3095-3p	1.0247	1.60049	0.0347947511048886	0.162040675262895	0	0.0308645054423297	9	10	0.915577602258668	0.197236364493429	0.961055113534457	0.439783256922655	1	-0.60388348380323	0.4	102952078619221	15008460947814	101084094356225	145950988789065	4	4	0.721301681133971	0.215144519968671	0.846748237366961	0.342857142857143	0.897282229965157	-0.989206078344459	0.25	0.371422483126024	0.337212277448938	0.361984569371867	0.323299889584895	10	10	102399608934546	0.67625105564312	0.998811209387781	0.853428305440689	1	0.191247292460054	0.53	0.647389991600174	0.305935640465939	0.649787490999133	0.30947924699558	10	10	126703322046551	0.0191585172744259
mmu-miR-3098-5p	2977.13	4167.98	0.344097769538136	0.238035968543033	0.433905292228685	0.226161883774609	9	10	107628622886915	0.253748342904464	0.961055113534457	0.236239073591985	1	0.547339889263372	0.666666666666667	0.479735659204531	0.406955138666838	0.466422189939137	0.324395735526962	4	4	10517417639062	0.700533501415634	0.969815366244023	0.685714285714286	1	0.289117363136043	0.625	0.404374759353075	0.440062870041797	0.392307567647187	0.493391417849055	10	10	0.97556634173377	0.705223346928697	0.998811209387781	0.795936261880534	1	-0.17237183362717	0.46	0.261285851532947	0.30701291673044	0.286670309633897	0.243510885523939	10	10	0.968801453614121	0.658650804167525
mmu-miR-3099-3p	3.55715e-17	2.50528e-16	0.0406412048921687	0.218908464314414	0	0.134165179340138	9	10	0.883763798553085	0.0772476357444085	0.961055113534457	0.051032785788525	1	-0.862249355244325	0.238888888888889	826982571548487	85190888148994	857137454238222	876048949028227	4	4	0.841326038510532	0.756558679705306	0.969815366244023	0.685714285714286	1	-0.229472557658627	0.375	0.316562981731603	0.6583918151258	0.269953721144429	0.27594382650366	10	10	0.789040449938444	0.411674605325927	0.998811209387781	0.739364350819459	1	-0.383584343370027	0.45	0.444218508739914	0.430054296208041	0.302328552041596	0.398453531655796	10	10	100986623751784	0.926903190009514
mmu-miR-30c-5p	0.00311942295900632	0.00347679374460122	934768325937371	956467673857123	955471738663624	963615454950672	9	10	0.860356519307309	0.511528902617133	0.961055113534457	0.603780120807985	1	-0.299763289663528	0.422222222222222	993695891151438	958961176222582	101037867526759	946087726807066	4	4	127221909833639	0.597432429372055	0.949215270400753	0.685714285714286	1	0.403517863660755	0.625	855837904341108	871953208071441	850268659564258	863826638371044	10	10	0.894310030690078	0.682595137633288	0.998811209387781	0.578741691744788	1	-0.186813023736753	0.42	891069617521199	856400705009032	900693797445019	886595434149003	10	10	127163896185422	0.408641943341356
mmu-miR-3100-3p	2.95991e-10	8.09042e-10	0.0143311294143172	0.131223355801301	0	0.0748739836470037	9	10	0.922172004332698	0.0827727994569025	0.961055113534457	0.0506869673992736	1	-0.845012918455372	0.255555555555556	0.144082024001971	0.160661001118345	0.15244101990534	0.0863670017421441	4	4	0.988574105805367	0.860140307870067	0.987566646323469	0.342857142857143	0.897282229965157	-0.134624443655279	0.75	0.036346130557957	0.0592853607414506	0	0.0640116171589676	10	10	0.984225479126528	0.445764462986527	0.998811209387781	0.199646981987899	1	-0.349253410334963	0.34	0.187970467993982	0.112504909421779	0.111287353297819	0.0889337571002729	10	10	105370101105762	0.302764549552881
mmu-miR-3102-3p	0.343475	0.546135	0.128208482970831	0.411792277243523	0.146213221146756	0.299717473624347	9	10	0.8215476763573	0.0694647121625993	0.961055113534457	0.177147809821396	1	-0.888528262237263	0.311111111111111	334593316065309	245301716311657	33250347684669	240909869218387	4	4	185692557998551	0.0950107545687175	0.846748237366961	0.114285714285714	0.766428571428571	158102496621039	0.875	0.55728983546711	0.705939250807872	0.538324634348629	0.608119283574821	10	10	0.902094566834238	0.335364890236539	0.998811209387781	0.314999242243824	1	-0.442703389782352	0.36	0.89203013975938	0.728030015400418	0.978593170773093	0.695288924069178	10	10	112038931077068	0.417790826979998
mmu-miR-3109-3p	0.0263446	0.043391	0.109504569130571	0.191322009848143	0.0850261941160076	0.139976684331452	9	10	0.944866597278899	0.291266363993373	0.961055113534457	0.742880983405164	1	-0.486938070317038	0.45	0.0441764322916638	0.198627837280491	0	0.156152776268981	4	4	0.898473959023387	0.10777171334944	0.846748237366961	0.183150203156622	0.835019455252918	-137085298075528	0.1875	0.599014843517935	0.554169868777181	0.614703696436308	0.561965421069763	10	10	103157232540981	0.68397513366701	0.998811209387781	0.68421052631579	1	0.185016684937308	0.56	0.341006704875506	0.434340062728061	0.274405262652758	0.316979907493177	10	10	0.937354480629238	0.553073073642389
mmu-miR-3109-5p	0.00931908	0.0156867	0.11229764224813	0.154183638128627	0.108323095713606	0.0948632645603832	9	10	0.971384252879758	0.549496509519001	0.961055113534457	0.900049988161637	1	-0.273057111447417	0.477777777777778	0.0533046403956593	0.0729196667080398	0.03133481992736	0.0412249471973372	4	4	0.986495909322898	0.759438793668789	0.969815366244023	0.877782280346235	1	-0.227680637687345	0.4375	0.383704878970464	0.401512144348498	0.36176470556913	0.408685015731982	10	10	0.98773280727472	0.888664730090865	0.998811209387781	0.705351372063505	1	-0.0635219434831652	0.445	0.195819916545706	0.168362864796939	0.154323790925469	0.0833733265652835	10	10	101921403669271	0.759548108935792
mmu-miR-3110-5p	3.46735e-06	6.94681e-07	0.0911032864401661	0.0618213486823079	0.0632116643398102	0.0264074585509962	9	10	102050407111982	0.500126823564312	0.961055113534457	0.634961725793869	1	0.323825896289533	0.566666666666667	0.140972195805708	0.033287332104864	0.114889115778907	0.0276099790994297	4	4	107749775521152	0.230104598371308	0.847857947158732	0.183150203156622	0.835019455252918	102853228725755	0.8125	0.142627196964246	0.17451569449699	0.0847870307238191	0.130200923899736	10	10	0.978139068567443	0.604355043377664	0.998811209387781	0.323925591129819	1	-0.235997703155676	0.365	0.0462716884459299	0.0402105964336421	0	0	10	10	100421006637315	0.844130276939648
mmu-miR-3113-5p	2.69758e-10	7.46223e-10	0.0710060780496344	0.0456133720573618	0.0504022747487936	0.0327089020875768	9	10	101775669087779	0.453414009991799	0.961055113534457	0.634961725793869	1	0.365040370009636	0.566666666666667	0.483790729947997	0.1570158237383	0.466712225123033	0.121074114990383	4	4	125420650403494	0.158058967069199	0.846748237366961	0.114285714285714	0.766428571428571	126511966397791	0.875	0.0669544670706711	0.071310556588079	0.0487344422242294	0.0216970280615114	10	10	0.996985142670185	0.90995976323975	0.998811209387781	0.935625790955507	1	-0.051317218573574	0.515	0.0839589717395244	0.0337918317215977	0.0574821016937587	0	10	10	103538486895566	0.205365602412385
mmu-miR-3154	7.79009e-11	2.27558e-10	0.00944735490177862	0.0266480370707561	0	0	9	10	0.988148188274643	0.476471721665861	0.961055113534457	0.652797538439174	1	-0.324492442009729	0.455555555555556	0.0441764322916638	0.0138049895497149	0	0	4	4	102127503391604	0.551446693469762	0.940159232862864	1	1	0.464009653441031	0.53125	0.0404171376459779	0.047037776038106	0	0.0510019565192123	10	10	0.995421436889177	0.838948246595353	0.998811209387781	0.263965840667823	1	-0.0926070730413655	0.36	0.0305741666437041	0.148861825549112	0	0.117719261764616	10	10	0.921280473807982	0.0511727250637832
mmu-miR-32-3p	1353.53	190.891	0.999539545512861	12313924405213	0.97081544155915	104783957622967	9	10	0.851540531001884	0.167525591603032	0.961055113534457	0.315378120331681	1	-0.648119600807493	0.355555555555556	0.409455358962481	0.346674518444057	0.384879454175433	0.348367107213236	4	4	104447708453141	0.62293895104005	0.949450986457349	0.885714285714286	1	0.366573320111366	0.5625	0.686723092017144	0.742294143111078	0.673782952072836	0.665917016084561	10	10	0.962213502002919	0.750898895900939	0.998811209387781	1	1	-0.144161912626382	0.5	0.353621847256397	0.248162250714327	0.362640046426959	0.286004923401005	10	10	107583706318465	0.295574711161906
mmu-miR-320-5p	7.17659e-09	1.76041e-08	0.0437217801864401	0.0270576859363259	0.0670848645180007	0	9	10	101161763652205	0.519221057027163	0.961055113534457	0.143683848080364	1	0.296200191023473	0.677777777777778	0.107190131779195	0.033287332104864	0.0709494748423082	0.0276099790994297	4	4	105256023698844	0.327705164326985	0.906924328395442	0.300522311495472	0.897282229965157	0.799822287526181	0.75	0.0523561330538001	0.0500443687666069	0.0247787069486363	0	10	10	10016036774153	0.956155174891264	0.998811209387781	0.494879254540284	1	0.0249781854810864	0.585	0.183214160835801	0.139130813002172	0.153728824406084	0.129416554398834	10	10	10310278819427	0.463138491376761
mmu-miR-323-3p	2.05889e-11	6.44035e-11	0.203751572230644	0.422574732857241	0.199805269078361	0.299800095007245	9	10	0.859266073644004	0.0972351216752444	0.961055113534457	0.211024269847799	1	-0.794494784499381	0.322222222222222	835082030557361	83864170412104	851886629304719	872317531203548	4	4	0.975628132511205	0.958289481664448	0.999309980022585	0.685714285714286	1	-0.0392201344196981	0.375	101927845279372	126035248085168	0.787771413586375	0.917768610368071	10	10	0.846115179336908	0.559141722447127	0.998811209387781	0.970512459676546	1	-0.267786650831306	0.49	134771285755641	123649198401356	128116295449539	119079249329242	10	10	108014191460502	0.651621793204565
mmu-miR-324-3p	0.00512524878845923	0.00565748616264539	283319427841156	335469022822799	280178161534192	345165070198672	9	10	0.696649093752184	0.121442095208875	0.961055113534457	0.112754118946069	1	-0.74875306362556	0.277777777777778	630961419262726	472882056527121	619657441734995	45562496030042	4	4	299134358454042	0.0220257916903744	0.846748237366961	0.0285714285714286	0.578436657681941	2255715193293	1	339822576517093	388785925369113	358728328447265	377454582039031	10	10	0.712206008189377	0.193804984021062	0.998811209387781	0.393048128342246	1	-0.605475960946573	0.38	339012846223235	335544306731405	317417803795754	331201324825548	10	10	102433342471821	0.913555231927771
mmu-miR-324-5p	2.65704e+06	3.47018e+06	249663603932065	291490327646708	265543840354043	285592497131396	9	10	0.748322865214945	0.153803088583729	0.961055113534457	0.277511961722488	1	-0.679297570442996	0.344444444444444	707877185189751	520462094896546	690951213998685	507214518468646	4	4	366585799985056	0.0139524418500212	0.846748237366961	0.0285714285714286	0.578436657681941	244253869871695	1	299272313291821	345671663012576	325676631409857	330090527648686	10	10	0.724976684186348	0.183684748066818	0.998811209387781	0.393048128342246	1	-0.62158079117592	0.38	321833624515701	312064856046554	308230584749583	319890052118179	10	10	10700570268973	0.775355209346711
mmu-miR-326-3p	47843	64768.6	322095475066245	344011177897597	332280190449383	338830465427681	9	10	0.85906724577259	0.531482550666472	0.961055113534457	0.548961874039274	1	-0.28835852975998	0.411111111111111	723124144595638	603519802704927	706192103855004	637816088559287	4	4	229110474730716	0.0698869289140803	0.846748237366961	0.0285714285714286	0.578436657681941	157969300772476	1	307042519620191	344308276289047	309227831087224	356118522931245	10	10	0.772358435774313	0.274326111945624	0.998811209387781	0.314999242243824	1	-0.5061580424227	0.36	346900768851743	338639391486854	360393462206566	348316229392376	10	10	105893480748959	0.789514455890659
mmu-miR-326-5p	4.70924e-07	9.95618e-07	0.0538629907025276	0.0182656684579925	0.0670848645180007	0	9	10	102498111040694	0.140112094457749	0.961055113534457	0.143683848080364	1	0.732564607781511	0.677777777777778	0.288816534979145	0.146929842990291	0.337410171103409	0.0451420545448069	4	4	110334708072082	0.400470449539748	0.915063562917748	0.65725516871927	1	0.640847127709402	0.625	0.082454528570216	0.056287424764765	0.0246261779511659	0.0520145741693611	10	10	101830314047329	0.539369958582942	0.998811209387781	1	1	0.282682986672837	0.495	0.164538349014007	0.277264694232689	0.161946741918337	0.251458447861224	10	10	0.924838687690962	0.165164858809111
mmu-miR-328-3p	0.00446353759471932	0.00493655217604796	431742305470487	485750455859041	438121197669069	492664865754081	9	10	0.687732055108036	0.213584661373943	0.961055113534457	0.356232003290827	1	-0.583076630164378	0.366666666666667	906727932009824	81384532789212	953291031260638	849424094423852	4	4	190372625361831	0.274492113059818	0.864351115272915	0.2	0.835019455252918	0.851595971878039	0.8125	50164828523828	503001883244707	458061303769095	49473171830702	10	10	0.990661451211641	0.976287268887823	0.998811209387781	0.970512459676546	1	-0.0134848375049844	0.49	61508781216806	586695460805227	569348805185938	619517486886517	10	10	121750146951308	0.647569455082348
mmu-miR-33-3p	2.16695e+09	2.60488e+09	176125939654587	161949397230012	183603658917969	166164144659656	9	10	110325434124136	0.4699393470478	0.961055113534457	0.496698348091537	1	0.343178609315076	0.6	170367525035223	141595907591659	157588453874668	124578519237013	4	4	122070633595962	0.426370441904957	0.915063562917748	0.2	0.835019455252918	0.603702149342954	0.8125	116655349785298	128685301246351	125016346940799	127727998447174	10	10	0.919996632405075	0.57183946317693	0.998811209387781	0.853428305440689	1	-0.258159276203734	0.47	0.73214519429602	0.5976472040414	0.53788529719948	0.52078782659225	10	10	10977107805919	0.524868139644883
mmu-miR-330-3p	5.10268e-06	1.00478e-05	0.837150154209309	112202248077157	0.816856874593129	103337273706289	9	10	0.820814244770624	0.171835401349143	0.961055113534457	0.182316135876507	1	-0.641433832500722	0.311111111111111	70527681553496	596566147867948	675459297571523	636007211864849	4	4	212447545649236	0.163739380392747	0.846748237366961	0.2	0.835019455252918	115936352539104	0.8125	126694110599312	163076828990842	124484893015045	16598073953483	10	10	0.777100349714493	0.133251183375644	0.998811209387781	0.105122431747819	1	-0.704371799605314	0.28	167401745394697	176530366828728	155339655051386	182725998319129	10	10	0.938685504279621	0.739708303014668
mmu-miR-331-5p	61.4842	91.1937	0.464383543704575	0.558817309674322	0.510910283570709	0.60692396719853	9	10	0.936639790986024	0.262305285282132	0.961055113534457	0.24280672887484	1	-0.522615636133791	0.333333333333333	194342220599083	121149986931273	174536867544979	117558802303438	4	4	166085063867665	0.0846176100036402	0.846748237366961	0.114285714285714	0.766428571428571	146834559084574	0.875	0.669091878299255	0.693655567344478	0.713061006729558	0.565759992757247	10	10	0.983117875676547	0.839579825935766	0.998811209387781	0.853428305440689	1	-0.0919034201740042	0.53	0.496467656180418	0.501790285853293	0.495018212355518	0.511832728364581	10	10	0.996317431597034	0.963808014914615
mmu-miR-337-3p	0.00596272	0.010126	0.383942411779085	0.553217047537535	0.438863777683842	0.53427712232957	9	10	0.88928968956916	0.268548680098708	0.961055113534457	0.400181861482171	1	-0.513376250761088	0.377777777777778	453549978371885	38308392712581	429965951490237	3893641335657	4	4	162976111271901	0.105780192854276	0.846748237366961	0.114285714285714	0.766428571428571	134537926705322	0.875	0.759548363463763	0.827826500040755	0.851206086648395	0.816819110757037	10	10	0.95377565480967	0.735643027784301	0.998811209387781	0.970512459676546	1	-0.153404794982955	0.51	152679163914716	0.936012722657814	125439231920687	0.88170732352235	10	10	150605965522874	0.0930653283019559
mmu-miR-338-5p	6.31392e+06	8.17179e+06	204343045927501	236035669864029	208632311626032	237510139852782	9	10	0.802778431300338	0.208894386166348	0.961055113534457	0.156400874667129	1	-0.59360803953585	0.3	789786485463429	736398703984464	801004293389974	765642423863587	4	4	14478155483089	0.520339767075133	0.930079959250864	0.885714285714286	1	0.509098775496315	0.5625	308795791345007	307071696517626	268218967419158	299946443627412	10	10	101202220739041	0.966204635872235	0.998811209387781	0.911797181147026	1	0.0192136753242796	0.52	443765603621856	351683436379663	455354682791781	34014361224711	10	10	189319323558538	0.0344255399436479
mmu-miR-339-5p	0.43397552350081	0.43740465406403	359484029824574	416602748747799	375683200458534	406506427340786	9	10	0.673062699297027	0.111711782095641	0.961055113534457	0.133300136396112	1	-0.813980215036258	0.288888888888889	412551143477334	326549351541823	420995926290723	319390223921318	4	4	181506085491228	0.220176141329497	0.846748237366961	0.2	0.835019455252918	0.96802362251193	0.8125	36680617197805	418838784254799	379042500296301	426904554062948	10	10	0.697214209337573	0.154378272094723	0.998811209387781	0.165493948775683	1	-0.674711362302847	0.31	372208375281912	419944733227221	353771023559305	422720105828904	10	10	0.71828904651238	0.20203289017671
mmu-miR-340-5p	0.000113632352710101	0.000132976494302952	592981153829119	563518497026116	581044726031192	557247803911637	9	10	122656744737359	0.524767888171873	0.961055113534457	0.356232003290827	1	0.291087171494212	0.633333333333333	615840764706295	557809048977267	597442677312461	587816295069749	4	4	149517790745749	0.445186075986764	0.915063562917748	0.685714285714286	1	0.581463201391527	0.625	470021936404032	447073742489334	484471036236192	443988834867332	10	10	117241386870007	0.453730012861732	0.998811209387781	0.393048128342246	1	0.342746452624149	0.62	327747797533456	312513585627134	305844146956023	316031346411698	10	10	111137224696086	0.68407615258562
mmu-miR-342-3p	0.0146764391257805	0.0157905830519175	62755421185638	590822960956704	582292415464276	58816647121285	9	10	128994764205485	0.497096101729031	0.961055113534457	0.780185758513932	1	0.330465551003663	0.544444444444445	909026629751808	892548936478722	907589174310292	89473595888526	4	4	112099273846991	0.693690205245607	0.969815366244023	1	1	0.294775387638627	0.5	810110575742718	777840790174994	807223871426485	814438788506614	10	10	125066712486043	0.312651666204691	0.998811209387781	1	1	0.465805314218297	0.5	637300342139596	67420345833739	676674322871231	651205754547789	10	10	0.774302302868941	0.386756615312153
mmu-miR-344b-3p	3.52772e-21	8.26494e-20	0.00768015142993656	0.0384143554717785	0	0	9	10	0.97892198618075	0.212394005106721	0.961055113534457	0.276830123485007	1	-0.581273504552198	0.388888888888889	297904714223116	153456769213838	305244986692468	140715742778811	4	4	272164603774788	0.00321801214366426	0.846748237366961	0.0285714285714286	0.578436657681941	334890457567558	1	0.0589112391977307	0.0647917522974373	0.0247787069486363	0.0238144090293465	10	10	0.99593223478633	0.882416592041536	0.998811209387781	0.935625790955507	1	-0.0671654729976613	0.515	0.049913344248676	0.011143361674309	0.0458577640971514	0	10	10	102723764773242	0.0737510139793605
mmu-miR-344c-3p	1.09775e-19	1.31272e-18	0.00560025274986596	0.0370417985865833	0	0	9	10	0.978442146231325	0.174397697182801	0.961055113534457	0.276830123485007	1	-0.638439951349582	0.388888888888889	46558450735746	389862003367029	476110213286615	397947343178886	4	4	169023640109832	0.145565308373947	0.846748237366961	0.114285714285714	0.766428571428571	122125103185469	0.875	0.0481824156304074	0.162872862667623	0	0.0642808233604873	10	10	0.923580458216869	0.251805565820798	0.998811209387781	0.190985370499711	1	-0.543467110668446	0.33	0.0314377242491776	0.0208724454606155	0	0	10	10	100735017409461	0.674735136492308
mmu-miR-344d-3p	2.7868e-16	1.72003e-15	0.0226017591056019	0.0110784641669363	0	0	9	10	100801932329152	0.482188485547958	0.961055113534457	0.330554543864976	1	0.330085019412499	0.6	306148651166458	233843916376522	296087840337815	278597052555028	4	4	165066498941457	0.238175264603917	0.848188079781683	0.2	0.835019455252918	0.981288587872727	0.8125	0.127275528653816	0.0691413630807104	0.0763439419212214	0.0216970280615114	10	10	104111841353908	0.295858940092222	0.998811209387781	0.202521418378417	1	0.482148475905072	0.67	0.151778292006548	0.189908754394831	0	0	10	10	0.973916193673532	0.822861681938085
mmu-miR-344g-3p	1.22018e-20	2.0907e-19	0.0132804041798025	0.00617290108846594	0	0	9	10	100493870110814	0.52261756472478	0.961055113534457	0.520428784162906	1	0.306187720442238	0.561111111111111	0.32592585572879	0.144750669388991	0.311667327100999	0.103542039545006	4	4	113380708252014	0.158226882391448	0.846748237366961	0.2	0.835019455252918	114006659043294	0.8125	0	0	0	0	10	10	1	NA	NA	NA	NA	NA	0.5	0	0	0	0	10	10	1	NA
mmu-miR-345-5p	0.00118706347594434	0.00133602830429814	547160533529741	576140741426654	577924369426495	580143677896309	9	10	0.818014272933327	0.362290544214378	0.961055113534457	0.660720084868692	1	-0.44802015514883	0.433333333333333	645464304728256	503069476215009	654637171716533	499712967818449	4	4	26831882664348	0.0146929976262622	0.846748237366961	0.0285714285714286	0.578436657681941	251125995619398	1	460589099477845	521257943254372	509260486201034	530182119562316	10	10	0.656702367847691	0.13051540729871	0.998811209387781	0.352681374353201	1	-0.717715049406721	0.37	485775411817441	456231961263154	484916524554033	453347272935044	10	10	122725454157115	0.347828261225894
mmu-miR-346-5p	2.47381e-21	6.99307e-20	0.0150090994906054	0.0446333874673688	0	0.0264074585509962	9	10	0.979675395088959	0.252238485952123	0.961055113534457	0.12504505633224	1	-0.535715986995284	0.322222222222222	245517531695717	145510925278273	284100067148466	14607177937794	4	4	200009158648945	0.198150833880783	0.846748237366961	0.342857142857143	0.897282229965157	108624052167788	0.75	0.0457538141693394	0.0602690919842253	0	0.0640116171589676	10	10	0.98998922090014	0.573082868335535	0.998811209387781	0.552247744278215	1	-0.256877457465009	0.42	0.0144628156869557	0	0	0	10	10	101007527715897	NA
mmu-miR-3472	2.39259e-17	1.74949e-16	0.0517335014250562	0.0114543927986652	0	0	9	10	102831274825021	0.180466554234033	0.961055113534457	0.216069900660937	1	0.696957777469234	0.644444444444444	0	0	0	0	4	4	1	NA	NA	NA	NA	NA	0.5	0.0504856763329372	0.075848138081562	0.0246261779511659	0.0640110067148203	10	10	0.982573706363412	0.427133841523427	0.998811209387781	0.374423110524252	1	-0.363523223624475	0.38	0.0450802996616991	0.0759215652604668	0	0.0808079239257779	10	10	0.978849343646937	0.440356374450262
mmu-miR-3473a	967.269	1369.2	241410540631584	251126817190503	234623109946573	250490560168008	9	10	0.934869719323695	0.505278155945392	0.961055113534457	0.446967892788326	1	-0.308741714988642	0.388888888888889	267249688256119	26547655924656	27198191016421	283031796677716	4	4	101236623099803	0.950033594426916	0.999309980022585	1	1	0.0463848333011158	0.5	256210839517022	243082601772354	252824581500694	244557927357307	10	10	109526682543914	0.659491133142588	0.998811209387781	0.68421052631579	1	0.202088955675495	0.56	184417947066698	219949618383642	179579098599999	186006429758142	10	10	0.781698019031369	0.367586044509875
mmu-miR-3473b	0.976226	1.52685	417625333316211	442504424171707	409040365262668	433313354140807	9	10	0.841601447708835	0.253261199995401	0.961055113534457	0.315378120331681	1	-0.532800121817335	0.355555555555556	384015241416427	397005306838929	386868756716721	37845022336618	4	4	0.913894379966399	0.818351277002362	0.978846337121084	0.885714285714286	1	-0.172690857493555	0.5625	509747370403135	466164056138989	469715089639204	46511391848838	10	10	135269177412577	0.327357247768171	0.998811209387781	0.630528913810648	1	0.459779962718698	0.57	585937377956773	622815235728556	541582690251853	61954118717817	10	10	0.774437878087765	0.464937230640329
mmu-miR-3473d	1.65046e+07	2.11702e+07	0.563497893270937	0.708398637985715	0.620556804040279	0.712147205983125	9	10	0.904441599665154	0.187883806293649	0.961055113534457	0.356232003290827	1	-0.619077461418036	0.366666666666667	0.382274863017566	0.398466057489519	0.371268314075472	0.388639155175173	4	4	0.988839860795415	0.919959925654558	0.996572278817161	1	1	-0.0740967627771847	0.5	0.854889162179473	0.713438405535965	0.816693267555318	0.757592176133199	10	10	110301373561674	0.333825860471923	0.998811209387781	0.393048128342246	1	0.444951075268659	0.62	0.443293088064937	0.477213259356542	0.355300951692317	0.476962791594478	10	10	0.976762574713628	0.767798441692732
mmu-miR-3473e	303.498	438.811	275602187211053	298338618725716	274822886295912	266244793965673	9	10	0.854194009149909	0.49110350777055	0.961055113534457	0.904825824330468	1	-0.314297320843538	0.477777777777778	221067354430065	267633751962488	214057699141943	232775684921801	4	4	0.724137728767378	0.543596500349101	0.937622114515064	0.685714285714286	1	-0.47187478427747	0.375	426726068526562	35623206749527	3702532855303	365617251630467	10	10	16300768820567	0.192661658271671	0.998811209387781	0.247450691723138	1	0.619959000589298	0.66	553405647719586	580724067764214	510847387828247	597606423070997	10	10	0.827491156900696	0.619985973109043
mmu-miR-3473f	0.00248356	0.00428741	0.262405788610672	0.171870508473364	0.199805269078361	0.148147436959589	9	10	106476516677669	0.265061867593625	0.961055113534457	0.235621281830048	1	0.528006859822267	0.666666666666667	0.101529684833179	0.110885696930828	0.0851429588351071	0.117157007642913	4	4	0.993535889428426	0.893089295227035	0.989963650597736	1	1	-0.0991666349718772	0.46875	0.185835583486617	0.153162958190002	0.156236522707922	0.13618047228015	10	10	10229053268935	0.609061959216002	0.998811209387781	0.519894516355937	1	0.232878769388233	0.59	0.208776107223817	0.264708495660546	0.18100079369785	0.231915379092886	10	10	0.96197253622472	0.478059193531806
mmu-miR-3473h-5p	0.380817	0.00603836	0.266668618870358	0.202852628074657	0.236055582075475	0.177340066225917	9	10	104522677777163	0.457797564915623	0.961055113534457	0.235621281830048	1	0.346381172181452	0.666666666666667	0.0958761198132128	0.223406341252835	0.0851429588351071	0.215711328727886	4	4	0.915397196441243	0.110586903903681	0.846748237366961	0.114285714285714	0.766428571428571	-148297601726344	0.125	0.24008871934962	0.290709873748036	0.151837635272652	0.277537547593829	10	10	0.965520533183988	0.535466774812597	0.998811209387781	0.279861005867198	1	-0.283400200047552	0.35	0.19803301069497	0.240012747896985	0.154323790925469	0.181455693092504	10	10	0.971321137749598	0.693681038545824
mmu-miR-3475-3p	1.65211e-16	1.05368e-15	0.0144773920953123	0.0494300345381973	0	0	9	10	0.976063800283674	0.503890618988521	0.961055113534457	0.607148751367279	1	-0.302803902202858	0.55	476862506265419	476529723347479	486460886091087	49820331877979	4	4	100230933783554	0.994777015056086	0.999980447087656	0.885714285714286	1	0.00491300827157633	0.4375	0.179873558939198	0.320816335012522	0.151408914182336	0.139184174102821	10	10	0.906926301091806	0.415621645242964	0.998811209387781	0.739364350819459	1	-0.378939613546891	0.45	0.166298926758462	0.147251187418353	0.178923426131671	0.127884272286136	10	10	101329042977882	0.726330128670632
mmu-miR-34a-3p	2.55414	3.93578	0.798877935452419	116460957945554	0.73850406705626	100933680928846	9	10	0.77607519875464	0.0964912828103476	0.961055113534457	0.112754118946069	1	-0.794210925049932	0.277777777777778	333040493516192	268624780451639	32411007996682	275667822517608	4	4	156282596574037	0.0227000761717836	0.846748237366961	0.0285714285714286	0.578436657681941	217650242556282	1	10821227876101	135237479368255	107465531814832	132220238786122	10	10	0.829174695167931	0.15365373511914	0.998811209387781	0.0892095520578493	1	-0.667317455968154	0.27	0.611685577448243	0.461865041138847	0.601113311048099	0.497793397069916	10	10	110943145603389	0.3311586812016
mmu-miR-34a-5p	7.01849e+08	8.30642e+09	760454370464762	794707647995084	763776082380507	786556137419004	9	10	0.78865554312318	0.356982577674709	0.961055113534457	0.780185758513932	1	-0.427763139831627	0.455555555555556	106037239874649	104736618856155	106385625722788	106145423969581	4	4	109434080693682	0.816984839978435	0.978846337121084	1	1	0.17304382473579	0.5	805432985096587	814385818016689	797978376103569	809105488161527	10	10	0.939829964447651	0.8398626866702	0.998811209387781	0.739364350819459	1	-0.0916863525609118	0.45	671860752634396	666411912770011	692063525060978	664483522472054	10	10	10384907735492	0.900155552746226
mmu-miR-34b-3p	0.00127399	0.00221933	0.486801847086331	15457513073341	0.53169830297177	0.68925624839443	9	10	0.479981444688567	0.115685426822914	0.961055113534457	0.156400874667129	1	-0.755182356127161	0.3	532306093523334	509718780400341	533418565078265	518812272345669	4	4	116948481652003	0.332704686837922	0.908376918516768	0.485714285714286	0.952781405066597	0.759015935678684	0.6875	403076301808357	341096003056102	391443206646843	310204690221799	10	10	153666532202774	0.398010455948165	0.998811209387781	0.630528913810648	1	0.389810101788669	0.57	182885939414781	210149082485186	192510057781471	226909426072267	10	10	0.827808271537276	0.333833468241936
mmu-miR-34b-5p	0.00151884	0.00263388	128148445576487	214574118368543	137766680956835	149661975879736	9	10	0.549329346804337	0.125071922661939	0.961055113534457	0.496698348091537	1	-0.732710563997744	0.4	569714368141367	52938088630065	553737516448598	52188239985768	4	4	132256150753325	0.248755567924518	0.848188079781683	0.342857142857143	0.897282229965157	0.933066648448638	0.75	430960062682095	38680282187043	398473489413457	36226842101884	10	10	135808371046399	0.536661963529854	0.998811209387781	0.48125094719522	1	0.282073009791546	0.6	174848464992975	150590196696634	174558541580065	156614788824225	10	10	118310874369887	0.219432766831265
mmu-miR-34c-3p	0.583168	0.91835	123031154724033	207969409551438	122862713680195	101120392487196	9	10	0.555022226353951	0.225876995798916	0.961055113534457	0.356232003290827	1	-0.564767093836755	0.633333333333333	63882006796828	641592081544945	640797500379194	637525366078024	4	4	0.980969280922519	0.971699536997166	0.999309980022585	0.885714285714286	1	-0.0268593631921168	0.4375	473346484613541	440536780824471	490222421827044	36273657794602	10	10	12553564256499	0.707572021488331	0.998811209387781	0.739364350819459	1	0.170524993393083	0.55	273508438419565	267424815107121	263902828058039	273739937704694	10	10	10430701831689	0.864115704246507
mmu-miR-34c-5p	0.000319153	0.000571587	0.98169338310191	189424756054227	0.974919531110622	101989319604349	9	10	0.531243733168931	0.119642312641814	0.961055113534457	0.446967892788326	1	-0.744181945251329	0.388888888888889	558996042746329	5328800704936	553869160733468	53601285088572	4	4	119844169493656	0.339345574865148	0.915063562917748	0.342857142857143	0.897282229965157	0.74983411322566	0.75	416662164300165	379746604285982	405377102201382	354774806855279	10	10	129159664639626	0.604424340537191	0.998811209387781	0.578741691744788	1	0.235950252412682	0.58	174738100792633	140369707857577	159492533934392	140301435265217	10	10	126899284019638	0.122023407473796
mmu-miR-350-5p	3.62465e+08	4.45513e+08	0.529464849992086	0.469625409613034	0.527769159915561	0.466995577144448	9	10	104234974977215	0.515150316410291	0.961055113534457	0.660720084868692	1	0.317198258215773	0.566666666666667	133669056062489	0.68967200050744	117903850104881	0.696762054641324	4	4	156592873788929	0.0389076733925584	0.846748237366961	0.0285714285714286	0.578436657681941	196845327547992	1	0.769409439751239	0.932634305020017	0.835294694986898	0.982217982583719	10	10	0.893026650149603	0.299093094439477	0.998811209387781	0.247450691723138	1	-0.478262351142237	0.34	0.835604596297004	0.564095820812188	0.772610745007082	0.595953549417356	10	10	120706952533411	0.0169589109782265
mmu-miR-351-3p	1.68897e-10	4.7757e-10	0.0758602297865482	0.162386691656607	0	0.0651515382745881	9	10	0.941787538263604	0.434437217290047	0.961055113534457	0.634961725793869	1	-0.356386052649929	0.433333333333333	0.114877505051798	0.0400948161538177	0.0851429588351071	0.0389646851102983	4	4	105320238162946	0.321412924721209	0.905186530776528	0.300522311495472	0.897282229965157	0.804282329391761	0.75	0.0513580350757855	0.0981514524729714	0	0.0640116171589676	10	10	0.968085639232202	0.262812255816162	0.998811209387781	0.284659119705899	1	-0.519010249877969	0.36	0.280965802408923	0.239071534885644	0.252795906543474	0.233331798174208	10	10	102946463309211	0.583108007892833
mmu-miR-351-5p	3.56939e+09	4.2684e+09	355510216182539	382494814533406	350723812285139	360256459767059	9	10	0.829408085458084	0.407629601328398	0.961055113534457	0.603780120807985	1	-0.380431837864483	0.422222222222222	347436444846773	364852060560344	345648304927325	363854746717622	4	4	0.886285762539764	0.64966505548374	0.962832326704493	0.685714285714286	1	-0.340397934903576	0.375	333641059783483	358894421652401	353586071969966	315380756562621	10	10	0.839420953609129	0.513234485634385	0.998811209387781	0.970512459676546	1	-0.298792689387168	0.49	444500267055518	402412323689363	481703390093169	412547613341053	10	10	133874337322847	0.396416823993534
mmu-miR-3547-3p	1.14321e-10	3.29751e-10	0.0702353913833771	0.268553014734269	0.0670848645180007	0.059116360638573	9	10	0.871566334603933	0.274799489025628	0.961055113534457	0.900049988161637	1	-0.505171986238385	0.522222222222222	511539964865896	416674961864492	507045621291467	451308817704123	4	4	193006579622181	0.176901044388961	0.846748237366961	0.0571428571428571	0.632106038291605	122234050398833	0.9375	0.257968250753331	0.440458837610494	0.215620580366487	0.356067972767965	10	10	0.8811804625103	0.260146509106524	0.998811209387781	0.52884886011821	1	-0.529367554669279	0.41	0.373107286888386	0.703174888230509	0.411207291375901	0.708828873907755	10	10	0.795499207634521	0.0426653677671362
mmu-miR-3569-3p	7.18893e-11	2.11071e-10	0.0160527114661044	0.0650219671689672	0	0	9	10	0.966626695972482	0.184721751654524	0.961055113534457	0.34713797075308	1	-0.621512331260901	0.388888888888889	0.081813662723643	0.0949545206435749	0.0752744608639585	0.0863670017421441	4	4	0.990932808548445	0.811794789601541	0.978846337121084	0.884549438852962	1	-0.179625357693931	0.4375	0.0379122016461423	0.0607760852168511	0	0	10	10	0.984276882916311	0.551149128415812	0.998811209387781	0.898163471267073	1	-0.27216273227013	0.48	0.0938222044997455	0.0573840413651314	0.0785373149133224	0.0295676008317069	10	10	102557867067221	0.442455204900849
mmu-miR-3572-3p	7.10679e+08	8.67935e+08	0.664581843329175	0.844135761893493	0.54813792048437	0.7351405571729	9	10	0.882975970335684	0.364496586079527	0.961055113534457	0.496698348091537	1	-0.416595934961537	0.4	202025059383152	211505121978365	206465005601931	21581296042996	4	4	0.936401645042132	0.831566010748974	0.978846337121084	1	1	-0.158099545621877	0.5	0.874677456594996	0.907752832582835	0.757957348193891	0.861727562890346	10	10	0.977334702609347	0.866172409001277	0.998811209387781	0.911797181147026	1	-0.0764619813960028	0.48	101581708480345	105242585990639	107770877071411	114210361732904	10	10	0.97494397687908	0.892975068014221
mmu-miR-3572-5p	2.01724e-05	3.85324e-05	0.0830746993250548	0.114388672387167	0.0504022747487936	0.0880650407391054	9	10	0.978528670475767	0.475858125245476	0.961055113534457	0.383867158523892	1	-0.336915135569573	0.377777777777778	0.558866628279005	0.671935869919747	0.482714324216047	0.650966339097135	4	4	0.924618900290052	0.688014975505268	0.969815366244023	1	1	-0.298405932224044	0.5	0.230295397895157	0.155360497746249	0.174301223850275	0.111703718335358	10	10	105331350539743	0.237538154636902	0.998811209387781	0.143140141592154	1	0.546686042218689	0.7	0.327771861273314	0.560071220973952	0.275299963568315	0.364444386069033	10	10	0.851277049150497	0.215203237413284
mmu-miR-361-3p	0.10404148322588	0.107216896537981	384073683014677	369525178150312	387854405097705	365704165768437	9	10	110610247363492	0.182202306162057	0.961055113534457	0.094719521964104	1	0.625946338065502	0.733333333333333	50526672888033	464590074940258	513003903516594	463729836382949	4	4	132571121296261	0.327944710527171	0.906924328395442	0.485714285714286	0.952781405066597	0.753340609187816	0.6875	346248080083781	365358236176689	351317459984519	369572609884896	10	10	0.875936649871912	0.365365642134642	0.998811209387781	0.435872177358246	1	-0.416046441254993	0.39	314470605806605	284748093555853	329213505203033	303645358746572	10	10	122877870784085	0.391239133370841
mmu-miR-3618-5p	0.805461	1.26321	0.579991063951001	0.415530411456882	0.533875218851966	0.452326051536582	9	10	112074701156438	0.279861851876946	0.961055113534457	0.595449475221077	1	0.513334551819655	0.577777777777778	0.754507442243708	101691282491632	0.813451054779732	100573400283501	4	4	0.833696750579126	0.124163866097296	0.846748237366961	0.2	0.835019455252918	-126838960929339	0.1875	110033335180318	1092142709617	0.934158642389016	0.969820238961518	10	10	100569346706445	0.971269172286669	0.998811209387781	1	1	0.016332769971619	0.5	0.328369441551216	0.245790478910121	0.383688333339723	0.194615775729363	10	10	105890925659902	0.279316930195141
mmu-miR-362-3p	0.12195709255285	0.125117732127499	310694362061255	282371866331582	287289923265558	291128601655371	9	10	121691209513809	0.356473234065317	0.961055113534457	0.842105263157895	1	0.43869446384561	0.533333333333333	229701861783778	191760843165113	225031504121123	193695238943526	4	4	130080993947627	0.441537665105922	0.915063562917748	0.685714285714286	1	0.593104949329576	0.625	266644355081189	283689938081101	267282428904934	274649784658815	10	10	0.888561889213301	0.550050585586048	0.998811209387781	0.630528913810648	1	-0.272423223387208	0.43	182216218641762	212949309512501	181630781287876	195284005199472	10	10	0.808135486772057	0.386212181112929
mmu-miR-363-3p	8.32766e-05	0.000153453	102265978136499	173651505836212	0.619355107459318	0.856509260416259	9	10	0.609688704491466	0.341129844128678	0.961055113534457	0.496698348091537	1	-0.438629126410309	0.4	127996067642386	13910365797686	0.405829038176695	0.351592279464259	4	4	0.925897307761318	0.943654645168394	0.999309980022585	0.685714285714286	1	-0.052147261190859	0.625	61430270419843	611256846637227	651759001606895	628796354561971	10	10	102133671660683	0.955522700507681	0.998811209387781	0.795936261880534	1	0.0253148676542372	0.54	0.859791365070959	0.823200413216148	0.955798367524238	0.844650782917789	10	10	102568729040535	0.817942371951559
mmu-miR-363-5p	1.01247e-14	4.32087e-13	0.0460049030917816	0.259578105872938	0	0	9	10	0.862398633508006	0.240168988300477	0.961055113534457	0.457949346256414	1	-0.545890879543898	0.411111111111111	0.1315089126576	0.288876225572121	0	0.0451420545448069	4	4	0.896659839289172	0.614705666794041	0.949215270400753	0.619839118685419	1	-0.382312557841836	0.375	184889304106369	174042572519518	195619392163999	191685143455191	10	10	107808229948361	0.751334352991889	0.998811209387781	0.68421052631579	1	0.14397559368163	0.56	0.0146996272505277	0.0670131674854224	0	0.0724581300984295	10	10	0.964388571692588	0.0260887342321923
mmu-miR-365-1-5p	2.3313e-09	5.47306e-08	0.0158264338715013	0.0680293293245135	0	0	9	10	0.964462536495958	0.415817176441426	0.961055113534457	1	1	-0.370777129650781	0.5	0.24699314387013	0.155421234647581	0.272207677430389	0.124990557164755	4	4	106553051437464	0.169329474955217	0.846748237366961	0.485714285714286	0.952781405066597	11276352877709	0.6875	0.330769794246315	0.330485006242778	0.241286167290376	0.139030588055353	10	10	100019741948637	0.998394643627864	0.998811209387781	0.545198510180071	1	0.000913613218813723	0.585	0.512686885383693	0.858779635322434	0.51390752982702	0.893426416527218	10	10	0.786711866526492	0.149074266988258
mmu-miR-365-2-5p	15.217	23.1072	0.843102632068048	0.994847062825222	0.816733739010268	0.961107383713075	9	10	0.900161376647819	0.481312115201038	0.961055113534457	0.548961874039274	1	-0.328480010251679	0.411111111111111	0.252327724765038	0.355674260172733	0.233625512894525	0.38917727918667	4	4	0.93087119767461	0.524309953862813	0.930079959250864	0.485714285714286	0.952781405066597	-0.478188396032649	0.3125	0.609103804107833	0.622437300447139	0.435964847184338	0.644920937305994	10	10	0.990800501317517	0.942330075303601	0.998811209387781	0.853428305440689	1	-0.0328289546941423	0.47	154595567541505	232284851704339	155640452120618	212645787034931	10	10	0.583622398741984	0.120515642891236
mmu-miR-365-3p	0.000167413604727012	0.00019432843096725	809893617991787	902757036562358	82535149396811	902790302364055	9	10	0.5253554659032	0.10413425137155	0.961055113534457	0.133300136396112	1	-0.834390363638503	0.288888888888889	729797686893382	729813783026926	740643049630563	721596695257164	4	4	0.999888436327855	0.99967815792855	0.999980447087656	1	1	-0.00029754314558598	0.5	798874519832132	843590474375782	810795545281655	842632455181524	10	10	0.733485552553655	0.43730823737984	0.998811209387781	0.578741691744788	1	-0.356848163850475	0.42	913446779787877	900138298818489	922891851097323	979244584546986	10	10	109663605310166	0.860315844759709
mmu-miR-369-5p	0.000497992	0.000882244	171184401657356	194406154723836	180857299466225	183031150661676	9	10	0.851325334584178	0.475706718953561	0.961055113534457	0.842105263157895	1	-0.332025772855738	0.466666666666667	11013063660938	107951439600491	112428465000437	111628515969292	4	4	11630553051319	0.703350513361241	0.969815366244023	0.685714285714286	1	0.283745745786478	0.625	332442924662755	331607248240308	338863992152154	307295721486815	10	10	100580927634012	0.987456077943782	0.998811209387781	0.52884886011821	1	0.0071742839056173	0.59	454058713011344	369995400225627	432855867309361	391655203518961	10	10	179083587917139	0.0937867522254482
mmu-miR-370-3p	1.32689e-18	1.26939e-17	0.0254571310065848	0.118078409157162	0	0.0799869878418294	9	10	0.937817250536437	0.0419794165550117	0.961055113534457	0.0305187765426481	1	-100889412096324	0.211111111111111	465264234098351	373886189462218	46680654074824	424310647631845	4	4	188397581692772	0.245756669078041	0.848188079781683	0.114285714285714	0.766428571428571	100605141098323	0.875	0.15640492093627	0.191351572655321	0.109852605738291	0.13618047228015	10	10	0.976067853351471	0.714446133286981	0.998811209387781	0.969620806358019	1	-0.167051291529981	0.51	0.274327570562304	0.231287740141117	0.263116082277112	0.127884272286136	10	10	103028239761843	0.730997685422252
mmu-miR-374c-5p	0.0511778	0.0836925	0.510628291502582	0.331441912015442	0.465485552281214	0.299800095007245	9	10	113224516562219	0.154752619225137	0.961055113534457	0.0862727671159232	1	0.689528320865711	0.738888888888889	0.219595455737702	0.127961494740532	0.170354895270899	0.138706921608573	4	4	106557634490665	0.562020370683631	0.946699933663321	0.882420114075504	1	0.445217840804705	0.5625	0.407507990168788	0.407855218226595	0.412299408270187	0.420794415483905	10	10	0.999759348811863	0.997150315067532	0.998811209387781	0.970512459676546	1	-0.00162611103183341	0.51	0.176857559103658	0.178422357256498	0.138294315363062	0.0899664444069748	10	10	0.99891595257661	0.988314831284498
mmu-miR-375-3p	145995	195568	30392815502532	434490586327942	286204768392942	357866107157233	9	10	0.404546006821407	0.128432475211003	0.961055113534457	0.496698348091537	1	-0.722885090180263	0.4	597896270816382	701605865398705	597319019366915	657101824705394	4	4	0.487307406195256	0.455081555136504	0.915063562917748	0.485714285714286	0.952781405066597	-0.598834311380339	0.3125	676178723307572	799289302333727	725482135172105	788803787433683	10	10	0.425990809243695	0.107651852744457	0.998811209387781	0.143140141592154	1	-0.76850259934647	0.3	462064686516039	365180424841739	471336968134704	368666031525028	10	10	195726977105687	0.105863422406063
mmu-miR-376a-3p	7.45471e-09	1.82473e-08	0.728520825881967	0.871458785682653	0.69219755994054	0.711939773097701	9	10	0.905672928823633	0.467068490031695	0.961055113534457	0.719695165515599	1	-0.339358065032529	0.444444444444444	754831763089238	706088186028864	759086130610179	723813736609805	4	4	140195084882447	0.494554833517476	0.925678578660852	0.342857142857143	0.897282229965157	0.54671684727513	0.75	141188482227322	150538346110009	156173296752482	139686443209344	10	10	0.937247099662878	0.798452937314736	0.998811209387781	0.630528913810648	1	-0.116601994897121	0.57	195085892217903	141458583632312	162051818385379	140166435240047	10	10	145022131739457	0.147223994818378
mmu-miR-376a-5p	5.57389e-18	4.57671e-17	0.0623114008436231	0.111990935893596	0.0670848645180007	0	9	10	0.966150915591524	0.442756247667708	0.961055113534457	1	1	-0.350206882025936	0.5	455740534736422	404892715323615	460872269923516	432610092088867	4	4	142254884894495	0.444251952938433	0.915063562917748	0.685714285714286	1	0.580856329167239	0.625	0.201749177561451	0.288654493960861	0.174170820298904	0.164465786689173	10	10	0.941540255490532	0.576620074740792	0.998811209387781	0.848980508948108	1	-0.25705419923138	0.53	0.358733059256215	0.155092958651733	0.185734793570572	0.0910477470761365	10	10	115160032455208	0.138040331715183
mmu-miR-376b-3p	1.85286e-09	4.6852e-09	101922255082214	125098820508494	0.952851205081946	122993273002458	9	10	0.851592025791124	0.258669875949543	0.961055113534457	0.400181861482171	1	-0.523764404831977	0.377777777777778	743564944784225	662736447555028	733927041309096	664842566287279	4	4	17511285216893	0.068478912149966	0.846748237366961	0.0571428571428571	0.632106038291605	158336372283533	0.9375	133188109537513	136898983348461	150024859901252	125399220073514	10	10	0.974606170580541	0.910876121901088	0.998811209387781	0.52884886011821	1	-0.0508767570976558	0.59	191417776943668	142222554642032	166412268171455	141727118507607	10	10	140634662588991	0.202702178615236
mmu-miR-376b-5p	1.97003e-07	4.26717e-07	0.824373563125064	109035953683011	102192672944171	106328982663755	9	10	0.831630183682764	0.155571684123318	0.961055113534457	0.315378120331681	1	-0.677881986618363	0.355555555555556	759221808495529	697003032531419	771379039402866	745294649784334	4	4	153920752739109	0.441094201193225	0.915063562917748	0.885714285714286	1	0.594892729404459	0.5625	160897983655074	149197787366914	16197579895941	124521782394171	10	10	108447888434699	0.737801805993097	0.998811209387781	0.48125094719522	1	0.152805748371466	0.6	209018468193422	124200948114258	17911425533549	12035840956994	10	10	180022246521175	0.0172069062095343
mmu-miR-376c-3p	0.000577317	0.00101963	114859703012792	0.857382642656256	108002647778632	0.809910801749926	9	10	122366986749883	0.0809532395907201	0.961055113534457	0.0788932429799303	1	0.908015532203006	0.744444444444444	561738149540821	573823817980668	566446916301186	583450729497648	4	4	0.919641397691803	0.793500947700145	0.976884064055265	1	1	-0.195563497542437	0.5	147532244429299	140211745514773	16880432926853	132307548448758	10	10	105205125207256	0.754468104909342	0.998811209387781	0.314999242243824	1	0.142514043034046	0.64	181534079708146	132535432670088	164115238425539	125322085104053	10	10	140443170489106	0.123211741711688
mmu-miR-376c-5p	4.56961e-18	3.16019e-16	0.0467658932122209	0.0730529578792593	0.0504022747487936	0.0668005268976106	9	10	0.981944190468841	0.46054408026962	0.961055113534457	0.524605559405541	1	-0.338631415288073	0.411111111111111	284544655329037	24582333584543	289609022113614	267620593405264	4	4	130786460447163	0.451220066959743	0.915063562917748	0.885714285714286	1	0.573526680907265	0.5625	0.1569803957448	0.126534069707042	0.120359439170518	0.0795548539421503	10	10	102132804472089	0.668375195777134	0.998811209387781	0.490528497293617	1	0.194829824200653	0.595	0.27104998091776	0.123707318338014	0.25203147115883	0.0889545136999018	10	10	110752760833247	0.0983369942056757
mmu-miR-377-3p	4.90269e-06	9.67059e-06	0.873637616514298	107276396233716	0.974919531110622	108558038708714	9	10	0.871077903064761	0.274862703522885	0.961055113534457	0.182316135876507	1	-0.505981416311037	0.311111111111111	630074238715987	527006145067992	594627357972313	577775418532019	4	4	204298829230022	0.186652774582581	0.846748237366961	0.342857142857143	0.897282229965157	106212807182901	0.75	143396399176831	129497824336499	153147864921097	131629562482171	10	10	110113072057501	0.633872364280297	0.998811209387781	0.352681374353201	1	0.216761387657438	0.63	188248242766626	143569982378329	171509972825497	145351201584865	10	10	136299720515816	0.211340700867734
mmu-miR-378a-3p	4.25236e+09	5.06927e+09	122269215097368	126071987961455	124866444418371	125988048226922	9	10	0.768289910906921	0.191277013080824	0.961055113534457	0.315378120331681	1	-0.633384955356125	0.355555555555556	109234760984255	112338405344293	107519452662675	108508697291071	4	4	0.806438020965236	0.745080636405277	0.969815366244023	0.885714285714286	1	-0.247643450855181	0.4375	128988597881985	134179718470084	129157595019306	133490423315107	10	10	0.697801179471886	0.297844162161595	0.998811209387781	0.314999242243824	1	-0.480587353089445	0.36	137300829778568	129519339995029	136731140086696	129863889015921	10	10	17149291544424	0.133620604797345
mmu-miR-378a-5p	4.90688e+08	6.01827e+08	315631968913601	3656730735818	290455711292055	358280246073419	9	10	0.70690534395556	0.13536069723413	0.961055113534457	0.156400874667129	1	-0.731094447180377	0.3	242543297902887	199513536603189	227329669311206	152662234044237	4	4	134751152582251	0.552880219884872	0.940159232862864	0.342857142857143	0.897282229965157	0.460327411842228	0.75	380553021670272	399776195102802	401049589787715	366078890995992	10	10	0.875250730383853	0.650219707178113	0.998811209387781	0.911797181147026	1	-0.206731954959143	0.48	438391107681002	353421821221727	435100262097436	370063584236176	10	10	180211723156846	0.0849171754306755
mmu-miR-378c	0.000242731289258338	0.000280337545340616	887249474374318	9183168695915	905373399488696	916861863804525	9	10	0.806265026101007	0.201188294421465	0.961055113534457	0.315378120331681	1	-0.633385596137422	0.355555555555556	697883089425328	72701652639246	693609715575566	663022538405948	4	4	0.817145918758756	0.791113358633427	0.976884064055265	0.685714285714286	1	-0.203235453796076	0.625	932316997367293	974245141849745	93402715915106	959376098824153	10	10	0.747796982706304	0.313463296968423	0.998811209387781	0.19031587607439	1	-0.46551409912206	0.32	100387069183707	916763990519508	100763240704121	928100099961441	10	10	18290151347682	0.0655316474370817
mmu-miR-379-3p	0.00016674	0.000303356	0.403358174932566	0.593618393914538	0.417768503239083	0.483297332279975	9	10	0.876447622153629	0.246930608630685	0.961055113534457	0.496698348091537	1	-0.538254484246325	0.4	536939993682037	462018677268368	530256592749109	489827769055753	4	4	168087584245115	0.186639184692436	0.846748237366961	0.114285714285714	0.766428571428571	112679817843187	0.875	100979102689752	100773446333554	0.92525322438069	0.849690061443672	10	10	100142651774447	0.993011542345744	0.998811209387781	0.853428305440689	1	0.00397193428352029	0.47	183033642980159	133370356209199	16618924512736	114463823498949	10	10	141091675226446	0.119008640866853
mmu-miR-380-3p	1.61612e-13	6.72214e-13	0.580194049989815	0.389199000176853	0.591520939490318	0.366063949439757	9	10	114155079022164	0.0806137010291617	0.961055113534457	0.053475935828877	1	0.890388945676382	0.766666666666667	742441479395599	684044997596735	74471517089233	704468366999324	4	4	149896304712932	0.205112919484308	0.846748237366961	0.114285714285714	0.766428571428571	10172079623297	0.875	0.932408431091897	105710795521772	100623554949337	0.948338450767365	10	10	0.917195051199671	0.683146374269483	0.998811209387781	0.739364350819459	1	-0.186449269497014	0.55	134244228201925	0.749925127407056	12104537480652	0.698867383140461	10	10	150787533210865	0.0477255830219906
mmu-miR-381-3p	6.62238e-10	1.62794e-08	0.326099978935059	0.663507700947279	0.307998197153554	0.558092724632118	9	10	0.791462158062147	0.0345945731859426	0.961055113534457	0.02201822944857	1	-104587095265147	0.188888888888889	781346299464182	581639831015876	758076308843073	600037959593637	4	4	399186985092989	0.015535169212206	0.846748237366961	0.0285714285714286	0.578436657681941	238528355837017	1	1188947928681	129453314233494	139168776403084	13522081840105	10	10	0.929427853771604	0.703737361043958	0.998811209387781	0.970512459676546	1	-0.172806582400123	0.49	1594029550848	0.897571794823013	137802517160911	0.95198810627738	10	10	162052104454658	0.0542605208533631
mmu-miR-381-5p	2.64398e-14	1.24909e-13	0.0592777046520776	0.121198093777464	0	0.113434181708544	9	10	0.957988080513459	0.240830900175036	0.961055113534457	0.174667076823659	1	-0.551258346946732	0.316666666666667	467180032536959	394147898117971	472621491433518	417210377180476	4	4	165900857608938	0.246461556411912	0.848188079781683	0.2	0.835019455252918	0.908859292968967	0.8125	0.317982529621528	0.438229110256266	0.305512744685649	0.354685374747715	10	10	0.920030388653975	0.383914794149577	0.998811209387781	0.795936261880534	1	-0.404625008337482	0.46	0.605332075145389	0.292571859838656	0.500877174751508	0.234514691843442	10	10	124208182307165	0.139427073284992
mmu-miR-383-3p	1.16999e-20	2.03507e-19	0.00745387383533341	0.0198849536793831	0	0	9	10	0.991420448282448	0.443529154826299	0.961055113534457	0.562983207694953	1	-0.350902126067696	0.444444444444444	241673444836538	193582979166669	223250741214448	200641554944486	4	4	139561852891576	0.317070401666025	0.902431143203302	0.685714285714286	1	0.772097751527103	0.625	0.0103782743553827	0.00976558441961871	0	0	10	10	100042477449268	0.959799220019613	0.998811209387781	0.670405295509648	1	0.0228929067356942	0.54	0.00491544282106135	0.0139826915704739	0	0	10	10	0.993734771004774	0.552920192566208
mmu-miR-383-5p	1.17235e-13	4.98464e-13	0.214640415840094	0.491785181341927	0	0.259618433936152	9	10	0.825222598387081	0.278725912695883	0.961055113534457	0.126753750228319	1	-0.505703720813924	0.294444444444444	906406544738702	919868186778275	908052686754642	95433806995816	4	4	0.910911992056486	0.836162289915277	0.978846337121084	0.885714285714286	1	-0.153314695982021	0.4375	0.934072991354151	128272567597151	0.831894676687913	0.810524441947382	10	10	0.785317153702666	0.486334201212118	0.998811209387781	0.911797181147026	1	-0.321568282328436	0.48	117620003951729	0.725135556737452	103194910174288	0.722683997317773	10	10	136704855225639	0.0298465654498229
mmu-miR-384-3p	3.02852e-18	2.654e-17	0.0413761284286567	0.157590982948049	0	0.0367192263553702	9	10	0.922605082718071	0.239609746169689	0.961055113534457	0.47999626559892	1	-0.546576623442848	0.405555555555556	58795506927963	535255146060608	564369085689323	577053664575099	4	4	144092898196785	0.41189824687517	0.915063562917748	1	1	0.628447058589942	0.5	0.223494455978602	0.374676013549299	0.198532855520522	0.17297914140312	10	10	0.900512646695799	0.521016719746063	0.998811209387781	0.939720366947744	1	-0.297296048314686	0.515	0.211586801826143	0.0380603670144574	0.185953586391198	0	10	10	112781187201993	0.000629398997469896
mmu-miR-384-5p	1.54629e-19	1.77514e-18	0.0145764911808573	0.043552433765134	0	0.0572719639933259	9	10	0.980115758959204	0.153831609469182	0.961055113534457	0.0809469951647777	1	-0.690087418265332	0.288888888888889	587507142317335	485444085912883	583404065317254	542029641132971	4	4	202880550333035	0.18544986105731	0.846748237366961	0.2	0.835019455252918	112826235346465	0.8125	0.170931872368877	0.213164185040485	0.0540281770213376	0.0583162110222505	10	10	0.971151101524738	0.778813961786097	0.998811209387781	0.562404927594274	1	-0.128209618328112	0.58	0.113635595984237	0.0635162764994646	0.110740247207117	0	10	10	103535054996622	0.201677014465761
mmu-miR-3962	3.47385e-05	6.19252e-05	0.175407961077585	0.115134766990435	0.19256441532095	0.120126024665779	9	10	104266318471832	0.23924675392936	0.961055113534457	0.201666004151817	1	0.55576685375569	0.677777777777778	0.218249560838976	0.188452372181034	0.165469185042401	0.190945445129092	4	4	10208686038406	0.837590135880335	0.978846337121084	1	1	0.152308802168963	0.46875	0.0891838125097112	0.0818681795674462	0.0850569411294986	0.0614512987559246	10	10	100508368866537	0.840337644698752	0.998811209387781	0.61851966263705	1	0.091522059815526	0.57	0.045369058984985	0.0469786773337585	0.0245772141053067	0	10	10	0.99888491974431	0.95652291120326
mmu-miR-3963	0.00723992	0.0122587	0.0980505220694944	0.243719882777668	0.0504022747487936	0.194975589849762	9	10	0.903959874067256	0.0775402875552371	0.961055113534457	0.0290395403290796	1	-0.857729311719009	0.2	0.136289785383382	0.215364126835778	0.127967519498276	0.239357305095216	4	4	0.946664848749037	0.379292711678919	0.915063562917748	0.485714285714286	0.952781405066597	-0.671854927766692	0.3125	0.36665370771631	0.289112308366703	0.256496255994913	0.237736173217877	10	10	105521823392373	0.508414476202051	0.998811209387781	0.630528913810648	1	0.302161555180298	0.57	0.393034030566766	0.4959199737807	0.322846007562663	0.487561935455235	10	10	0.931168433364392	0.470919447296189
mmu-miR-3964	8.40399e-13	3.19463e-12	0.352443359307386	0.146291645276885	0.123769577808501	0.100717985473424	9	10	115360691216037	0.407669925236855	0.961055113534457	0.437137430148114	1	0.419980269969454	0.611111111111111	0.0604013823920587	0.0642790678350997	0.0455283039201589	0	4	4	0.997315802186489	0.960395505678091	0.999309980022585	0.868661062991067	1	-0.0369878186166786	0.5625	0.64757734225227	0.59227779259913	0.612300892280269	0.643617744733154	10	10	103907482608312	0.713218316898408	0.998811209387781	0.970512459676546	1	0.167036953446445	0.51	0.0365747805188333	0.176032756729826	0	0	10	10	0.907860176373027	0.214828502516383
mmu-miR-3966	7.5199e-08	1.69938e-07	0.144937270893717	0.214884743063445	0.159579846971894	0.227703779018629	9	10	0.952672683765195	0.251972971924916	0.961055113534457	0.306584044004804	1	-0.533961264289436	0.355555555555556	0	0.0206124735986686	0	0	4	4	0.985814103696593	NA	NA	NA	NA	-0.707106781186548	0.375	0.04585394550254	0.0154049631760536	0.0246261779511659	0	10	10	102132992519083	0.148930161036206	0.998811209387781	0.169183241256382	1	0.680925826856156	0.66	0.038993453254606	0.0433239178638574	0	0	10	10	0.9970028511109	0.887501416040047
mmu-miR-3968	0.0110754108016286	0.0119610269052395	148228319842251	183237323862526	145773740240617	166721882321833	9	10	0.784535132658217	0.216908660117567	0.961055113534457	0.446967892788326	1	-0.580361486417176	0.388888888888889	171749772395734	146366660389074	175867621443196	144714905449057	4	4	119236928702229	0.253478857977003	0.848188079781683	0.485714285714286	0.952781405066597	0.926060796634647	0.6875	134324336051804	154406817778479	148147862492403	15676753304593	10	10	0.870052994582949	0.346421890483563	0.998811209387781	0.630528913810648	1	-0.433382651595181	0.43	168458785757073	181411914769364	17239802170135	208345567842426	10	10	0.914128388528743	0.693221245979589
mmu-miR-409-5p	9.11807e-19	8.94662e-18	0.0150476076516446	0.101005391739761	0	0.0264074585509962	9	10	0.942158842803041	0.226039737566657	0.961055113534457	0.157056383161325	1	-0.564237602764229	0.327777777777778	35975746321946	205588963438999	330387065374408	206098315099895	4	4	291134335749214	0.0388486351155912	0.846748237366961	0.0571428571428571	0.632106038291605	190669800923085	0.9375	0.0937007354609197	0.091911323060706	0.0763691541672481	0.0713576375808277	10	10	100124109568268	0.964022039076808	0.998811209387781	0.909038324456433	1	0.0204613128516008	0.52	0.250760145968134	0.0931522577966199	0.178923426131671	0	10	10	111543611539267	0.104778244723833
mmu-miR-410-3p	3.35141e-14	1.55335e-13	0.0999124438436537	0.221377510317041	0.0632116643398102	0.194269539856524	9	10	0.919253668217635	0.134789659883828	0.961055113534457	0.149423625134608	1	-0.706873920559149	0.3	669990011249276	612606443520132	669742979849923	645287303104358	4	4	148847570839261	0.395170343419678	0.915063562917748	0.685714285714286	1	0.688665777393223	0.625	0.643559989259682	0.878357285139347	0.570363801896004	0.765022838493486	10	10	0.849804391488251	0.407685969538928	0.998811209387781	0.578741691744788	1	-0.382679889145795	0.42	100732707447631	0.837882193440124	102700825978	0.861372627218358	10	10	112462566892198	0.386371042430294
mmu-miR-411-3p	0.000233375	0.000421913	0.621995985917367	0.845201885296523	0.651842029156366	0.845044940602105	9	10	0.856659684794941	0.142867081962167	0.961055113534457	0.112754118946069	1	-0.691966889307181	0.277777777777778	687860517933911	610845644012107	684003523245368	644145863962718	4	4	170544560279248	0.228850874964044	0.846748237366961	0.485714285714286	0.952781405066597	0.988383793282959	0.6875	142175102053087	140900712651243	115660623508525	136042819614641	10	10	10088725237656	0.966293742408743	0.998811209387781	0.970512459676546	1	0.0191667730504844	0.51	227914062496486	176779521068143	2230361518305	173213070449882	10	10	142537884168647	0.165043301535778
mmu-miR-411-5p	141.049	205.749	321549889300442	355758411380444	313067822537776	358675052067145	9	10	0.788900238699347	0.227403320640607	0.961055113534457	0.446967892788326	1	-0.56140493855788	0.388888888888889	103910131602502	931023291440032	103098783467027	970081161378528	4	4	211517971435737	0.100061273671554	0.846748237366961	0.0285714285714286	0.578436657681941	146988729027663	1	442673299879762	43792618738738	432421180578913	473813306819796	10	10	103345181548724	0.905327709804206	0.998811209387781	0.853428305440689	1	0.0539447256098989	0.47	560085699663396	471899237117678	573540913874839	503549496314188	10	10	184275545028013	0.0692704375987432
mmu-miR-412-5p	9.51612e-18	7.63951e-17	0.0343188084530612	0.0878470950728646	0	0	9	10	0.963576900174202	0.268910808663095	0.961055113534457	0.479242980234412	1	-0.511455103748172	0.411111111111111	591291263300359	56341263158846	598043539032292	605799613807977	4	4	121317385928827	0.679333540321879	0.969815366244023	0.685714285714286	1	0.317730776464957	0.375	0.239488325616007	0.399354823640449	0.215728111978675	0.294851919996668	10	10	0.895107897263691	0.367016267200997	0.998811209387781	0.52884886011821	1	-0.42236037455582	0.41	0.44298927302554	0.374171025882623	0.390641326183215	0.342613582964552	10	10	104885718267057	0.575546687337438
mmu-miR-423-5p	0.110872201153659	0.114051332369534	398448432073568	453339487170145	41567455960316	447608558863577	9	10	0.683536104815573	0.222422391883357	0.961055113534457	0.315378120331681	1	-0.570897238756071	0.355555555555556	44459625201774	503800165627523	452005442585288	502662609730584	4	4	0.66340457382828	0.227570756719121	0.846748237366961	0.342857142857143	0.897282229965157	-102933983470963	0.25	572812827697811	540561060851481	568071964101823	526815291589241	10	10	125051093096911	0.325437717180659	0.998811209387781	0.352681374353201	1	0.452137449390516	0.63	498664445021765	527137361855408	484710254061651	54046185336559	10	10	0.820895697980032	0.637895354676078
mmu-miR-425-3p	0.042457039537272	0.0447572831852968	37084486256757	35254299914685	352689036595793	350157976627417	9	10	11352567653095	0.516808755473658	0.961055113534457	0.719695165515599	1	0.313907168256758	0.555555555555556	362194124947548	387538727516562	377192306910864	391907699252721	4	4	0.838890244487486	0.67285642765335	0.969815366244023	0.485714285714286	0.952781405066597	-0.314838225828358	0.3125	390686467232624	408342533046718	406424729100842	430552283149246	10	10	0.884809844185486	0.513870646205196	0.998811209387781	0.435872177358246	1	-0.29841376808151	0.39	307845194091732	318276561524563	311517331580797	336657922818261	10	10	0.930247379025145	0.718777903282429
mmu-miR-425-5p	5.88896e+06	7.63039e+06	666982753738806	686614795504199	637830150789555	699488175383292	9	10	0.872773729534403	0.519659147670728	0.961055113534457	0.548961874039274	1	-0.302310191010399	0.411111111111111	727320107098227	641085255813022	702705621761163	634206008668444	4	4	181799535426724	0.071049341007822	0.846748237366961	0.0571428571428571	0.632106038291605	162773054740849	0.9375	721536903210225	732405126737286	742564451026105	733492166143207	10	10	0.927434798620572	0.718552784936466	0.998811209387781	0.795936261880534	1	-0.164256338433958	0.54	624826896186824	623196978764047	618930195350688	62687315566378	10	10	101136178699337	0.957956876763036
mmu-miR-429-3p	6.82238e+07	8.58782e+07	592685515162455	676316313432667	610185794208477	632354130150712	9	10	0.560075031005415	0.259090655713082	0.961055113534457	0.400181861482171	1	-0.522650123087395	0.377777777777778	688490444861028	829750936501587	683738520405591	817030068720537	4	4	0.375632835108746	0.532530579009592	0.931085928709999	0.342857142857143	0.897282229965157	-0.468977808869939	0.25	810234098044419	885837458636376	8349089048456	8699599197427	10	10	0.592122012965767	0.287888150520382	0.998811209387781	0.630528913810648	1	-0.489865408996531	0.43	727613035726536	617697399447008	794757683212161	751742424794297	10	10	214229382081243	0.246397904328048
mmu-miR-429-5p	9.1167e-11	2.65634e-10	0.0234345463543667	0.262949825619969	0	0.0324426361870113	9	10	0.847029852029815	0.195847362417684	0.961055113534457	0.255907779437825	1	-0.607063731621131	0.355555555555556	0	0.033287332104864	0	0.0276099790994297	4	4	0.977191126284194	NA	NA	NA	NA	-119060068276086	0.25	0.272726529815277	0.44123018160291	0.271911422164146	0.39063107982392	10	10	0.889765057759207	0.174309633929603	0.998811209387781	0.217562623135379	1	-0.63850155518936	0.33	0.0607765713089057	0.099414684751402	0	0.0439232165734244	10	10	0.973573555352216	0.482801438973355
mmu-miR-431-3p	1.07278e-19	1.29637e-18	0.00873087666445125	0.0292574757552364	0	0	9	10	0.985872784719399	0.515813039944894	0.961055113534457	1	1	-0.29460471507444	0.5	318051086744869	3150481008922	330429091661046	312070733407397	4	4	102103325715384	0.945424191589331	0.999309980022585	1	1	0.0504890305685855	0.5	0.0272545512271103	0.106060797947531	0	0	10	10	0.946840782979413	0.329149055632712	0.998811209387781	0.584779395783594	1	-0.458352570044889	0.44	0.115992130887187	0.130080752902367	0.0806148503478626	0.108867917388255	10	10	0.990282038920542	0.781897419844255
mmu-miR-433-3p	1.80206e-16	9.89839e-15	0.0452869963618974	0.0886377967213978	0	0	9	10	0.970398482594559	0.447397870534419	0.961055113534457	0.671192168255592	1	-0.347578989560769	0.444444444444444	67861571257898	588608678712408	687251254759588	626885500134888	4	4	186615696542778	0.25602889932342	0.848188079781683	0.2	0.835019455252918	0.953562973400317	0.8125	0.198735088258844	0.367900497082398	0.125201124980478	0.186170438737814	10	10	0.889357020544456	0.372081148896841	0.998811209387781	0.622652636570054	1	-0.416005906777117	0.43	0.815217638586041	0.672246104471773	0.761816972896653	0.699486122686506	10	10	110417706037709	0.411403929893392
mmu-miR-434-3p	2.34994e-06	4.74953e-06	0.708167584599231	10497979155293	0.628879021788444	0.797763184245718	9	10	0.789149022606191	0.136712521787583	0.961055113534457	0.182316135876507	1	-0.703589559547003	0.311111111111111	95665569947825	830330679917494	983598324681284	872922744466856	4	4	240035900462409	0.228722810515724	0.846748237366961	0.114285714285714	0.766428571428571	0.968073591701641	0.875	174981291021015	168504495906353	170962468352483	130771879359789	10	10	104591669682842	0.881487658191821	0.998811209387781	0.630528913810648	1	0.0677535154586793	0.57	293108661999042	26420589733235	303584700655779	290085686438796	10	10	122181651537467	0.5191974105186
mmu-miR-449a-5p	0.0121655	0.0203586	179118171805778	217324839021744	165965667044879	156842877076677	9	10	0.767337585733819	0.542347748430468	0.961055113534457	0.780185758513932	1	-0.276358140773691	0.544444444444444	371150804383756	405930489711701	360463433529284	414686009428608	4	4	0.785783155457037	0.604646449688772	0.949215270400753	0.685714285714286	1	-0.38741000003647	0.375	609766656741355	565049356978825	695286439516829	567829107043939	10	10	136336608254742	0.530988278078319	0.998811209387781	0.630528913810648	1	0.285692339510225	0.57	136857368514422	130787734530369	118768364515971	117780065742907	10	10	104296904506642	0.820612042342614
mmu-miR-449c-5p	1.25834e-12	4.69019e-12	0.0665996005909847	0.265762086864174	0	0.0691618625423816	9	10	0.871056082269318	0.327429232854043	0.961055113534457	0.5747471597194	1	-0.449919034178304	0.422222222222222	0.630252816036327	0.319591373687945	0.328575763438209	0.361724908469423	4	4	124027620759463	0.520291117982163	0.930079959250864	0.885714285714286	1	0.508346894116497	0.5625	156832147753869	149659782272657	177502932743677	158300594384594	10	10	105097157842006	0.849706357299794	0.998811209387781	0.630528913810648	1	0.0861034517841859	0.57	0.0586976852265301	0	0.0325942004434178	0	10	10	104152515596708	NA
mmu-miR-450a-2-3p	0.472231	0.747753	0.341728287470005	0.264576260663521	0.303253071540153	0.164232182010564	9	10	105493347688577	0.491747984099745	0.961055113534457	0.152861687557835	1	0.31402857552006	0.7	0.0504898052857353	0.120080656390365	0.0396146549149481	0.0542020135477525	4	4	0.952908204877912	0.498404880838359	0.925678578660852	0.877782280346235	1	-0.529752166242403	0.4375	0.249530751778472	0.42541705975703	0.281111069518569	0.327374306557281	10	10	0.885223522139748	0.0642119690111667	0.998811209387781	0.105122431747819	1	-0.883191580524465	0.28	0.287382676514172	0.194332026607343	0.266075790246702	0.176688405543478	10	10	106662322701215	0.287944537474909
mmu-miR-452-3p	0.00146514	0.0025446	0.111504551864304	0.149696368539165	0.131188420627716	0.0931713135007673	9	10	0.973874776283869	0.543904363306485	0.961055113534457	0.834190374191261	1	-0.277458379427136	0.466666666666667	0.0198073274574741	0.0271010067738763	0	0	4	4	0.99495716474869	0.835830869768807	0.978846337121084	1	1	-0.1536417523479	0.46875	0.223177109544165	0.210611130181126	0.183888413400682	0.248733152142096	10	10	100874811622614	0.85855224936409	0.998811209387781	1	1	0.0809127520789738	0.5	0.183831962235206	0.15590455322981	0.162215514354041	0.170738685928182	10	10	101954638196381	0.692809406508352
mmu-miR-455-3p	1.7128e+06	2.2472e+06	524790873616736	571366009352757	536130825418008	576786177850087	9	10	0.72409387007859	0.0511348364390356	0.961055113534457	0.0349866851414839	1	-0.974267133271753	0.211111111111111	455480725391001	461749845389165	453505095700841	473361028306677	4	4	0.957476378205426	0.857680748765093	0.987437171056808	0.885714285714286	1	-0.13260147748189	0.4375	505337582483452	52060951085643	516746402796067	51188694514613	10	10	0.899553328129833	0.575171836460252	0.998811209387781	0.630528913810648	1	-0.257136448398361	0.43	539038509300432	490773529790087	572797756409028	512863222257521	10	10	139730774325655	0.347736758168924
mmu-miR-455-5p	16536.4	22789.7	24182097503209	281987212105745	257965661816597	295676763090047	9	10	0.756985530637125	0.202722090829918	0.961055113534457	0.133300136396112	1	-0.596506713545011	0.288888888888889	121265378451675	0.521401045553616	111001359574004	0.455009168462278	4	4	161468499330822	0.0733638112839453	0.846748237366961	0.114285714285714	0.766428571428571	160327252120416	0.875	14306302904596	152889794538916	155124850621546	142454561391793	10	10	0.934154022572183	0.738303456190421	0.998811209387781	0.739364350819459	1	-0.151775163670613	0.45	102824136310039	0.686532814773736	103681046405067	0.561366043345146	10	10	126725648640472	0.196258784155502
mmu-miR-466a-3p	31928.9	43377.9	200073978823027	233251102287071	158453224794927	190812519695579	9	10	0.794560382008982	0.550344435167126	0.961055113534457	0.112754118946069	1	-0.279801208084492	0.277777777777778	4036170426095	370827107830787	410183154942692	361515722926139	4	4	125518441803062	0.458200468147587	0.915063562917748	0.342857142857143	0.897282229965157	0.561723592598681	0.75	557034795509675	563206311644604	580081462911946	596238667813287	10	10	0.958124366937317	0.907279584369483	0.998811209387781	0.578741691744788	1	-0.052916948097466	0.42	208634842283423	215700450249666	222677328292844	217684962393478	10	10	0.952204875099642	0.831247904482261
mmu-miR-466b-3p	27733.1	37901.9	195794892863963	228827408722044	153780997160876	18711895127397	9	10	0.79535720375575	0.548767589452727	0.961055113534457	0.112754118946069	1	-0.280846189334537	0.277777777777778	398804271986779	367243004266557	405942222980785	358098926186999	4	4	124454006673279	0.46630923983021	0.915063562917748	0.342857142857143	0.897282229965157	0.551347372431544	0.75	551000841649431	557564880273563	573553083256932	590537137042497	10	10	0.955521084914581	0.900814545658251	0.998811209387781	0.52884886011821	1	-0.0566260656034232	0.41	204641998746166	212129366123223	219044261389002	21416687167991	10	10	0.949425251520659	0.819594037703596
mmu-miR-466c-3p	3112.5	42386.1	199834101678498	233251102287071	15708114887262	190812519695579	9	10	0.793240362842716	0.547665565303856	0.961055113534457	0.112754118946069	1	-0.281717898680569	0.277777777777778	403458568240686	370827107830787	410183154942692	361515722926139	4	4	125380640436283	0.459427621342165	0.915063562917748	0.342857142857143	0.897282229965157	0.560069715303795	0.75	55685391010815	563108531202884	579851210762802	596183352140493	10	10	0.957572608210754	0.906056043408498	0.998811209387781	0.578741691744788	1	-0.0536181972412889	0.42	208552568346324	215700450249666	222677328292844	217684962393478	10	10	0.951662007011033	0.829243872873864
mmu-miR-466e-3p	31928.9	43377.9	200073978823027	233251102287071	158453224794927	190812519695579	9	10	0.794560382008982	0.550344435167126	0.961055113534457	0.112754118946069	1	-0.279801208084492	0.277777777777778	4036170426095	370827107830787	410183154942692	361515722926139	4	4	125518441803062	0.458200468147587	0.915063562917748	0.342857142857143	0.897282229965157	0.561723592598681	0.75	557034795509675	563206311644604	580081462911946	596238667813287	10	10	0.958124366937317	0.907279584369483	0.998811209387781	0.578741691744788	1	-0.052916948097466	0.42	208634842283423	215700450249666	222677328292844	217684962393478	10	10	0.952204875099642	0.831247904482261
mmu-miR-466f-3p	0.549178	0.867202	0.62634292858323	0.926230273297052	0.481418313451001	0.682019312029663	9	10	0.812315824936984	0.303657888202389	0.961055113534457	0.112754118946069	1	-0.475803408865635	0.277777777777778	175808235070495	174647808612723	169443198498023	184667136903969	4	4	100807589883166	0.966165662419684	0.999309980022585	0.885714285714286	1	0.0315250763919719	0.4375	300093649972857	285593783116982	324049419355848	301303678806017	10	10	110572963285878	0.663589913027851	0.998811209387781	0.911797181147026	1	0.198347951675468	0.52	0.867506981790822	0.820768325057774	0.823455152886212	0.75575335875518	10	10	103292725663557	0.82212298350931
mmu-miR-466h-3p	3.36366	5.17626	0.431175281569571	0.663260403363765	0.290206126441975	0.474713772898204	9	10	0.8514034718175	0.469596662493265	0.961055113534457	0.548961874039274	1	-0.330171970690311	0.411111111111111	126482759182314	114254628326787	118941748315616	123108391659611	4	4	10884546568295	0.41428955357403	0.915063562917748	1	1	0.622755238313752	0.5	230006229417665	234218171638513	2214082227986	268774772021149	10	10	0.971227096786407	0.906638613795205	0.998811209387781	0.739364350819459	1	-0.0532346187183769	0.45	0.741240376443874	0.95936779296774	0.771905566237099	0.895982616305153	10	10	0.859680557275089	0.230273991363749
mmu-miR-466i-3p	0.00014544	0.000265023	0.434724092143464	0.665210211024228	0.291538949797808	0.384923255295526	9	10	0.852347643191409	0.389078858985549	0.961055113534457	0.211024269847799	1	-0.397142418772777	0.322222222222222	118407486369886	105943494945774	109646605829156	111516220609395	4	4	109023558415645	0.748412073316891	0.969815366244023	0.885714285714286	1	0.237551403656102	0.5625	270344080737183	252644601035153	288573827051786	259440000891939	10	10	113052648995179	0.573309149134588	0.998811209387781	0.739364350819459	1	0.257404100975999	0.55	0.473814535272521	0.507361778334837	0.529447293565645	0.255649960473958	10	10	0.977015094761869	0.887744443752539
mmu-miR-466n-3p	2.15974e-13	8.8234e-14	0.107233891735728	0.0514382687417211	0	0	9	10	103943217530551	0.528575527795941	0.961055113534457	0.962379296514791	1	0.314798128829281	0.488888888888889	0.0791941212453285	0.0594065938651234	0.0455283039201589	0.0389646851102983	4	4	10138101601089	0.77408124437925	0.976314475097718	0.877782280346235	1	0.213346529572732	0.5625	0.637211820513933	0.628591409751765	0.70228717375018	0.561965421069763	10	10	10059931006116	0.966405863248507	0.998811209387781	0.909586409044347	1	0.019108086028203	0.52	0.0505972451172696	0.062665712783845	0	0	10	10	0.991669666793841	0.800936609647506
mmu-miR-466p-3p	3112.5	42386.1	199834101678498	233251102287071	15708114887262	190812519695579	9	10	0.793240362842716	0.547665565303856	0.961055113534457	0.112754118946069	1	-0.281717898680569	0.277777777777778	403458568240686	370827107830787	410183154942692	361515722926139	4	4	125380640436283	0.459427621342165	0.915063562917748	0.342857142857143	0.897282229965157	0.560069715303795	0.75	55685391010815	563108531202884	579851210762802	596183352140493	10	10	0.957572608210754	0.906056043408498	0.998811209387781	0.578741691744788	1	-0.0536181972412889	0.42	208552568346324	215700450249666	222677328292844	217684962393478	10	10	0.951662007011033	0.829243872873864
mmu-miR-466q	1.29281e-12	4.15728e-11	0.0648409213399056	0.0266115301198706	0	0	9	10	102685280426415	0.360959006321694	0.961055113534457	0.656076477337934	1	0.457942150205796	0.555555555555555	0.485290260811383	0.204559089210013	0.398587046973316	0.204840787678827	4	4	12148104059015	0.329883567108336	0.906924328395442	0.342857142857143	0.897282229965157	0.802748420911377	0.75	0.141298253676443	0.139983397167918	0.11813452679482	0.0757162533675756	10	10	100091180452295	0.982599889926512	0.998811209387781	0.472008557666107	1	0.00990557903775932	0.6	0.0560827679530194	0.107251689404429	0.0251535673656629	0.0450045192425862	10	10	0.965154010855082	0.299614511188806
mmu-miR-467a-5p	2.82554e+08	3.48412e+08	331005975502625	359770106423466	295322745262336	339402522192459	9	10	0.819240356593594	0.55090550155079	0.961055113534457	0.277511961722488	1	-0.284077273659822	0.344444444444444	555182358257978	43784196146829	54194290416425	435080068546308	4	4	225543227768781	0.0781215497886652	0.846748237366961	0.0285714285714286	0.578436657681941	184306470997839	1	621903312177492	606752418158421	651421896022081	623381385133357	10	10	11107305974651	0.779881579713794	0.998811209387781	0.578741691744788	1	0.126902641925014	0.58	28626166152044	279347116808242	304734026983042	290587227838831	10	10	104909508808947	0.840252576375727
mmu-miR-467b-5p	2.81816e+08	3.47877e+08	330997568011651	359770106423466	295322745262336	339402522192459	9	10	0.819192615698838	0.550737837603206	0.961055113534457	0.277511961722488	1	-0.284194521409915	0.344444444444444	555182358257978	43784196146829	54194290416425	435080068546308	4	4	225543227768781	0.0781215497886652	0.846748237366961	0.0285714285714286	0.578436657681941	184306470997839	1	621900991349566	606747773731794	651421896022081	623381385133357	10	10	111074848699049	0.779843329454821	0.998811209387781	0.578741691744788	1	0.126925329259176	0.58	28626166152044	279347116808242	304734026983042	290587227838831	10	10	104909508808947	0.840252576375727
mmu-miR-467f	1.73666e-12	6.31804e-12	0.0153960782961468	0.0269653516624087	0	0	9	10	0.992012858865795	0.458379045161877	0.961055113534457	0.457949346256414	1	-0.345729576625578	0.411111111111111	0.01566740996368	0.0576173494528826	0	0.0276099790994297	4	4	0.971341199818429	0.398182029330351	0.915063562917748	0.619839118685419	1	-0.671332425681574	0.375	0.153434851181216	0.0746255717660586	0.120225840731909	0.0342637512660588	10	10	105614599633037	0.188555915953836	0.998811209387781	0.153040568168882	1	0.614681366510046	0.69	0.00631522912724068	0.0198142675725723	0	0	10	10	0.990686818392744	0.375461866673797
mmu-miR-467h	8.22091e-14	3.57485e-13	0.113665878091212	0.0726534388307759	0.0850261941160076	0	9	10	102883557872086	0.515910773814759	0.961055113534457	0.697693572351375	1	0.31424874906028	0.555555555555555	0.127748927053003	0.146442795574355	0.0851429588351071	0.125362770368212	4	4	0.987125986044649	0.834186434336578	0.978846337121084	0.885714285714286	1	-0.156449051694006	0.4375	0.426161464988454	0.336724993103075	0.435089656396312	0.20985913036031	10	10	106395451221355	0.532856630742613	0.998811209387781	0.570605503511469	1	0.284412903660796	0.58	0.00491544282106135	0.0549009715005013	0	0	10	10	0.965946018044145	0.0695169146347788
mmu-miR-470-5p	8.22135e-13	3.13558e-12	0.04341361078794	0.156989771436905	0	0.124461170531244	9	10	0.924294074496914	0.0546648723319283	0.961055113534457	0.0425094526113234	1	-0.93313326836678	0.233333333333333	0.0881270357177145	0.0138049895497149	0.100979610571471	0	4	4	105286615494104	0.104761890889432	0.846748237366961	0.124094658828252	0.806991326804331	147535216251347	0.84375	0.0471600976672806	0.0367357549012826	0.0246261779511659	0.0248270266794953	10	10	100725177146031	0.658436520390509	0.998811209387781	0.935625790955507	1	0.201222221973394	0.515	0.0178116494659924	0	0	0	10	10	101242262224939	NA
mmu-miR-471-3p	1.66753e-13	6.91093e-13	0.0599647721975777	0.0927444723813661	0.0670848645180007	0.112344634828959	9	10	0.977535024804981	0.373907504172211	0.961055113534457	0.470849761107994	1	-0.413530081078105	0.4	0.0385832795206908	0	0	0	4	4	102710471874129	NA	NA	NA	NA	0.707106781186548	0.625	0.0429817312493528	0.0334476378188326	0	0	10	10	100663041449641	0.710772199715667	0.998811209387781	0.96597211956309	1	0.168732544699511	0.51	0.02722683814494	0	0	0	10	10	101905141173728	NA
mmu-miR-483-3p	9.32997e-09	2.25491e-09	0.0232694317207296	0.0728836442950098	0	0	9	10	0.966194662049863	0.278177003834933	0.961055113534457	0.34713797075308	1	-0.501176258881446	0.388888888888889	0.767208615131649	0.733692660118283	0.714007123262151	0.853078733064087	4	4	102350344265252	0.889043314093225	0.989790360151267	0.885714285714286	1	0.105595921104939	0.4375	0.0710543273686527	0.10917347299439	0.0246261779511659	0.0986779995450517	10	10	0.973923833279421	0.363901782344545	0.998811209387781	0.167914186662732	1	-0.417988147883046	0.315	0.543046324166986	0.455457352105515	0.475837709175158	0.3795799345556	10	10	106259289547786	0.547141523511393
mmu-miR-483-5p	3.14843e-07	6.74329e-07	0.0144773920953123	0.176822899704622	0	0	9	10	0.893571137499941	0.103355185695544	0.961055113534457	0.34713797075308	1	-0.786570705119148	0.388888888888889	157834296897062	221845666672416	153680018531363	22654517759809	4	4	0.64166237784048	0.244545399164232	0.848188079781683	0.342857142857143	0.897282229965157	-0.916418461229497	0.25	0.301306065051175	0.292472830409174	0.20547924136088	0.230615669560247	10	10	100614151392228	0.938294861893652	0.998811209387781	0.970512459676546	1	0.0351073508477901	0.49	253830777352991	190176895629076	284892696066223	188650504791023	10	10	155459503876987	0.214135702708201
mmu-miR-484	0.0893211908762601	0.0923790334467988	401485790211063	468135316328535	400032754908189	484125495997028	9	10	0.63003537452085	0.100237780485327	0.961055113534457	0.133300136396112	1	-0.787169230595724	0.288888888888889	707486463212638	553171805724275	697553124637628	565248093426184	4	4	291429429913265	0.0153510495662241	0.846748237366961	0.0285714285714286	0.578436657681941	262681182375534	1	475511340423252	525749507356974	514419027049165	519298338509445	10	10	0.705940418813146	0.268437522231668	0.998811209387781	0.578741691744788	1	-0.517875258190408	0.42	435583655778693	42371297338196	443709789352882	416746378060519	10	10	108576119187464	0.80675576382714
mmu-miR-485-5p	2.47829e-10	6.8888e-10	0.106789458101658	0.224895214615884	0.0850261941160076	0.127487506059688	9	10	0.921396640899224	0.206640328780675	0.961055113534457	0.65280919451163	1	-0.589750317303233	0.433333333333333	724309191168537	619861461070936	719272571742377	664763900692976	4	4	206261892120464	0.216736699316054	0.846748237366961	0.2	0.835019455252918	104631197027512	0.8125	0.667142480485546	0.742213725142135	0.6055543697819	0.605047177639944	10	10	0.949295240714933	0.751017806231606	0.998811209387781	1	1	-0.144305211417317	0.5	146395650460302	131317399331104	153489055300232	147228516064256	10	10	111017146079499	0.643016888868096
mmu-miR-486a-5p	3.64695e+07	4.64157e+07	230217063307878	2637219291629	24374892234687	266698028746838	9	10	0.792757398404976	0.180192439171773	0.961055113534457	0.211024269847799	1	-0.638680296015691	0.322222222222222	267023585140907	241395849697591	261272259483777	203407021617904	4	4	119439278396326	0.608660256001192	0.949215270400753	0.342857142857143	0.897282229965157	0.394022489349333	0.75	322215617893031	314079493083762	323554713462422	294017667706305	10	10	105801585560958	0.819100106918834	0.998811209387781	0.853428305440689	1	0.103787414478871	0.53	39160013388351	322189087946836	372833891361332	34594898278959	10	10	161788656481691	0.207313013426851
mmu-miR-486b-3p	666.443	950.405	0.730780545472065	0.847535552774055	0.702255503420555	0.889732103703023	9	10	0.922259719070066	0.368571312181886	0.961055113534457	0.315378120331681	1	-0.413693501837802	0.355555555555556	146768581336298	163957926307541	151020761716592	175317728972293	4	4	0.887676894253521	0.715815811410447	0.969815366244023	0.685714285714286	1	-0.271620179776042	0.375	139539848257076	139850465868712	122918932229207	120996982193554	10	10	0.997849278904719	0.992018699976598	0.998811209387781	0.970512459676546	1	-0.00453634236050859	0.49	3073281016768	219041704203525	315107816628375	256043374114707	10	10	184403236205903	0.111504916012162
mmu-miR-486b-5p	3.78971e+07	4.81259e+07	229955086439052	263241794533394	24374892234687	266698028746838	9	10	0.793957076788057	0.185308815379823	0.961055113534457	0.24280672887484	1	-0.63009073006341	0.333333333333333	262318174278906	240993914660913	258506791597699	204629990630462	4	4	115929087590806	0.660845877425225	0.967780409676923	0.342857142857143	0.897282229965157	0.337910530669443	0.75	32120870331144	312233477848001	321878727116986	293416202268913	10	10	106418742023915	0.798076613025953	0.998811209387781	0.911797181147026	1	0.116125086818895	0.52	387868992495322	314505705706143	371297942767013	33917261923919	10	10	166282099389533	0.179977685195218
mmu-miR-487b-3p	1.90457e-12	6.85407e-12	0.342611782498347	0.50194460267974	0.290206126441975	0.336949909336245	9	10	0.895439074403606	0.429851088710831	0.961055113534457	0.902480682687879	1	-0.359810577410861	0.477777777777778	855096518913071	838130753553509	894666349963701	853649492049466	4	4	11247915439833	0.77998619001367	0.976314475097718	1	1	0.206661847180494	0.5	0.966778671659313	130505546525096	0.829971833390051	112321798930025	10	10	0.790985529173039	0.438914722442612	0.998811209387781	0.795936261880534	1	-0.358412282670862	0.46	150997578357308	103531617795669	130250245332153	101441255242352	10	10	138959031648654	0.0688800784466246
mmu-miR-489-3p	4.02382e-12	1.36264e-11	0.0222005854531512	0.337213898340642	0	0.0327089020875768	9	10	0.803843573008897	0.300303756592163	0.961055113534457	0.12504505633224	1	-0.477572539739641	0.322222222222222	0.688387171323231	0.443531693982687	0.637725592164502	0.425365780387146	4	4	118497405965768	0.304326863632091	0.883470021705246	0.685714285714286	1	0.851628733273661	0.625	0.0781141941279002	0.417258218553018	0.0639470647388605	0.0770242054361207	10	10	0.790510195933636	0.209736083843516	0.998811209387781	0.701691552776703	1	-0.603333020443529	0.445	0.198545715442027	0.0420031099404909	0.0947205906803628	0.0295676008317069	10	10	111461278396419	0.111193196477184
mmu-miR-490-3p	6.40993e-09	1.5791e-08	0.260940175327313	0.529684486980171	0.25859164418238	0.259557657445944	9	10	0.830041680557079	0.360948662864899	0.961055113534457	0.806412700497817	1	-0.418278351067704	0.461111111111111	469891423836951	306290543778787	471935211892903	316630783982927	4	4	310804803447707	0.0150989519451772	0.846748237366961	0.0285714285714286	0.578436657681941	242166949809451	1	123673668246249	143530926016469	0.848319983106042	148405500663608	10	10	0.871412324234599	0.675945419758704	0.998811209387781	0.578741691744788	1	-0.190055561780497	0.42	0.248230592262927	0.120458667541864	0.110172424283726	0.0969573478869981	10	10	10926049958109	0.227849357094065
mmu-miR-490-5p	1.12869e-07	2.51112e-07	0.212697224032839	0.559155490098608	0.237754779493677	0.373201011676946	9	10	0.786512573229991	0.186171954421087	0.961055113534457	0.211024269847799	1	-0.621219373656459	0.322222222222222	562148027890716	517943994216011	600383781772824	518406858103113	4	4	135852426740889	0.464772195827249	0.915063562917748	0.485714285714286	0.952781405066597	0.55459147148319	0.6875	165432281317942	136765415664972	134154046969223	125812117091618	10	10	121982032221812	0.557894545287938	0.998811209387781	0.68421052631579	1	0.267223988440114	0.56	0.358614114842371	0.495413609339823	0.279963055253135	0.520852513935335	10	10	0.909534649982505	0.353668441360964
mmu-miR-491-3p	2.34944e-12	8.35035e-12	0.0899175775485067	0.130588226059105	0.069121362869429	0.0799869878418294	9	10	0.972202905933589	0.408758722701085	0.961055113534457	0.65280919451163	1	-0.378319410078244	0.433333333333333	157515221770222	129447540416573	159018774209474	13973837039571	4	4	121476463496795	0.391020962928237	0.915063562917748	0.485714285714286	0.952781405066597	0.676781939092997	0.6875	0.151991510041599	0.161117358985179	0.145430801788467	0.178553576725078	10	10	0.993694407749737	0.834570987487603	0.998811209387781	0.343977586560038	1	-0.0950693193991514	0.37	0.161017981937313	0.0556888010697419	0.180024726877348	0.0786939339499143	10	10	107573981486063	0.0116604832789951
mmu-miR-493-5p	8.91721e-15	4.47029e-14	0.012035899523734	0.0317429900437106	0	0	9	10	0.986432959036212	0.456096304466168	0.961055113534457	0.652797538439174	1	-0.3410141946822	0.455555555555556	20963712806619	204463010504578	223592244906017	222421299115447	4	4	103651513000818	0.912204533652504	0.996572278817161	1	1	0.0817434675575132	0.5	0.128859459144306	0.125147416180912	0.104374897845678	0.1119674052775	10	10	100257630509922	0.942248097969805	0.998811209387781	0.969736042420041	1	0.0328559428507568	0.51	0.28826637788832	0.133931561282357	0.259641721160615	0.0439232165734244	10	10	111290837126018	0.142477015189215
mmu-miR-494-3p	27.6673	41.4108	0.0520576398995726	0.0933478335194131	0.0504022747487936	0.0308645054423297	9	10	0.971785496690947	0.375499833063876	0.961055113534457	0.829145477111646	1	-0.406725828440382	0.466666666666667	0.812483471721959	0.786388575070473	0.774092959615406	0.757502788310797	4	4	101825217548795	0.921511139508097	0.996572278817161	1	1	0.0726567174644386	0.5	0.296012598062006	0.365837293084487	0.299284006843032	0.371353414202996	10	10	0.952753762169346	0.34129318121213	0.998811209387781	0.19031587607439	1	-0.439112614227222	0.32	0.495261220890299	0.424242942495853	0.33959614133064	0.420714833219044	10	10	105045785282572	0.691861969071962
mmu-miR-495-3p	4.12077e-13	1.62565e-12	0.169469376614857	0.3316159187781	0.237754779493677	0.316679973344258	9	10	0.893694380482825	0.0188999949330159	0.961055113534457	0.0372530402810426	1	-117904387985291	0.211111111111111	654525714988697	580051662034944	624910514046699	622868321860931	4	4	1675672870424	0.285247390037085	0.874757605418921	0.685714285714286	1	0.830819823010373	0.625	0.654930877037568	0.854839522985466	0.766159376486709	0.671074913620191	10	10	0.870605689873297	0.435581932251296	0.998811209387781	0.911797181147026	1	-0.360124000419657	0.52	118041496318132	0.90661189453303	106582917490549	0.99444962484605	10	10	120899063443263	0.274870339836327
mmu-miR-496a-3p	1.40981e-13	5.9068e-13	0.170096980866539	0.278806256774077	0.159579846971894	0.286851941994916	9	10	0.92741741574205	0.0611660522497083	0.961055113534457	0.112754118946069	1	-0.906146161716679	0.277777777777778	599974228457164	514922553173379	575461818998481	557978149281528	4	4	180314667104975	0.266965005750355	0.855220712429388	0.485714285714286	0.952781405066597	0.882830158712388	0.6875	0.50124295893279	0.602111290903016	0.465802677549335	0.474029512735953	10	10	0.932471584874454	0.584233882155567	0.998811209387781	0.911797181147026	1	-0.250425318818299	0.48	115408753357252	0.872935687170862	0.962001527238038	0.813347389436059	10	10	121516468357254	0.232102327193945
mmu-miR-499-5p	8.76993e-10	2.28815e-10	0.780758768157495	0.512461469867443	0.48861920857114	0.393437551467169	9	10	120438554516237	0.319301248736161	0.961055113534457	0.660720084868692	1	0.493253404262774	0.566666666666667	172890288208903	215940610450505	143280200456732	151728162570159	4	4	0.742002924209302	0.680044801337991	0.969815366244023	0.885714285714286	1	-0.314862773548058	0.4375	0.798923809913308	0.99895944403141	0.809835107467923	0.66317897975197	10	10	0.870529061233941	0.628876464331751	0.998811209387781	0.578741691744788	1	-0.222403096579728	0.58	137791219146722	0.746874655759541	0.72804318699272	0.332311462872219	10	10	154867834833927	0.288803500619095
mmu-miR-500-5p	15.5481	23.5789	0.171952900211713	0.306100870597917	0.153096115478182	0.209500159643726	9	10	0.91120781758111	0.228913290407383	0.961055113534457	0.548961874039274	1	-0.559351347176027	0.411111111111111	0.813434567805771	0.731808587386364	0.746200013031575	0.799981224147509	4	4	105821001770963	0.751429308541453	0.969815366244023	0.885714285714286	1	0.234801695546553	0.5625	0.426536206381947	0.440895201190373	0.453342829968813	0.425881622565919	10	10	0.990096469395371	0.895612221446954	0.998811209387781	1	1	-0.0595314433395125	0.5	0.274037652831543	0.232951355320377	0.291725041272729	0.21547720369637	10	10	102888825093439	0.530044414021598
mmu-miR-501-3p	0.0166791497786442	0.0178449803782699	379130293982516	399661485584854	366561320090154	379493833833387	9	10	0.867351142342119	0.498872238947793	0.961055113534457	0.780185758513932	1	-0.308185483948011	0.455555555555556	609843401632491	592119463180279	611409762635151	586444959551656	4	4	113071817016328	0.779582222121544	0.976314475097718	1	1	0.207566988011707	0.5	442898241246079	506259578109556	459859831046365	488908308121482	10	10	0.644560029313892	0.0434264076511235	0.998811209387781	0.123005477494642	1	-0.974205342594288	0.29	47693093246348	505332729598507	479142551532089	515754403938134	10	10	0.82130046992023	0.497249708713523
mmu-miR-503-3p	3.09894e+06	4.03812e+06	104057407781866	127248107115256	0.996751521513066	0.96791198870928	9	10	0.851508600447069	0.420556960630827	0.961055113534457	0.446967892788326	1	-0.369786866981465	0.388888888888889	0.760676138963861	0.705555060942923	0.673635470710344	0.565482145011009	4	4	103894629309108	0.792793237528204	0.976884064055265	0.342857142857143	0.897282229965157	0.195289555624807	0.75	0.879664264508988	120457082649255	0.936712639820727	104228477068172	10	10	0.798350090861891	0.190619157913125	0.998811209387781	0.435872177358246	1	-0.612926159062113	0.39	177099313286774	143603958284565	187156209660619	157881715977995	10	10	126133679733131	0.303102668906431
mmu-miR-504-3p	1.28234e-13	5.41222e-13	0.00702351825997891	0.023878215990547	0	0	9	10	0.988385192551051	0.352618773184148	0.961055113534457	0.562983207694953	1	-0.426842800057856	0.444444444444444	0.368629336053352	0.779682849434487	0.468422655902198	0.721258773669611	4	4	0.752073978760653	0.261553879738601	0.848438251499045	0.685714285714286	1	-0.919800985946049	0.375	0.129934295725992	0.115431368862317	0.0760740315155419	0.112264013404655	10	10	101010336062084	0.786439950161246	0.998811209387781	0.969620806358019	1	0.123297828140117	0.51	0.290522048485992	0.217713060756584	0.190271835064998	0.167365039446672	10	10	105176251703071	0.572825965807732
mmu-miR-505-3p	1.26765	1.97458	0.699921305880357	0.820599932936389	0.553701795372775	0.750724144572015	9	10	0.919754906786922	0.454555721344986	0.961055113534457	0.660720084868692	1	-0.348572856910912	0.433333333333333	167863766386079	0.836289858804532	158600127411496	0.747060228525751	4	4	179296559535426	0.0358485595737021	0.846748237366961	0.0285714285714286	0.578436657681941	2188966803623	1	0.457387170911504	0.519840716722041	0.462727131791479	0.52326749490838	10	10	0.95763411562846	0.562314297134127	0.998811209387781	0.853428305440689	1	-0.265998684554876	0.47	0.416683402312584	0.209814334375393	0.432611446415537	0.174620931181027	10	10	115418066487774	0.00589524117323071
mmu-miR-505-5p	3.04013e+07	3.87355e+06	143570950860717	116386128092243	163707030540496	109964225124479	9	10	12073535705427	0.187405468696512	0.961055113534457	0.277511961722488	1	0.630178678645898	0.655555555555556	32973891021457	359164343851114	330637081976267	390746167742496	4	4	0.815493715211858	0.7007259386443	0.969815366244023	1	1	-0.285243507728448	0.5	159260088401602	140930507360064	152547294032795	134402179663401	10	10	113547489622836	0.33597131295929	0.998811209387781	0.393048128342246	1	0.444749810421824	0.62	146820230292636	1295487380431	126182325504121	105753056595643	10	10	112717765907903	0.633449620830816
mmu-miR-5099	0.0942720911422303	0.097236622310225	48661604597769	457190047234862	499722631017571	446593887988146	9	10	122625582315635	0.18297267578917	0.961055113534457	0.277511961722488	1	0.625869605851438	0.655555555555556	418275109389444	390010603354118	427403287832582	395639328830429	4	4	121642305083052	0.124243670174735	0.846748237366961	0.2	0.835019455252918	126553834283006	0.8125	53685743582987	518860996608669	543401529313772	519842062224278	10	10	113285592443765	0.330754435180879	0.998811209387781	0.393048128342246	1	0.447595349954752	0.62	462318560335527	456659516584213	468061770292702	440825185938708	10	10	104000498062976	0.782079156890812
mmu-miR-5101	4.70136e-07	9.95618e-07	0.0701594249272144	0.177972133971358	0.0670848645180007	0.140486696507871	9	10	0.92799394100891	0.0372550721599071	0.961055113534457	0.0403396899625713	1	-102542571458679	0.216666666666667	0	0.0949840507583641	0	0.0727520336442366	4	4	0.936282598142321	NA	NA	NA	NA	-13416903577281	0.125	0.0878620675161028	0.0834110148381285	0.0484393195725232	0.0271875474898658	10	10	100308999884891	0.943904546575301	0.998811209387781	0.746638177190235	1	0.0319133280522862	0.545	0.0875540901205938	0.0713387395563062	0.059334300356018	0.0283962155840372	10	10	101130302642034	0.749958971583035
mmu-miR-5104	3.70412e-08	8.53881e-08	111683026243198	0.766225455704979	0.6643089795662	0.676741166241063	9	10	127509506073914	0.362271332599527	0.961055113534457	0.660720084868692	1	0.459614005665662	0.566666666666667	0.357259731724544	0.209979132610644	0.178547588761771	0.162358122417298	4	4	110747996449821	0.570371316650908	0.949215270400753	0.885714285714286	1	0.432070050302803	0.5625	17292165642008	170941418278088	175165635267448	184920959814955	10	10	101382059838829	0.958786633141915	0.998811209387781	0.739364350819459	1	0.0234753463924679	0.45	0.324430561327128	0.617249643095681	0.319894948434175	0.345910033032381	10	10	0.816305406848548	0.181757641038242
mmu-miR-511-3p	1.75348e+06	2.29794e+06	361534181278292	286009278185867	324363493582852	327256383618161	9	10	168792292807119	0.0612915394546733	0.961055113534457	0.24280672887484	1	0.907805712006743	0.666666666666667	0.770315948372901	0.75816702102275	0.645919338565136	0.485506369446266	4	4	100845655105222	0.981617998632633	0.999309980022585	0.885714285714286	1	0.0169826636809164	0.4375	233605493241636	20986621707501	221989786709577	215457981742192	10	10	117886029899274	0.414648502296501	0.998811209387781	0.68421052631579	1	0.374919390931089	0.56	240324362081269	237753390251169	27325669121065	240036996491529	10	10	101798035342583	0.948863870181911
mmu-miR-511-5p	0.00984824	0.0165289	0.358852908306536	0.268225610107705	0.307998197153554	0.253085676949336	9	10	106483308185821	0.404135514953117	0.961055113534457	0.51177191094774	1	0.391520080494161	0.594444444444444	0.01566740996368	0.033287332104864	0	0.0276099790994297	4	4	0.987861079065486	0.512322683953462	0.930079959250864	0.619839118685419	1	-0.49391974997614	0.375	0.192842477108422	0.0985695014643508	0.100294526923867	0.0772934367817305	10	10	106752730822696	0.257561523756523	0.998811209387781	0.615641727794227	1	0.531783713460649	0.57	0.250197273309842	0.183007954488874	0.241146437727221	0.174275685155447	10	10	104767359989321	0.356291735040592
mmu-miR-5113	0.00655154258491804	0.00717668977813541	205033624962197	222608084437722	209410082437458	208316048238562	9	10	0.885310480253956	0.457385667718357	0.961055113534457	0.603780120807985	1	-0.341865524192282	0.422222222222222	207788050324161	276292912603868	217367134158305	278943272931642	4	4	0.621984863692696	0.149454958523694	0.846748237366961	0.114285714285714	0.766428571428571	-121807295674221	0.125	330995873180455	322123033571488	35188430376688	334088700244847	10	10	106343245067469	0.728720501446043	0.998811209387781	0.48125094719522	1	0.157650731599796	0.6	180617608898356	167893505497388	188456754376256	184071346565604	10	10	109220300709224	0.617689768957605
mmu-miR-5114	60.2571	89.4892	0.344992447867325	0.472561785637388	0.199805269078361	0.350442389642308	9	10	0.915372377271019	0.540390696687534	0.961055113534457	0.87022634588915	1	-0.280163363659572	0.472222222222222	0.354517941102125	0.710791743417144	0.374559334477385	0.520941598332715	4	4	0.781179609694305	0.41877955804281	0.915063562917748	1	1	-0.659533703322491	0.5	178758394885453	179129489297505	17276697702352	188660793049897	10	10	0.997431074895754	0.987009370412097	0.998811209387781	0.578741691744788	1	-0.00739864014052938	0.42	0.913352206034277	0.988655664704266	0.95547433056686	0.995738246679601	10	10	0.949142455884019	0.676183910151738
mmu-miR-5116	0.335973	0.534948	0.202858493698196	0.264113687105391	0.251435518032311	0.316679973344258	9	10	0.95842989010232	0.413320303206857	0.961055113534457	0.368897505083207	1	-0.380097961509497	0.372222222222222	0.0881270357177145	0.115601895567688	0.100979610571471	0.126589404916634	4	4	0.981136071953971	0.653205505972228	0.966744148838897	0.771503409140308	1	-0.336302636158282	0.40625	0.302443040884803	0.392011359629349	0.307123094390548	0.435526479696016	10	10	0.939803914000865	0.27595373195879	0.998811209387781	0.279861005867198	1	-0.503619133085117	0.35	0.170692849396979	0.124711137769454	0.188591395047281	0.136107118910942	10	10	103238544833124	0.345225751694935
mmu-miR-5121	938.159	1329.64	128178940413846	146316040517484	119336301573	154433376889718	9	10	0.881864557225571	0.450434471022573	0.961055113534457	0.315378120331681	1	-0.363726220066829	0.355555555555556	118975348679229	0.885237902626941	121462317042893	0.959031432313882	4	4	123500388842936	0.47147986283542	0.919814350586193	0.685714285714286	1	0.555835321585042	0.625	205988633980341	186445797778661	19906656225155	191150970318025	10	10	114506410018481	0.396108936369054	0.998811209387781	0.578741691744788	1	0.392271337967066	0.58	145655443331419	177462839971163	137303991733017	155352013772132	10	10	0.802140039899365	0.384561497790317
mmu-miR-5122	2.26766	3.50845	0.250391863950219	0.349276085946088	0.280333193040122	0.326285908453785	9	10	0.933754876855282	0.202340408635459	0.961055113534457	0.356232003290827	1	-0.595739392803131	0.366666666666667	0.249465329354554	0.245276504231397	0.258707759854227	0.228313010381634	4	4	100290769148216	0.97463238518465	0.999309980022585	1	1	0.0235659697423094	0.5	0.681548872117996	0.735723592607681	0.733765941961004	0.710141140311029	10	10	0.963145243311433	0.758716522886144	0.998811209387781	0.853428305440689	1	-0.139479829570747	0.47	0.36452362502942	0.35574833561213	0.306222477231258	0.392451165830318	10	10	100610110349342	0.947382381210048
mmu-miR-5123	13.091	191.445	0.755099451524354	0.529413557634479	0.668851796420177	0.52440496358427	9	10	116933304708068	0.104363583315863	0.961055113534457	0.211024269847799	1	0.816030033255635	0.677777777777778	0.173825819064321	0.25862644351654	0.15244101990534	0.117157007642913	4	4	0.942914834537726	0.692961789027235	0.969815366244023	1	1	-0.299607151338423	0.53125	0.570242612872746	0.611913057734452	0.564557300959566	0.601110204788162	10	10	0.971529396865139	0.782461657811205	0.998811209387781	0.911797181147026	1	-0.125418989016462	0.48	0.293337146894279	0.396926670898149	0.307983548316745	0.281318984141065	10	10	0.930714427163952	0.426877424481347
mmu-miR-5126	0.0246108	0.393498	0.359640353712064	0.982503560896409	0.241377714244548	0.273781880881886	9	10	0.649380871152084	0.211613055776893	0.961055113534457	0.904825824330468	1	-0.583503882935915	0.477777777777778	0.519662139140893	103120530396652	0.472240380828441	0.933017031029795	4	4	0.70147171399002	0.294303350937773	0.874757605418921	0.485714285714286	0.952781405066597	-0.869115674057943	0.3125	224001169655691	181738309641714	178131662063151	187938783110878	10	10	134036748997056	0.535782173573379	0.998811209387781	0.795936261880534	1	0.283038898991565	0.54	202968374764689	245456986196962	158895377496073	206914830095193	10	10	0.74489753110607	0.521153057212424
mmu-miR-5129-3p	1.27088	1.97693	0.0619516247118524	0.132798203595604	0.0551779734945996	0.106756508428094	9	10	0.952079150461644	0.140552126300814	0.961055113534457	0.224703457826099	1	-0.695943511193642	0.333333333333333	0.646782587512349	0.649235701523736	0.63440606226522	0.665843901302668	4	4	0.998301075747868	0.987014675119974	0.999980447087656	1	1	-0.0120584619514596	0.5	0.116088214798598	0.130245626533559	0.078921017790761	0.0569348029386273	10	10	0.99023482201191	0.818530834847346	0.998811209387781	0.790566218952832	1	-0.104185070610821	0.54	0.180567978849953	0.246419654400218	0.18039972640478	0.174172947202591	10	10	0.955381154713983	0.474780536478133
mmu-miR-5129-5p	0.0161298	0.0268752	0.0280632260758048	0.144016564615484	0	0.115880982533822	9	10	0.922772337636479	0.0300606670498496	0.961055113534457	0.0245681359372289	1	-109062068237354	0.2	0.555259018312722	0.714669722241425	0.648970394074647	0.692053672448426	4	4	0.895390735519641	0.369127839360496	0.915063562917748	0.685714285714286	1	-0.686930972027772	0.375	0.0495137070259499	0.0807171174384657	0.0611264180999321	0.0601730165843929	10	10	0.97860366405732	0.384713034847053	0.998811209387781	0.786908359335658	1	-0.402831166855152	0.46	0.353275028224845	0.491132333255232	0.359019463232357	0.394121929073848	10	10	0.908868006879544	0.263636553982032
mmu-miR-5133	4.9933e-12	1.66637e-11	0.0197423172722039	0.117664368045169	0	0.112344634828959	9	10	0.934377830221636	0.00738330515547722	0.961055113534457	0.0065469623688512	1	-140830206466292	0.144444444444444	0.0198073274574741	0	0	0	4	4	101382407410783	NA	NA	NA	NA	0.707106781186548	0.625	0.113803319463317	0.143941582750474	0.110119794613891	0.090480783183729	10	10	0.979326437569935	0.575652945104066	0.998811209387781	0.849883508700099	1	-0.255778975479395	0.47	0.06152906069906	0.01959800703874	0.0315761456362034	0	10	10	102949088292926	0.183753332627206
mmu-miR-5134-5p	2.67337e-07	5.75803e-07	0.0914393277156474	0.0493205654029833	0.103358863984959	0.0324426361870113	9	10	102962483841728	0.146693532253565	0.961055113534457	0.167100638239166	1	0.70593212238962	0.688888888888889	0.290045036199367	0.186437113976041	0.34208073351783	0.107830694922835	4	4	107445713053194	0.536753461082147	0.934277167325529	0.771503409140308	1	0.463697268159765	0.59375	0.192172701193437	0.183462762144485	0.161772839843816	0.131675863183927	10	10	100605553073776	0.886673794916201	0.998811209387781	0.705351372063505	1	0.064648050856632	0.555	0.186690818208469	0.0745029840080268	0.0831016551376871	0.0734908174051314	10	10	108086611813069	0.190986568287712
mmu-miR-532-3p	0.000108679062491445	0.000127309758918549	167880276708236	210827995662746	169557729315014	184682488216516	9	10	0.742530818293088	0.0811309814136205	0.961055113534457	0.0788932429799303	1	-0.838071268386666	0.255555555555556	430892364169699	348143358190226	4088934185288	370180914156454	4	4	177459530879608	0.13422423328891	0.846748237366961	0.114285714285714	0.766428571428571	122942845130398	0.875	263516456885436	263969285345082	260936307893718	243810930481113	10	10	0.996866153080785	0.98554124483929	0.998811209387781	0.435872177358246	1	-0.00823962245960625	0.61	269714628364366	30842605233942	271079813276192	315650842717835	10	10	0.764657587162807	0.298267954822845
mmu-miR-540-3p	7.91741e-05	0.000146837	0.197744945618451	0.320628453761962	0.199805269078361	0.18288118514808	9	10	0.918350312423277	0.365577441543866	0.961055113534457	0.65323674411006	1	-0.414096455764406	0.566666666666667	552023720448632	540411161183705	571942739483131	550338876484158	4	4	10838203138384	0.869550417530998	0.987566646323469	0.885714285714286	1	0.122949579626646	0.4375	0.684575262857772	0.831451044096531	0.411145362079289	0.823116793690938	10	10	0.903204274393727	0.534763931772831	0.998811209387781	0.578741691744788	1	-0.28305189399485	0.42	179488167811421	144539767165066	160127506389854	140460096362963	10	10	127410485015857	0.303386336652932
mmu-miR-541-3p	8.08407e-16	4.61717e-15	0.0472738866573963	0.112703719250985	0	0.0799869878418294	9	10	0.955660548298122	0.131226429446793	0.961055113534457	0.142835724321692	1	-0.714509302169097	0.3	21284904255995	175217217303333	191404365128782	212824909648373	4	4	129802507432809	0.518874318761576	0.930079959250864	0.885714285714286	1	0.484420396125651	0.4375	0.134708197996615	0.125083409125796	0.0749039166375033	0.0798537300406835	10	10	100669369859723	0.882186022819923	0.998811209387781	0.969620806358019	1	0.0672481812531467	0.49	0.223808912549628	0.163512544552004	0.115076666873023	0.113687622805312	10	10	104267993307932	0.571639127572174
mmu-miR-543-3p	7.62922e-17	5.12184e-17	0.053208763911266	0.139561831308882	0	0.0518822234157685	9	10	0.941900736522766	0.315383904092047	0.961055113534457	0.596298155310042	1	-0.461881444470941	0.427777777777778	507169951914411	386363254928541	484804798779239	380732042804413	4	4	231027880968821	0.0519433783831547	0.846748237366961	0.114285714285714	0.766428571428571	173372667785909	0.875	0.123215780178175	0.263283920054256	0.0905973993081074	0.157849824528661	10	10	0.907476293325738	0.218104317793846	0.998811209387781	0.269405599535205	1	-0.58031640355158	0.35	0.427231741668552	0.244828766871192	0.356782299295733	0.267182068897584	10	10	11347724062595	0.118901439652443
mmu-miR-543-5p	7.59378e-15	3.87452e-14	0.0398976411850782	0.119529066613793	0	0.0651515382745881	9	10	0.946299373027313	0.0865883957198154	0.961055113534457	0.270090389417205	1	-0.823296583145309	0.35	636340088063518	542333296160086	626297001992991	545934042133571	4	4	191861856103251	0.194413839490999	0.846748237366961	0.2	0.835019455252918	114145234637426	0.8125	0.258864110308449	0.485339501893346	0.24497045876038	0.323299889584895	10	10	0.854720487119819	0.234826608405823	0.998811209387781	0.272855968487129	1	-0.55898829523337	0.35	0.926258515807258	0.642836014872466	111786076433198	0.602216283011292	10	10	121707873444477	0.184012095044179
mmu-miR-544-3p	4.20931e-20	5.99916e-21	0.00702351825997891	0.0633592168081066	0	0	9	10	0.96170365124542	0.1693436587362	0.961055113534457	0.126681918498397	1	-0.647891633828191	0.333333333333333	35552381319711	298555022935673	337894856881494	309974119273318	4	4	14842024592359	0.295270265048339	0.875207166842176	0.485714285714286	0.952781405066597	0.823095895059999	0.6875	0.0526557108093984	0.0670603041266414	0	0	10	10	0.9900651764278	0.745916269556967	0.998811209387781	0.96597211956309	1	-0.14755144963227	0.49	0.0875560802002643	0.0552920764692953	0.0471605110691155	0.0295676008317069	10	10	102261564544558	0.409134062927534
mmu-miR-5615-3p	0.0166828	0.0277161	0.199760604444418	0.259645730388174	0.199805269078361	0.250355170825847	9	10	0.959340503415102	0.375570603604385	0.961055113534457	0.603780120807985	1	-0.407466546608557	0.422222222222222	0.28957719523084	0.358965667570382	0.136639416520481	0.304411389040183	4	4	0.953041886568865	0.775283140048114	0.976314475097718	0.342857142857143	0.897282229965157	-0.21394574588727	0.25	0.19110049871817	0.142171691924978	0.144890840104454	0.096713238934558	10	10	103449653057565	0.443165839958641	0.998811209387781	0.288098754299245	1	0.351109961364345	0.645	0.0985862788815313	0.203380419551445	0.0806148503478626	0.17745738606793	10	10	0.929937626703684	0.115152620943419
mmu-miR-5622-5p	2.16119e-12	7.7291e-12	0.0517973316619392	0.0110784641669363	0	0	9	10	102862624387172	0.115740923259925	0.961055113534457	0.11411046365824	1	0.802238343620782	0.672222222222222	0.0574445578894533	0.0800346092216767	0.0396146549149481	0.0798485026199485	4	4	0.984463722348776	0.714415581864763	0.969815366244023	0.644552170515899	1	-0.272066682855009	0.375	0.281736368358541	0.238736206156105	0.2316655248818	0.179243220765017	10	10	10302540694517	0.631493029191326	0.998811209387781	0.52884886011821	1	0.21822033100812	0.59	0.203838406698299	0.11907058644477	0.0947205906803628	0.0283962155840372	10	10	106051705360106	0.547342452064028
mmu-miR-5627-3p	8.74768e-10	2.28755e-09	0.0479462873317049	0.0858503215868043	0.0504022747487936	0.0264074585509962	9	10	0.974069059889547	0.401835084186589	0.961055113534457	0.762563090333883	1	-0.383739334282126	0.455555555555556	0.416469245798061	0.152758539322721	0.42184014161525	0.128849667003673	4	4	120056266293058	0.14894086905328	0.846748237366961	0.114285714285714	0.766428571428571	121649740664162	0.875	0.0791723572955536	0.0449799040754234	0.0668294093695337	0.0455114370908579	10	10	102398348908404	0.226015259129863	0.998811209387781	0.26274446557361	1	0.564061351502275	0.65	0.0142707476991944	0.0681983080825744	0	0.0889277358160106	10	10	0.963310261881816	0.0429219906072298
mmu-miR-574-3p	0.292558818002533	0.296432059194094	474930150179962	509619854978043	456160436031504	486638055685638	9	10	0.786273399317241	0.29671913971223	0.961055113534457	0.315378120331681	1	-0.490001690254459	0.355555555555556	438773470375886	425772142567854	440356654455227	429756041445724	4	4	109430377281856	0.647565033074175	0.962832326704493	0.685714285714286	1	0.343529503675854	0.625	388525604961383	424227909964249	387469699548472	423110408374231	10	10	0.780774018032547	0.247489266238718	0.998811209387781	0.279861005867198	1	-0.535773427938924	0.35	555386908148069	533231031632258	568208756430701	57676351596592	10	10	116599270724011	0.678078311202043
mmu-miR-582-3p	33.5556	49.9635	0.332164058996918	0.596762284489026	0.307998197153554	0.421180291180714	9	10	0.832430525068597	0.285191159501918	0.961055113534457	0.356232003290827	1	-0.493452412867639	0.366666666666667	320442740310058	232912774733863	305383434244184	251334153985281	4	4	183438905962504	0.0782294620539722	0.846748237366961	0.0571428571428571	0.632106038291605	153286994683161	0.9375	0.725824599283046	0.889361550506811	0.738002614722135	0.799011474962052	10	10	0.892833490178369	0.425495435395415	0.998811209387781	0.911797181147026	1	-0.367928868412298	0.48	0.730582068219037	0.573924498655716	0.763740386247283	0.582903984429227	10	10	111470160766915	0.294145949328011
mmu-miR-592-3p	3.13996e-21	7.50973e-20	0.0139728127860338	0.0315832651693565	0	0	9	10	0.98786756334363	0.385285524215507	0.961055113534457	0.598428723899007	1	-0.399037039988164	0.438888888888889	0.480738599630342	0.146246098205313	0.380782655374326	0.130134073993328	4	4	12609337706126	0.207264252056157	0.846748237366961	0.2	0.835019455252918	112013206288646	0.8125	0.0202195427963804	0.0238447791844437	0	0	10	10	0.997490332114128	0.860805699292899	0.998811209387781	0.728050591146884	1	-0.0795783792906844	0.46	0.020866385123568	0.00591352016634139	0	0	10	10	101041843403938	0.256584594534863
mmu-miR-598-3p	1.35681e-09	3.46909e-09	138800515309232	158574494408559	139724246931257	167185860411268	9	10	0.871915486770294	0.415433802037449	0.961055113534457	0.315378120331681	1	-0.375268878605044	0.355555555555556	61992552853015	65074637476397	636816425741645	640374333566864	4	4	0.807644068581972	0.617667333480125	0.949215270400753	0.885714285714286	1	-0.384171120059777	0.4375	111942958033796	155369431343904	109551654554269	140674309058634	10	10	0.740070834279517	0.187272705591723	0.998811209387781	0.352681374353201	1	-0.625306745425489	0.37	0.628165933059759	0.555873417333561	0.552491081250321	0.630547769510914	10	10	105138606278443	0.555294754993414
mmu-miR-615-3p	1.90286	0.294802	0.269213934120192	0.840959956415519	0.313626648821949	0.282891559022039	9	10	0.672802036550536	0.323109077792313	0.961055113534457	0.968239191149408	1	-0.454274771329149	0.511111111111111	121540371199629	178354766535143	122611385680631	185059237649303	4	4	0.674483963220663	0.158358485322963	0.846748237366961	0.342857142857143	0.897282229965157	-114116144286285	0.25	106464726470833	183292271645004	102421717481291	143661928246325	10	10	0.587118877120657	0.132587321342337	0.998811209387781	0.19031587607439	1	-0.727964548822216	0.32	380224963795922	37243482085375	370273425486608	411563750657984	10	10	105548160053556	0.874684024508134
mmu-miR-615-5p	1.28449e-07	2.83576e-07	0.00944735490177862	0.0754065019705867	0	0	9	10	0.955309987602218	0.333836516823875	0.961055113534457	0.562983207694953	1	-0.443720148235823	0.444444444444444	0.0198073274574741	0.0399242513099742	0	0	4	4	0.986152778070042	0.673114763040716	0.969815366244023	1	1	-0.319173458578949	0.46875	0.0741889099637136	0.128013756504851	0.0522608898941846	0.0569348029386273	10	10	0.963378847977834	0.539677858656535	0.998811209387781	0.906741884818211	1	-0.28272661942089	0.48	0.516227799943048	0.511885965788445	0.595907191415498	0.573165081055774	10	10	100301406328488	0.968925309276336
mmu-miR-6236	9.65664e-09	2.32407e-09	0.277942023242361	0.463774533141456	0.223953628002318	0.477854346117362	9	10	0.879141619189728	0.164319908645959	0.961055113534457	0.211024269847799	1	-0.655197416864584	0.322222222222222	0.312893648705051	0.356034134539161	0.374559334477385	0.265043533029248	4	4	0.970539956549327	0.86165619634696	0.987566646323469	1	1	-0.13205936807517	0.5	0.201006228391996	0.319269852761103	0.12280664417501	0.17230154099353	10	10	0.921295821981232	0.294185295255125	0.998811209387781	0.384494282616179	1	-0.484377367540089	0.38	0.190670665610808	0.325486093652855	0.139269894299879	0.206845356120515	10	10	0.910786348074869	0.282602832192989
mmu-miR-6238	7.07895e-06	1.3774e-05	0.631352051066873	0.348745159020976	0.699370634134086	0.334634373813742	9	10	121639086925825	0.00535508968530568	0.961055113534457	0.013271558163199	1	147646447183854	0.833333333333333	0.456557267323156	0.726407052166492	0.400910277235859	0.561785151733189	4	4	0.829405900066528	0.325545930839075	0.906924328395442	0.2	0.835019455252918	-0.804695954047092	0.1875	0.76909344375441	0.898472320395089	0.521459234190894	0.716157828299874	10	10	0.914224966701348	0.691982118204709	0.998811209387781	0.279861005867198	1	-0.180102200512724	0.35	0.683081873137523	0.658503613856034	0.695547679205694	0.749338398985147	10	10	101718229737305	0.901394485381623
mmu-miR-6240	0.121119	0.195562	131763496382663	151299241137396	138537876517583	142276052544435	9	10	0.873356483022438	0.364031592853496	0.961055113534457	0.603780120807985	1	-0.418878236111161	0.422222222222222	176681189820489	139720094223783	177673987677281	122148261787241	4	4	129200437558792	0.40970354527519	0.915063562917748	0.485714285714286	0.952781405066597	0.633641617962189	0.6875	247934660646126	22548605459477	171638751371286	208110444048362	10	10	116836096252532	0.782516440311242	0.998811209387781	0.435872177358246	1	0.126073786942248	0.39	222187457411724	26101746095977	217044091981458	230900851690435	10	10	0.764029349632143	0.31305297812997
mmu-miR-6392-5p	4.00867e-06	8.00339e-06	0.391441197034425	0.579990092632508	0.291493314449423	0.479233574423833	9	10	0.877487880282386	0.327260874623144	0.961055113534457	0.446967892788326	1	-0.459087126156722	0.388888888888889	0.621391178650883	0.45471957441266	0.652073972731994	0.345264248852653	4	4	112246588990168	0.537921227690142	0.934277167325529	0.685714285714286	1	0.468384168760275	0.625	0.695353556821282	0.709228129601404	0.615677131800223	0.555755134864151	10	10	0.990428975613585	0.953806517836473	0.998811209387781	1	1	-0.0262693916049946	0.5	140161387306046	193968059592725	129039915623426	196053556753936	10	10	0.688693171245011	0.256098156513951
mmu-miR-6418-3p	1.58011e-05	3.03339e-05	0.0754482638767015	0.0518521645198877	0.069121362869429	0.0668005268976106	9	10	101649005426209	0.441393982822691	0.961055113534457	0.645138188345974	1	0.374346348975672	0.566666666666667	0.685574168147104	0.376135774744863	0.714257750041014	0.353584069375036	4	4	12392252053653	0.0511470541526819	0.846748237366961	0.0571428571428571	0.632106038291605	175416114589018	0.9375	0.183807743145576	0.205155897550217	0.170785147075445	0.193355378163248	10	10	0.985311530656958	0.707955339187771	0.998811209387781	0.650024629906101	1	-0.170259422542504	0.435	0.144276119213632	0.0620756660420428	0.0953057381640948	0.0283962155840372	10	10	1058631474673	0.107588155348831
mmu-miR-6481	2.25252e-13	9.16985e-13	0.0423933319934881	0.0918348310650607	0	0	9	10	0.966310337815589	0.385071071399256	0.961055113534457	1	1	-0.397637483958544	0.505555555555556	0	0.188564052131327	0	0.169783082867537	4	4	0.877478661699116	NA	NA	NA	NA	-14416412300928	0.125	0.0194887344404864	0.0928522876291688	0	0.0640110067148203	10	10	0.950419569246502	0.0665061644999275	0.998811209387781	0.096160033383256	1	-0.905623004946808	0.3	0.0186036550332534	0.0792629942840171	0	0	10	10	0.958825817423637	0.157282014570465
mmu-miR-6516-3p	65.4677	96.727	0.858502985494477	0.583354266628262	0.75453355688756	0.642552963920743	9	10	12101188267551	0.074486049609036	0.961055113534457	0.133300136396112	1	0.879372888159329	0.711111111111111	0.366836316998108	0.301193637841325	0.245629356134858	0.252487075939924	4	4	104655104436397	0.794886077405407	0.976884064055265	0.685714285714286	1	0.192317973687008	0.625	0.772122698063048	0.929899454657509	0.696736272205504	0.902588444558648	10	10	0.896405399090849	0.430618663772468	0.998811209387781	0.578741691744788	1	-0.360634486138974	0.42	0.469011677424407	0.667843942367383	0.349977533707186	0.432873724142123	10	10	0.871255482843888	0.418914691337786
mmu-miR-652-3p	7.75427e+09	9.16777e+09	66445552123726	701799049353792	646472582854074	716152032902395	9	10	0.771942192253768	0.194554961668352	0.961055113534457	0.277511961722488	1	-0.606892992779796	0.344444444444444	912266014186766	820083849445294	915341127008799	827830044271856	4	4	189450591920043	0.00994051223080379	0.846748237366961	0.0285714285714286	0.578436657681941	303432935248146	1	743607549878728	759785944144877	764015199060893	759488509106001	10	10	0.89391902523049	0.536961011506754	0.998811209387781	0.970512459676546	1	-0.284309271016964	0.49	703349849711827	696799495071666	730987641559198	706648359725259	10	10	104645012039523	0.79554713939217
mmu-miR-653-3p	4.90304e-13	1.90803e-12	0.0204084595599019	0.14082403151814	0	0	9	10	0.919922626415238	0.369837379602456	0.961055113534457	0.833149021341694	1	-0.41024348072788	0.472222222222222	0.102397872186303	0.152822739399182	0.0613649556565225	0.0876247198063355	4	4	0.965651906894897	0.699197108608321	0.969815366244023	0.877782280346235	1	-0.28886116777097	0.4375	0.020794179545205	0.151790867263041	0	0	10	10	0.913200346625387	0.238063750630627	0.998811209387781	0.149710824189393	1	-0.562123744766702	0.35	0.0602545612668939	0.0523456027516489	0.0580584549541149	0	10	10	10054971263509	0.826556288063544
mmu-miR-653-5p	4.76445e-13	1.86675e-12	0.0061308859438444	0.162959766193571	0	0	9	10	0.896994546927414	0.361256989169764	0.961055113534457	1	1	-0.418025822416684	0.5	0.122657156963753	0.106332437662652	0.0396146549149481	0.0841067396551052	4	4	10113796948249	0.890165608150953	0.989790360151267	0.882420114075504	1	0.103090627467157	0.4375	0.0182911174641399	0.224485740498227	0	0	10	10	0.866820619438543	0.168492368387115	0.998811209387781	0.351678519628352	1	-0.669144496214582	0.39	0.0966329423587104	0.00567924311680744	0.0663332318869146	0	10	10	10650740211688	0.0225773793314254
mmu-miR-6538	4.63983e-17	2.80343e-15	0.0731130620199424	0.130563292430135	0.0753530403255109	0.112591430697015	9	10	0.9609609887859	0.149864304674184	0.961055113534457	0.201666004151817	1	-0.680354431331145	0.322222222222222	0.165615262443772	0.140571666716868	0.120802764784117	0.155780563065525	4	4	101751043902823	0.8022464489059	0.976884064055265	0.685714285714286	1	0.192284092246925	0.375	0.440338452011749	0.25507815252033	0.0581164101612566	0.180355859896614	10	10	113702210291925	0.607114140077113	0.998811209387781	0.305664167965145	1	0.237350748770861	0.36	0.348807525509529	0.861903647707161	0.190290424077236	0.206845356120515	10	10	0.700717036429991	0.457199363927387
mmu-miR-6539	1.04424e-16	6.8113e-16	0.0603408133963281	0.0275394464490228	0.0670848645180007	0	9	10	102299661187927	0.308564925596774	0.961055113534457	0.143683848080364	1	0.482283995801042	0.677777777777778	0.0198073274574741	0	0	0	4	4	101382407410783	NA	NA	NA	NA	0.707106781186548	0.625	0.132607539283766	0.170645284690609	0.0751026950565215	0.157785429071274	10	10	0.973978785883766	0.529593881724076	0.998811209387781	0.471003306843354	1	-0.286715161714498	0.4	0.01236557107935	0.00900090384851723	0	0	10	10	100233493132085	0.82858550686698
mmu-miR-6546-3p	3.07087e-07	6.58945e-07	0.129436116856688	0.0917451307870812	0.103358863984959	0.0845911255033453	9	10	102646966044431	0.370735264356447	0.961055113534457	0.51177191094774	1	0.427819103618628	0.594444444444444	0.0198073274574741	0.141792781776764	0	0.0876247198063355	4	4	0.91892214827889	0.283063285328928	0.874757605418921	0.408351969325938	0.952781405066597	-0.906701699265319	0.3125	0.150357036462632	0.192527771194347	0.136176168010627	0.204407397336085	10	10	0.97119255363951	0.478201319032957	0.998811209387781	0.449521325767026	1	-0.323915511717685	0.395	0.101378669792604	0.139767629012303	0.111335213726503	0.0295676008317069	10	10	0.973741706557309	0.588432439631695
mmu-miR-664-3p	3.92361e+09	4.68223e+09	46262118915602	482719751598898	474148759274071	478323947587488	9	10	0.869956021243633	0.412258113226265	0.961055113534457	0.446967892788326	1	-0.387145525694195	0.388888888888889	777388301003099	774018185825683	773203381337513	793281706593799	4	4	10236348368027	0.944358143062558	0.999309980022585	0.885714285714286	1	0.0525981115317342	0.4375	440353451249178	477139446129532	426611246112047	463395475984297	10	10	0.774931154595931	0.274966623942245	0.998811209387781	0.352681374353201	1	-0.503866620075024	0.37	598637259349659	590453943097783	586365342542654	630541188487693	10	10	105836199571607	0.890505874219572
mmu-miR-664-5p	3.92077e+07	4.97353e+07	0.711948584585771	0.950275314493114	0.741432952810361	0.920442540643794	9	10	0.847727956318837	0.126745307178694	0.961055113534457	0.156400874667129	1	-0.726436953777675	0.3	245090794686706	222498628762078	256138275218079	247393040732961	4	4	116952415520991	0.604623709438845	0.949215270400753	0.885714285714286	1	0.394063186960259	0.5625	0.907823922991035	102788465223588	0.72961225081697	0.958655161642179	10	10	0.920148916780642	0.470090190818426	0.998811209387781	0.52884886011821	1	-0.329996449617608	0.41	127769048244218	163483548728157	13370168557716	17199609339437	10	10	0.7807080199384	0.231096288543357
mmu-miR-666-3p	2.67114e-17	1.9286e-16	0.0975931584571582	0.128303504363456	0.0785778899800613	0.103858845930689	9	10	0.978938174942676	0.540862105192241	0.961055113534457	0.712093700361321	1	-0.280198178156873	0.444444444444444	561601393266296	470294353329725	554979231110124	479330505370632	4	4	188304881420297	0.102184640473458	0.846748237366961	0.114285714285714	0.766428571428571	136356891631998	0.875	0.292838730029712	0.436993417072972	0.188213266896037	0.350987400308668	10	10	0.904909432488331	0.42901841886628	0.998811209387781	0.630528913810648	1	-0.364791739261973	0.43	0.332078226179402	0.289673849894536	0.284429320959961	0.314895552174048	10	10	102982869601918	0.581065493088352
mmu-miR-667-3p	4.32836e-08	9.87865e-08	0.232010975166112	0.351472242382256	0.237754779493677	0.32514815971668	9	10	0.920531332283968	0.245835446249032	0.961055113534457	0.446967892788326	1	-0.539418279518841	0.388888888888889	773012334264473	757444924910207	808868140249368	816030386854738	4	4	111394198162842	0.860681741216146	0.987566646323469	0.685714285714286	1	0.130541126901674	0.375	100344780217407	106966424587348	0.822320587992198	0.731045234648319	10	10	0.955139628574864	0.845965155651232	0.998811209387781	0.68421052631579	1	-0.0885091237996907	0.56	180591959281822	20348381207875	188888968614063	211377575224558	10	10	0.853274282949293	0.558314243767775
mmu-miR-668-3p	1.37958e-10	3.92991e-10	0.206767629487244	0.403130511161358	0.153096115478182	0.293294281289367	9	10	0.872748040851212	0.143182458974933	0.961055113534457	0.112754118946069	1	-0.693844154504323	0.277777777777778	705383842440232	669486576708712	71160916426036	654865168846495	4	4	128251229571136	0.705854710074181	0.969815366244023	0.885714285714286	1	0.285579846771288	0.5625	0.661860128873365	0.945470400125734	0.585707421363613	0.501613171424965	10	10	0.821532599088083	0.490689595752809	0.998811209387781	0.68421052631579	1	-0.319220570726413	0.56	140339594851609	161409799134438	146281698570796	169209081223822	10	10	0.86411663340257	0.556273461202019
mmu-miR-669c-3p	1.00087e-05	1.93109e-05	0.0959830740375615	0.159564830709249	0.0670848645180007	0.0886014497711387	9	10	0.956885523001851	0.439975738029357	0.961055113534457	0.530009837038028	1	-0.354712402164519	0.411111111111111	0.295401888307011	0.356165512676647	0.246693299545558	0.340587808680264	4	4	0.958756511265599	0.694789383813902	0.969815366244023	0.685714285714286	1	-0.292869109622651	0.375	0.596072501625264	0.457399055369346	0.591455348280328	0.497599199730934	10	10	110089238311569	0.214912211712249	0.998811209387781	0.314999242243824	1	0.579491202802971	0.64	0.0836501286739507	0.0946110003398753	0.0654990880318698	0.0295676008317069	10	10	0.992431290739037	0.827378534192613
mmu-miR-669e-3p	9.95479e-13	3.74692e-12	0.074642586959296	0.00528149171019924	0	0	9	10	10492519142334	0.155513095368977	0.961055113534457	0.0733496602825111	1	0.758377516011058	0.694444444444444	0	0.0138049895497149	0	0	4	4	0.99047674656148	NA	NA	NA	NA	-0.707106781186547	0.375	0.181563461042578	0.258321139651185	0.199087004975722	0.200758305839876	10	10	0.948186213272454	0.282305788319171	0.998811209387781	0.578741691744788	1	-0.498360317988004	0.42	0.0113459426003733	0.0410677654465691	0	0	10	10	0.979609165373636	0.28531326795339
mmu-miR-669f-3p	527.578	754.246	0.998565103325099	128950504410105	0.716706506800501	107465466671412	9	10	0.81736935476966	0.40092242009162	0.961055113534457	0.24280672887484	1	-0.394527487089264	0.333333333333333	306101412508107	261423881057301	299650728326325	257541292197772	4	4	136299031848271	0.222342209702334	0.846748237366961	0.342857142857143	0.897282229965157	0.967429295223077	0.75	324981054183381	313655240576974	361520928523088	350576735934531	10	10	108166828505791	0.779527195835461	0.998811209387781	0.578741691744788	1	0.127086260178264	0.58	0.840334566851359	0.644787497067597	100860165222	0.610333835058168	10	10	114515832217274	0.377414466181198
mmu-miR-669h-3p	3.35448e-14	1.34179e-12	0.0277302316813017	0.00617290108846594	0	0	9	10	101505459875191	0.299682492743301	0.961055113534457	0.440575649977576	1	0.525852105697613	0.572222222222222	0.138152326660954	0.080019067463792	0.158388242490657	0.0801896323076355	4	4	104111775945463	0.416239039202281	0.915063562917748	0.38363032713199	0.952781405066597	0.6288473391415	0.71875	0.174345674280177	0.178092742100833	0.101980417040211	0.157852566909704	10	10	0.997406100490942	0.96476083687399	0.998811209387781	0.878228555983232	1	-0.0200389179989546	0.475	0.0389317367124572	0.0208724454606155	0	0	10	10	101259642174166	0.531307683647743
mmu-miR-669k-5p	8.89052e-08	2.00124e-07	0.0670301837284906	0.169902735953292	0.0551779734945996	0.0965738787730812	9	10	0.931177076441333	0.226732010902856	0.961055113534457	0.470849761107994	1	-0.562307929241872	0.4	0.65235266085048	0.595105932417379	0.625019808987447	0.526650012033291	4	4	104047819296976	0.672535675328487	0.969815366244023	0.485714285714286	0.952781405066597	0.317406504545215	0.6875	0.512507813342416	0.362947331762484	0.569047120155741	0.228650187755656	10	10	110923149215558	0.204212758494865	0.998811209387781	0.165493948775683	1	0.59037787797662	0.69	0.140277268205875	0.0400889939262112	0.158025648349751	0	10	10	10719133400144	0.0518161409731091
mmu-miR-669m-3p	2.09403e-10	5.89202e-10	0.0875066094506691	0.0312959761129101	0	0	9	10	103973122475358	0.280629987653197	0.961055113534457	0.554667422846082	1	0.551548043581352	0.577777777777778	0.160817861968985	0.10260563649408	0.174765608643443	0.124990557164755	4	4	104117474685797	0.526896311703696	0.930079959250864	0.771503409140308	1	0.485284533136041	0.59375	0.306537273408471	0.210445760972429	0.292816785172432	0.2091002101165	10	10	106887378942151	0.203015086154357	0.998811209387781	0.344522779098129	1	0.59083090198489	0.63	0.0409954122077664	0.0510252557135317	0	0	10	10	0.993071952595869	0.790053018247958
mmu-miR-670-3p	4.36694e-15	2.29966e-14	0.032419998777038	0.124855119462015	0	0	9	10	0.9379382691451	0.394136829349336	0.961055113534457	0.673514751058265	1	-0.389146105989776	0.45	173486628772399	0.700284492321246	178547943434546	0.725266700635649	4	4	20485197405417	0.00426603835535764	0.846748237366961	0.0285714285714286	0.578436657681941	324673071882805	1	0.0209087387251645	0.104055212883392	0	0.0514442835102729	10	10	0.943996572059364	0.244165767167793	0.998811209387781	0.096160033383256	1	-0.553076061966548	0.3	0.0115495535618161	0.0175790097018617	0	0	10	10	0.995829420599024	0.674101993979451
mmu-miR-670-5p	1.23443e-15	6.87925e-15	0.011484318220551	0.068970724219172	0	0	9	10	0.960936892984363	0.431135910011756	0.961055113534457	1	1	-0.358294207334084	0.5	108670946752324	0.918897219716552	102119227215147	0.831515765060878	4	4	112335370037636	0.563822868071276	0.947355417150186	0.485714285714286	0.952781405066597	0.432321425857203	0.6875	0.00783367155804485	0.0673984854332123	0	0	10	10	0.95955352310918	0.277409108043886	0.998811209387781	0.279559353093316	1	-0.515533351133325	0.395	0	0	0	0	10	10	1	NA
mmu-miR-6715-3p	7.34674e-12	2.40973e-12	0.102289217311531	0.0577900720780952	0.0632116643398102	0.0327089020875768	9	10	103132507607147	0.313592702476598	0.961055113534457	0.445156558138409	1	0.492579977927511	0.605555555555556	0.232607589979345	0.112536961675358	0.163627325447286	0.0863670017421441	4	4	108678806581356	0.256408934176457	0.848188079781683	0.2	0.835019455252918	0.929757129988147	0.8125	0.131201848037189	0.227732661528068	0.0484393195725232	0.178061520350399	10	10	0.935279315445635	0.263521052458959	0.998811209387781	0.250508916084479	1	-0.516974649710865	0.345	0.282795710548954	0.174432135599455	0.184702651122132	0.189848488180337	10	10	107800477982469	0.261941895365124
mmu-miR-672-3p	1.30859e-09	3.35326e-09	0.0150476076516446	0.077358345458568	0	0	9	10	0.957728913615015	0.356600175931232	0.961055113534457	0.673514751058265	1	-0.422256309852951	0.45	196470423080782	198325094231329	195421757726232	198741187034029	4	4	0.987226679482297	0.942040516857689	0.999309980022585	1	1	-0.0536775588506932	0.5	0.129821696676871	0.224046471454865	0.150868952498323	0.150102042333593	10	10	0.93677548400471	0.202004689334562	0.998811209387781	0.405502300129991	1	-0.604152105777016	0.385	0.13022783653396	0.134503583219538	0.0933371910705061	0.14134414099905	10	10	0.997040665727937	0.943837728586058
mmu-miR-672-5p	402.977	580.449	0.190233663971849	0.622046626400356	0.135081895415449	0.108928936509198	9	10	0.741329608026464	0.230865896870756	0.961055113534457	0.65280919451163	1	-0.557939822256995	0.566666666666667	466623857432532	522805108565702	483761760277033	545396955104731	4	4	0.677450522623631	0.361845421129759	0.915063562917748	0.342857142857143	0.897282229965157	-0.699290242942907	0.25	161186180801227	179963525142219	166752309393162	159391468662565	10	10	0.877959658989662	0.510733747476812	0.998811209387781	0.739364350819459	1	-0.300085379175571	0.45	108683681591194	107730736905173	114945591178273	1016945231929	10	10	100662717238957	0.96980079650288
mmu-miR-673-5p	1.6478e-11	5.22561e-11	0.0367267304512463	0.137816789754183	0	0.0696752200374554	9	10	0.932328284631307	0.16846653725545	0.961055113534457	0.269763592896343	1	-0.647792873295264	0.355555555555556	322985394155479	223868419749409	321985286029579	22925884205124	4	4	198779605223356	0.0822421336758778	0.846748237366961	0.0571428571428571	0.632106038291605	149077761516865	0.9375	0.169443870749975	0.167965417312148	0.194802835241778	0.0795548539421503	10	10	100102531110444	0.983731251809519	0.998811209387781	0.848980508948108	1	0.009248161798149	0.47	0.575368989350037	0.378131610251172	0.43427380473575	0.288407842969233	10	10	114650081390934	0.205509660241194
mmu-miR-674-3p	0.0741807148223687	0.0769977039928384	248316680081522	268213164424128	258060837356525	264199231104208	9	10	0.871175421278752	0.386840976518314	0.961055113534457	0.446967892788326	1	-0.399500073091205	0.388888888888889	525260446866408	507513393896497	543313727675799	54107312573391	4	4	11308993456595	0.749863442926768	0.969815366244023	1	1	0.238434472056859	0.5	268475318270084	275692969153406	254479381480553	283721382769675	10	10	0.951201892894791	0.734322327455292	0.998811209387781	0.630528913810648	1	-0.154149977769671	0.43	317960166060453	292070419327825	333461144704238	316173161963756	10	10	119656392013128	0.504030748524388
mmu-miR-675-3p	3.35567e-14	1.55335e-13	0.012035899523734	0.0296170417801611	0	0	9	10	0.987887633293926	0.462863632398995	0.961055113534457	0.562983207694953	1	-0.336797513716897	0.444444444444444	0.0827345925212007	0.171230356952282	0.0752744608639585	0.125362770368212	4	4	0.940502859720766	0.443017245849614	0.915063562917748	0.65725516871927	1	-0.594470027034431	0.375	0.0910779169472675	0.0578042058941702	0.0494048848998021	0.053561664478108	10	10	102333159988204	0.50243553302492	0.998811209387781	0.906741884818211	1	0.308591529608288	0.52	0.632496190912606	0.389196272245075	0.498449742028332	0.393688963540993	10	10	118369707233137	0.302320759376562
mmu-miR-675-5p	7.0566e-16	4.11217e-16	0.0302543884585708	0.0566809869513305	0	0.0327089020875768	9	10	0.981849223895847	0.427104103241769	0.961055113534457	0.220059794077758	1	-0.373661449625967	0.35	0.01566740996368	0.157192243515172	0	0	4	4	0.906560474117	0.435156746313955	0.915063562917748	1	1	-0.633490354024918	0.46875	0.0263211219338087	0.092018367647787	0	0.0271875474898658	10	10	0.955483426675771	0.20115030964998	0.998811209387781	0.198396283602755	1	-0.602518419721156	0.35	0.544015060995117	0.264155265787729	0.506805602706301	0.0358034046831918	10	10	121407689156536	0.121096717723321
mmu-miR-676-3p	308083	410778	45186807691472	483088121689383	465821604931129	495042758018038	9	10	0.805412379447236	0.48204650200986	0.961055113534457	0.548961874039274	1	-0.333452095874368	0.411111111111111	680706834446452	730035075677178	672965195101981	723209703601528	4	4	0.710406943478977	0.31869705885035	0.902909729222091	0.342857142857143	0.897282229965157	-0.796859748501343	0.25	564519596799274	549576969696171	557598387812677	548408409567882	10	10	110912830774108	0.697407508055343	0.998811209387781	0.739364350819459	1	0.176713136711648	0.55	655788294470706	580669359278094	66519797368991	636994161593572	10	10	168317986533359	0.194184068427981
mmu-miR-676-5p	0.000872541376169973	0.0009868743840819	0.699511983974355	110918781863576	0.607460744159327	105243122365894	9	10	0.752792502880958	0.0291363534285419	0.961055113534457	0.0349866851414839	1	-109098176029719	0.211111111111111	294168104937622	215278743175603	27316754450489	226531538530245	4	4	172774896823259	0.125350631459564	0.846748237366961	0.2	0.835019455252918	128654876396908	0.8125	144035015985935	130966261061675	13728332869774	133697972638674	10	10	109481533618341	0.642692375515521	0.998811209387781	0.739364350819459	1	0.211412168671184	0.55	173598951660113	158197767713057	176336704708105	177003056224151	10	10	111265925158066	0.530369929849882
mmu-miR-677-3p	2.6074e-18	2.35692e-17	0.0131544042038233	0.0493138644682997	0	0	9	10	0.975247661999386	0.321428970462884	0.961055113534457	0.954357880663238	1	-0.455799939855582	0.488888888888889	0.0306824778282613	0	0	0	4	4	102149523749587	NA	NA	NA	NA	0.707106781186547	0.625	0.00726954223025918	0.0585541041036735	0	0	10	10	0.965076651232333	0.158712313542539	0.998811209387781	0.149710824189393	1	-0.681815422380539	0.35	0	0.011143361674309	0	0	10	10	0.99230576362799	NA
mmu-miR-677-5p	0.0680909785741897	0.0707406727630496	252301729955004	310783281214864	243886577353454	33711284012219	9	10	0.666734593062077	0.0731498494460201	0.961055113534457	0.133300136396112	1	-0.880793857946275	0.288888888888889	226478136085634	23162873083703	223249355253473	245459678335406	4	4	0.96492856884868	0.915495529496604	0.996572278817161	0.885714285714286	1	-0.0793771419098323	0.4375	300439823114499	326125830239607	287133615045981	342598011375174	10	10	0.836907411416011	0.461134539652782	0.998811209387781	0.435872177358246	1	-0.337221714896446	0.39	17753486128532	192740633348262	154180890950798	203920145628076	10	10	0.899965922434227	0.650732526755908
mmu-miR-6897-5p	9.38005e-10	2.43627e-09	0.0344241450269805	0.0548831592027798	0	0.0668005268976106	9	10	0.985918970286802	0.411487374789401	0.961055113534457	0.353910959884065	1	-0.389072881774176	0.377777777777778	0.422998887594005	0.273889435074487	0.490268267354783	0.224475467553019	4	4	110888476784582	0.385292318089948	0.915063562917748	0.685714285714286	1	0.663390897212975	0.625	0.0767132969267982	0.0889024757222718	0.0540281770213376	0.090480783183729	10	10	0.99158669669011	0.711825305295382	0.998811209387781	0.909038324456433	1	-0.168075653677333	0.48	0.0339006023524666	0.010630221803342	0	0	10	10	101626058611625	0.313179585459635
mmu-miR-690	2.36014e+08	2.9228e+08	0.691307582758707	0.835994472164431	0.69219755994054	0.790964988713567	9	10	0.904575677878948	0.374437795871409	0.961055113534457	0.548961874039274	1	-0.4107355991579	0.411111111111111	134476632425458	117649177307081	123187597984581	11694380438064	4	4	112371373032843	0.475995350515253	0.920743447444981	0.685714285714286	1	0.541818171530944	0.625	125440843772098	135932428888387	113965335129865	124886240147335	10	10	0.92985917741977	0.659139248837675	0.998811209387781	0.853428305440689	1	-0.201155501506649	0.47	0.896037765125877	118163064376395	0.803631633266055	111555969217168	10	10	0.82040439257113	0.151716351325165
mmu-miR-6900-3p	1.67937e-08	3.9751e-08	0.0193840006439205	0.042828306340203	0	0	9	10	0.983880970295542	0.345728650484953	0.961055113534457	0.457949346256414	1	-0.43591502349754	0.411111111111111	0.453562516026116	0.334791300680319	0.42493798973179	0.24596970599953	4	4	108580965341231	0.588413694893767	0.949215270400753	0.685714285714286	1	0.405839315038528	0.625	0.0671823408538221	0.0937774268380723	0.0618456178498907	0.0675874808495572	10	10	0.981734563729645	0.540403911026326	0.998811209387781	0.784585760386176	1	-0.279999644635245	0.46	0.123313193987637	0.118285118928523	0.079866056865571	0.100110046453826	10	10	100349127640832	0.924059996360077
mmu-miR-6905-5p	9.77721e-08	2.19652e-07	0.0211399854344498	0.0416610939829729	0	0	9	10	0.985876536715722	0.399729192188533	0.961055113534457	0.400240677193995	1	-0.392553235977939	0.4	0.301199490794448	0.380459119281018	0.269543440432527	0.414466621611901	4	4	0.94654327526748	0.67021791395827	0.969815366244023	0.885714285714286	1	-0.317794554543297	0.4375	0.0960803727109403	0.0163740089291809	0.0773531140499388	0	10	10	105680292427747	0.0213183642061907	0.998811209387781	0.015640094350191	1	120703412185301	0.81	0.107903034622221	0.134255916787514	0.0933371910705061	0.109783626991821	10	10	0.981899394005275	0.504117210612332
mmu-miR-6908-3p	1.39516e-14	6.84464e-14	0.0202097345835392	0.0809273548860557	0	0	9	10	0.958787084187028	0.262880311046485	0.961055113534457	0.330554543864976	1	-0.518342669344793	0.4	0.26390217572049	0.0632947024583169	0.264786526125779	0.0389646851102983	4	4	114918213739685	0.160520875418857	0.846748237366961	0.183150203156622	0.835019455252918	122541664424068	0.8125	0.0168707148001179	0.0385037411790072	0	0	10	10	0.985116992017247	0.362101572242261	0.998811209387781	0.375955378504723	1	-0.420125311022767	0.4	0.00994615629419393	0.0244340869401992	0	0	10	10	0.990007986930552	0.345992771335927
mmu-miR-6912-5p	1.26273e-09	3.25025e-09	0.0472763967550428	0.0841852766369151	0	0.0367192263553702	9	10	0.974741193262904	0.384979567611042	0.961055113534457	0.658892422553708	1	-0.400202018624885	0.438888888888889	0.425299595914677	0.392003099274949	0.477467592424858	0.29635955022195	4	4	102334776226862	0.877293235915438	0.987566646323469	1	1	0.114804283446355	0.5	0.0573632028261857	0.0844956185012196	0.0247787069486363	0.0798537300406835	10	10	0.981368986188528	0.388531752795926	0.998811209387781	0.26274446557361	1	-0.395295469429056	0.35	0.106113704329835	0.181010506222285	0.079866056865571	0.172690098518904	10	10	0.949410031223714	0.197105539597944
[truncated: 681 more rows]
[truncated: 373 more columns]

## Sheet: Fig2f
pval	cor	tissue	c1	c2	p_adj	Comp
[truncated: 26 more rows]

## Sheet: Fig4a
Tissue	dereg_miRNA	Targets_of_dereg_miRNA	Dereg_genes	Overlap	dereg_miRNA_counts	Targets_of_dereg_miRNA_count	Dereg_genes_count	Overlap_count
[truncated: 13 more rows]

[truncated: 13 more sheets: Fig4c_mRNA, Fig4c_miRNA, Fig4d, Fig5b_rpmm, Fig5b_metadata, Fig6b, Fig6c, Fig6d, Fig7a, Fig7c, Fig7e_heatmap, Fig7e_barplot, Supp_7a]
